# Supplementary material for: Integrating Solid-State NMR and Computational Modeling to Investigate the Structure and Dynamics of Membrane-Associated Ghrelin
Source: PLoS One. 2015 Mar 24;10(3):e0122444. doi: 10.1371/journal.pone.0122444 (PMC4372444; doi:10.1371/journal.pone.0122444)
Supplement: S2 File — (TGZ) [file pone.0122444.s008.tgz]

Archive with 321 entries (300 files):
- ghrelin
- ghrelin/folding_analysis
- ghrelin/folding_analysis/MembraneDepthFilter.xml
- ghrelin/folding_analysis/GHSRg_top1000pro.pdb
- ghrelin/folding_analysis/GHSRg.bmrb3
- ghrelin/folding_analysis/PSVS_analysis
- ghrelin/folding_analysis/PSVS_analysis/vdw_viol_plot.jpg
- ghrelin/folding_analysis/PSVS_analysis/vdw_viol_plot.ps
- ghrelin/folding_analysis/PSVS_analysis/molpro_rama-16.jpg
- ghrelin/folding_analysis/PSVS_analysis/GHSRg_top1000pro_08_ensramach-0.jpg
- ghrelin/folding_analysis/PSVS_analysis/GHSRg_top1000pro_model15_H.clcl
- ghrelin/folding_analysis/PSVS_analysis/selSi.pdb
- ghrelin/folding_analysis/PSVS_analysis/GHSRg_top1000pro_model8_H.clcl
- ghrelin/folding_analysis/PSVS_analysis/procheck_g_fac_lnx.html
- ghrelin/folding_analysis/PSVS_analysis/GHSRg_top1000pro_model12_H.clcl
- ghrelin/folding_analysis/PSVS_analysis/GHSRg_top1000pro_model20_H.clcl
- ghrelin/folding_analysis/PSVS_analysis/phipsi_gfactor.pdf
- ghrelin/folding_analysis/PSVS_analysis/molpro_rama-3.jpg
- ghrelin/folding_analysis/PSVS_analysis/prosaII_neg_scores.tab
- ghrelin/folding_analysis/PSVS_analysis/profile3d_plot.pdf
- ghrelin/folding_analysis/PSVS_analysis/GHSRg_top1000pro_model9_H.clcl
- ghrelin/folding_analysis/PSVS_analysis/molpro_rama-13.jpg
- ghrelin/folding_analysis/PSVS_analysis/molpro_rama-4.jpg
- ghrelin/folding_analysis/PSVS_analysis/GHSRg_top1000pro_model22_H.clcl
- ghrelin/folding_analysis/PSVS_analysis/GHSRg_top1000pro_model11_H.clcl
- ghrelin/folding_analysis/PSVS_analysis/molpro_rama-7.jpg
- ghrelin/folding_analysis/PSVS_analysis/GHSRg_top1000pro_model14_H.clcl
- ghrelin/folding_analysis/PSVS_analysis/GHSRg_top1000pro_11_modelsecs-1.jpg
- ghrelin/folding_analysis/PSVS_analysis/phi_psi_plot_lnk.html
- ghrelin/folding_analysis/PSVS_analysis/GHSRg_top1000pro.RMSDs
- ghrelin/folding_analysis/PSVS_analysis/molpro_rama-11.jpg
- ghrelin/folding_analysis/PSVS_analysis/rmsd_lnk.html
- ghrelin/folding_analysis/PSVS_analysis/warning_info
- ghrelin/folding_analysis/PSVS_analysis/chi_plot_lnx.html
- ghrelin/folding_analysis/PSVS_analysis/molpro_rama-8.jpg
- ghrelin/folding_analysis/PSVS_analysis/phipsi_gfactor.ps
- ghrelin/folding_analysis/PSVS_analysis/GHSRg_top1000pro_model21_H.clcl
- ghrelin/folding_analysis/PSVS_analysis/phipsi_gfactor.jpg
- ghrelin/folding_analysis/PSVS_analysis/toc_a.html
- ghrelin/folding_analysis/PSVS_analysis/psi_plot.pdf
- ghrelin/folding_analysis/PSVS_analysis/GHSRg_top1000pro_parseable_results.xml
- ghrelin/folding_analysis/PSVS_analysis/all_gfactor.jpg
- ghrelin/folding_analysis/PSVS_analysis/all_gfactor.pdf
- ghrelin/folding_analysis/PSVS_analysis/molpro_rama-2.jpg
- ghrelin/folding_analysis/PSVS_analysis/GHSRg_top1000pro_11_modelsecs-0.jpg
- ghrelin/folding_analysis/PSVS_analysis/GHSRg_top1000pro_model17_H.clcl
- ghrelin/folding_analysis/PSVS_analysis/GHSRg_top1000pro_01_ramachand.pdf
- ghrelin/folding_analysis/PSVS_analysis/GHSRg_top1000pro_model6_H.clcl
- ghrelin/folding_analysis/PSVS_analysis/GHSRg_top1000pro.letter
- ghrelin/folding_analysis/PSVS_analysis/molpro_rama-6.jpg
- ghrelin/folding_analysis/PSVS_analysis/molpro_rama-21.jpg
- ghrelin/folding_analysis/PSVS_analysis/prosaII_plot.pdf
- ghrelin/folding_analysis/PSVS_analysis/rmsd_heavy.pdbstat
- ghrelin/folding_analysis/PSVS_analysis/profile3d_plot.ps
- ghrelin/folding_analysis/PSVS_analysis/GHSRg_top1000pro_11_modelsecs-3.jpg
- ghrelin/folding_analysis/PSVS_analysis/rmsd_best.pdbstat
- ghrelin/folding_analysis/PSVS_analysis/ss_inf_lnx.html
- ghrelin/folding_analysis/PSVS_analysis/GHSRg_top1000pro_model19_H.clcl
- ghrelin/folding_analysis/PSVS_analysis/GHSRg_top1000pro_results_summary.html
- ghrelin/folding_analysis/PSVS_analysis/molpro_rama-9.jpg
- ghrelin/folding_analysis/PSVS_analysis/molpro_rama-18.jpg
- ghrelin/folding_analysis/PSVS_analysis/molpro_rama-20.jpg
- ghrelin/folding_analysis/PSVS_analysis/GHSRg_top1000pro_model5_H.clcl
- ghrelin/folding_analysis/PSVS_analysis/GHSRg_top1000pro_model1_H.clcl
- ghrelin/folding_analysis/PSVS_analysis/procheck_alldih_gfactor.tab
- ghrelin/folding_analysis/PSVS_analysis/prosaII_plot.ps
- ghrelin/folding_analysis/PSVS_analysis/INDEX.html
- ghrelin/folding_analysis/PSVS_analysis/psi_plot.jpg
- ghrelin/folding_analysis/PSVS_analysis/quality_factor_stats.txt
- ghrelin/folding_analysis/PSVS_analysis/all_gfactor.ps
- ghrelin/folding_analysis/PSVS_analysis/molecule.jpg
- ghrelin/folding_analysis/PSVS_analysis/molpro_rama-19.jpg
- ghrelin/folding_analysis/PSVS_analysis/GHSRg_top1000pro_01_ramachand.jpg
- ghrelin/folding_analysis/PSVS_analysis/input
- ghrelin/folding_analysis/PSVS_analysis/input/GHSRg_top1000pro.pdb
- ghrelin/folding_analysis/PSVS_analysis/input/chem_shift_for_avs.bmrb
- ghrelin/folding_analysis/PSVS_analysis/input/make_conc_rpt_args.txt
- ghrelin/folding_analysis/PSVS_analysis/input/run_args.txt
- ghrelin/folding_analysis/PSVS_analysis/input/run_analysis_script_log
- ghrelin/folding_analysis/PSVS_analysis/input/.init
- ghrelin/folding_analysis/PSVS_analysis/input/run_analysis_script_err
- ghrelin/folding_analysis/PSVS_analysis/GHSRg_top1000pro_model18_H.clcl
- ghrelin/folding_analysis/PSVS_analysis/mage_clashscore_scores.tab
- ghrelin/folding_analysis/PSVS_analysis/psi_plot.ps
- ghrelin/folding_analysis/PSVS_analysis/molpro_rama-0.jpg
- ghrelin/folding_analysis/PSVS_analysis/GHSRg_top1000pro_model7_H.clcl
- ghrelin/folding_analysis/PSVS_analysis/toc.html
- ghrelin/folding_analysis/PSVS_analysis/GHSRg_top1000pro_model10_H.clcl
- ghrelin/folding_analysis/PSVS_analysis/molpro_rama-5.jpg
- ghrelin/folding_analysis/PSVS_analysis/richardson_rama.pdf
- ghrelin/folding_analysis/PSVS_analysis/molpro_rama-22.jpg
- ghrelin/folding_analysis/PSVS_analysis/GHSRg_top1000pro_10_residprop.jpg
- ghrelin/folding_analysis/PSVS_analysis/res_info_lnx.html
- ghrelin/folding_analysis/PSVS_analysis/rama_each_lnx.html
- ghrelin/folding_analysis/PSVS_analysis/verify3d_scores.tab
- ghrelin/folding_analysis/PSVS_analysis/molpro_rama-17.jpg
- ghrelin/folding_analysis/PSVS_analysis/prosa_lnx.html
- ghrelin/folding_analysis/PSVS_analysis/verify3d_lnx.html
- ghrelin/folding_analysis/PSVS_analysis/procheck_phipsi_gfactor.tab
- ghrelin/folding_analysis/PSVS_analysis/profile3d_plot.jpg
- ghrelin/folding_analysis/PSVS_analysis/GHSRg_top1000pro_09_ensch1ch2.jpg
- ghrelin/folding_analysis/PSVS_analysis/vdw_viol_plot.pdf
- ghrelin/folding_analysis/PSVS_analysis/GHSRg_top1000pro_11_modelsecs-2.jpg
- ghrelin/folding_analysis/PSVS_analysis/Order_phi_psi
- ghrelin/folding_analysis/PSVS_analysis/GHSRg_top1000pro_model16_H.clcl
- ghrelin/folding_analysis/PSVS_analysis/GHSRg_top1000pro_model13_H.clcl
- ghrelin/folding_analysis/PSVS_analysis/phi_plot.pdf
- ghrelin/folding_analysis/PSVS_analysis/procheck_all_g_fac_lnx.html
- ghrelin/folding_analysis/PSVS_analysis/phi_plot.ps
- ghrelin/folding_analysis/PSVS_analysis/rama_plot_lnx.html
- ghrelin/folding_analysis/PSVS_analysis/molpro_rama-15.jpg
- ghrelin/folding_analysis/PSVS_analysis/GHSRg_top1000pro_model2_H.clcl
- ghrelin/folding_analysis/PSVS_analysis/molpro_rama-12.jpg
- ghrelin/folding_analysis/PSVS_analysis/GHSRg_top1000pro_model4_H.clcl
- ghrelin/folding_analysis/PSVS_analysis/fsvr
- ghrelin/folding_analysis/PSVS_analysis/fsvr/vdw_viol.jpg
- ghrelin/folding_analysis/PSVS_analysis/fsvr/profile3d.jpg
- ghrelin/folding_analysis/PSVS_analysis/fsvr/Richardson_rama.jpg
- ghrelin/folding_analysis/PSVS_analysis/fsvr/sausage.jpg
- ghrelin/folding_analysis/PSVS_analysis/fsvr/stereo.jpg
- ghrelin/folding_analysis/PSVS_analysis/fsvr/output_NAME.html
- ghrelin/folding_analysis/PSVS_analysis/fsvr/s_phi.jpg
- ghrelin/folding_analysis/PSVS_analysis/fsvr/s_psi.jpg
- ghrelin/folding_analysis/PSVS_analysis/fsvr/prosaII.jpg
- ghrelin/folding_analysis/PSVS_analysis/fsvr/molecule.jpg
- ghrelin/folding_analysis/PSVS_analysis/fsvr/NAME.html
- ghrelin/folding_analysis/PSVS_analysis/fsvr/procheck_bb.jpg
- ghrelin/folding_analysis/PSVS_analysis/fsvr/mage_cbetadev.jpg
- ghrelin/folding_analysis/PSVS_analysis/fsvr/mage_contacts.jpg
- ghrelin/folding_analysis/PSVS_analysis/fsvr/procheck_all.jpg
- ghrelin/folding_analysis/PSVS_analysis/fsvr/output_NAME.pdf
- ghrelin/folding_analysis/PSVS_analysis/phi_plot.jpg
- ghrelin/folding_analysis/PSVS_analysis/GHSRg_top1000pro.sum
- ghrelin/folding_analysis/PSVS_analysis/GHSRg_top1000pro_01_ramachand.ps
- ghrelin/folding_analysis/PSVS_analysis/GHSRg_top1000pro_08_ensramach-1.jpg
- ghrelin/folding_analysis/PSVS_analysis/richardson_rama_stat.txt
- ghrelin/folding_analysis/PSVS_analysis/head.html
- ghrelin/folding_analysis/PSVS_analysis/mage_lnx.html
- ghrelin/folding_analysis/PSVS_analysis/rmsd_back.pdbstat
- ghrelin/folding_analysis/PSVS_analysis/rama_each_molpro_lnx.html
- ghrelin/folding_analysis/PSVS_analysis/GHSRg_top1000pro_model3_H.clcl
- ghrelin/folding_analysis/PSVS_analysis/molpro_rama-1.jpg
- ghrelin/folding_analysis/PSVS_analysis/molpro_rama-10.jpg
- ghrelin/folding_analysis/PSVS_analysis/prosaII_plot.jpg
- ghrelin/folding_analysis/PSVS_analysis/molpro_rama-14.jpg
- ghrelin/folding_analysis/GHSRg_9mers_ss2_psipred_format_070314.txt
- ghrelin/folding_analysis/GHSRg_3mers_ss2_psipred_format_070314.txt
- ghrelin/folding_analysis/MembraneDepthFilter_command.txt
- ghrelin/folding_input
- ghrelin/folding_input/fragment_picker
- ghrelin/folding_input/fragment_picker/GHSRg_060914.200.9mers.tar.bz2
- ghrelin/folding_input/fragment_picker/GHSRg_scores.cfg
- ghrelin/folding_input/fragment_picker/GHSRg.fasta
- ghrelin/folding_input/fragment_picker/GHSRg_fragment_picker.flags
- ghrelin/folding_input/fragment_picker/GHSRg.jufo_ss
- ghrelin/folding_input/fragment_picker/GHSRg.rdb
- ghrelin/folding_input/fragment_picker/GHSRg.checkpoint
- ghrelin/folding_input/fragment_picker/GHSRg.psipred_ss2
- ghrelin/folding_input/fragment_picker/GHSRg_060914.200.3mers.tar.bz2
- ghrelin/folding_input/GHSRg.pdb
- ghrelin/folding_input/lips_3.4.command
- ghrelin/folding_input/score_membrane_s4.wts_patch
- ghrelin/folding_input/GHSRg.fasta
- ghrelin/folding_input/GHSRg.span
- ghrelin/folding_input/receptor
- ghrelin/folding_input/receptor/GHSR1.psipred_horiz
- ghrelin/folding_input/receptor/GHSR1.ascii
- ghrelin/folding_input/receptor/GHSR1.blast
- ghrelin/folding_input/receptor/GHSR1.jufo_ss
- ghrelin/folding_input/receptor/GHSR1.psipred_ss2
- ghrelin/folding_input/receptor/GHSR1.ascii6
- ghrelin/folding_input/receptor/GHSR1.rdb
- ghrelin/folding_input/receptor/GHSR1.pssm
- ghrelin/folding_input/receptor/GHSR1.psipred_blast
- ghrelin/folding_input/receptor/GHSR1.fasta
- ghrelin/folding_input/receptor/GHSR1.psipred_ss
- ghrelin/folding_input/receptor/GHSR1.checkpoint
- ghrelin/folding_input/receptor/GHSR1.check
- ghrelin/folding_input/receptor/GHSR1.rdb6
- ghrelin/folding_input/score_membrane_s3b.wts_patch
- ghrelin/folding_input/score_membrane_s3a.wts_patch
- ghrelin/folding_input/GHSRg.tpb
- ghrelin/folding_input/GHSRg_fix_121613.shifty
- ghrelin/folding_input/score_membrane_s2.wts_patch
- ghrelin/folding_input/GHSRg.rigid
- ghrelin/folding_input/fold_GHSRg.flags
- ghrelin/folding_input/GHSRg.lips4
- ghrelin/scripts
- ghrelin/scripts/run_find_best_ensemble.sh
- ghrelin/scripts/python_scripts
- ghrelin/scripts/python_scripts/find_best_ensemble.py
- ghrelin/scripts/python_scripts/superimpose_along_res_vector.py
- ghrelin/scripts/python_scripts/shiftx_to_proshift.py
- ghrelin/scripts/python_scripts/output_tag_data_scores.py
- ghrelin/scripts/python_scripts/compare_cs.py
- ghrelin/scripts/process_peptide.history.all
- ghrelin/scripts/run_shiftx.00.sh
- ghrelin/scripts/top2500_proshift.sh
- ghrelin/scripts/top2500_shiftx.sh
- ghrelin/scripts/top2500_sparta.sh
- ghrelin/scripts/cp_compare_cs_output.sh
- ghrelin/scripts/run_sparta.00.sh
- ghrelin/scripts/get_peptide_scores.sh
- ghrelin/comparative_model
- ghrelin/comparative_model/top10score.command
- ghrelin/comparative_model/extract_pdbs_from_silent.command
- ghrelin/comparative_model/alignment_info
- ghrelin/comparative_model/alignment_info/GHSR1a_homo_sapiens.yufopm
- ghrelin/comparative_model/alignment_info/GHSR1_all_mustang_all_refined_120413.aln
- ghrelin/comparative_model/alignment_info/GHSR1a_homo_sapiens.lips4
- ghrelin/comparative_model/alignment_info/GHSR1a_homo_sapiens.octopus
- ghrelin/comparative_model/alignment_info/GHSR1a_homo_sapiens.lipo
- ghrelin/comparative_model/alignment_info/GHSR1a_homo_sapiens.hmmtop
- ghrelin/comparative_model/alignment_info/GHSR1a_homo_sapiens.tmhmm
- ghrelin/comparative_model/alignment_info/GHSR1_all_mustang_all_060314.aline
- ghrelin/comparative_model/alignment_info/GHSR1a_homo_sapiens.span
- ghrelin/comparative_model/alignment_info/GHSR1a_homo_sapiens.jufo9d.concise
- ghrelin/comparative_model/fill_gaps
- ghrelin/comparative_model/fill_gaps/1u19_clean.pdb
- ghrelin/comparative_model/fill_gaps/GHSR1.psipred_horiz
- ghrelin/comparative_model/fill_gaps/GHSR1.disulfide
- ghrelin/comparative_model/fill_gaps/GHSR1.cfg
- ghrelin/comparative_model/fill_gaps/GHSR1.ascii
- ghrelin/comparative_model/fill_gaps/GHSR1.lips4
- ghrelin/comparative_model/fill_gaps/GHSR1.blast
- ghrelin/comparative_model/fill_gaps/GHSR1_on_1u19_04_01.pdb
- ghrelin/comparative_model/fill_gaps/GHSR1.jufo_ss
- ghrelin/comparative_model/fill_gaps/GHSR1_on_1u19_zeros.ls
- ghrelin/comparative_model/fill_gaps/GHSR1.psipred_ss2
- ghrelin/comparative_model/fill_gaps/GHSR1.flags
- ghrelin/comparative_model/fill_gaps/GHSR1.ascii6
- ghrelin/comparative_model/fill_gaps/GHSR1.rdb
- ghrelin/comparative_model/fill_gaps/generate_loops_files.sh
- ghrelin/comparative_model/fill_gaps/GHSR1.psipred_blast6
- ghrelin/comparative_model/fill_gaps/GHSR1.span
- ghrelin/comparative_model/fill_gaps/GHSR1_on_1u19.pdb
- ghrelin/comparative_model/fill_gaps/fill_gaps.options
- ghrelin/comparative_model/fill_gaps/GHSR1.psipred_blast
- ghrelin/comparative_model/fill_gaps/GHSR1.fasta
- ghrelin/comparative_model/fill_gaps/GHSR1_on_1u19_04_rebuild_ecl_120613_all.out.top5percent
- ghrelin/comparative_model/fill_gaps/GHSR1.psipred_ss
- ghrelin/comparative_model/fill_gaps/GHSR1.psipred
- ghrelin/comparative_model/fill_gaps/GHSR1.checkpoint
- ghrelin/comparative_model/fill_gaps/GHSR1.check
- ghrelin/comparative_model/fill_gaps/fill_gaps.pbs
- ghrelin/comparative_model/fill_gaps/GHSR1_120313.200.3mers.tar.bz2
- ghrelin/comparative_model/fill_gaps/GHSR1_on_1u19_init.loops
- ghrelin/comparative_model/fill_gaps/GHSR1.rdb6
- ghrelin/comparative_model/fill_gaps/GHSR1_120313.200.9mers.tar.bz2
- ghrelin/comparative_model/fill_gaps/GHSR1.raw
- ghrelin/comparative_model/fill_gaps/submit_fill_gaps_all.sh
- ghrelin/comparative_model/combine_silents.command
- ghrelin/comparative_model/rebuild_ecl
- ghrelin/comparative_model/rebuild_ecl/GHSR1.psipred_horiz
- ghrelin/comparative_model/rebuild_ecl/GHSR1.disulfide
- ghrelin/comparative_model/rebuild_ecl/GHSR1.cfg
- ghrelin/comparative_model/rebuild_ecl/GHSR1.ascii
- ghrelin/comparative_model/rebuild_ecl/GHSR1.lips4
- ghrelin/comparative_model/rebuild_ecl/GHSR1.blast
- ghrelin/comparative_model/rebuild_ecl/GHSR1.jufo_ss
- ghrelin/comparative_model/rebuild_ecl/submit.sh
- ghrelin/comparative_model/rebuild_ecl/GHSR1.psipred_ss2
- ghrelin/comparative_model/rebuild_ecl/GHSR1.flags
- ghrelin/comparative_model/rebuild_ecl/GHSR1.ascii6
- ghrelin/comparative_model/rebuild_ecl/rebuild_ecl.pbs
- ghrelin/comparative_model/rebuild_ecl/GHSR1.rdb
- ghrelin/comparative_model/rebuild_ecl/GHSR1.psipred_blast6
- ghrelin/comparative_model/rebuild_ecl/GHSR1.span
- ghrelin/comparative_model/rebuild_ecl/rebuild_ecl.options
- ghrelin/comparative_model/rebuild_ecl/input
- ghrelin/comparative_model/rebuild_ecl/input/1u19
- ghrelin/comparative_model/rebuild_ecl/input/1u19/GHSR1_on_1u19.loops
- ghrelin/comparative_model/rebuild_ecl/input/1u19/GHSR1_on_1u19_1.pdb
- ghrelin/comparative_model/rebuild_ecl/input/1u19/GHSR1_on_1u19_4.pdb
- ghrelin/comparative_model/rebuild_ecl/input/1u19/analyze.pml
- ghrelin/comparative_model/rebuild_ecl/input/1u19/GHSR1_on_1u19_3.pdb
- ghrelin/comparative_model/rebuild_ecl/input/1u19/GHSR1_on_1u19_5.pdb
- ghrelin/comparative_model/rebuild_ecl/input/1u19/GHSR1_on_1u19_6.pdb
- ghrelin/comparative_model/rebuild_ecl/disulfide_patch.wts
- ghrelin/comparative_model/rebuild_ecl/README
- ghrelin/comparative_model/rebuild_ecl/GHSR1.psipred_blast
- ghrelin/comparative_model/rebuild_ecl/GHSR1.fasta
- ghrelin/comparative_model/rebuild_ecl/submit_rebuild_ecl_1u19.sh
- ghrelin/comparative_model/rebuild_ecl/GHSR1.psipred_ss
- ghrelin/comparative_model/rebuild_ecl/GHSR1.psipred
- ghrelin/comparative_model/rebuild_ecl/GHSR1.checkpoint
- ghrelin/comparative_model/rebuild_ecl/GHSR1.check
- ghrelin/comparative_model/rebuild_ecl/GHSR1.rdb6
- ghrelin/comparative_model/rebuild_ecl/GHSR1.raw
- ghrelin/submit_jobs
- ghrelin/submit_jobs/template_fold_GHSRg_accre.pbs
- ghrelin/submit_jobs/fold_rg0_GHSRg_060914.submit
- ghrelin/folding_output
- ghrelin/folding_output/GHSRg_rg0.00_062314_compare_cs_all_score_rmsd.txt
- ghrelin/folding_output/GHSRg_rg0.00_top1000_filtered_062414.ls
- ghrelin/folding_output/GHSRg_rg0.00_top2500_filtered_062414.ls
- ghrelin/folding_output/GHSRg_rg0.00_top7500_filtered_062414.ls
- ghrelin/folding_output/before_cs_analysis
- ghrelin/folding_output/before_cs_analysis/filtered_peptide_pdbs_renumbered.tar.bz2
- ghrelin/folding_output/before_cs_analysis/GHSRg_rg0.00_MembraneDepthFilter_separate_061714.ls
[truncated: 21 more entries]
