# Supplementary material for: Integrating Solid-State NMR and Computational Modeling to Investigate the Structure and Dynamics of Membrane-Associated Ghrelin
Source: PLoS One. 2015 Mar 24;10(3):e0122444. doi: 10.1371/journal.pone.0122444 (PMC4372444; doi:10.1371/journal.pone.0122444)
Supplement: S2 File — (TGZ) [file pone.0122444.s008.tgz › ghrelin/folding_analysis/MembraneDepthFilter.xml]

<dock_design>
	<SCOREFXNS> #defines non-standard score functions
	</SCOREFXNS>

	<FILTERS>
		<MembraneDepth name="membrane_depth" residue=304 depth_lb=48 depth_ub=60/>
	</FILTERS>

	<MOVERS>
	</MOVERS>

	<PROTOCOLS>
		<Add filter_name=membrane_depth/>
	</PROTOCOLS>
</dock_design>
