# Supplementary material for: Integrating Solid-State NMR and Computational Modeling to Investigate the Structure and Dynamics of Membrane-Associated Ghrelin
Source: PLoS One. 2015 Mar 24;10(3):e0122444. doi: 10.1371/journal.pone.0122444 (PMC4372444; doi:10.1371/journal.pone.0122444)
Supplement: S2 File — (TGZ) [file pone.0122444.s008.tgz › ghrelin/folding_analysis/GHSRg_top1000pro.pdb]

MODEL        1
ATOM      1  N   GLY A   1      54.616 -96.776  19.905  1.00  0.00           N  
ATOM      2  CA  GLY A   1      55.891 -97.089  20.538  1.00  0.00           C  
ATOM      3  C   GLY A   1      55.978 -96.480  21.932  1.00  0.00           C  
ATOM      4  O   GLY A   1      55.323 -96.944  22.864  1.00  0.00           O  
ATOM      5  H   GLY A   1      53.972 -96.156  20.376  1.00  0.00           H  
ATOM      6 1HA  GLY A   1      55.994 -98.171  20.616  1.00  0.00           H  
ATOM      7 2HA  GLY A   1      56.700 -96.692  19.926  1.00  0.00           H  
ATOM      8  N   SER A   2      56.792 -95.438  22.067  1.00  0.00           N  
ATOM      9  CA  SER A   2      56.973 -94.769  23.349  1.00  0.00           C  
ATOM     10  C   SER A   2      55.675 -94.130  23.825  1.00  0.00           C  
ATOM     11  O   SER A   2      55.511 -93.843  25.011  1.00  0.00           O  
ATOM     12  CB  SER A   2      58.068 -93.725  23.243  1.00  0.00           C  
ATOM     13  OG  SER A   2      57.726 -92.691  22.362  1.00  0.00           O  
ATOM     14  H   SER A   2      57.298 -95.102  21.260  1.00  0.00           H  
ATOM     15  HA  SER A   2      57.371 -95.423  24.126  1.00  0.00           H  
ATOM     16 1HB  SER A   2      58.244 -93.304  24.233  1.00  0.00           H  
ATOM     17 2HB  SER A   2      58.978 -94.208  22.888  1.00  0.00           H  
ATOM     18  HG  SER A   2      57.029 -92.158  22.750  1.00  0.00           H  
ATOM     19  N   SER A   3      54.754 -93.908  22.893  1.00  0.00           N  
ATOM     20  CA  SER A   3      53.445 -93.359  23.225  1.00  0.00           C  
ATOM     21  C   SER A   3      52.653 -94.315  24.107  1.00  0.00           C  
ATOM     22  O   SER A   3      51.696 -93.916  24.770  1.00  0.00           O  
ATOM     23  CB  SER A   3      52.673 -93.048  21.957  1.00  0.00           C  
ATOM     24  OG  SER A   3      52.379 -94.204  21.222  1.00  0.00           O  
ATOM     25  H   SER A   3      54.966 -94.127  21.930  1.00  0.00           H  
ATOM     26  HA  SER A   3      53.495 -92.375  23.695  1.00  0.00           H  
ATOM     27 1HB  SER A   3      51.741 -92.554  22.230  1.00  0.00           H  
ATOM     28 2HB  SER A   3      53.270 -92.378  21.340  1.00  0.00           H  
ATOM     29  HG  SER A   3      51.509 -94.118  20.825  1.00  0.00           H  
ATOM     30  N   PHE A   4      53.058 -95.581  24.111  1.00  0.00           N  
ATOM     31  CA  PHE A   4      52.411 -96.590  24.940  1.00  0.00           C  
ATOM     32  C   PHE A   4      53.307 -97.009  26.099  1.00  0.00           C  
ATOM     33  O   PHE A   4      53.021 -97.982  26.797  1.00  0.00           O  
ATOM     34  CB  PHE A   4      52.032 -97.810  24.099  1.00  0.00           C  
ATOM     35  CG  PHE A   4      51.128 -97.493  22.943  1.00  0.00           C  
ATOM     36  CD1 PHE A   4      51.615 -97.489  21.644  1.00  0.00           C  
ATOM     37  CD2 PHE A   4      49.790 -97.195  23.150  1.00  0.00           C  
ATOM     38  CE1 PHE A   4      50.784 -97.197  20.579  1.00  0.00           C  
ATOM     39  CE2 PHE A   4      48.957 -96.904  22.087  1.00  0.00           C  
ATOM     40  CZ  PHE A   4      49.455 -96.904  20.800  1.00  0.00           C  
ATOM     41  H   PHE A   4      53.835 -95.851  23.524  1.00  0.00           H  
ATOM     42  HA  PHE A   4      51.503 -96.178  25.384  1.00  0.00           H  
ATOM     43 1HB  PHE A   4      52.926 -98.269  23.679  1.00  0.00           H  
ATOM     44 2HB  PHE A   4      51.506 -98.540  24.714  1.00  0.00           H  
ATOM     45  HD1 PHE A   4      52.666 -97.722  21.469  1.00  0.00           H  
ATOM     46  HD2 PHE A   4      49.396 -97.195  24.167  1.00  0.00           H  
ATOM     47  HE1 PHE A   4      51.180 -97.198  19.563  1.00  0.00           H  
ATOM     48  HE2 PHE A   4      47.907 -96.673  22.264  1.00  0.00           H  
ATOM     49  HZ  PHE A   4      48.800 -96.673  19.962  1.00  0.00           H  
ATOM     50  N   LEU A   5      54.392 -96.269  26.298  1.00  0.00           N  
ATOM     51  CA  LEU A   5      55.337 -96.567  27.368  1.00  0.00           C  
ATOM     52  C   LEU A   5      55.316 -95.484  28.439  1.00  0.00           C  
ATOM     53  O   LEU A   5      54.580 -94.504  28.329  1.00  0.00           O  
ATOM     54  CB  LEU A   5      56.752 -96.726  26.797  1.00  0.00           C  
ATOM     55  CG  LEU A   5      56.912 -97.836  25.750  1.00  0.00           C  
ATOM     56  CD1 LEU A   5      58.342 -97.856  25.226  1.00  0.00           C  
ATOM     57  CD2 LEU A   5      56.546 -99.176  26.369  1.00  0.00           C  
ATOM     58  H   LEU A   5      54.567 -95.480  25.693  1.00  0.00           H  
ATOM     59  HA  LEU A   5      55.049 -97.495  27.861  1.00  0.00           H  
ATOM     60 1HB  LEU A   5      56.863 -95.750  26.327  1.00  0.00           H  
ATOM     61 2HB  LEU A   5      57.495 -96.836  27.586  1.00  0.00           H  
ATOM     62  HG  LEU A   5      56.200 -97.632  24.950  1.00  0.00           H  
ATOM     63 1HD1 LEU A   5      58.447 -98.647  24.484  1.00  0.00           H  
ATOM     64 2HD1 LEU A   5      58.575 -96.895  24.767  1.00  0.00           H  
ATOM     65 3HD1 LEU A   5      59.029 -98.040  26.051  1.00  0.00           H  
ATOM     66 1HD2 LEU A   5      56.660 -99.964  25.624  1.00  0.00           H  
ATOM     67 2HD2 LEU A   5      57.203 -99.378  27.216  1.00  0.00           H  
ATOM     68 3HD2 LEU A   5      55.511 -99.149  26.712  1.00  0.00           H  
ATOM     69  N   SER A   6      56.128 -95.668  29.474  1.00  0.00           N  
ATOM     70  CA  SER A   6      56.210 -94.702  30.564  1.00  0.00           C  
ATOM     71  C   SER A   6      56.477 -93.298  30.037  1.00  0.00           C  
ATOM     72  O   SER A   6      57.195 -93.120  29.053  1.00  0.00           O  
ATOM     73  CB  SER A   6      57.291 -95.113  31.545  1.00  0.00           C  
ATOM     74  OG  SER A   6      57.573 -94.101  32.472  1.00  0.00           O  
ATOM     75  H   SER A   6      56.703 -96.497  29.508  1.00  0.00           H  
ATOM     76  HA  SER A   6      55.327 -94.697  31.205  1.00  0.00           H  
ATOM     77 1HB  SER A   6      56.955 -96.001  32.081  1.00  0.00           H  
ATOM     78 2HB  SER A   6      58.197 -95.347  30.988  1.00  0.00           H  
ATOM     79  HG  SER A   6      57.986 -94.485  33.249  1.00  0.00           H  
ATOM     80  N   PRO A   7      55.895 -92.303  30.698  1.00  0.00           N  
ATOM     81  CA  PRO A   7      56.164 -90.907  30.373  1.00  0.00           C  
ATOM     82  C   PRO A   7      57.661 -90.641  30.285  1.00  0.00           C  
ATOM     83  O   PRO A   7      58.110 -89.827  29.478  1.00  0.00           O  
ATOM     84  CB  PRO A   7      55.505 -90.124  31.513  1.00  0.00           C  
ATOM     85  CG  PRO A   7      54.406 -91.013  31.987  1.00  0.00           C  
ATOM     86  CD  PRO A   7      54.940 -92.414  31.854  1.00  0.00           C  
ATOM     87  HA  PRO A   7      55.765 -90.615  29.391  1.00  0.00           H  
ATOM     88 1HB  PRO A   7      56.220 -89.910  32.321  1.00  0.00           H  
ATOM     89 2HB  PRO A   7      55.113 -89.157  31.165  1.00  0.00           H  
ATOM     90 1HG  PRO A   7      54.136 -90.790  33.030  1.00  0.00           H  
ATOM     91 2HG  PRO A   7      53.496 -90.876  31.384  1.00  0.00           H  
ATOM     92 1HD  PRO A   7      55.455 -92.752  32.765  1.00  0.00           H  
ATOM     93 2HD  PRO A   7      54.144 -93.144  31.646  1.00  0.00           H  
ATOM     94  N   GLU A   8      58.430 -91.331  31.120  1.00  0.00           N  
ATOM     95  CA  GLU A   8      59.884 -91.229  31.084  1.00  0.00           C  
ATOM     96  C   GLU A   8      60.441 -91.741  29.762  1.00  0.00           C  
ATOM     97  O   GLU A   8      61.409 -91.197  29.232  1.00  0.00           O  
ATOM     98  CB  GLU A   8      60.505 -92.001  32.251  1.00  0.00           C  
ATOM     99  CG  GLU A   8      62.024 -91.933  32.313  1.00  0.00           C  
ATOM    100  CD  GLU A   8      62.496 -90.538  32.614  1.00  0.00           C  
ATOM    101  OE1 GLU A   8      61.688 -89.727  32.996  1.00  0.00           O  
ATOM    102  OE2 GLU A   8      63.683 -90.312  32.572  1.00  0.00           O1-
ATOM    103  H   GLU A   8      57.997 -91.943  31.797  1.00  0.00           H  
ATOM    104  HA  GLU A   8      60.183 -90.183  31.161  1.00  0.00           H  
ATOM    105 1HB  GLU A   8      60.085 -91.585  33.167  1.00  0.00           H  
ATOM    106 2HB  GLU A   8      60.192 -93.040  32.147  1.00  0.00           H  
ATOM    107 1HG  GLU A   8      62.460 -92.627  33.031  1.00  0.00           H  
ATOM    108 2HG  GLU A   8      62.334 -92.212  31.307  1.00  0.00           H  
ATOM    109  N   HIS A   9      59.822 -92.792  29.234  1.00  0.00           N  
ATOM    110  CA  HIS A   9      60.255 -93.380  27.972  1.00  0.00           C  
ATOM    111  C   HIS A   9      59.902 -92.480  26.795  1.00  0.00           C  
ATOM    112  O   HIS A   9      60.639 -92.410  25.811  1.00  0.00           O  
ATOM    113  CB  HIS A   9      59.628 -94.765  27.777  1.00  0.00           C  
ATOM    114  CG  HIS A   9      60.112 -95.787  28.758  1.00  0.00           C  
ATOM    115  CD2 HIS A   9      61.286 -95.899  29.423  1.00  0.00           C  
ATOM    116  ND1 HIS A   9      59.343 -96.862  29.153  1.00  0.00           N  
ATOM    117  CE1 HIS A   9      60.024 -97.592  30.019  1.00  0.00           C  
ATOM    118  NE2 HIS A   9      61.205 -97.029  30.200  1.00  0.00           N  
ATOM    119  H   HIS A   9      59.033 -93.194  29.719  1.00  0.00           H  
ATOM    120  HA  HIS A   9      61.339 -93.484  27.969  1.00  0.00           H  
ATOM    121 1HB  HIS A   9      58.545 -94.708  27.896  1.00  0.00           H  
ATOM    122 2HB  HIS A   9      59.864 -95.147  26.785  1.00  0.00           H  
ATOM    123  HD2 HIS A   9      62.191 -95.292  29.435  1.00  0.00           H  
ATOM    124  HE1 HIS A   9      59.587 -98.491  30.451  1.00  0.00           H  
ATOM    125  HE2 HIS A   9      61.937 -97.367  30.809  1.00  0.00           H  
ATOM    126  N   GLN A  10      58.771 -91.790  26.902  1.00  0.00           N  
ATOM    127  CA  GLN A  10      58.413 -90.753  25.942  1.00  0.00           C  
ATOM    128  C   GLN A  10      59.389 -89.586  26.001  1.00  0.00           C  
ATOM    129  O   GLN A  10      59.733 -88.998  24.976  1.00  0.00           O  
ATOM    130  CB  GLN A  10      56.990 -90.251  26.202  1.00  0.00           C  
ATOM    131  CG  GLN A  10      56.490 -89.241  25.183  1.00  0.00           C  
ATOM    132  CD  GLN A  10      56.393 -89.827  23.788  1.00  0.00           C  
ATOM    133  NE2 GLN A  10      56.912 -89.101  22.804  1.00  0.00           N  
ATOM    134  OE1 GLN A  10      55.859 -90.923  23.595  1.00  0.00           O  
ATOM    135  H   GLN A  10      58.144 -91.990  27.668  1.00  0.00           H  
ATOM    136  HA  GLN A  10      58.472 -91.156  24.931  1.00  0.00           H  
ATOM    137 1HB  GLN A  10      56.342 -91.127  26.203  1.00  0.00           H  
ATOM    138 2HB  GLN A  10      56.992 -89.801  27.195  1.00  0.00           H  
ATOM    139 1HG  GLN A  10      55.608 -88.623  25.349  1.00  0.00           H  
ATOM    140 2HG  GLN A  10      57.384 -88.617  25.234  1.00  0.00           H  
ATOM    141 1HE2 GLN A  10      56.878 -89.437  21.862  1.00  0.00           H  
ATOM    142 2HE2 GLN A  10      57.338 -88.219  23.005  1.00  0.00           H  
ATOM    143  N   ARG A  11      59.834 -89.254  27.209  1.00  0.00           N  
ATOM    144  CA  ARG A  11      60.860 -88.235  27.394  1.00  0.00           C  
ATOM    145  C   ARG A  11      62.172 -88.648  26.741  1.00  0.00           C  
ATOM    146  O   ARG A  11      62.852 -87.832  26.119  1.00  0.00           O  
ATOM    147  CB  ARG A  11      61.055 -87.877  28.860  1.00  0.00           C  
ATOM    148  CG  ARG A  11      59.951 -87.023  29.463  1.00  0.00           C  
ATOM    149  CD  ARG A  11      60.223 -86.559  30.847  1.00  0.00           C  
ATOM    150  NE  ARG A  11      60.122 -87.596  31.861  1.00  0.00           N  
ATOM    151  CZ  ARG A  11      58.991 -87.916  32.519  1.00  0.00           C  
ATOM    152  NH1 ARG A  11      57.873 -87.259  32.302  1.00  0.00           N1+
ATOM    153  NH2 ARG A  11      59.040 -88.893  33.408  1.00  0.00           N  
ATOM    154  H   ARG A  11      59.452 -89.721  28.019  1.00  0.00           H  
ATOM    155  HA  ARG A  11      60.551 -87.308  26.909  1.00  0.00           H  
ATOM    156 1HB  ARG A  11      61.125 -88.814  29.410  1.00  0.00           H  
ATOM    157 2HB  ARG A  11      62.002 -87.342  28.933  1.00  0.00           H  
ATOM    158 1HG  ARG A  11      59.811 -86.143  28.835  1.00  0.00           H  
ATOM    159 2HG  ARG A  11      59.031 -87.608  29.478  1.00  0.00           H  
ATOM    160 1HD  ARG A  11      61.233 -86.154  30.893  1.00  0.00           H  
ATOM    161 2HD  ARG A  11      59.507 -85.779  31.106  1.00  0.00           H  
ATOM    162  HE  ARG A  11      60.836 -88.215  32.223  1.00  0.00           H  
ATOM    163 1HH1 ARG A  11      57.856 -86.503  31.632  1.00  0.00           H  
ATOM    164 2HH1 ARG A  11      57.035 -87.514  32.806  1.00  0.00           H  
ATOM    165 1HH2 ARG A  11      59.913 -89.375  33.576  1.00  0.00           H  
ATOM    166 2HH2 ARG A  11      58.207 -89.152  33.915  1.00  0.00           H  
ATOM    167  N   VAL A  12      62.524 -89.921  26.887  1.00  0.00           N  
ATOM    168  CA  VAL A  12      63.696 -90.474  26.218  1.00  0.00           C  
ATOM    169  C   VAL A  12      63.575 -90.352  24.704  1.00  0.00           C  
ATOM    170  O   VAL A  12      64.519 -89.945  24.027  1.00  0.00           O  
ATOM    171  CB  VAL A  12      63.913 -91.953  26.588  1.00  0.00           C  
ATOM    172  CG1 VAL A  12      64.983 -92.572  25.701  1.00  0.00           C  
ATOM    173  CG2 VAL A  12      64.297 -92.085  28.054  1.00  0.00           C  
ATOM    174  H   VAL A  12      61.965 -90.522  27.476  1.00  0.00           H  
ATOM    175  HA  VAL A  12      64.598 -89.915  26.472  1.00  0.00           H  
ATOM    176  HB  VAL A  12      62.975 -92.492  26.457  1.00  0.00           H  
ATOM    177 1HG1 VAL A  12      65.123 -93.618  25.976  1.00  0.00           H  
ATOM    178 2HG1 VAL A  12      64.671 -92.511  24.658  1.00  0.00           H  
ATOM    179 3HG1 VAL A  12      65.921 -92.034  25.832  1.00  0.00           H  
ATOM    180 1HG2 VAL A  12      64.447 -93.136  28.299  1.00  0.00           H  
ATOM    181 2HG2 VAL A  12      65.220 -91.534  28.238  1.00  0.00           H  
ATOM    182 3HG2 VAL A  12      63.501 -91.677  28.677  1.00  0.00           H  
ATOM    183  N   GLN A  13      62.407 -90.707  24.179  1.00  0.00           N  
ATOM    184  CA  GLN A  13      62.154 -90.620  22.746  1.00  0.00           C  
ATOM    185  C   GLN A  13      62.349 -89.197  22.237  1.00  0.00           C  
ATOM    186  O   GLN A  13      63.086 -88.966  21.279  1.00  0.00           O  
ATOM    187  CB  GLN A  13      60.734 -91.094  22.422  1.00  0.00           C  
ATOM    188  CG  GLN A  13      60.382 -91.043  20.946  1.00  0.00           C  
ATOM    189  CD  GLN A  13      61.215 -92.005  20.119  1.00  0.00           C  
ATOM    190  NE2 GLN A  13      61.578 -91.585  18.912  1.00  0.00           N  
ATOM    191  OE1 GLN A  13      61.533 -93.112  20.562  1.00  0.00           O  
ATOM    192  H   GLN A  13      61.676 -91.046  24.788  1.00  0.00           H  
ATOM    193  HA  GLN A  13      62.871 -91.241  22.210  1.00  0.00           H  
ATOM    194 1HB  GLN A  13      60.654 -92.119  22.786  1.00  0.00           H  
ATOM    195 2HB  GLN A  13      60.054 -90.455  22.985  1.00  0.00           H  
ATOM    196 1HG  GLN A  13      59.356 -91.091  20.582  1.00  0.00           H  
ATOM    197 2HG  GLN A  13      60.772 -90.035  20.798  1.00  0.00           H  
ATOM    198 1HE2 GLN A  13      62.128 -92.176  18.321  1.00  0.00           H  
ATOM    199 2HE2 GLN A  13      61.300 -90.679  18.593  1.00  0.00           H  
ATOM    200  N   GLN A  14      61.683 -88.247  22.885  1.00  0.00           N  
ATOM    201  CA  GLN A  14      61.691 -86.861  22.431  1.00  0.00           C  
ATOM    202  C   GLN A  14      63.087 -86.258  22.527  1.00  0.00           C  
ATOM    203  O   GLN A  14      63.548 -85.585  21.606  1.00  0.00           O  
ATOM    204  CB  GLN A  14      60.709 -86.022  23.252  1.00  0.00           C  
ATOM    205  CG  GLN A  14      59.247 -86.320  22.967  1.00  0.00           C  
ATOM    206  CD  GLN A  14      58.314 -85.622  23.939  1.00  0.00           C  
ATOM    207  NE2 GLN A  14      57.015 -85.710  23.677  1.00  0.00           N  
ATOM    208  OE1 GLN A  14      58.756 -85.012  24.916  1.00  0.00           O  
ATOM    209  H   GLN A  14      61.158 -88.490  23.712  1.00  0.00           H  
ATOM    210  HA  GLN A  14      61.408 -86.819  21.379  1.00  0.00           H  
ATOM    211 1HB  GLN A  14      60.928 -86.219  24.302  1.00  0.00           H  
ATOM    212 2HB  GLN A  14      60.922 -84.977  23.027  1.00  0.00           H  
ATOM    213 1HG  GLN A  14      58.812 -86.241  21.971  1.00  0.00           H  
ATOM    214 2HG  GLN A  14      59.315 -87.371  23.250  1.00  0.00           H  
ATOM    215 1HE2 GLN A  14      56.351 -85.270  24.283  1.00  0.00           H  
ATOM    216 2HE2 GLN A  14      56.699 -86.216  22.874  1.00  0.00           H  
ATOM    217  N   ARG A  15      63.756 -86.504  23.648  1.00  0.00           N  
ATOM    218  CA  ARG A  15      65.091 -85.965  23.878  1.00  0.00           C  
ATOM    219  C   ARG A  15      66.112 -86.605  22.945  1.00  0.00           C  
ATOM    220  O   ARG A  15      67.027 -85.940  22.460  1.00  0.00           O  
ATOM    221  CB  ARG A  15      65.516 -86.084  25.334  1.00  0.00           C  
ATOM    222  CG  ARG A  15      64.807 -85.135  26.287  1.00  0.00           C  
ATOM    223  CD  ARG A  15      65.243 -85.249  27.702  1.00  0.00           C  
ATOM    224  NE  ARG A  15      66.654 -84.977  27.921  1.00  0.00           N  
ATOM    225  CZ  ARG A  15      67.174 -83.751  28.129  1.00  0.00           C  
ATOM    226  NH1 ARG A  15      66.411 -82.680  28.110  1.00  0.00           N1+
ATOM    227  NH2 ARG A  15      68.476 -83.650  28.329  1.00  0.00           N  
ATOM    228  H   ARG A  15      63.329 -87.080  24.360  1.00  0.00           H  
ATOM    229  HA  ARG A  15      65.100 -84.897  23.661  1.00  0.00           H  
ATOM    230 1HB  ARG A  15      65.322 -87.112  25.639  1.00  0.00           H  
ATOM    231 2HB  ARG A  15      66.588 -85.892  25.369  1.00  0.00           H  
ATOM    232 1HG  ARG A  15      64.992 -84.112  25.960  1.00  0.00           H  
ATOM    233 2HG  ARG A  15      63.736 -85.341  26.247  1.00  0.00           H  
ATOM    234 1HD  ARG A  15      64.677 -84.540  28.305  1.00  0.00           H  
ATOM    235 2HD  ARG A  15      65.048 -86.262  28.052  1.00  0.00           H  
ATOM    236  HE  ARG A  15      67.437 -85.616  27.954  1.00  0.00           H  
ATOM    237 1HH1 ARG A  15      65.420 -82.772  27.938  1.00  0.00           H  
ATOM    238 2HH1 ARG A  15      66.820 -81.770  28.268  1.00  0.00           H  
ATOM    239 1HH2 ARG A  15      69.051 -84.482  28.323  1.00  0.00           H  
ATOM    240 2HH2 ARG A  15      68.891 -82.744  28.487  1.00  0.00           H  
ATOM    241  N   LYS A  16      65.949 -87.900  22.698  1.00  0.00           N  
ATOM    242  CA  LYS A  16      66.776 -88.604  21.725  1.00  0.00           C  
ATOM    243  C   LYS A  16      66.633 -87.993  20.337  1.00  0.00           C  
ATOM    244  O   LYS A  16      67.613 -87.854  19.606  1.00  0.00           O  
ATOM    245  CB  LYS A  16      66.410 -90.089  21.686  1.00  0.00           C  
ATOM    246  CG  LYS A  16      67.226 -90.912  20.698  1.00  0.00           C  
ATOM    247  CD  LYS A  16      66.831 -92.380  20.741  1.00  0.00           C  
ATOM    248  CE  LYS A  16      67.615 -93.196  19.724  1.00  0.00           C  
ATOM    249  NZ  LYS A  16      67.212 -94.629  19.729  1.00  0.00           N1+
ATOM    250  H   LYS A  16      65.235 -88.411  23.197  1.00  0.00           H  
ATOM    251  HA  LYS A  16      67.827 -88.512  21.998  1.00  0.00           H  
ATOM    252 1HB  LYS A  16      66.557 -90.481  22.692  1.00  0.00           H  
ATOM    253 2HB  LYS A  16      65.354 -90.152  21.424  1.00  0.00           H  
ATOM    254 1HG  LYS A  16      67.055 -90.518  19.695  1.00  0.00           H  
ATOM    255 2HG  LYS A  16      68.281 -90.812  20.951  1.00  0.00           H  
ATOM    256 1HD  LYS A  16      67.026 -92.763  21.744  1.00  0.00           H  
ATOM    257 2HD  LYS A  16      65.765 -92.460  20.525  1.00  0.00           H  
ATOM    258 1HE  LYS A  16      67.438 -92.773  18.736  1.00  0.00           H  
ATOM    259 2HE  LYS A  16      68.675 -93.117  19.967  1.00  0.00           H  
ATOM    260 1HZ  LYS A  16      67.755 -95.133  19.043  1.00  0.00           H  
ATOM    261 2HZ  LYS A  16      67.378 -95.022  20.645  1.00  0.00           H  
ATOM    262 3HZ  LYS A  16      66.231 -94.703  19.503  1.00  0.00           H  
ATOM    263  N   GLU A  17      65.406 -87.631  19.979  1.00  0.00           N  
ATOM    264  CA  GLU A  17      65.140 -86.988  18.697  1.00  0.00           C  
ATOM    265  C   GLU A  17      65.807 -85.621  18.617  1.00  0.00           C  
ATOM    266  O   GLU A  17      66.333 -85.236  17.573  1.00  0.00           O  
ATOM    267  CB  GLU A  17      63.633 -86.852  18.468  1.00  0.00           C  
ATOM    268  CG  GLU A  17      62.918 -88.167  18.192  1.00  0.00           C  
ATOM    269  CD  GLU A  17      61.429 -88.022  18.342  1.00  0.00           C  
ATOM    270  OE1 GLU A  17      60.985 -86.943  18.657  1.00  0.00           O  
ATOM    271  OE2 GLU A  17      60.727 -88.956  18.034  1.00  0.00           O1-
ATOM    272  H   GLU A  17      64.637 -87.804  20.611  1.00  0.00           H  
ATOM    273  HA  GLU A  17      65.562 -87.586  17.889  1.00  0.00           H  
ATOM    274 1HB  GLU A  17      63.215 -86.394  19.365  1.00  0.00           H  
ATOM    275 2HB  GLU A  17      63.498 -86.181  17.620  1.00  0.00           H  
ATOM    276 1HG  GLU A  17      63.144 -88.586  17.211  1.00  0.00           H  
ATOM    277 2HG  GLU A  17      63.297 -88.833  18.966  1.00  0.00           H  
ATOM    278  N   SER A  18      65.781 -84.890  19.727  1.00  0.00           N  
ATOM    279  CA  SER A  18      66.427 -83.585  19.800  1.00  0.00           C  
ATOM    280  C   SER A  18      67.942 -83.725  19.886  1.00  0.00           C  
ATOM    281  O   SER A  18      68.473 -84.836  19.887  1.00  0.00           O  
ATOM    282  CB  SER A  18      65.901 -82.808  20.991  1.00  0.00           C  
ATOM    283  OG  SER A  18      66.490 -83.223  22.192  1.00  0.00           O  
ATOM    284  H   SER A  18      65.300 -85.247  20.540  1.00  0.00           H  
ATOM    285  HA  SER A  18      66.162 -82.923  18.975  1.00  0.00           H  
ATOM    286 1HB  SER A  18      66.115 -81.750  20.838  1.00  0.00           H  
ATOM    287 2HB  SER A  18      64.824 -82.954  21.054  1.00  0.00           H  
ATOM    288  HG  SER A  18      66.539 -84.181  22.210  1.00  0.00           H  
ATOM    289  N   LYS A  19      68.633 -82.593  19.957  1.00  0.00           N  
ATOM    290  CA  LYS A  19      70.089 -82.587  20.035  1.00  0.00           C  
ATOM    291  C   LYS A  19      70.565 -82.873  21.454  1.00  0.00           C  
ATOM    292  O   LYS A  19      71.734 -83.189  21.674  1.00  0.00           O  
ATOM    293  CB  LYS A  19      70.646 -81.246  19.554  1.00  0.00           C  
ATOM    294  CG  LYS A  19      70.422 -80.967  18.074  1.00  0.00           C  
ATOM    295  CD  LYS A  19      70.992 -79.614  17.674  1.00  0.00           C  
ATOM    296  CE  LYS A  19      70.784 -79.342  16.191  1.00  0.00           C  
ATOM    297  NZ  LYS A  19      71.333 -78.019  15.787  1.00  0.00           N1+
ATOM    298  H   LYS A  19      68.136 -81.713  19.957  1.00  0.00           H  
ATOM    299  HA  LYS A  19      70.495 -83.379  19.405  1.00  0.00           H  
ATOM    300 1HB  LYS A  19      70.163 -80.469  20.147  1.00  0.00           H  
ATOM    301 2HB  LYS A  19      71.715 -81.250  19.764  1.00  0.00           H  
ATOM    302 1HG  LYS A  19      70.909 -81.752  17.496  1.00  0.00           H  
ATOM    303 2HG  LYS A  19      69.351 -80.983  17.877  1.00  0.00           H  
ATOM    304 1HD  LYS A  19      70.494 -78.840  18.260  1.00  0.00           H  
ATOM    305 2HD  LYS A  19      72.059 -79.606  17.898  1.00  0.00           H  
ATOM    306 1HE  LYS A  19      71.282 -80.129  15.626  1.00  0.00           H  
ATOM    307 2HE  LYS A  19      69.714 -79.369  15.986  1.00  0.00           H  
ATOM    308 1HZ  LYS A  19      71.175 -77.877  14.799  1.00  0.00           H  
ATOM    309 2HZ  LYS A  19      70.871 -77.288  16.310  1.00  0.00           H  
ATOM    310 3HZ  LYS A  19      72.324 -77.993  15.976  1.00  0.00           H  
ATOM    311  N   LYS A  20      69.653 -82.761  22.413  1.00  0.00           N  
ATOM    312  CA  LYS A  20      69.992 -82.947  23.819  1.00  0.00           C  
ATOM    313  C   LYS A  20      70.049 -84.425  24.181  1.00  0.00           C  
ATOM    314  O   LYS A  20      69.403 -85.256  23.543  1.00  0.00           O  
ATOM    315  CB  LYS A  20      68.983 -82.224  24.713  1.00  0.00           C  
ATOM    316  CG  LYS A  20      69.030 -80.705  24.614  1.00  0.00           C  
ATOM    317  CD  LYS A  20      68.001 -80.059  25.530  1.00  0.00           C  
ATOM    318  CE  LYS A  20      68.060 -78.541  25.447  1.00  0.00           C  
ATOM    319  NZ  LYS A  20      67.046 -77.896  26.324  1.00  0.00           N1+
ATOM    320  H   LYS A  20      68.699 -82.542  22.162  1.00  0.00           H  
ATOM    321  HA  LYS A  20      70.985 -82.540  24.015  1.00  0.00           H  
ATOM    322 1HB  LYS A  20      67.992 -82.576  24.426  1.00  0.00           H  
ATOM    323 2HB  LYS A  20      69.192 -82.527  25.739  1.00  0.00           H  
ATOM    324 1HG  LYS A  20      70.029 -80.370  24.896  1.00  0.00           H  
ATOM    325 2HG  LYS A  20      68.829 -80.419  23.582  1.00  0.00           H  
ATOM    326 1HD  LYS A  20      67.008 -80.401  25.233  1.00  0.00           H  
ATOM    327 2HD  LYS A  20      68.200 -80.374  26.554  1.00  0.00           H  
ATOM    328 1HE  LYS A  20      69.056 -78.221  25.749  1.00  0.00           H  
ATOM    329 2HE  LYS A  20      67.884 -78.249  24.412  1.00  0.00           H  
ATOM    330 1HZ  LYS A  20      67.118 -76.892  26.239  1.00  0.00           H  
ATOM    331 2HZ  LYS A  20      66.121 -78.191  26.044  1.00  0.00           H  
ATOM    332 3HZ  LYS A  20      67.209 -78.166  27.283  1.00  0.00           H  
ATOM    333  N   PRO A  21      70.826 -84.747  25.210  1.00  0.00           N  
ATOM    334  CA  PRO A  21      70.896 -86.111  25.719  1.00  0.00           C  
ATOM    335  C   PRO A  21      69.513 -86.637  26.079  1.00  0.00           C  
ATOM    336  O   PRO A  21      68.655 -85.888  26.546  1.00  0.00           O  
ATOM    337  CB  PRO A  21      71.810 -86.007  26.945  1.00  0.00           C  
ATOM    338  CG  PRO A  21      72.626 -84.785  26.697  1.00  0.00           C  
ATOM    339  CD  PRO A  21      71.706 -83.829  25.985  1.00  0.00           C  
ATOM    340  HA  PRO A  21      71.286 -86.823  24.977  1.00  0.00           H  
ATOM    341 1HB  PRO A  21      71.228 -85.916  27.874  1.00  0.00           H  
ATOM    342 2HB  PRO A  21      72.447 -86.897  27.050  1.00  0.00           H  
ATOM    343 1HG  PRO A  21      72.992 -84.353  27.640  1.00  0.00           H  
ATOM    344 2HG  PRO A  21      73.510 -85.015  26.083  1.00  0.00           H  
ATOM    345 1HD  PRO A  21      71.126 -83.210  26.685  1.00  0.00           H  
ATOM    346 2HD  PRO A  21      72.253 -83.139  25.325  1.00  0.00           H  
ATOM    347  N   PRO A  22      69.301 -87.930  25.858  1.00  0.00           N  
ATOM    348  CA  PRO A  22      68.035 -88.569  26.199  1.00  0.00           C  
ATOM    349  C   PRO A  22      67.802 -88.560  27.704  1.00  0.00           C  
ATOM    350  O   PRO A  22      68.749 -88.500  28.488  1.00  0.00           O  
ATOM    351  CB  PRO A  22      68.171 -89.990  25.644  1.00  0.00           C  
ATOM    352  CG  PRO A  22      69.642 -90.225  25.582  1.00  0.00           C  
ATOM    353  CD  PRO A  22      70.245 -88.890  25.237  1.00  0.00           C  
ATOM    354  HA  PRO A  22      67.166 -88.044  25.774  1.00  0.00           H  
ATOM    355 1HB  PRO A  22      67.677 -90.726  26.296  1.00  0.00           H  
ATOM    356 2HB  PRO A  22      67.711 -90.081  24.649  1.00  0.00           H  
ATOM    357 1HG  PRO A  22      70.027 -90.596  26.544  1.00  0.00           H  
ATOM    358 2HG  PRO A  22      69.892 -90.981  24.823  1.00  0.00           H  
ATOM    359 1HD  PRO A  22      71.260 -88.773  25.646  1.00  0.00           H  
ATOM    360 2HD  PRO A  22      70.318 -88.735  24.150  1.00  0.00           H  
ATOM    361  N   ALA A  23      66.536 -88.621  28.102  1.00  0.00           N  
ATOM    362  CA  ALA A  23      66.169 -88.526  29.510  1.00  0.00           C  
ATOM    363  C   ALA A  23      66.920 -89.555  30.345  1.00  0.00           C  
ATOM    364  O   ALA A  23      67.262 -89.301  31.500  1.00  0.00           O  
ATOM    365  CB  ALA A  23      64.667 -88.696  29.679  1.00  0.00           C  
ATOM    366  H   ALA A  23      65.808 -88.737  27.411  1.00  0.00           H  
ATOM    367  HA  ALA A  23      66.451 -87.540  29.879  1.00  0.00           H  
ATOM    368 1HB  ALA A  23      64.410 -88.622  30.736  1.00  0.00           H  
ATOM    369 2HB  ALA A  23      64.147 -87.915  29.124  1.00  0.00           H  
ATOM    370 3HB  ALA A  23      64.366 -89.672  29.301  1.00  0.00           H  
ATOM    371  N   LYS A  24      67.174 -90.718  29.755  1.00  0.00           N  
ATOM    372  CA  LYS A  24      67.898 -91.782  30.438  1.00  0.00           C  
ATOM    373  C   LYS A  24      69.333 -91.368  30.740  1.00  0.00           C  
ATOM    374  O   LYS A  24      69.892 -91.737  31.772  1.00  0.00           O  
ATOM    375  CB  LYS A  24      67.886 -93.062  29.601  1.00  0.00           C  
ATOM    376  CG  LYS A  24      68.573 -94.251  30.259  1.00  0.00           C  
ATOM    377  CD  LYS A  24      68.441 -95.507  29.410  1.00  0.00           C  
ATOM    378  CE  LYS A  24      69.134 -96.693  30.063  1.00  0.00           C  
ATOM    379  NZ  LYS A  24      69.018 -97.928  29.240  1.00  0.00           N1+
ATOM    380  H   LYS A  24      66.857 -90.868  28.807  1.00  0.00           H  
ATOM    381  HA  LYS A  24      67.427 -91.991  31.399  1.00  0.00           H  
ATOM    382 1HB  LYS A  24      66.841 -93.308  29.409  1.00  0.00           H  
ATOM    383 2HB  LYS A  24      68.384 -92.833  28.659  1.00  0.00           H  
ATOM    384 1HG  LYS A  24      69.629 -94.011  30.393  1.00  0.00           H  
ATOM    385 2HG  LYS A  24      68.114 -94.421  31.233  1.00  0.00           H  
ATOM    386 1HD  LYS A  24      67.381 -95.729  29.281  1.00  0.00           H  
ATOM    387 2HD  LYS A  24      68.892 -95.316  28.436  1.00  0.00           H  
ATOM    388 1HE  LYS A  24      70.185 -96.444  30.197  1.00  0.00           H  
ATOM    389 2HE  LYS A  24      68.675 -96.863  31.037  1.00  0.00           H  
ATOM    390 1HZ  LYS A  24      69.489 -98.689  29.707  1.00  0.00           H  
ATOM    391 2HZ  LYS A  24      68.043 -98.160  29.116  1.00  0.00           H  
ATOM    392 3HZ  LYS A  24      69.444 -97.771  28.338  1.00  0.00           H  
ATOM    393  N   LEU A  25      69.923 -90.597  29.833  1.00  0.00           N  
ATOM    394  CA  LEU A  25      71.325 -90.214  29.949  1.00  0.00           C  
ATOM    395  C   LEU A  25      71.479 -88.915  30.728  1.00  0.00           C  
ATOM    396  O   LEU A  25      71.002 -87.863  30.301  1.00  0.00           O  
ATOM    397  CB  LEU A  25      71.955 -90.079  28.556  1.00  0.00           C  
ATOM    398  CG  LEU A  25      73.424 -89.637  28.544  1.00  0.00           C  
ATOM    399  CD1 LEU A  25      74.283 -90.663  29.272  1.00  0.00           C  
ATOM    400  CD2 LEU A  25      73.891 -89.465  27.107  1.00  0.00           C  
ATOM    401  H   LEU A  25      69.387 -90.269  29.042  1.00  0.00           H  
ATOM    402  HA  LEU A  25      71.867 -90.976  30.508  1.00  0.00           H  
ATOM    403 1HB  LEU A  25      71.872 -91.112  28.223  1.00  0.00           H  
ATOM    404 2HB  LEU A  25      71.360 -89.439  27.905  1.00  0.00           H  
ATOM    405  HG  LEU A  25      73.473 -88.663  29.030  1.00  0.00           H  
ATOM    406 1HD1 LEU A  25      75.324 -90.341  29.258  1.00  0.00           H  
ATOM    407 2HD1 LEU A  25      73.946 -90.753  30.305  1.00  0.00           H  
ATOM    408 3HD1 LEU A  25      74.196 -91.628  28.775  1.00  0.00           H  
ATOM    409 1HD2 LEU A  25      74.936 -89.150  27.100  1.00  0.00           H  
ATOM    410 2HD2 LEU A  25      73.793 -90.412  26.576  1.00  0.00           H  
ATOM    411 3HD2 LEU A  25      73.282 -88.708  26.614  1.00  0.00           H  
ATOM    412  N   GLN A  26      72.147 -88.994  31.874  1.00  0.00           N  
ATOM    413  CA  GLN A  26      72.330 -87.832  32.736  1.00  0.00           C  
ATOM    414  C   GLN A  26      73.779 -87.705  33.189  1.00  0.00           C  
ATOM    415  O   GLN A  26      74.144 -88.168  34.270  1.00  0.00           O  
ATOM    416  CB  GLN A  26      71.412 -87.921  33.958  1.00  0.00           C  
ATOM    417  CG  GLN A  26      69.931 -87.950  33.623  1.00  0.00           C  
ATOM    418  CD  GLN A  26      69.452 -86.651  33.004  1.00  0.00           C  
ATOM    419  NE2 GLN A  26      68.502 -86.751  32.081  1.00  0.00           N  
ATOM    420  OE1 GLN A  26      69.928 -85.567  33.354  1.00  0.00           O  
ATOM    421  H   GLN A  26      72.538 -89.881  32.155  1.00  0.00           H  
ATOM    422  HA  GLN A  26      72.099 -86.924  32.178  1.00  0.00           H  
ATOM    423 1HB  GLN A  26      71.688 -88.830  34.493  1.00  0.00           H  
ATOM    424 2HB  GLN A  26      71.632 -87.053  34.580  1.00  0.00           H  
ATOM    425 1HG  GLN A  26      69.465 -88.772  33.079  1.00  0.00           H  
ATOM    426 2HG  GLN A  26      69.607 -87.976  34.664  1.00  0.00           H  
ATOM    427 1HE2 GLN A  26      68.146 -85.928  31.637  1.00  0.00           H  
ATOM    428 2HE2 GLN A  26      68.143 -87.649  31.828  1.00  0.00           H  
ATOM    429  N   PRO A  27      74.601 -87.075  32.357  1.00  0.00           N  
ATOM    430  CA  PRO A  27      76.013 -86.888  32.670  1.00  0.00           C  
ATOM    431  C   PRO A  27      76.191 -86.179  34.006  1.00  0.00           C  
ATOM    432  O   PRO A  27      77.134 -86.459  34.747  1.00  0.00           O  
ATOM    433  CB  PRO A  27      76.548 -86.056  31.500  1.00  0.00           C  
ATOM    434  CG  PRO A  27      75.627 -86.367  30.370  1.00  0.00           C  
ATOM    435  CD  PRO A  27      74.270 -86.544  30.999  1.00  0.00           C  
ATOM    436  HA  PRO A  27      76.554 -87.839  32.778  1.00  0.00           H  
ATOM    437 1HB  PRO A  27      76.543 -84.981  31.734  1.00  0.00           H  
ATOM    438 2HB  PRO A  27      77.586 -86.327  31.254  1.00  0.00           H  
ATOM    439 1HG  PRO A  27      75.617 -85.554  29.630  1.00  0.00           H  
ATOM    440 2HG  PRO A  27      75.940 -87.279  29.842  1.00  0.00           H  
ATOM    441 1HD  PRO A  27      73.716 -85.597  31.065  1.00  0.00           H  
ATOM    442 2HD  PRO A  27      73.639 -87.247  30.435  1.00  0.00           H  
ATOM    443  N   ARG A  28      75.280 -85.260  34.309  1.00  0.00           N  
ATOM    444  CA  ARG A  28      75.302 -84.551  35.583  1.00  0.00           C  
ATOM    445  C   ARG A  28      74.933 -85.476  36.735  1.00  0.00           C  
ATOM    446  O   ARG A  28      75.583 -85.631  37.480  1.00  0.00           O  
ATOM    447  CB  ARG A  28      74.424 -83.308  35.563  1.00  0.00           C  
ATOM    448  CG  ARG A  28      74.473 -82.470  36.830  1.00  0.00           C  
ATOM    449  CD  ARG A  28      73.638 -81.242  36.785  1.00  0.00           C  
ATOM    450  NE  ARG A  28      73.691 -80.433  37.992  1.00  0.00           N  
ATOM    451  CZ  ARG A  28      73.008 -79.286  38.174  1.00  0.00           C  
ATOM    452  NH1 ARG A  28      72.250 -78.790  37.222  1.00  0.00           N1+
ATOM    453  NH2 ARG A  28      73.139 -78.659  39.330  1.00  0.00           N  
ATOM    454  OXT ARG A  28      73.863 -86.019  36.750  1.00  0.00           O1-
ATOM    455  H   ARG A  28      74.554 -85.048  33.640  1.00  0.00           H  
ATOM    456  HA  ARG A  28      76.310 -84.189  35.786  1.00  0.00           H  
ATOM    457 1HB  ARG A  28      74.749 -82.702  34.718  1.00  0.00           H  
ATOM    458 2HB  ARG A  28      73.401 -83.645  35.395  1.00  0.00           H  
ATOM    459 1HG  ARG A  28      74.127 -83.081  37.664  1.00  0.00           H  
ATOM    460 2HG  ARG A  28      75.506 -82.168  37.006  1.00  0.00           H  
ATOM    461 1HD  ARG A  28      73.973 -80.617  35.958  1.00  0.00           H  
ATOM    462 2HD  ARG A  28      72.599 -81.526  36.627  1.00  0.00           H  
ATOM    463  HE  ARG A  28      74.214 -80.581  38.845  1.00  0.00           H  
ATOM    464 1HH1 ARG A  28      72.175 -79.272  36.337  1.00  0.00           H  
ATOM    465 2HH1 ARG A  28      71.746 -77.929  37.378  1.00  0.00           H  
ATOM    466 1HH2 ARG A  28      73.739 -79.045  40.046  1.00  0.00           H  
ATOM    467 2HH2 ARG A  28      72.639 -77.797  39.493  1.00  0.00           H  
ENDMDL
MODEL        2
ATOM      1  N   GLY A   1      54.636 -96.668  19.793  1.00  0.00           N  
ATOM      2  CA  GLY A   1      55.924 -96.963  20.409  1.00  0.00           C  
ATOM      3  C   GLY A   1      55.989 -96.425  21.832  1.00  0.00           C  
ATOM      4  O   GLY A   1      55.317 -96.934  22.730  1.00  0.00           O  
ATOM      5  H   GLY A   1      53.969 -96.099  20.295  1.00  0.00           H  
ATOM      6 1HA  GLY A   1      56.068 -98.043  20.430  1.00  0.00           H  
ATOM      7 2HA  GLY A   1      56.715 -96.503  19.819  1.00  0.00           H  
ATOM      8  N   SER A   2      56.801 -95.394  22.033  1.00  0.00           N  
ATOM      9  CA  SER A   2      56.964 -94.792  23.351  1.00  0.00           C  
ATOM     10  C   SER A   2      55.667 -94.149  23.827  1.00  0.00           C  
ATOM     11  O   SER A   2      55.498 -93.877  25.016  1.00  0.00           O  
ATOM     12  CB  SER A   2      58.081 -93.767  23.322  1.00  0.00           C  
ATOM     13  OG  SER A   2      57.786 -92.688  22.478  1.00  0.00           O  
ATOM     14  H   SER A   2      57.319 -95.017  21.252  1.00  0.00           H  
ATOM     15  HA  SER A   2      57.330 -95.490  24.104  1.00  0.00           H  
ATOM     16 1HB  SER A   2      58.237 -93.392  24.334  1.00  0.00           H  
ATOM     17 2HB  SER A   2      58.991 -94.251  22.971  1.00  0.00           H  
ATOM     18  HG  SER A   2      58.265 -92.788  21.652  1.00  0.00           H  
ATOM     19  N   SER A   3      54.754 -93.908  22.893  1.00  0.00           N  
ATOM     20  CA  SER A   3      53.445 -93.359  23.225  1.00  0.00           C  
ATOM     21  C   SER A   3      52.653 -94.315  24.107  1.00  0.00           C  
ATOM     22  O   SER A   3      51.709 -93.911  24.785  1.00  0.00           O  
ATOM     23  CB  SER A   3      52.674 -93.048  21.958  1.00  0.00           C  
ATOM     24  OG  SER A   3      52.397 -94.201  21.213  1.00  0.00           O  
ATOM     25  H   SER A   3      54.972 -94.112  21.928  1.00  0.00           H  
ATOM     26  HA  SER A   3      53.496 -92.375  23.694  1.00  0.00           H  
ATOM     27 1HB  SER A   3      51.733 -92.569  22.231  1.00  0.00           H  
ATOM     28 2HB  SER A   3      53.264 -92.365  21.347  1.00  0.00           H  
ATOM     29  HG  SER A   3      51.518 -94.135  20.833  1.00  0.00           H  
ATOM     30  N   PHE A   4      53.045 -95.585  24.094  1.00  0.00           N  
ATOM     31  CA  PHE A   4      52.398 -96.594  24.925  1.00  0.00           C  
ATOM     32  C   PHE A   4      53.319 -97.058  26.046  1.00  0.00           C  
ATOM     33  O   PHE A   4      53.047 -98.055  26.714  1.00  0.00           O  
ATOM     34  CB  PHE A   4      51.962 -97.788  24.074  1.00  0.00           C  
ATOM     35  CG  PHE A   4      51.055 -97.421  22.934  1.00  0.00           C  
ATOM     36  CD1 PHE A   4      51.529 -97.397  21.631  1.00  0.00           C  
ATOM     37  CD2 PHE A   4      49.726 -97.098  23.163  1.00  0.00           C  
ATOM     38  CE1 PHE A   4      50.696 -97.058  20.581  1.00  0.00           C  
ATOM     39  CE2 PHE A   4      48.890 -96.761  22.116  1.00  0.00           C  
ATOM     40  CZ  PHE A   4      49.376 -96.741  20.823  1.00  0.00           C  
ATOM     41  H   PHE A   4      53.809 -95.858  23.494  1.00  0.00           H  
ATOM     42  HA  PHE A   4      51.516 -96.168  25.405  1.00  0.00           H  
ATOM     43 1HB  PHE A   4      52.833 -98.274  23.634  1.00  0.00           H  
ATOM     44 2HB  PHE A   4      51.418 -98.505  24.686  1.00  0.00           H  
ATOM     45  HD1 PHE A   4      52.573 -97.648  21.439  1.00  0.00           H  
ATOM     46  HD2 PHE A   4      49.343 -97.114  24.183  1.00  0.00           H  
ATOM     47  HE1 PHE A   4      51.081 -97.044  19.562  1.00  0.00           H  
ATOM     48  HE2 PHE A   4      47.848 -96.510  22.309  1.00  0.00           H  
ATOM     49  HZ  PHE A   4      48.719 -96.474  19.998  1.00  0.00           H  
ATOM     50  N   LEU A   5      54.412 -96.329  26.246  1.00  0.00           N  
ATOM     51  CA  LEU A   5      55.422 -96.716  27.224  1.00  0.00           C  
ATOM     52  C   LEU A   5      55.650 -95.609  28.247  1.00  0.00           C  
ATOM     53  O   LEU A   5      55.095 -94.517  28.128  1.00  0.00           O  
ATOM     54  CB  LEU A   5      56.736 -97.068  26.518  1.00  0.00           C  
ATOM     55  CG  LEU A   5      56.647 -98.220  25.509  1.00  0.00           C  
ATOM     56  CD1 LEU A   5      57.961 -98.355  24.752  1.00  0.00           C  
ATOM     57  CD2 LEU A   5      56.311 -99.512  26.239  1.00  0.00           C  
ATOM     58  H   LEU A   5      54.547 -95.485  25.707  1.00  0.00           H  
ATOM     59  HA  LEU A   5      55.076 -97.584  27.781  1.00  0.00           H  
ATOM     60 1HB  LEU A   5      56.917 -96.128  25.998  1.00  0.00           H  
ATOM     61 2HB  LEU A   5      57.542 -97.248  27.229  1.00  0.00           H  
ATOM     62  HG  LEU A   5      55.822 -97.995  24.833  1.00  0.00           H  
ATOM     63 1HD1 LEU A   5      57.887 -99.174  24.037  1.00  0.00           H  
ATOM     64 2HD1 LEU A   5      58.170 -97.428  24.218  1.00  0.00           H  
ATOM     65 3HD1 LEU A   5      58.767 -98.558  25.455  1.00  0.00           H  
ATOM     66 1HD2 LEU A   5      56.247-100.329  25.521  1.00  0.00           H  
ATOM     67 2HD2 LEU A   5      57.090 -99.730  26.969  1.00  0.00           H  
ATOM     68 3HD2 LEU A   5      55.354 -99.402  26.751  1.00  0.00           H  
ATOM     69  N   SER A   6      56.470 -95.899  29.251  1.00  0.00           N  
ATOM     70  CA  SER A   6      56.694 -94.967  30.351  1.00  0.00           C  
ATOM     71  C   SER A   6      57.570 -93.800  29.914  1.00  0.00           C  
ATOM     72  O   SER A   6      58.226 -93.860  28.875  1.00  0.00           O  
ATOM     73  CB  SER A   6      57.323 -95.690  31.526  1.00  0.00           C  
ATOM     74  OG  SER A   6      58.677 -95.974  31.306  1.00  0.00           O  
ATOM     75  H   SER A   6      56.951 -96.787  29.254  1.00  0.00           H  
ATOM     76  HA  SER A   6      55.771 -94.593  30.795  1.00  0.00           H  
ATOM     77 1HB  SER A   6      57.233 -95.059  32.411  1.00  0.00           H  
ATOM     78 2HB  SER A   6      56.786 -96.623  31.690  1.00  0.00           H  
ATOM     79  HG  SER A   6      58.774 -96.443  30.473  1.00  0.00           H  
ATOM     80  N   PRO A   7      57.575 -92.739  30.715  1.00  0.00           N  
ATOM     81  CA  PRO A   7      58.426 -91.585  30.451  1.00  0.00           C  
ATOM     82  C   PRO A   7      59.881 -92.002  30.282  1.00  0.00           C  
ATOM     83  O   PRO A   7      60.634 -91.374  29.537  1.00  0.00           O  
ATOM     84  CB  PRO A   7      58.223 -90.684  31.673  1.00  0.00           C  
ATOM     85  CG  PRO A   7      56.872 -91.053  32.186  1.00  0.00           C  
ATOM     86  CD  PRO A   7      56.746 -92.534  31.947  1.00  0.00           C  
ATOM     87  HA  PRO A   7      58.167 -91.071  29.514  1.00  0.00           H  
ATOM     88 1HB  PRO A   7      58.998 -90.855  32.433  1.00  0.00           H  
ATOM     89 2HB  PRO A   7      58.267 -89.619  31.400  1.00  0.00           H  
ATOM     90 1HG  PRO A   7      56.776 -90.815  33.256  1.00  0.00           H  
ATOM     91 2HG  PRO A   7      56.082 -90.498  31.661  1.00  0.00           H  
ATOM     92 1HD  PRO A   7      57.128 -93.126  32.791  1.00  0.00           H  
ATOM     93 2HD  PRO A   7      55.702 -92.841  31.785  1.00  0.00           H  
ATOM     94  N   GLU A   8      60.272 -93.065  30.977  1.00  0.00           N  
ATOM     95  CA  GLU A   8      61.638 -93.571  30.899  1.00  0.00           C  
ATOM     96  C   GLU A   8      61.935 -94.143  29.519  1.00  0.00           C  
ATOM     97  O   GLU A   8      63.091 -94.214  29.101  1.00  0.00           O  
ATOM     98  CB  GLU A   8      61.875 -94.636  31.972  1.00  0.00           C  
ATOM     99  CG  GLU A   8      61.827 -94.111  33.400  1.00  0.00           C  
ATOM    100  CD  GLU A   8      62.860 -93.042  33.623  1.00  0.00           C  
ATOM    101  OE1 GLU A   8      64.022 -93.317  33.443  1.00  0.00           O  
ATOM    102  OE2 GLU A   8      62.482 -91.921  33.865  1.00  0.00           O1-
ATOM    103  H   GLU A   8      59.606 -93.534  31.573  1.00  0.00           H  
ATOM    104  HA  GLU A   8      62.343 -92.756  31.055  1.00  0.00           H  
ATOM    105 1HB  GLU A   8      61.107 -95.398  31.840  1.00  0.00           H  
ATOM    106 2HB  GLU A   8      62.855 -95.071  31.778  1.00  0.00           H  
ATOM    107 1HG  GLU A   8      60.847 -93.735  33.691  1.00  0.00           H  
ATOM    108 2HG  GLU A   8      62.074 -94.985  34.002  1.00  0.00           H  
ATOM    109  N   HIS A   9      60.885 -94.551  28.814  1.00  0.00           N  
ATOM    110  CA  HIS A   9      61.021 -95.024  27.441  1.00  0.00           C  
ATOM    111  C   HIS A   9      60.928 -93.870  26.450  1.00  0.00           C  
ATOM    112  O   HIS A   9      61.513 -93.921  25.368  1.00  0.00           O  
ATOM    113  CB  HIS A   9      59.953 -96.075  27.123  1.00  0.00           C  
ATOM    114  CG  HIS A   9      60.076 -97.323  27.939  1.00  0.00           C  
ATOM    115  CD2 HIS A   9      60.883 -98.403  27.803  1.00  0.00           C  
ATOM    116  ND1 HIS A   9      59.302 -97.562  29.055  1.00  0.00           N  
ATOM    117  CE1 HIS A   9      59.627 -98.735  29.571  1.00  0.00           C  
ATOM    118  NE2 HIS A   9      60.584 -99.264  28.830  1.00  0.00           N  
ATOM    119  H   HIS A   9      59.969 -94.534  29.240  1.00  0.00           H  
ATOM    120  HA  HIS A   9      62.005 -95.471  27.303  1.00  0.00           H  
ATOM    121 1HB  HIS A   9      58.959 -95.672  27.317  1.00  0.00           H  
ATOM    122 2HB  HIS A   9      60.024 -96.377  26.078  1.00  0.00           H  
ATOM    123  HD2 HIS A   9      61.656 -98.663  27.079  1.00  0.00           H  
ATOM    124  HE1 HIS A   9      59.124 -99.108  30.462  1.00  0.00           H  
ATOM    125  HE2 HIS A   9      61.029-100.157  28.986  1.00  0.00           H  
ATOM    126  N   GLN A  10      60.190 -92.832  26.826  1.00  0.00           N  
ATOM    127  CA  GLN A  10      60.147 -91.600  26.047  1.00  0.00           C  
ATOM    128  C   GLN A  10      61.505 -90.911  26.030  1.00  0.00           C  
ATOM    129  O   GLN A  10      61.846 -90.214  25.075  1.00  0.00           O  
ATOM    130  CB  GLN A  10      59.090 -90.646  26.610  1.00  0.00           C  
ATOM    131  CG  GLN A  10      57.660 -91.132  26.445  1.00  0.00           C  
ATOM    132  CD  GLN A  10      56.656 -90.210  27.109  1.00  0.00           C  
ATOM    133  NE2 GLN A  10      55.397 -90.633  27.139  1.00  0.00           N  
ATOM    134  OE1 GLN A  10      57.007 -89.131  27.592  1.00  0.00           O  
ATOM    135  H   GLN A  10      59.644 -92.898  27.673  1.00  0.00           H  
ATOM    136  HA  GLN A  10      59.904 -91.832  25.010  1.00  0.00           H  
ATOM    137 1HB  GLN A  10      59.316 -90.517  27.669  1.00  0.00           H  
ATOM    138 2HB  GLN A  10      59.218 -89.695  26.093  1.00  0.00           H  
ATOM    139 1HG  GLN A  10      57.250 -91.439  25.484  1.00  0.00           H  
ATOM    140 2HG  GLN A  10      57.794 -92.010  27.079  1.00  0.00           H  
ATOM    141 1HE2 GLN A  10      54.689 -90.067  27.564  1.00  0.00           H  
ATOM    142 2HE2 GLN A  10      55.155 -91.516  26.736  1.00  0.00           H  
ATOM    143  N   ARG A  11      62.277 -91.111  27.093  1.00  0.00           N  
ATOM    144  CA  ARG A  11      63.697 -90.783  27.080  1.00  0.00           C  
ATOM    145  C   ARG A  11      64.409 -91.456  25.914  1.00  0.00           C  
ATOM    146  O   ARG A  11      65.208 -90.831  25.216  1.00  0.00           O  
ATOM    147  CB  ARG A  11      64.373 -91.105  28.405  1.00  0.00           C  
ATOM    148  CG  ARG A  11      63.855 -90.315  29.596  1.00  0.00           C  
ATOM    149  CD  ARG A  11      64.549 -90.610  30.876  1.00  0.00           C  
ATOM    150  NE  ARG A  11      63.858 -90.130  32.061  1.00  0.00           N  
ATOM    151  CZ  ARG A  11      63.897 -88.859  32.507  1.00  0.00           C  
ATOM    152  NH1 ARG A  11      64.621 -87.948  31.895  1.00  0.00           N1+
ATOM    153  NH2 ARG A  11      63.207 -88.557  33.593  1.00  0.00           N  
ATOM    154  H   ARG A  11      61.870 -91.502  27.931  1.00  0.00           H  
ATOM    155  HA  ARG A  11      63.827 -89.708  26.944  1.00  0.00           H  
ATOM    156 1HB  ARG A  11      64.225 -92.168  28.587  1.00  0.00           H  
ATOM    157 2HB  ARG A  11      65.436 -90.904  28.277  1.00  0.00           H  
ATOM    158 1HG  ARG A  11      63.976 -89.252  29.387  1.00  0.00           H  
ATOM    159 2HG  ARG A  11      62.796 -90.541  29.728  1.00  0.00           H  
ATOM    160 1HD  ARG A  11      64.659 -91.690  30.978  1.00  0.00           H  
ATOM    161 2HD  ARG A  11      65.534 -90.144  30.861  1.00  0.00           H  
ATOM    162  HE  ARG A  11      63.267 -90.632  32.711  1.00  0.00           H  
ATOM    163 1HH1 ARG A  11      65.156 -88.200  31.076  1.00  0.00           H  
ATOM    164 2HH1 ARG A  11      64.637 -87.001  32.245  1.00  0.00           H  
ATOM    165 1HH2 ARG A  11      62.669 -89.273  34.063  1.00  0.00           H  
ATOM    166 2HH2 ARG A  11      63.220 -87.613  33.949  1.00  0.00           H  
ATOM    167  N   VAL A  12      64.114 -92.735  25.707  1.00  0.00           N  
ATOM    168  CA  VAL A  12      64.718 -93.494  24.617  1.00  0.00           C  
ATOM    169  C   VAL A  12      64.164 -93.056  23.268  1.00  0.00           C  
ATOM    170  O   VAL A  12      64.857 -93.116  22.253  1.00  0.00           O  
ATOM    171  CB  VAL A  12      64.489 -95.008  24.789  1.00  0.00           C  
ATOM    172  CG1 VAL A  12      64.995 -95.764  23.570  1.00  0.00           C  
ATOM    173  CG2 VAL A  12      65.176 -95.511  26.049  1.00  0.00           C  
ATOM    174  H   VAL A  12      63.454 -93.194  26.319  1.00  0.00           H  
ATOM    175  HA  VAL A  12      65.791 -93.309  24.553  1.00  0.00           H  
ATOM    176  HB  VAL A  12      63.423 -95.193  24.914  1.00  0.00           H  
ATOM    177 1HG1 VAL A  12      64.827 -96.832  23.707  1.00  0.00           H  
ATOM    178 2HG1 VAL A  12      64.462 -95.424  22.683  1.00  0.00           H  
ATOM    179 3HG1 VAL A  12      66.062 -95.580  23.445  1.00  0.00           H  
ATOM    180 1HG2 VAL A  12      65.004 -96.582  26.155  1.00  0.00           H  
ATOM    181 2HG2 VAL A  12      66.247 -95.320  25.980  1.00  0.00           H  
ATOM    182 3HG2 VAL A  12      64.769 -94.991  26.917  1.00  0.00           H  
ATOM    183  N   GLN A  13      62.910 -92.616  23.263  1.00  0.00           N  
ATOM    184  CA  GLN A  13      62.313 -92.017  22.075  1.00  0.00           C  
ATOM    185  C   GLN A  13      63.143 -90.842  21.574  1.00  0.00           C  
ATOM    186  O   GLN A  13      63.391 -90.713  20.375  1.00  0.00           O  
ATOM    187  CB  GLN A  13      60.884 -91.553  22.370  1.00  0.00           C  
ATOM    188  CG  GLN A  13      60.208 -90.843  21.209  1.00  0.00           C  
ATOM    189  CD  GLN A  13      60.007 -91.752  20.012  1.00  0.00           C  
ATOM    190  NE2 GLN A  13      60.532 -91.342  18.863  1.00  0.00           N  
ATOM    191  OE1 GLN A  13      59.389 -92.815  20.119  1.00  0.00           O  
ATOM    192  H   GLN A  13      62.357 -92.697  24.104  1.00  0.00           H  
ATOM    193  HA  GLN A  13      62.293 -92.750  21.268  1.00  0.00           H  
ATOM    194 1HB  GLN A  13      60.314 -92.442  22.641  1.00  0.00           H  
ATOM    195 2HB  GLN A  13      60.942 -90.883  23.228  1.00  0.00           H  
ATOM    196 1HG  GLN A  13      59.307 -90.242  21.329  1.00  0.00           H  
ATOM    197 2HG  GLN A  13      61.056 -90.187  21.004  1.00  0.00           H  
ATOM    198 1HE2 GLN A  13      60.431 -91.901  18.039  1.00  0.00           H  
ATOM    199 2HE2 GLN A  13      61.028 -90.475  18.821  1.00  0.00           H  
ATOM    200  N   GLN A  14      63.569 -89.988  22.497  1.00  0.00           N  
ATOM    201  CA  GLN A  14      64.492 -88.907  22.174  1.00  0.00           C  
ATOM    202  C   GLN A  14      65.847 -89.452  21.742  1.00  0.00           C  
ATOM    203  O   GLN A  14      66.473 -88.926  20.821  1.00  0.00           O  
ATOM    204  CB  GLN A  14      64.669 -87.977  23.376  1.00  0.00           C  
ATOM    205  CG  GLN A  14      63.479 -87.070  23.642  1.00  0.00           C  
ATOM    206  CD  GLN A  14      63.787 -85.997  24.669  1.00  0.00           C  
ATOM    207  NE2 GLN A  14      62.824 -85.115  24.909  1.00  0.00           N  
ATOM    208  OE1 GLN A  14      64.879 -85.963  25.244  1.00  0.00           O  
ATOM    209  H   GLN A  14      63.244 -90.091  23.448  1.00  0.00           H  
ATOM    210  HA  GLN A  14      64.104 -88.336  21.332  1.00  0.00           H  
ATOM    211 1HB  GLN A  14      64.850 -88.611  24.244  1.00  0.00           H  
ATOM    212 2HB  GLN A  14      65.555 -87.372  23.179  1.00  0.00           H  
ATOM    213 1HG  GLN A  14      62.896 -86.612  22.843  1.00  0.00           H  
ATOM    214 2HG  GLN A  14      62.885 -87.847  24.123  1.00  0.00           H  
ATOM    215 1HE2 GLN A  14      62.969 -84.383  25.577  1.00  0.00           H  
ATOM    216 2HE2 GLN A  14      61.952 -85.180  24.422  1.00  0.00           H  
ATOM    217  N   ARG A  15      66.296 -90.508  22.412  1.00  0.00           N  
ATOM    218  CA  ARG A  15      67.545 -91.168  22.054  1.00  0.00           C  
ATOM    219  C   ARG A  15      67.555 -91.572  20.585  1.00  0.00           C  
ATOM    220  O   ARG A  15      68.573 -91.446  19.903  1.00  0.00           O  
ATOM    221  CB  ARG A  15      67.849 -92.353  22.959  1.00  0.00           C  
ATOM    222  CG  ARG A  15      69.100 -93.134  22.592  1.00  0.00           C  
ATOM    223  CD  ARG A  15      70.366 -92.374  22.751  1.00  0.00           C  
ATOM    224  NE  ARG A  15      71.556 -93.083  22.311  1.00  0.00           N  
ATOM    225  CZ  ARG A  15      72.108 -92.966  21.088  1.00  0.00           C  
ATOM    226  NH1 ARG A  15      71.562 -92.200  20.169  1.00  0.00           N1+
ATOM    227  NH2 ARG A  15      73.201 -93.662  20.826  1.00  0.00           N  
ATOM    228  H   ARG A  15      65.757 -90.864  23.189  1.00  0.00           H  
ATOM    229  HA  ARG A  15      68.380 -90.479  22.191  1.00  0.00           H  
ATOM    230 1HB  ARG A  15      67.953 -91.962  23.970  1.00  0.00           H  
ATOM    231 2HB  ARG A  15      66.986 -93.017  22.913  1.00  0.00           H  
ATOM    232 1HG  ARG A  15      69.158 -94.018  23.228  1.00  0.00           H  
ATOM    233 2HG  ARG A  15      69.023 -93.442  21.549  1.00  0.00           H  
ATOM    234 1HD  ARG A  15      70.302 -91.453  22.171  1.00  0.00           H  
ATOM    235 2HD  ARG A  15      70.502 -92.130  23.804  1.00  0.00           H  
ATOM    236  HE  ARG A  15      72.136 -93.743  22.813  1.00  0.00           H  
ATOM    237 1HH1 ARG A  15      70.717 -91.689  20.379  1.00  0.00           H  
ATOM    238 2HH1 ARG A  15      71.991 -92.126  19.257  1.00  0.00           H  
ATOM    239 1HH2 ARG A  15      73.597 -94.260  21.539  1.00  0.00           H  
ATOM    240 2HH2 ARG A  15      73.635 -93.593  19.918  1.00  0.00           H  
ATOM    241  N   LYS A  16      66.416 -92.056  20.103  1.00  0.00           N  
ATOM    242  CA  LYS A  16      66.262 -92.391  18.692  1.00  0.00           C  
ATOM    243  C   LYS A  16      66.484 -91.171  17.808  1.00  0.00           C  
ATOM    244  O   LYS A  16      66.891 -91.295  16.653  1.00  0.00           O  
ATOM    245  CB  LYS A  16      64.876 -92.985  18.431  1.00  0.00           C  
ATOM    246  CG  LYS A  16      64.694 -94.408  18.943  1.00  0.00           C  
ATOM    247  CD  LYS A  16      63.365 -94.992  18.491  1.00  0.00           C  
ATOM    248  CE  LYS A  16      62.196 -94.328  19.203  1.00  0.00           C  
ATOM    249  NZ  LYS A  16      60.885 -94.821  18.701  1.00  0.00           N1+
ATOM    250  H   LYS A  16      65.635 -92.196  20.729  1.00  0.00           H  
ATOM    251  HA  LYS A  16      67.015 -93.125  18.403  1.00  0.00           H  
ATOM    252 1HB  LYS A  16      64.152 -92.330  18.915  1.00  0.00           H  
ATOM    253 2HB  LYS A  16      64.719 -92.965  17.352  1.00  0.00           H  
ATOM    254 1HG  LYS A  16      65.512 -95.020  18.559  1.00  0.00           H  
ATOM    255 2HG  LYS A  16      64.734 -94.392  20.031  1.00  0.00           H  
ATOM    256 1HD  LYS A  16      63.267 -94.843  17.415  1.00  0.00           H  
ATOM    257 2HD  LYS A  16      63.363 -96.060  18.710  1.00  0.00           H  
ATOM    258 1HE  LYS A  16      62.280 -94.540  20.268  1.00  0.00           H  
ATOM    259 2HE  LYS A  16      62.265 -93.253  19.041  1.00  0.00           H  
ATOM    260 1HZ  LYS A  16      60.138 -94.356  19.198  1.00  0.00           H  
ATOM    261 2HZ  LYS A  16      60.807 -94.624  17.713  1.00  0.00           H  
ATOM    262 3HZ  LYS A  16      60.821 -95.818  18.851  1.00  0.00           H  
ATOM    263  N   GLU A  17      66.214 -89.992  18.358  1.00  0.00           N  
ATOM    264  CA  GLU A  17      66.314 -88.751  17.599  1.00  0.00           C  
ATOM    265  C   GLU A  17      67.492 -87.909  18.071  1.00  0.00           C  
ATOM    266  O   GLU A  17      67.704 -86.796  17.591  1.00  0.00           O  
ATOM    267  CB  GLU A  17      65.016 -87.948  17.709  1.00  0.00           C  
ATOM    268  CG  GLU A  17      63.923 -88.382  16.744  1.00  0.00           C  
ATOM    269  CD  GLU A  17      63.081 -89.481  17.330  1.00  0.00           C  
ATOM    270  OE1 GLU A  17      62.434 -89.242  18.322  1.00  0.00           O  
ATOM    271  OE2 GLU A  17      62.996 -90.524  16.727  1.00  0.00           O1-
ATOM    272  H   GLU A  17      65.932 -89.954  19.327  1.00  0.00           H  
ATOM    273  HA  GLU A  17      66.496 -88.976  16.546  1.00  0.00           H  
ATOM    274 1HB  GLU A  17      64.660 -88.059  18.734  1.00  0.00           H  
ATOM    275 2HB  GLU A  17      65.270 -86.905  17.524  1.00  0.00           H  
ATOM    276 1HG  GLU A  17      63.279 -87.565  16.421  1.00  0.00           H  
ATOM    277 2HG  GLU A  17      64.476 -88.767  15.888  1.00  0.00           H  
ATOM    278  N   SER A  18      68.258 -88.448  19.015  1.00  0.00           N  
ATOM    279  CA  SER A  18      69.365 -87.715  19.616  1.00  0.00           C  
ATOM    280  C   SER A  18      70.496 -88.654  20.014  1.00  0.00           C  
ATOM    281  O   SER A  18      70.256 -89.765  20.486  1.00  0.00           O  
ATOM    282  CB  SER A  18      68.879 -86.930  20.819  1.00  0.00           C  
ATOM    283  OG  SER A  18      69.934 -86.318  21.509  1.00  0.00           O  
ATOM    284  H   SER A  18      68.067 -89.391  19.323  1.00  0.00           H  
ATOM    285  HA  SER A  18      69.752 -86.918  18.979  1.00  0.00           H  
ATOM    286 1HB  SER A  18      68.186 -86.163  20.477  1.00  0.00           H  
ATOM    287 2HB  SER A  18      68.363 -87.611  21.494  1.00  0.00           H  
ATOM    288  HG  SER A  18      69.581 -85.679  22.132  1.00  0.00           H  
ATOM    289  N   LYS A  19      71.730 -88.200  19.823  1.00  0.00           N  
ATOM    290  CA  LYS A  19      72.901 -89.004  20.154  1.00  0.00           C  
ATOM    291  C   LYS A  19      73.108 -89.081  21.661  1.00  0.00           C  
ATOM    292  O   LYS A  19      73.829 -89.948  22.154  1.00  0.00           O  
ATOM    293  CB  LYS A  19      74.150 -88.432  19.480  1.00  0.00           C  
ATOM    294  CG  LYS A  19      74.156 -88.549  17.962  1.00  0.00           C  
ATOM    295  CD  LYS A  19      75.416 -87.942  17.365  1.00  0.00           C  
ATOM    296  CE  LYS A  19      75.436 -88.083  15.850  1.00  0.00           C  
ATOM    297  NZ  LYS A  19      76.659 -87.485  15.250  1.00  0.00           N1+
ATOM    298  H   LYS A  19      71.860 -87.275  19.438  1.00  0.00           H  
ATOM    299  HA  LYS A  19      72.757 -90.027  19.807  1.00  0.00           H  
ATOM    300 1HB  LYS A  19      74.213 -87.381  19.763  1.00  0.00           H  
ATOM    301 2HB  LYS A  19      75.007 -88.968  19.888  1.00  0.00           H  
ATOM    302 1HG  LYS A  19      74.099 -89.605  17.696  1.00  0.00           H  
ATOM    303 2HG  LYS A  19      73.282 -88.029  17.571  1.00  0.00           H  
ATOM    304 1HD  LYS A  19      75.453 -86.885  17.632  1.00  0.00           H  
ATOM    305 2HD  LYS A  19      76.281 -88.452  17.788  1.00  0.00           H  
ATOM    306 1HE  LYS A  19      75.393 -89.143  15.605  1.00  0.00           H  
ATOM    307 2HE  LYS A  19      74.555 -87.582  15.450  1.00  0.00           H  
ATOM    308 1HZ  LYS A  19      76.633 -87.599  14.248  1.00  0.00           H  
ATOM    309 2HZ  LYS A  19      76.700 -86.500  15.477  1.00  0.00           H  
ATOM    310 3HZ  LYS A  19      77.477 -87.949  15.622  1.00  0.00           H  
ATOM    311  N   LYS A  20      72.470 -88.170  22.388  1.00  0.00           N  
ATOM    312  CA  LYS A  20      72.654 -88.077  23.832  1.00  0.00           C  
ATOM    313  C   LYS A  20      72.063 -89.287  24.542  1.00  0.00           C  
ATOM    314  O   LYS A  20      71.054 -89.842  24.108  1.00  0.00           O  
ATOM    315  CB  LYS A  20      72.023 -86.792  24.369  1.00  0.00           C  
ATOM    316  CG  LYS A  20      72.708 -85.513  23.906  1.00  0.00           C  
ATOM    317  CD  LYS A  20      72.040 -84.281  24.500  1.00  0.00           C  
ATOM    318  CE  LYS A  20      72.704 -83.002  24.013  1.00  0.00           C  
ATOM    319  NZ  LYS A  20      72.072 -81.788  24.600  1.00  0.00           N1+
ATOM    320  H   LYS A  20      71.842 -87.526  21.930  1.00  0.00           H  
ATOM    321  HA  LYS A  20      73.719 -88.066  24.068  1.00  0.00           H  
ATOM    322 1HB  LYS A  20      70.983 -86.785  24.043  1.00  0.00           H  
ATOM    323 2HB  LYS A  20      72.060 -86.848  25.457  1.00  0.00           H  
ATOM    324 1HG  LYS A  20      73.752 -85.546  24.218  1.00  0.00           H  
ATOM    325 2HG  LYS A  20      72.655 -85.466  22.819  1.00  0.00           H  
ATOM    326 1HD  LYS A  20      70.989 -84.280  24.207  1.00  0.00           H  
ATOM    327 2HD  LYS A  20      72.113 -84.336  25.586  1.00  0.00           H  
ATOM    328 1HE  LYS A  20      73.756 -83.035  24.292  1.00  0.00           H  
ATOM    329 2HE  LYS A  20      72.619 -82.965  22.927  1.00  0.00           H  
ATOM    330 1HZ  LYS A  20      72.541 -80.964  24.252  1.00  0.00           H  
ATOM    331 2HZ  LYS A  20      71.097 -81.757  24.339  1.00  0.00           H  
ATOM    332 3HZ  LYS A  20      72.152 -81.822  25.606  1.00  0.00           H  
ATOM    333  N   PRO A  21      72.698 -89.694  25.636  1.00  0.00           N  
ATOM    334  CA  PRO A  21      72.234 -90.838  26.412  1.00  0.00           C  
ATOM    335  C   PRO A  21      70.792 -90.649  26.863  1.00  0.00           C  
ATOM    336  O   PRO A  21      70.366 -89.534  27.165  1.00  0.00           O  
ATOM    337  CB  PRO A  21      73.204 -90.906  27.595  1.00  0.00           C  
ATOM    338  CG  PRO A  21      74.442 -90.241  27.099  1.00  0.00           C  
ATOM    339  CD  PRO A  21      73.967 -89.138  26.193  1.00  0.00           C  
ATOM    340  HA  PRO A  21      72.229 -91.771  25.830  1.00  0.00           H  
ATOM    341 1HB  PRO A  21      72.800 -90.389  28.478  1.00  0.00           H  
ATOM    342 2HB  PRO A  21      73.403 -91.946  27.893  1.00  0.00           H  
ATOM    343 1HG  PRO A  21      75.039 -89.840  27.932  1.00  0.00           H  
ATOM    344 2HG  PRO A  21      75.085 -90.950  26.556  1.00  0.00           H  
ATOM    345 1HD  PRO A  21      73.785 -88.200  26.738  1.00  0.00           H  
ATOM    346 2HD  PRO A  21      74.692 -88.911  25.398  1.00  0.00           H  
ATOM    347  N   PRO A  22      70.042 -91.745  26.907  1.00  0.00           N  
ATOM    348  CA  PRO A  22      68.657 -91.709  27.361  1.00  0.00           C  
ATOM    349  C   PRO A  22      68.570 -91.331  28.834  1.00  0.00           C  
ATOM    350  O   PRO A  22      67.532 -90.865  29.305  1.00  0.00           O  
ATOM    351  CB  PRO A  22      68.139 -93.127  27.098  1.00  0.00           C  
ATOM    352  CG  PRO A  22      69.364 -93.976  27.105  1.00  0.00           C  
ATOM    353  CD  PRO A  22      70.448 -93.119  26.507  1.00  0.00           C  
ATOM    354  HA  PRO A  22      68.058 -90.949  26.837  1.00  0.00           H  
ATOM    355 1HB  PRO A  22      67.429 -93.446  27.874  1.00  0.00           H  
ATOM    356 2HB  PRO A  22      67.615 -93.192  26.133  1.00  0.00           H  
ATOM    357 1HG  PRO A  22      69.625 -94.289  28.127  1.00  0.00           H  
ATOM    358 2HG  PRO A  22      69.215 -94.893  26.516  1.00  0.00           H  
ATOM    359 1HD  PRO A  22      71.443 -93.371  26.903  1.00  0.00           H  
ATOM    360 2HD  PRO A  22      70.502 -93.220  25.414  1.00  0.00           H  
ATOM    361  N   ALA A  23      69.666 -91.533  29.558  1.00  0.00           N  
ATOM    362  CA  ALA A  23      69.738 -91.151  30.963  1.00  0.00           C  
ATOM    363  C   ALA A  23      69.760 -89.637  31.122  1.00  0.00           C  
ATOM    364  O   ALA A  23      69.373 -89.106  32.162  1.00  0.00           O  
ATOM    365  CB  ALA A  23      70.961 -91.775  31.619  1.00  0.00           C  
ATOM    366  H   ALA A  23      70.470 -91.962  29.122  1.00  0.00           H  
ATOM    367  HA  ALA A  23      68.845 -91.518  31.471  1.00  0.00           H  
ATOM    368 1HB  ALA A  23      71.000 -91.479  32.668  1.00  0.00           H  
ATOM    369 2HB  ALA A  23      70.898 -92.860  31.550  1.00  0.00           H  
ATOM    370 3HB  ALA A  23      71.861 -91.429  31.113  1.00  0.00           H  
ATOM    371  N   LYS A  24      70.216 -88.945  30.084  1.00  0.00           N  
ATOM    372  CA  LYS A  24      70.292 -87.488  30.107  1.00  0.00           C  
ATOM    373  C   LYS A  24      69.119 -86.863  29.364  1.00  0.00           C  
ATOM    374  O   LYS A  24      68.713 -85.739  29.658  1.00  0.00           O  
ATOM    375  CB  LYS A  24      71.614 -87.011  29.500  1.00  0.00           C  
ATOM    376  CG  LYS A  24      72.853 -87.455  30.265  1.00  0.00           C  
ATOM    377  CD  LYS A  24      74.123 -86.922  29.617  1.00  0.00           C  
ATOM    378  CE  LYS A  24      75.365 -87.436  30.330  1.00  0.00           C  
ATOM    379  NZ  LYS A  24      76.616 -87.005  29.648  1.00  0.00           N1+
ATOM    380  H   LYS A  24      70.518 -89.440  29.256  1.00  0.00           H  
ATOM    381  HA  LYS A  24      70.234 -87.133  31.136  1.00  0.00           H  
ATOM    382 1HB  LYS A  24      71.657 -87.401  28.483  1.00  0.00           H  
ATOM    383 2HB  LYS A  24      71.577 -85.923  29.470  1.00  0.00           H  
ATOM    384 1HG  LYS A  24      72.781 -87.081  31.287  1.00  0.00           H  
ATOM    385 2HG  LYS A  24      72.881 -88.544  30.279  1.00  0.00           H  
ATOM    386 1HD  LYS A  24      74.141 -87.243  28.575  1.00  0.00           H  
ATOM    387 2HD  LYS A  24      74.105 -85.834  29.661  1.00  0.00           H  
ATOM    388 1HE  LYS A  24      75.358 -87.054  31.349  1.00  0.00           H  
ATOM    389 2HE  LYS A  24      75.321 -88.525  30.351  1.00  0.00           H  
ATOM    390 1HZ  LYS A  24      77.414 -87.366  30.150  1.00  0.00           H  
ATOM    391 2HZ  LYS A  24      76.624 -87.361  28.702  1.00  0.00           H  
ATOM    392 3HZ  LYS A  24      76.657 -85.997  29.628  1.00  0.00           H  
ATOM    393  N   LEU A  25      68.576 -87.599  28.399  1.00  0.00           N  
ATOM    394  CA  LEU A  25      67.419 -87.136  27.642  1.00  0.00           C  
ATOM    395  C   LEU A  25      66.136 -87.293  28.447  1.00  0.00           C  
ATOM    396  O   LEU A  25      66.095 -88.031  29.432  1.00  0.00           O  
ATOM    397  CB  LEU A  25      67.314 -87.900  26.316  1.00  0.00           C  
ATOM    398  CG  LEU A  25      68.434 -87.615  25.307  1.00  0.00           C  
ATOM    399  CD1 LEU A  25      68.332 -88.575  24.129  1.00  0.00           C  
ATOM    400  CD2 LEU A  25      68.338 -86.171  24.836  1.00  0.00           C  
ATOM    401  H   LEU A  25      68.977 -88.501  28.184  1.00  0.00           H  
ATOM    402  HA  LEU A  25      67.524 -86.073  27.430  1.00  0.00           H  
ATOM    403 1HB  LEU A  25      67.400 -88.919  26.691  1.00  0.00           H  
ATOM    404 2HB  LEU A  25      66.338 -87.767  25.849  1.00  0.00           H  
ATOM    405  HG  LEU A  25      69.382 -87.732  25.833  1.00  0.00           H  
ATOM    406 1HD1 LEU A  25      69.131 -88.365  23.419  1.00  0.00           H  
ATOM    407 2HD1 LEU A  25      68.427 -89.601  24.487  1.00  0.00           H  
ATOM    408 3HD1 LEU A  25      67.368 -88.448  23.638  1.00  0.00           H  
ATOM    409 1HD2 LEU A  25      69.135 -85.969  24.119  1.00  0.00           H  
ATOM    410 2HD2 LEU A  25      67.371 -86.007  24.360  1.00  0.00           H  
ATOM    411 3HD2 LEU A  25      68.441 -85.501  25.690  1.00  0.00           H  
ATOM    412  N   GLN A  26      65.089 -86.593  28.023  1.00  0.00           N  
ATOM    413  CA  GLN A  26      63.881 -86.460  28.829  1.00  0.00           C  
ATOM    414  C   GLN A  26      62.675 -87.060  28.117  1.00  0.00           C  
ATOM    415  O   GLN A  26      62.726 -87.341  26.920  1.00  0.00           O  
ATOM    416  CB  GLN A  26      63.610 -84.987  29.150  1.00  0.00           C  
ATOM    417  CG  GLN A  26      64.798 -84.251  29.745  1.00  0.00           C  
ATOM    418  CD  GLN A  26      65.248 -84.850  31.065  1.00  0.00           C  
ATOM    419  NE2 GLN A  26      66.553 -85.050  31.208  1.00  0.00           N  
ATOM    420  OE1 GLN A  26      64.430 -85.127  31.947  1.00  0.00           O  
ATOM    421  H   GLN A  26      65.130 -86.142  27.121  1.00  0.00           H  
ATOM    422  HA  GLN A  26      63.999 -87.014  29.760  1.00  0.00           H  
ATOM    423 1HB  GLN A  26      63.312 -84.511  28.215  1.00  0.00           H  
ATOM    424 2HB  GLN A  26      62.775 -84.965  29.849  1.00  0.00           H  
ATOM    425 1HG  GLN A  26      65.690 -84.005  29.168  1.00  0.00           H  
ATOM    426 2HG  GLN A  26      64.239 -83.338  29.954  1.00  0.00           H  
ATOM    427 1HE2 GLN A  26      66.909 -85.443  32.057  1.00  0.00           H  
ATOM    428 2HE2 GLN A  26      67.181 -84.810  30.467  1.00  0.00           H  
ATOM    429  N   PRO A  27      61.592 -87.255  28.861  1.00  0.00           N  
ATOM    430  CA  PRO A  27      60.342 -87.735  28.283  1.00  0.00           C  
ATOM    431  C   PRO A  27      59.818 -86.771  27.227  1.00  0.00           C  
ATOM    432  O   PRO A  27      60.342 -85.669  27.063  1.00  0.00           O  
ATOM    433  CB  PRO A  27      59.394 -87.848  29.483  1.00  0.00           C  
ATOM    434  CG  PRO A  27      60.299 -87.907  30.667  1.00  0.00           C  
ATOM    435  CD  PRO A  27      61.475 -87.035  30.313  1.00  0.00           C  
ATOM    436  HA  PRO A  27      60.457 -88.696  27.759  1.00  0.00           H  
ATOM    437 1HB  PRO A  27      58.715 -86.984  29.542  1.00  0.00           H  
ATOM    438 2HB  PRO A  27      58.766 -88.748  29.416  1.00  0.00           H  
ATOM    439 1HG  PRO A  27      59.793 -87.541  31.572  1.00  0.00           H  
ATOM    440 2HG  PRO A  27      60.619 -88.939  30.871  1.00  0.00           H  
ATOM    441 1HD  PRO A  27      61.296 -85.977  30.554  1.00  0.00           H  
ATOM    442 2HD  PRO A  27      62.389 -87.335  30.846  1.00  0.00           H  
ATOM    443  N   ARG A  28      58.781 -87.193  26.511  1.00  0.00           N  
ATOM    444  CA  ARG A  28      58.260 -86.422  25.389  1.00  0.00           C  
ATOM    445  C   ARG A  28      56.738 -86.375  25.410  1.00  0.00           C  
ATOM    446  O   ARG A  28      56.265 -85.496  25.474  1.00  0.00           O  
ATOM    447  CB  ARG A  28      58.782 -86.930  24.053  1.00  0.00           C  
ATOM    448  CG  ARG A  28      58.379 -86.094  22.849  1.00  0.00           C  
ATOM    449  CD  ARG A  28      58.794 -86.664  21.541  1.00  0.00           C  
ATOM    450  NE  ARG A  28      60.229 -86.649  21.306  1.00  0.00           N  
ATOM    451  CZ  ARG A  28      60.848 -87.312  20.309  1.00  0.00           C  
ATOM    452  NH1 ARG A  28      60.170 -88.073  19.478  1.00  0.00           N1+
ATOM    453  NH2 ARG A  28      62.160 -87.197  20.203  1.00  0.00           N  
ATOM    454  OXT ARG A  28      56.106 -87.393  25.352  1.00  0.00           O1-
ATOM    455  H   ARG A  28      58.340 -88.069  26.752  1.00  0.00           H  
ATOM    456  HA  ARG A  28      58.603 -85.390  25.459  1.00  0.00           H  
ATOM    457 1HB  ARG A  28      59.869 -86.956  24.125  1.00  0.00           H  
ATOM    458 2HB  ARG A  28      58.402 -87.945  23.928  1.00  0.00           H  
ATOM    459 1HG  ARG A  28      57.293 -85.995  22.842  1.00  0.00           H  
ATOM    460 2HG  ARG A  28      58.833 -85.107  22.945  1.00  0.00           H  
ATOM    461 1HD  ARG A  28      58.466 -87.701  21.487  1.00  0.00           H  
ATOM    462 2HD  ARG A  28      58.326 -86.092  20.741  1.00  0.00           H  
ATOM    463  HE  ARG A  28      60.961 -86.170  21.813  1.00  0.00           H  
ATOM    464 1HH1 ARG A  28      59.169 -88.164  19.584  1.00  0.00           H  
ATOM    465 2HH1 ARG A  28      60.651 -88.562  18.738  1.00  0.00           H  
ATOM    466 1HH2 ARG A  28      62.668 -86.622  20.861  1.00  0.00           H  
ATOM    467 2HH2 ARG A  28      62.648 -87.684  19.466  1.00  0.00           H  
ENDMDL
MODEL        3
ATOM      1  N   GLY A   1      59.958 -91.040  21.260  1.00  0.00           N  
ATOM      2  CA  GLY A   1      60.012 -92.218  20.403  1.00  0.00           C  
ATOM      3  C   GLY A   1      59.065 -93.303  20.899  1.00  0.00           C  
ATOM      4  O   GLY A   1      59.252 -94.484  20.609  1.00  0.00           O  
ATOM      5  H   GLY A   1      59.528 -91.113  22.171  1.00  0.00           H  
ATOM      6 1HA  GLY A   1      59.727 -91.935  19.390  1.00  0.00           H  
ATOM      7 2HA  GLY A   1      61.028 -92.609  20.397  1.00  0.00           H  
ATOM      8  N   SER A   2      58.047 -92.895  21.649  1.00  0.00           N  
ATOM      9  CA  SER A   2      57.074 -93.833  22.197  1.00  0.00           C  
ATOM     10  C   SER A   2      55.780 -93.125  22.578  1.00  0.00           C  
ATOM     11  O   SER A   2      55.714 -91.896  22.587  1.00  0.00           O  
ATOM     12  CB  SER A   2      57.659 -94.550  23.399  1.00  0.00           C  
ATOM     13  OG  SER A   2      57.896 -93.677  24.468  1.00  0.00           O  
ATOM     14  H   SER A   2      57.945 -91.909  21.847  1.00  0.00           H  
ATOM     15  HA  SER A   2      56.857 -94.669  21.531  1.00  0.00           H  
ATOM     16 1HB  SER A   2      56.957 -95.321  23.718  1.00  0.00           H  
ATOM     17 2HB  SER A   2      58.599 -95.015  23.105  1.00  0.00           H  
ATOM     18  HG  SER A   2      57.268 -93.855  25.172  1.00  0.00           H  
ATOM     19  N   SER A   3      54.754 -93.908  22.893  1.00  0.00           N  
ATOM     20  CA  SER A   3      53.445 -93.359  23.225  1.00  0.00           C  
ATOM     21  C   SER A   3      52.653 -94.315  24.107  1.00  0.00           C  
ATOM     22  O   SER A   3      53.131 -95.397  24.452  1.00  0.00           O  
ATOM     23  CB  SER A   3      52.673 -93.048  21.956  1.00  0.00           C  
ATOM     24  OG  SER A   3      52.206 -94.210  21.327  1.00  0.00           O  
ATOM     25  H   SER A   3      54.885 -94.909  22.904  1.00  0.00           H  
ATOM     26  HA  SER A   3      53.494 -92.375  23.694  1.00  0.00           H  
ATOM     27 1HB  SER A   3      51.823 -92.417  22.213  1.00  0.00           H  
ATOM     28 2HB  SER A   3      53.329 -92.511  21.271  1.00  0.00           H  
ATOM     29  HG  SER A   3      52.947 -94.680  20.936  1.00  0.00           H  
ATOM     30  N   PHE A   4      51.440 -93.912  24.469  1.00  0.00           N  
ATOM     31  CA  PHE A   4      50.566 -94.747  25.282  1.00  0.00           C  
ATOM     32  C   PHE A   4      50.239 -96.056  24.575  1.00  0.00           C  
ATOM     33  O   PHE A   4      49.920 -97.057  25.216  1.00  0.00           O  
ATOM     34  CB  PHE A   4      49.276 -93.999  25.624  1.00  0.00           C  
ATOM     35  CG  PHE A   4      49.437 -92.982  26.718  1.00  0.00           C  
ATOM     36  CD1 PHE A   4      49.678 -91.650  26.418  1.00  0.00           C  
ATOM     37  CD2 PHE A   4      49.350 -93.356  28.051  1.00  0.00           C  
ATOM     38  CE1 PHE A   4      49.826 -90.714  27.424  1.00  0.00           C  
ATOM     39  CE2 PHE A   4      49.495 -92.424  29.059  1.00  0.00           C  
ATOM     40  CZ  PHE A   4      49.735 -91.100  28.745  1.00  0.00           C  
ATOM     41  H   PHE A   4      51.116 -93.001  24.174  1.00  0.00           H  
ATOM     42  HA  PHE A   4      51.070 -95.015  26.213  1.00  0.00           H  
ATOM     43 1HB  PHE A   4      48.913 -93.460  24.750  1.00  0.00           H  
ATOM     44 2HB  PHE A   4      48.514 -94.700  25.960  1.00  0.00           H  
ATOM     45  HD1 PHE A   4      49.748 -91.344  25.374  1.00  0.00           H  
ATOM     46  HD2 PHE A   4      49.161 -94.402  28.299  1.00  0.00           H  
ATOM     47  HE1 PHE A   4      50.014 -89.670  27.174  1.00  0.00           H  
ATOM     48  HE2 PHE A   4      49.424 -92.731  30.102  1.00  0.00           H  
ATOM     49  HZ  PHE A   4      49.852 -90.364  29.539  1.00  0.00           H  
ATOM     50  N   LEU A   5      50.324 -96.042  23.248  1.00  0.00           N  
ATOM     51  CA  LEU A   5      49.927 -97.191  22.444  1.00  0.00           C  
ATOM     52  C   LEU A   5      51.145 -97.935  21.910  1.00  0.00           C  
ATOM     53  O   LEU A   5      51.017 -98.857  21.104  1.00  0.00           O  
ATOM     54  CB  LEU A   5      49.025 -96.743  21.287  1.00  0.00           C  
ATOM     55  CG  LEU A   5      47.720 -96.055  21.706  1.00  0.00           C  
ATOM     56  CD1 LEU A   5      46.969 -95.566  20.475  1.00  0.00           C  
ATOM     57  CD2 LEU A   5      46.867 -97.028  22.507  1.00  0.00           C  
ATOM     58  H   LEU A   5      50.670 -95.214  22.786  1.00  0.00           H  
ATOM     59  HA  LEU A   5      49.380 -97.900  23.064  1.00  0.00           H  
ATOM     60 1HB  LEU A   5      49.691 -96.024  20.812  1.00  0.00           H  
ATOM     61 2HB  LEU A   5      48.820 -97.560  20.596  1.00  0.00           H  
ATOM     62  HG  LEU A   5      47.986 -95.227  22.363  1.00  0.00           H  
ATOM     63 1HD1 LEU A   5      46.043 -95.079  20.782  1.00  0.00           H  
ATOM     64 2HD1 LEU A   5      47.589 -94.854  19.931  1.00  0.00           H  
ATOM     65 3HD1 LEU A   5      46.736 -96.413  19.830  1.00  0.00           H  
ATOM     66 1HD2 LEU A   5      45.939 -96.538  22.805  1.00  0.00           H  
ATOM     67 2HD2 LEU A   5      46.636 -97.900  21.895  1.00  0.00           H  
ATOM     68 3HD2 LEU A   5      47.411 -97.343  23.397  1.00  0.00           H  
ATOM     69  N   SER A   6      52.326 -97.530  22.363  1.00  0.00           N  
ATOM     70  CA  SER A   6      53.568 -98.163  21.939  1.00  0.00           C  
ATOM     71  C   SER A   6      53.691 -99.571  22.507  1.00  0.00           C  
ATOM     72  O   SER A   6      53.306 -99.826  23.649  1.00  0.00           O  
ATOM     73  CB  SER A   6      54.755 -97.320  22.359  1.00  0.00           C  
ATOM     74  OG  SER A   6      55.970 -97.998  22.190  1.00  0.00           O  
ATOM     75  H   SER A   6      52.364 -96.763  23.018  1.00  0.00           H  
ATOM     76  HA  SER A   6      53.693 -98.189  20.855  1.00  0.00           H  
ATOM     77 1HB  SER A   6      54.769 -96.412  21.754  1.00  0.00           H  
ATOM     78 2HB  SER A   6      54.640 -97.053  23.408  1.00  0.00           H  
ATOM     79  HG  SER A   6      56.698 -97.381  22.304  1.00  0.00           H  
ATOM     80  N   PRO A   7      54.229-100.483  21.706  1.00  0.00           N  
ATOM     81  CA  PRO A   7      54.481-101.847  22.156  1.00  0.00           C  
ATOM     82  C   PRO A   7      55.493-101.872  23.294  1.00  0.00           C  
ATOM     83  O   PRO A   7      55.590-102.855  24.030  1.00  0.00           O  
ATOM     84  CB  PRO A   7      55.001-102.565  20.906  1.00  0.00           C  
ATOM     85  CG  PRO A   7      55.550-101.473  20.053  1.00  0.00           C  
ATOM     86  CD  PRO A   7      54.654-100.287  20.296  1.00  0.00           C  
ATOM     87  HA  PRO A   7      53.583-102.333  22.564  1.00  0.00           H  
ATOM     88 1HB  PRO A   7      55.778-103.301  21.158  1.00  0.00           H  
ATOM     89 2HB  PRO A   7      54.196-103.108  20.389  1.00  0.00           H  
ATOM     90 1HG  PRO A   7      56.591-101.243  20.320  1.00  0.00           H  
ATOM     91 2HG  PRO A   7      55.547-101.759  18.990  1.00  0.00           H  
ATOM     92 1HD  PRO A   7      55.184 -99.332  20.166  1.00  0.00           H  
ATOM     93 2HD  PRO A   7      53.791-100.270  19.615  1.00  0.00           H  
ATOM     94  N   GLU A   8      56.247-100.787  23.434  1.00  0.00           N  
ATOM     95  CA  GLU A   8      57.255-100.684  24.482  1.00  0.00           C  
ATOM     96  C   GLU A   8      56.614-100.674  25.863  1.00  0.00           C  
ATOM     97  O   GLU A   8      57.297-100.830  26.876  1.00  0.00           O  
ATOM     98  CB  GLU A   8      58.103 -99.424  24.286  1.00  0.00           C  
ATOM     99  CG  GLU A   8      58.888 -99.390  22.983  1.00  0.00           C  
ATOM    100  CD  GLU A   8      59.842-100.548  22.889  1.00  0.00           C  
ATOM    101  OE1 GLU A   8      60.725-100.633  23.707  1.00  0.00           O  
ATOM    102  OE2 GLU A   8      59.622-101.408  22.069  1.00  0.00           O1-
ATOM    103  H   GLU A   8      56.118-100.013  22.797  1.00  0.00           H  
ATOM    104  HA  GLU A   8      57.912-101.554  24.450  1.00  0.00           H  
ATOM    105 1HB  GLU A   8      57.422 -98.574  24.323  1.00  0.00           H  
ATOM    106 2HB  GLU A   8      58.795 -99.373  25.127  1.00  0.00           H  
ATOM    107 1HG  GLU A   8      58.254 -99.370  22.096  1.00  0.00           H  
ATOM    108 2HG  GLU A   8      59.451 -98.461  23.047  1.00  0.00           H  
ATOM    109  N   HIS A   9      55.299-100.490  25.899  1.00  0.00           N  
ATOM    110  CA  HIS A   9      54.551-100.540  27.150  1.00  0.00           C  
ATOM    111  C   HIS A   9      54.727-101.885  27.843  1.00  0.00           C  
ATOM    112  O   HIS A   9      54.605-101.987  29.064  1.00  0.00           O  
ATOM    113  CB  HIS A   9      53.065-100.268  26.903  1.00  0.00           C  
ATOM    114  CG  HIS A   9      52.322-101.443  26.346  1.00  0.00           C  
ATOM    115  CD2 HIS A   9      51.497-102.339  26.938  1.00  0.00           C  
ATOM    116  ND1 HIS A   9      52.388-101.802  25.016  1.00  0.00           N  
ATOM    117  CE1 HIS A   9      51.637-102.870  24.814  1.00  0.00           C  
ATOM    118  NE2 HIS A   9      51.086-103.215  25.964  1.00  0.00           N  
ATOM    119  H   HIS A   9      54.804-100.312  25.037  1.00  0.00           H  
ATOM    120  HA  HIS A   9      54.936 -99.786  27.836  1.00  0.00           H  
ATOM    121 1HB  HIS A   9      52.571-100.003  27.838  1.00  0.00           H  
ATOM    122 2HB  HIS A   9      52.946 -99.456  26.187  1.00  0.00           H  
ATOM    123  HD1 HIS A   9      52.973-101.386  24.320  1.00  0.00           H  
ATOM    124  HD2 HIS A   9      51.147-102.458  27.963  1.00  0.00           H  
ATOM    125  HE1 HIS A   9      51.556-103.313  23.822  1.00  0.00           H  
ATOM    126  N   GLN A  10      55.012-102.918  27.056  1.00  0.00           N  
ATOM    127  CA  GLN A  10      55.289-104.242  27.600  1.00  0.00           C  
ATOM    128  C   GLN A  10      56.605-104.259  28.366  1.00  0.00           C  
ATOM    129  O   GLN A  10      56.695-104.829  29.454  1.00  0.00           O  
ATOM    130  CB  GLN A  10      55.331-105.284  26.478  1.00  0.00           C  
ATOM    131  CG  GLN A  10      53.972-105.623  25.893  1.00  0.00           C  
ATOM    132  CD  GLN A  10      53.057-106.293  26.900  1.00  0.00           C  
ATOM    133  NE2 GLN A  10      51.846-105.767  27.040  1.00  0.00           N  
ATOM    134  OE1 GLN A  10      53.435-107.274  27.545  1.00  0.00           O  
ATOM    135  H   GLN A  10      55.040-102.781  26.056  1.00  0.00           H  
ATOM    136  HA  GLN A  10      54.512-104.513  28.314  1.00  0.00           H  
ATOM    137 1HB  GLN A  10      55.980-104.882  25.700  1.00  0.00           H  
ATOM    138 2HB  GLN A  10      55.784-106.181  26.900  1.00  0.00           H  
ATOM    139 1HG  GLN A  10      53.378-104.906  25.327  1.00  0.00           H  
ATOM    140 2HG  GLN A  10      54.357-106.386  25.216  1.00  0.00           H  
ATOM    141 1HE2 GLN A  10      51.198-106.167  27.690  1.00  0.00           H  
ATOM    142 2HE2 GLN A  10      51.580-104.971  26.496  1.00  0.00           H  
ATOM    143  N   ARG A  11      57.626-103.630  27.794  1.00  0.00           N  
ATOM    144  CA  ARG A  11      58.917-103.497  28.460  1.00  0.00           C  
ATOM    145  C   ARG A  11      58.803-102.639  29.713  1.00  0.00           C  
ATOM    146  O   ARG A  11      59.492-102.877  30.705  1.00  0.00           O  
ATOM    147  CB  ARG A  11      59.995-102.975  27.523  1.00  0.00           C  
ATOM    148  CG  ARG A  11      60.462-103.967  26.469  1.00  0.00           C  
ATOM    149  CD  ARG A  11      61.312-103.374  25.405  1.00  0.00           C  
ATOM    150  NE  ARG A  11      61.873-104.341  24.474  1.00  0.00           N  
ATOM    151  CZ  ARG A  11      62.379-104.033  23.264  1.00  0.00           C  
ATOM    152  NH1 ARG A  11      62.363-102.797  22.818  1.00  0.00           N1+
ATOM    153  NH2 ARG A  11      62.870-105.013  22.525  1.00  0.00           N  
ATOM    154  H   ARG A  11      57.506-103.233  26.873  1.00  0.00           H  
ATOM    155  HA  ARG A  11      59.266-104.477  28.786  1.00  0.00           H  
ATOM    156 1HB  ARG A  11      59.590-102.092  27.032  1.00  0.00           H  
ATOM    157 2HB  ARG A  11      60.844-102.687  28.145  1.00  0.00           H  
ATOM    158 1HG  ARG A  11      61.038-104.751  26.961  1.00  0.00           H  
ATOM    159 2HG  ARG A  11      59.584-104.405  25.994  1.00  0.00           H  
ATOM    160 1HD  ARG A  11      60.714-102.672  24.825  1.00  0.00           H  
ATOM    161 2HD  ARG A  11      62.144-102.847  25.869  1.00  0.00           H  
ATOM    162  HE  ARG A  11      61.973-105.343  24.568  1.00  0.00           H  
ATOM    163 1HH1 ARG A  11      61.967-102.062  23.388  1.00  0.00           H  
ATOM    164 2HH1 ARG A  11      62.747-102.586  21.908  1.00  0.00           H  
ATOM    165 1HH2 ARG A  11      62.858-105.960  22.876  1.00  0.00           H  
ATOM    166 2HH2 ARG A  11      63.255-104.809  21.614  1.00  0.00           H  
ATOM    167  N   VAL A  12      57.929-101.639  29.662  1.00  0.00           N  
ATOM    168  CA  VAL A  12      57.639-100.815  30.830  1.00  0.00           C  
ATOM    169  C   VAL A  12      57.026-101.645  31.950  1.00  0.00           C  
ATOM    170  O   VAL A  12      57.436-101.542  33.107  1.00  0.00           O  
ATOM    171  CB  VAL A  12      56.686 -99.657  30.481  1.00  0.00           C  
ATOM    172  CG1 VAL A  12      56.231 -98.943  31.746  1.00  0.00           C  
ATOM    173  CG2 VAL A  12      57.360 -98.678  29.531  1.00  0.00           C  
ATOM    174  H   VAL A  12      57.455-101.444  28.793  1.00  0.00           H  
ATOM    175  HA  VAL A  12      58.552-100.398  31.258  1.00  0.00           H  
ATOM    176  HB  VAL A  12      55.817-100.058  29.958  1.00  0.00           H  
ATOM    177 1HG1 VAL A  12      55.558 -98.127  31.480  1.00  0.00           H  
ATOM    178 2HG1 VAL A  12      55.711 -99.646  32.394  1.00  0.00           H  
ATOM    179 3HG1 VAL A  12      57.099 -98.540  32.267  1.00  0.00           H  
ATOM    180 1HG2 VAL A  12      56.673 -97.867  29.295  1.00  0.00           H  
ATOM    181 2HG2 VAL A  12      58.254 -98.271  30.004  1.00  0.00           H  
ATOM    182 3HG2 VAL A  12      57.639 -99.196  28.614  1.00  0.00           H  
ATOM    183  N   GLN A  13      56.042-102.466  31.601  1.00  0.00           N  
ATOM    184  CA  GLN A  13      55.401-103.348  32.569  1.00  0.00           C  
ATOM    185  C   GLN A  13      56.403-104.323  33.174  1.00  0.00           C  
ATOM    186  O   GLN A  13      56.367-104.601  34.373  1.00  0.00           O  
ATOM    187  CB  GLN A  13      54.257-104.125  31.911  1.00  0.00           C  
ATOM    188  CG  GLN A  13      53.014-103.295  31.644  1.00  0.00           C  
ATOM    189  CD  GLN A  13      51.980-104.048  30.828  1.00  0.00           C  
ATOM    190  NE2 GLN A  13      50.922-104.502  31.490  1.00  0.00           N  
ATOM    191  OE1 GLN A  13      52.129-104.216  29.614  1.00  0.00           O  
ATOM    192  H   GLN A  13      55.729-102.479  30.641  1.00  0.00           H  
ATOM    193  HA  GLN A  13      55.004-102.758  33.396  1.00  0.00           H  
ATOM    194 1HB  GLN A  13      54.646-104.522  30.973  1.00  0.00           H  
ATOM    195 2HB  GLN A  13      54.012-104.951  32.579  1.00  0.00           H  
ATOM    196 1HG  GLN A  13      52.489-102.750  32.429  1.00  0.00           H  
ATOM    197 2HG  GLN A  13      53.521-102.587  30.989  1.00  0.00           H  
ATOM    198 1HE2 GLN A  13      50.206-105.007  31.004  1.00  0.00           H  
ATOM    199 2HE2 GLN A  13      50.840-104.342  32.474  1.00  0.00           H  
ATOM    200  N   GLN A  14      57.298-104.838  32.338  1.00  0.00           N  
ATOM    201  CA  GLN A  14      58.323-105.771  32.793  1.00  0.00           C  
ATOM    202  C   GLN A  14      59.276-105.105  33.777  1.00  0.00           C  
ATOM    203  O   GLN A  14      59.590-105.666  34.827  1.00  0.00           O  
ATOM    204  CB  GLN A  14      59.112-106.321  31.603  1.00  0.00           C  
ATOM    205  CG  GLN A  14      58.341-107.318  30.753  1.00  0.00           C  
ATOM    206  CD  GLN A  14      59.030-107.605  29.432  1.00  0.00           C  
ATOM    207  NE2 GLN A  14      58.451-108.508  28.648  1.00  0.00           N  
ATOM    208  OE1 GLN A  14      60.068-107.018  29.116  1.00  0.00           O  
ATOM    209  H   GLN A  14      57.268-104.578  31.363  1.00  0.00           H  
ATOM    210  HA  GLN A  14      57.853-106.597  33.327  1.00  0.00           H  
ATOM    211 1HB  GLN A  14      59.403-105.465  30.994  1.00  0.00           H  
ATOM    212 2HB  GLN A  14      60.005-106.798  32.009  1.00  0.00           H  
ATOM    213 1HG  GLN A  14      57.965-108.262  31.146  1.00  0.00           H  
ATOM    214 2HG  GLN A  14      57.504-106.644  30.567  1.00  0.00           H  
ATOM    215 1HE2 GLN A  14      58.859-108.739  27.764  1.00  0.00           H  
ATOM    216 2HE2 GLN A  14      57.608-108.960  28.942  1.00  0.00           H  
ATOM    217  N   ARG A  15      59.732-103.906  33.433  1.00  0.00           N  
ATOM    218  CA  ARG A  15      60.680-103.177  34.268  1.00  0.00           C  
ATOM    219  C   ARG A  15      59.973-102.480  35.423  1.00  0.00           C  
ATOM    220  O   ARG A  15      60.617-101.968  36.339  1.00  0.00           O  
ATOM    221  CB  ARG A  15      61.524-102.202  33.461  1.00  0.00           C  
ATOM    222  CG  ARG A  15      62.460-102.849  32.451  1.00  0.00           C  
ATOM    223  CD  ARG A  15      63.541-101.958  31.961  1.00  0.00           C  
ATOM    224  NE  ARG A  15      63.075-100.721  31.356  1.00  0.00           N  
ATOM    225  CZ  ARG A  15      62.733-100.584  30.060  1.00  0.00           C  
ATOM    226  NH1 ARG A  15      62.838-101.593  29.222  1.00  0.00           N1+
ATOM    227  NH2 ARG A  15      62.310 -99.402  29.647  1.00  0.00           N  
ATOM    228  H   ARG A  15      59.414-103.488  32.570  1.00  0.00           H  
ATOM    229  HA  ARG A  15      61.390-103.875  34.714  1.00  0.00           H  
ATOM    230 1HB  ARG A  15      60.835-101.540  32.939  1.00  0.00           H  
ATOM    231 2HB  ARG A  15      62.111-101.624  34.175  1.00  0.00           H  
ATOM    232 1HG  ARG A  15      62.926-103.718  32.917  1.00  0.00           H  
ATOM    233 2HG  ARG A  15      61.871-103.171  31.591  1.00  0.00           H  
ATOM    234 1HD  ARG A  15      64.186-101.690  32.797  1.00  0.00           H  
ATOM    235 2HD  ARG A  15      64.124-102.490  31.209  1.00  0.00           H  
ATOM    236  HE  ARG A  15      62.937 -99.811  31.775  1.00  0.00           H  
ATOM    237 1HH1 ARG A  15      63.179-102.485  29.550  1.00  0.00           H  
ATOM    238 2HH1 ARG A  15      62.576-101.469  28.254  1.00  0.00           H  
ATOM    239 1HH2 ARG A  15      62.253 -98.633  30.300  1.00  0.00           H  
ATOM    240 2HH2 ARG A  15      62.048 -99.272  28.681  1.00  0.00           H  
ATOM    241  N   LYS A  16      58.645-102.463  35.373  1.00  0.00           N  
ATOM    242  CA  LYS A  16      57.846-101.887  36.449  1.00  0.00           C  
ATOM    243  C   LYS A  16      58.036-100.377  36.530  1.00  0.00           C  
ATOM    244  O   LYS A  16      58.109 -99.809  37.619  1.00  0.00           O  
ATOM    245  CB  LYS A  16      58.205-102.534  37.788  1.00  0.00           C  
ATOM    246  CG  LYS A  16      58.164-104.056  37.781  1.00  0.00           C  
ATOM    247  CD  LYS A  16      56.748-104.572  37.569  1.00  0.00           C  
ATOM    248  CE  LYS A  16      56.722-106.088  37.453  1.00  0.00           C  
ATOM    249  NZ  LYS A  16      57.243-106.556  36.140  1.00  0.00           N1+
ATOM    250  H   LYS A  16      58.177-102.858  34.571  1.00  0.00           H  
ATOM    251  HA  LYS A  16      56.787-102.057  36.253  1.00  0.00           H  
ATOM    252 1HB  LYS A  16      59.210-102.200  38.046  1.00  0.00           H  
ATOM    253 2HB  LYS A  16      57.497-102.157  38.526  1.00  0.00           H  
ATOM    254 1HG  LYS A  16      58.806-104.417  36.977  1.00  0.00           H  
ATOM    255 2HG  LYS A  16      58.543-104.417  38.737  1.00  0.00           H  
ATOM    256 1HD  LYS A  16      56.135-104.260  38.416  1.00  0.00           H  
ATOM    257 2HD  LYS A  16      56.352-104.131  36.654  1.00  0.00           H  
ATOM    258 1HE  LYS A  16      57.332-106.503  38.253  1.00  0.00           H  
ATOM    259 2HE  LYS A  16      55.691-106.421  37.573  1.00  0.00           H  
ATOM    260 1HZ  LYS A  16      57.208-107.564  36.103  1.00  0.00           H  
ATOM    261 2HZ  LYS A  16      56.677-106.171  35.396  1.00  0.00           H  
ATOM    262 3HZ  LYS A  16      58.199-106.248  36.028  1.00  0.00           H  
ATOM    263  N   GLU A  17      58.117 -99.734  35.370  1.00  0.00           N  
ATOM    264  CA  GLU A  17      58.340 -98.295  35.307  1.00  0.00           C  
ATOM    265  C   GLU A  17      57.025 -97.540  35.148  1.00  0.00           C  
ATOM    266  O   GLU A  17      57.000 -96.310  35.157  1.00  0.00           O  
ATOM    267  CB  GLU A  17      59.286 -97.949  34.156  1.00  0.00           C  
ATOM    268  CG  GLU A  17      60.692 -98.511  34.307  1.00  0.00           C  
ATOM    269  CD  GLU A  17      61.540 -98.195  33.106  1.00  0.00           C  
ATOM    270  OE1 GLU A  17      61.050 -97.551  32.211  1.00  0.00           O  
ATOM    271  OE2 GLU A  17      62.708 -98.501  33.132  1.00  0.00           O1-
ATOM    272  H   GLU A  17      58.021-100.256  34.510  1.00  0.00           H  
ATOM    273  HA  GLU A  17      58.785 -97.948  36.240  1.00  0.00           H  
ATOM    274 1HB  GLU A  17      58.836 -98.341  33.244  1.00  0.00           H  
ATOM    275 2HB  GLU A  17      59.335 -96.861  34.098  1.00  0.00           H  
ATOM    276 1HG  GLU A  17      61.200 -98.169  35.209  1.00  0.00           H  
ATOM    277 2HG  GLU A  17      60.533 -99.587  34.367  1.00  0.00           H  
ATOM    278  N   SER A  18      55.935 -98.286  35.004  1.00  0.00           N  
ATOM    279  CA  SER A  18      54.631 -97.692  34.734  1.00  0.00           C  
ATOM    280  C   SER A  18      54.115 -96.925  35.945  1.00  0.00           C  
ATOM    281  O   SER A  18      54.267 -97.368  37.084  1.00  0.00           O  
ATOM    282  CB  SER A  18      53.641 -98.767  34.328  1.00  0.00           C  
ATOM    283  OG  SER A  18      52.345 -98.258  34.173  1.00  0.00           O  
ATOM    284  H   SER A  18      56.011 -99.290  35.081  1.00  0.00           H  
ATOM    285  HA  SER A  18      54.622 -97.046  33.855  1.00  0.00           H  
ATOM    286 1HB  SER A  18      53.967 -99.200  33.384  1.00  0.00           H  
ATOM    287 2HB  SER A  18      53.629 -99.539  35.096  1.00  0.00           H  
ATOM    288  HG  SER A  18      51.708 -98.909  34.475  1.00  0.00           H  
ATOM    289  N   LYS A  19      53.502 -95.773  35.692  1.00  0.00           N  
ATOM    290  CA  LYS A  19      52.750 -95.064  36.720  1.00  0.00           C  
ATOM    291  C   LYS A  19      51.265 -95.390  36.641  1.00  0.00           C  
ATOM    292  O   LYS A  19      50.461 -94.867  37.413  1.00  0.00           O  
ATOM    293  CB  LYS A  19      52.965 -93.555  36.596  1.00  0.00           C  
ATOM    294  CG  LYS A  19      54.404 -93.104  36.809  1.00  0.00           C  
ATOM    295  CD  LYS A  19      54.538 -91.595  36.665  1.00  0.00           C  
ATOM    296  CE  LYS A  19      55.984 -91.150  36.822  1.00  0.00           C  
ATOM    297  NZ  LYS A  19      56.127 -89.673  36.717  1.00  0.00           N1+
ATOM    298  H   LYS A  19      53.558 -95.379  34.764  1.00  0.00           H  
ATOM    299  HA  LYS A  19      53.085 -95.382  37.709  1.00  0.00           H  
ATOM    300 1HB  LYS A  19      52.640 -93.268  35.596  1.00  0.00           H  
ATOM    301 2HB  LYS A  19      52.322 -93.078  37.335  1.00  0.00           H  
ATOM    302 1HG  LYS A  19      54.714 -93.402  37.812  1.00  0.00           H  
ATOM    303 2HG  LYS A  19      55.035 -93.599  36.072  1.00  0.00           H  
ATOM    304 1HD  LYS A  19      54.174 -91.308  35.678  1.00  0.00           H  
ATOM    305 2HD  LYS A  19      53.926 -91.117  37.429  1.00  0.00           H  
ATOM    306 1HE  LYS A  19      56.339 -91.480  37.798  1.00  0.00           H  
ATOM    307 2HE  LYS A  19      56.575 -91.628  36.041  1.00  0.00           H  
ATOM    308 1HZ  LYS A  19      57.099 -89.419  36.826  1.00  0.00           H  
ATOM    309 2HZ  LYS A  19      55.799 -89.366  35.812  1.00  0.00           H  
ATOM    310 3HZ  LYS A  19      55.580 -89.230  37.441  1.00  0.00           H  
ATOM    311  N   LYS A  20      50.904 -96.259  35.703  1.00  0.00           N  
ATOM    312  CA  LYS A  20      49.509 -96.629  35.496  1.00  0.00           C  
ATOM    313  C   LYS A  20      49.292 -98.118  35.736  1.00  0.00           C  
ATOM    314  O   LYS A  20      50.230 -98.912  35.657  1.00  0.00           O  
ATOM    315  CB  LYS A  20      49.059 -96.254  34.082  1.00  0.00           C  
ATOM    316  CG  LYS A  20      49.203 -94.775  33.749  1.00  0.00           C  
ATOM    317  CD  LYS A  20      48.236 -93.927  34.560  1.00  0.00           C  
ATOM    318  CE  LYS A  20      48.311 -92.461  34.157  1.00  0.00           C  
ATOM    319  NZ  LYS A  20      47.405 -91.612  34.976  1.00  0.00           N1+
ATOM    320  H   LYS A  20      51.616 -96.674  35.117  1.00  0.00           H  
ATOM    321  HA  LYS A  20      48.878 -96.103  36.213  1.00  0.00           H  
ATOM    322 1HB  LYS A  20      49.660 -96.843  33.390  1.00  0.00           H  
ATOM    323 2HB  LYS A  20      48.013 -96.545  33.993  1.00  0.00           H  
ATOM    324 1HG  LYS A  20      50.228 -94.469  33.967  1.00  0.00           H  
ATOM    325 2HG  LYS A  20      49.004 -94.639  32.686  1.00  0.00           H  
ATOM    326 1HD  LYS A  20      47.224 -94.299  34.393  1.00  0.00           H  
ATOM    327 2HD  LYS A  20      48.488 -94.026  35.615  1.00  0.00           H  
ATOM    328 1HE  LYS A  20      49.339 -92.124  34.285  1.00  0.00           H  
ATOM    329 2HE  LYS A  20      48.031 -92.381  33.107  1.00  0.00           H  
ATOM    330 1HZ  LYS A  20      47.485 -90.650  34.679  1.00  0.00           H  
ATOM    331 2HZ  LYS A  20      46.451 -91.924  34.858  1.00  0.00           H  
ATOM    332 3HZ  LYS A  20      47.664 -91.685  35.950  1.00  0.00           H  
ATOM    333  N   PRO A  21      48.052 -98.490  36.030  1.00  0.00           N  
ATOM    334  CA  PRO A  21      47.688 -99.893  36.180  1.00  0.00           C  
ATOM    335  C   PRO A  21      48.117-100.706  34.966  1.00  0.00           C  
ATOM    336  O   PRO A  21      48.030-100.238  33.831  1.00  0.00           O  
ATOM    337  CB  PRO A  21      46.165 -99.870  36.349  1.00  0.00           C  
ATOM    338  CG  PRO A  21      45.872 -98.513  36.893  1.00  0.00           C  
ATOM    339  CD  PRO A  21      46.869 -97.596  36.234  1.00  0.00           C  
ATOM    340  HA  PRO A  21      48.188-100.373  37.035  1.00  0.00           H  
ATOM    341 1HB  PRO A  21      45.652-100.034  35.391  1.00  0.00           H  
ATOM    342 2HB  PRO A  21      45.824-100.657  37.038  1.00  0.00           H  
ATOM    343 1HG  PRO A  21      44.841 -98.207  36.664  1.00  0.00           H  
ATOM    344 2HG  PRO A  21      45.979 -98.492  37.988  1.00  0.00           H  
ATOM    345 1HD  PRO A  21      46.499 -97.197  35.279  1.00  0.00           H  
ATOM    346 2HD  PRO A  21      47.120 -96.732  36.867  1.00  0.00           H  
ATOM    347  N   PRO A  22      48.582-101.927  35.212  1.00  0.00           N  
ATOM    348  CA  PRO A  22      49.072-102.790  34.144  1.00  0.00           C  
ATOM    349  C   PRO A  22      48.059-102.894  33.011  1.00  0.00           C  
ATOM    350  O   PRO A  22      48.427-102.921  31.836  1.00  0.00           O  
ATOM    351  CB  PRO A  22      49.311-104.138  34.830  1.00  0.00           C  
ATOM    352  CG  PRO A  22      49.646-103.783  36.238  1.00  0.00           C  
ATOM    353  CD  PRO A  22      48.797-102.583  36.561  1.00  0.00           C  
ATOM    354  HA  PRO A  22      49.987-102.403  33.670  1.00  0.00           H  
ATOM    355 1HB  PRO A  22      48.417-104.778  34.783  1.00  0.00           H  
ATOM    356 2HB  PRO A  22      50.132-104.693  34.353  1.00  0.00           H  
ATOM    357 1HG  PRO A  22      49.429-104.617  36.922  1.00  0.00           H  
ATOM    358 2HG  PRO A  22      50.717-103.551  36.345  1.00  0.00           H  
ATOM    359 1HD  PRO A  22      47.836-102.864  37.017  1.00  0.00           H  
ATOM    360 2HD  PRO A  22      49.296-101.896  37.260  1.00  0.00           H  
ATOM    361  N   ALA A  23      46.782-102.954  33.370  1.00  0.00           N  
ATOM    362  CA  ALA A  23      45.720-103.170  32.394  1.00  0.00           C  
ATOM    363  C   ALA A  23      45.454-101.908  31.582  1.00  0.00           C  
ATOM    364  O   ALA A  23      44.883-101.968  30.493  1.00  0.00           O  
ATOM    365  CB  ALA A  23      44.449-103.635  33.088  1.00  0.00           C  
ATOM    366  H   ALA A  23      46.539-102.847  34.345  1.00  0.00           H  
ATOM    367  HA  ALA A  23      46.039-103.944  31.696  1.00  0.00           H  
ATOM    368 1HB  ALA A  23      43.666-103.791  32.345  1.00  0.00           H  
ATOM    369 2HB  ALA A  23      44.642-104.571  33.614  1.00  0.00           H  
ATOM    370 3HB  ALA A  23      44.125-102.878  33.801  1.00  0.00           H  
ATOM    371  N   LYS A  24      45.871-100.766  32.118  1.00  0.00           N  
ATOM    372  CA  LYS A  24      45.632 -99.483  31.469  1.00  0.00           C  
ATOM    373  C   LYS A  24      46.839 -99.048  30.648  1.00  0.00           C  
ATOM    374  O   LYS A  24      47.928 -99.608  30.783  1.00  0.00           O  
ATOM    375  CB  LYS A  24      45.290 -98.413  32.508  1.00  0.00           C  
ATOM    376  CG  LYS A  24      43.993 -98.664  33.266  1.00  0.00           C  
ATOM    377  CD  LYS A  24      43.587 -97.449  34.086  1.00  0.00           C  
ATOM    378  CE  LYS A  24      42.325 -97.720  34.891  1.00  0.00           C  
ATOM    379  NZ  LYS A  24      41.908 -96.535  35.688  1.00  0.00           N1+
ATOM    380  H   LYS A  24      46.366-100.789  32.999  1.00  0.00           H  
ATOM    381  HA  LYS A  24      44.797 -99.571  30.773  1.00  0.00           H  
ATOM    382 1HB  LYS A  24      46.121 -98.374  33.212  1.00  0.00           H  
ATOM    383 2HB  LYS A  24      45.220 -97.463  31.978  1.00  0.00           H  
ATOM    384 1HG  LYS A  24      43.209 -98.895  32.545  1.00  0.00           H  
ATOM    385 2HG  LYS A  24      44.140 -99.518  33.928  1.00  0.00           H  
ATOM    386 1HD  LYS A  24      44.405 -97.198  34.764  1.00  0.00           H  
ATOM    387 2HD  LYS A  24      43.411 -96.615  33.407  1.00  0.00           H  
ATOM    388 1HE  LYS A  24      41.529 -97.991  34.199  1.00  0.00           H  
ATOM    389 2HE  LYS A  24      42.521 -98.557  35.562  1.00  0.00           H  
ATOM    390 1HZ  LYS A  24      41.069 -96.756  36.207  1.00  0.00           H  
ATOM    391 2HZ  LYS A  24      42.645 -96.284  36.331  1.00  0.00           H  
ATOM    392 3HZ  LYS A  24      41.725 -95.759  35.067  1.00  0.00           H  
ATOM    393  N   LEU A  25      46.639 -98.049  29.796  1.00  0.00           N  
ATOM    394  CA  LEU A  25      47.702 -97.559  28.926  1.00  0.00           C  
ATOM    395  C   LEU A  25      48.855 -96.981  29.737  1.00  0.00           C  
ATOM    396  O   LEU A  25      48.697 -95.978  30.432  1.00  0.00           O  
ATOM    397  CB  LEU A  25      47.152 -96.506  27.957  1.00  0.00           C  
ATOM    398  CG  LEU A  25      46.097 -97.017  26.967  1.00  0.00           C  
ATOM    399  CD1 LEU A  25      45.606 -95.873  26.091  1.00  0.00           C  
ATOM    400  CD2 LEU A  25      46.695 -98.129  26.117  1.00  0.00           C  
ATOM    401  H   LEU A  25      45.728 -97.615  29.750  1.00  0.00           H  
ATOM    402  HA  LEU A  25      48.114 -98.387  28.351  1.00  0.00           H  
ATOM    403 1HB  LEU A  25      46.692 -95.827  28.675  1.00  0.00           H  
ATOM    404 2HB  LEU A  25      47.950 -95.987  27.428  1.00  0.00           H  
ATOM    405  HG  LEU A  25      45.284 -97.446  27.554  1.00  0.00           H  
ATOM    406 1HD1 LEU A  25      44.857 -96.246  25.392  1.00  0.00           H  
ATOM    407 2HD1 LEU A  25      45.161 -95.100  26.718  1.00  0.00           H  
ATOM    408 3HD1 LEU A  25      46.444 -95.453  25.536  1.00  0.00           H  
ATOM    409 1HD2 LEU A  25      45.944 -98.492  25.415  1.00  0.00           H  
ATOM    410 2HD2 LEU A  25      47.553 -97.745  25.566  1.00  0.00           H  
ATOM    411 3HD2 LEU A  25      47.014 -98.948  26.762  1.00  0.00           H  
ATOM    412  N   GLN A  26      50.017 -97.621  29.644  1.00  0.00           N  
ATOM    413  CA  GLN A  26      51.210 -97.149  30.337  1.00  0.00           C  
ATOM    414  C   GLN A  26      51.653 -95.792  29.806  1.00  0.00           C  
ATOM    415  O   GLN A  26      51.401 -95.455  28.649  1.00  0.00           O  
ATOM    416  CB  GLN A  26      52.350 -98.160  30.189  1.00  0.00           C  
ATOM    417  CG  GLN A  26      52.196 -99.402  31.050  1.00  0.00           C  
ATOM    418  CD  GLN A  26      51.026-100.265  30.615  1.00  0.00           C  
ATOM    419  NE2 GLN A  26      50.402-100.942  31.573  1.00  0.00           N  
ATOM    420  OE1 GLN A  26      50.682-100.320  29.431  1.00  0.00           O  
ATOM    421  H   GLN A  26      50.073 -98.457  29.079  1.00  0.00           H  
ATOM    422  HA  GLN A  26      50.987 -97.010  31.394  1.00  0.00           H  
ATOM    423 1HB  GLN A  26      52.387 -98.442  29.137  1.00  0.00           H  
ATOM    424 2HB  GLN A  26      53.269 -97.639  30.459  1.00  0.00           H  
ATOM    425 1HG  GLN A  26      53.028-100.064  31.286  1.00  0.00           H  
ATOM    426 2HG  GLN A  26      51.904 -98.853  31.946  1.00  0.00           H  
ATOM    427 1HE2 GLN A  26      49.622-101.527  31.347  1.00  0.00           H  
ATOM    428 2HE2 GLN A  26      50.712-100.868  32.521  1.00  0.00           H  
ATOM    429  N   PRO A  27      52.317 -95.017  30.657  1.00  0.00           N  
ATOM    430  CA  PRO A  27      52.794 -93.694  30.276  1.00  0.00           C  
ATOM    431  C   PRO A  27      53.659 -93.760  29.024  1.00  0.00           C  
ATOM    432  O   PRO A  27      54.354 -94.748  28.789  1.00  0.00           O  
ATOM    433  CB  PRO A  27      53.585 -93.215  31.498  1.00  0.00           C  
ATOM    434  CG  PRO A  27      52.979 -93.950  32.644  1.00  0.00           C  
ATOM    435  CD  PRO A  27      52.610 -95.304  32.099  1.00  0.00           C  
ATOM    436  HA  PRO A  27      51.977 -93.003  30.021  1.00  0.00           H  
ATOM    437 1HB  PRO A  27      54.657 -93.445  31.399  1.00  0.00           H  
ATOM    438 2HB  PRO A  27      53.500 -92.127  31.632  1.00  0.00           H  
ATOM    439 1HG  PRO A  27      53.690 -94.040  33.479  1.00  0.00           H  
ATOM    440 2HG  PRO A  27      52.093 -93.424  33.030  1.00  0.00           H  
ATOM    441 1HD  PRO A  27      53.428 -96.031  32.201  1.00  0.00           H  
ATOM    442 2HD  PRO A  27      51.734 -95.733  32.609  1.00  0.00           H  
ATOM    443  N   ARG A  28      53.610 -92.702  28.222  1.00  0.00           N  
ATOM    444  CA  ARG A  28      54.359 -92.653  26.971  1.00  0.00           C  
ATOM    445  C   ARG A  28      55.744 -93.266  27.135  1.00  0.00           C  
ATOM    446  O   ARG A  28      56.011 -94.055  26.583  1.00  0.00           O  
ATOM    447  CB  ARG A  28      54.436 -91.245  26.402  1.00  0.00           C  
ATOM    448  CG  ARG A  28      53.101 -90.649  25.985  1.00  0.00           C  
ATOM    449  CD  ARG A  28      53.200 -89.314  25.343  1.00  0.00           C  
ATOM    450  NE  ARG A  28      51.921 -88.722  24.984  1.00  0.00           N  
ATOM    451  CZ  ARG A  28      51.767 -87.484  24.476  1.00  0.00           C  
ATOM    452  NH1 ARG A  28      52.801 -86.690  24.301  1.00  0.00           N1+
ATOM    453  NH2 ARG A  28      50.545 -87.077  24.181  1.00  0.00           N  
ATOM    454  OXT ARG A  28      56.517 -92.800  27.927  1.00  0.00           O1-
ATOM    455  H   ARG A  28      53.040 -91.910  28.484  1.00  0.00           H  
ATOM    456  HA  ARG A  28      53.847 -93.245  26.211  1.00  0.00           H  
ATOM    457 1HB  ARG A  28      54.887 -90.616  27.169  1.00  0.00           H  
ATOM    458 2HB  ARG A  28      55.096 -91.288  25.535  1.00  0.00           H  
ATOM    459 1HG  ARG A  28      52.624 -91.328  25.278  1.00  0.00           H  
ATOM    460 2HG  ARG A  28      52.474 -90.551  26.873  1.00  0.00           H  
ATOM    461 1HD  ARG A  28      53.697 -88.627  26.028  1.00  0.00           H  
ATOM    462 2HD  ARG A  28      53.787 -89.403  24.429  1.00  0.00           H  
ATOM    463  HE  ARG A  28      50.989 -89.110  25.049  1.00  0.00           H  
ATOM    464 1HH1 ARG A  28      53.727 -87.008  24.548  1.00  0.00           H  
ATOM    465 2HH1 ARG A  28      52.664 -85.765  23.919  1.00  0.00           H  
ATOM    466 1HH2 ARG A  28      49.759 -87.693  24.339  1.00  0.00           H  
ATOM    467 2HH2 ARG A  28      50.401 -86.154  23.800  1.00  0.00           H  
ENDMDL
MODEL        4
ATOM      1  N   GLY A   1      55.262 -98.553  20.863  1.00  0.00           N  
ATOM      2  CA  GLY A   1      56.017 -97.311  20.747  1.00  0.00           C  
ATOM      3  C   GLY A   1      56.061 -96.567  22.076  1.00  0.00           C  
ATOM      4  O   GLY A   1      55.429 -96.978  23.050  1.00  0.00           O  
ATOM      5  H   GLY A   1      54.671 -98.696  21.669  1.00  0.00           H  
ATOM      6 1HA  GLY A   1      57.035 -97.540  20.435  1.00  0.00           H  
ATOM      7 2HA  GLY A   1      55.543 -96.675  20.000  1.00  0.00           H  
ATOM      8  N   SER A   2      56.810 -95.471  22.110  1.00  0.00           N  
ATOM      9  CA  SER A   2      56.998 -94.708  23.339  1.00  0.00           C  
ATOM     10  C   SER A   2      55.682 -94.111  23.821  1.00  0.00           C  
ATOM     11  O   SER A   2      55.512 -93.840  25.011  1.00  0.00           O  
ATOM     12  CB  SER A   2      58.026 -93.615  23.124  1.00  0.00           C  
ATOM     13  OG  SER A   2      57.581 -92.644  22.216  1.00  0.00           O  
ATOM     14  H   SER A   2      57.264 -95.158  21.263  1.00  0.00           H  
ATOM     15  HA  SER A   2      57.459 -95.286  24.141  1.00  0.00           H  
ATOM     16 1HB  SER A   2      58.233 -93.138  24.082  1.00  0.00           H  
ATOM     17 2HB  SER A   2      58.940 -94.066  22.740  1.00  0.00           H  
ATOM     18  HG  SER A   2      58.259 -91.973  22.109  1.00  0.00           H  
ATOM     19  N   SER A   3      54.754 -93.908  22.893  1.00  0.00           N  
ATOM     20  CA  SER A   3      53.444 -93.358  23.225  1.00  0.00           C  
ATOM     21  C   SER A   3      52.654 -94.315  24.107  1.00  0.00           C  
ATOM     22  O   SER A   3      51.672 -93.924  24.740  1.00  0.00           O  
ATOM     23  CB  SER A   3      52.672 -93.047  21.958  1.00  0.00           C  
ATOM     24  OG  SER A   3      52.355 -94.207  21.237  1.00  0.00           O  
ATOM     25  H   SER A   3      54.960 -94.141  21.932  1.00  0.00           H  
ATOM     26  HA  SER A   3      53.495 -92.375  23.695  1.00  0.00           H  
ATOM     27 1HB  SER A   3      51.750 -92.536  22.229  1.00  0.00           H  
ATOM     28 2HB  SER A   3      53.278 -92.395  21.330  1.00  0.00           H  
ATOM     29  HG  SER A   3      51.869 -93.967  20.445  1.00  0.00           H  
ATOM     30  N   PHE A   4      53.085 -95.572  24.146  1.00  0.00           N  
ATOM     31  CA  PHE A   4      52.415 -96.588  24.947  1.00  0.00           C  
ATOM     32  C   PHE A   4      53.226 -96.934  26.189  1.00  0.00           C  
ATOM     33  O   PHE A   4      52.894 -97.867  26.919  1.00  0.00           O  
ATOM     34  CB  PHE A   4      52.165 -97.847  24.114  1.00  0.00           C  
ATOM     35  CG  PHE A   4      51.286 -97.617  22.917  1.00  0.00           C  
ATOM     36  CD1 PHE A   4      51.835 -97.499  21.649  1.00  0.00           C  
ATOM     37  CD2 PHE A   4      49.911 -97.516  23.056  1.00  0.00           C  
ATOM     38  CE1 PHE A   4      51.029 -97.288  20.547  1.00  0.00           C  
ATOM     39  CE2 PHE A   4      49.102 -97.305  21.957  1.00  0.00           C  
ATOM     40  CZ  PHE A   4      49.662 -97.191  20.700  1.00  0.00           C  
ATOM     41  H   PHE A   4      53.899 -95.828  23.605  1.00  0.00           H  
ATOM     42  HA  PHE A   4      51.455 -96.208  25.300  1.00  0.00           H  
ATOM     43 1HB  PHE A   4      53.108 -98.241  23.738  1.00  0.00           H  
ATOM     44 2HB  PHE A   4      51.671 -98.605  24.721  1.00  0.00           H  
ATOM     45  HD1 PHE A   4      52.916 -97.577  21.527  1.00  0.00           H  
ATOM     46  HD2 PHE A   4      49.468 -97.606  24.050  1.00  0.00           H  
ATOM     47  HE1 PHE A   4      51.473 -97.197  19.556  1.00  0.00           H  
ATOM     48  HE2 PHE A   4      48.022 -97.229  22.080  1.00  0.00           H  
ATOM     49  HZ  PHE A   4      49.026 -97.023  19.833  1.00  0.00           H  
ATOM     50  N   LEU A   5      54.291 -96.176  26.423  1.00  0.00           N  
ATOM     51  CA  LEU A   5      55.145 -96.393  27.585  1.00  0.00           C  
ATOM     52  C   LEU A   5      54.890 -95.345  28.660  1.00  0.00           C  
ATOM     53  O   LEU A   5      54.419 -94.245  28.369  1.00  0.00           O  
ATOM     54  CB  LEU A   5      56.622 -96.380  27.168  1.00  0.00           C  
ATOM     55  CG  LEU A   5      57.011 -97.424  26.112  1.00  0.00           C  
ATOM     56  CD1 LEU A   5      58.493 -97.308  25.785  1.00  0.00           C  
ATOM     57  CD2 LEU A   5      56.679 -98.817  26.628  1.00  0.00           C  
ATOM     58  H   LEU A   5      54.516 -95.431  25.780  1.00  0.00           H  
ATOM     59  HA  LEU A   5      54.913 -97.359  28.034  1.00  0.00           H  
ATOM     60 1HB  LEU A   5      56.677 -95.380  26.741  1.00  0.00           H  
ATOM     61 2HB  LEU A   5      57.285 -96.446  28.030  1.00  0.00           H  
ATOM     62  HG  LEU A   5      56.395 -97.239  25.232  1.00  0.00           H  
ATOM     63 1HD1 LEU A   5      58.760 -98.053  25.035  1.00  0.00           H  
ATOM     64 2HD1 LEU A   5      58.703 -96.312  25.396  1.00  0.00           H  
ATOM     65 3HD1 LEU A   5      59.079 -97.477  26.688  1.00  0.00           H  
ATOM     66 1HD2 LEU A   5      56.955 -99.557  25.876  1.00  0.00           H  
ATOM     67 2HD2 LEU A   5      57.234 -99.006  27.547  1.00  0.00           H  
ATOM     68 3HD2 LEU A   5      55.610 -98.886  26.828  1.00  0.00           H  
ATOM     69  N   SER A   6      55.203 -95.692  29.904  1.00  0.00           N  
ATOM     70  CA  SER A   6      55.019 -94.777  31.023  1.00  0.00           C  
ATOM     71  C   SER A   6      55.822 -93.496  30.827  1.00  0.00           C  
ATOM     72  O   SER A   6      56.990 -93.538  30.442  1.00  0.00           O  
ATOM     73  CB  SER A   6      55.413 -95.453  32.322  1.00  0.00           C  
ATOM     74  OG  SER A   6      54.670 -96.618  32.554  1.00  0.00           O  
ATOM     75  H   SER A   6      55.578 -96.613  30.078  1.00  0.00           H  
ATOM     76  HA  SER A   6      53.973 -94.533  31.216  1.00  0.00           H  
ATOM     77 1HB  SER A   6      56.471 -95.711  32.272  1.00  0.00           H  
ATOM     78 2HB  SER A   6      55.248 -94.757  33.143  1.00  0.00           H  
ATOM     79  HG  SER A   6      55.256 -97.315  32.863  1.00  0.00           H  
ATOM     80  N   PRO A   7      55.187 -92.359  31.093  1.00  0.00           N  
ATOM     81  CA  PRO A   7      55.869 -91.072  31.039  1.00  0.00           C  
ATOM     82  C   PRO A   7      57.104 -91.064  31.931  1.00  0.00           C  
ATOM     83  O   PRO A   7      57.137 -91.725  32.969  1.00  0.00           O  
ATOM     84  CB  PRO A   7      54.812 -90.069  31.511  1.00  0.00           C  
ATOM     85  CG  PRO A   7      53.511 -90.741  31.231  1.00  0.00           C  
ATOM     86  CD  PRO A   7      53.759 -92.206  31.476  1.00  0.00           C  
ATOM     87  HA  PRO A   7      56.243 -90.830  30.034  1.00  0.00           H  
ATOM     88 1HB  PRO A   7      54.920 -89.842  32.582  1.00  0.00           H  
ATOM     89 2HB  PRO A   7      54.891 -89.115  30.969  1.00  0.00           H  
ATOM     90 1HG  PRO A   7      52.716 -90.359  31.889  1.00  0.00           H  
ATOM     91 2HG  PRO A   7      53.186 -90.562  30.195  1.00  0.00           H  
ATOM     92 1HD  PRO A   7      53.590 -92.486  32.527  1.00  0.00           H  
ATOM     93 2HD  PRO A   7      53.105 -92.846  30.864  1.00  0.00           H  
ATOM     94  N   GLU A   8      58.120 -90.313  31.519  1.00  0.00           N  
ATOM     95  CA  GLU A   8      59.391 -90.287  32.232  1.00  0.00           C  
ATOM     96  C   GLU A   8      59.209 -89.812  33.668  1.00  0.00           C  
ATOM     97  O   GLU A   8      59.728 -90.421  34.604  1.00  0.00           O  
ATOM     98  CB  GLU A   8      60.396 -89.389  31.505  1.00  0.00           C  
ATOM     99  CG  GLU A   8      61.750 -89.277  32.190  1.00  0.00           C  
ATOM    100  CD  GLU A   8      62.466 -90.599  32.204  1.00  0.00           C  
ATOM    101  OE1 GLU A   8      62.036 -91.493  31.517  1.00  0.00           O  
ATOM    102  OE2 GLU A   8      63.506 -90.681  32.814  1.00  0.00           O1-
ATOM    103  H   GLU A   8      58.008 -89.744  30.692  1.00  0.00           H  
ATOM    104  HA  GLU A   8      59.804 -91.295  32.290  1.00  0.00           H  
ATOM    105 1HB  GLU A   8      60.527 -89.805  30.505  1.00  0.00           H  
ATOM    106 2HB  GLU A   8      59.943 -88.400  31.430  1.00  0.00           H  
ATOM    107 1HG  GLU A   8      62.397 -88.519  31.749  1.00  0.00           H  
ATOM    108 2HG  GLU A   8      61.498 -88.990  33.210  1.00  0.00           H  
ATOM    109  N   HIS A   9      58.469 -88.722  33.836  1.00  0.00           N  
ATOM    110  CA  HIS A   9      58.262 -88.132  35.152  1.00  0.00           C  
ATOM    111  C   HIS A   9      57.393 -89.027  36.027  1.00  0.00           C  
ATOM    112  O   HIS A   9      57.485 -88.991  37.254  1.00  0.00           O  
ATOM    113  CB  HIS A   9      57.625 -86.743  35.029  1.00  0.00           C  
ATOM    114  CG  HIS A   9      56.183 -86.776  34.628  1.00  0.00           C  
ATOM    115  CD2 HIS A   9      55.051 -86.625  35.356  1.00  0.00           C  
ATOM    116  ND1 HIS A   9      55.777 -86.989  33.327  1.00  0.00           N  
ATOM    117  CE1 HIS A   9      54.457 -86.965  33.272  1.00  0.00           C  
ATOM    118  NE2 HIS A   9      53.993 -86.746  34.489  1.00  0.00           N  
ATOM    119  H   HIS A   9      58.039 -88.290  33.030  1.00  0.00           H  
ATOM    120  HA  HIS A   9      59.219 -88.032  35.664  1.00  0.00           H  
ATOM    121 1HB  HIS A   9      57.669 -86.223  35.986  1.00  0.00           H  
ATOM    122 2HB  HIS A   9      58.146 -86.157  34.272  1.00  0.00           H  
ATOM    123  HD1 HIS A   9      56.369 -87.211  32.552  1.00  0.00           H  
ATOM    124  HD2 HIS A   9      54.871 -86.439  36.415  1.00  0.00           H  
ATOM    125  HE1 HIS A   9      53.938 -87.116  32.326  1.00  0.00           H  
ATOM    126  N   GLN A  10      56.549 -89.831  35.388  1.00  0.00           N  
ATOM    127  CA  GLN A  10      55.738 -90.811  36.099  1.00  0.00           C  
ATOM    128  C   GLN A  10      56.592 -91.960  36.619  1.00  0.00           C  
ATOM    129  O   GLN A  10      56.376 -92.455  37.725  1.00  0.00           O  
ATOM    130  CB  GLN A  10      54.636 -91.357  35.187  1.00  0.00           C  
ATOM    131  CG  GLN A  10      53.532 -90.360  34.879  1.00  0.00           C  
ATOM    132  CD  GLN A  10      52.784 -89.921  36.122  1.00  0.00           C  
ATOM    133  NE2 GLN A  10      52.574 -88.617  36.257  1.00  0.00           N  
ATOM    134  OE1 GLN A  10      52.393 -90.747  36.951  1.00  0.00           O  
ATOM    135  H   GLN A  10      56.469 -89.760  34.384  1.00  0.00           H  
ATOM    136  HA  GLN A  10      55.283 -90.343  36.972  1.00  0.00           H  
ATOM    137 1HB  GLN A  10      55.120 -91.671  34.262  1.00  0.00           H  
ATOM    138 2HB  GLN A  10      54.214 -92.228  35.690  1.00  0.00           H  
ATOM    139 1HG  GLN A  10      53.690 -89.480  34.255  1.00  0.00           H  
ATOM    140 2HG  GLN A  10      52.914 -91.078  34.339  1.00  0.00           H  
ATOM    141 1HE2 GLN A  10      52.085 -88.268  37.058  1.00  0.00           H  
ATOM    142 2HE2 GLN A  10      52.906 -87.982  35.559  1.00  0.00           H  
ATOM    143  N   ARG A  11      57.562 -92.381  35.815  1.00  0.00           N  
ATOM    144  CA  ARG A  11      58.528 -93.386  36.240  1.00  0.00           C  
ATOM    145  C   ARG A  11      59.395 -92.870  37.380  1.00  0.00           C  
ATOM    146  O   ARG A  11      59.742 -93.615  38.297  1.00  0.00           O  
ATOM    147  CB  ARG A  11      59.376 -93.895  35.083  1.00  0.00           C  
ATOM    148  CG  ARG A  11      58.643 -94.794  34.101  1.00  0.00           C  
ATOM    149  CD  ARG A  11      59.479 -95.277  32.971  1.00  0.00           C  
ATOM    150  NE  ARG A  11      60.631 -96.068  33.371  1.00  0.00           N  
ATOM    151  CZ  ARG A  11      60.588 -97.378  33.686  1.00  0.00           C  
ATOM    152  NH1 ARG A  11      59.451 -98.038  33.687  1.00  0.00           N1+
ATOM    153  NH2 ARG A  11      61.719 -97.977  34.018  1.00  0.00           N  
ATOM    154  H   ARG A  11      57.632 -91.994  34.884  1.00  0.00           H  
ATOM    155  HA  ARG A  11      58.004 -94.263  36.621  1.00  0.00           H  
ATOM    156 1HB  ARG A  11      59.752 -93.019  34.556  1.00  0.00           H  
ATOM    157 2HB  ARG A  11      60.210 -94.443  35.517  1.00  0.00           H  
ATOM    158 1HG  ARG A  11      58.271 -95.666  34.639  1.00  0.00           H  
ATOM    159 2HG  ARG A  11      57.801 -94.239  33.684  1.00  0.00           H  
ATOM    160 1HD  ARG A  11      58.866 -95.898  32.319  1.00  0.00           H  
ATOM    161 2HD  ARG A  11      59.849 -94.418  32.413  1.00  0.00           H  
ATOM    162  HE  ARG A  11      61.598 -95.792  33.472  1.00  0.00           H  
ATOM    163 1HH1 ARG A  11      58.594 -97.560  33.449  1.00  0.00           H  
ATOM    164 2HH1 ARG A  11      59.440 -99.018  33.927  1.00  0.00           H  
ATOM    165 1HH2 ARG A  11      62.581 -97.451  34.029  1.00  0.00           H  
ATOM    166 2HH2 ARG A  11      61.715 -98.957  34.260  1.00  0.00           H  
ATOM    167  N   VAL A  12      59.742 -91.588  37.320  1.00  0.00           N  
ATOM    168  CA  VAL A  12      60.444 -90.932  38.416  1.00  0.00           C  
ATOM    169  C   VAL A  12      59.622 -90.970  39.698  1.00  0.00           C  
ATOM    170  O   VAL A  12      60.138 -91.292  40.768  1.00  0.00           O  
ATOM    171  CB  VAL A  12      60.778 -89.467  38.077  1.00  0.00           C  
ATOM    172  CG1 VAL A  12      61.290 -88.737  39.309  1.00  0.00           C  
ATOM    173  CG2 VAL A  12      61.806 -89.400  36.956  1.00  0.00           C  
ATOM    174  H   VAL A  12      59.513 -91.055  36.493  1.00  0.00           H  
ATOM    175  HA  VAL A  12      61.370 -91.452  38.662  1.00  0.00           H  
ATOM    176  HB  VAL A  12      59.878 -88.973  37.710  1.00  0.00           H  
ATOM    177 1HG1 VAL A  12      61.521 -87.704  39.052  1.00  0.00           H  
ATOM    178 2HG1 VAL A  12      60.525 -88.754  40.086  1.00  0.00           H  
ATOM    179 3HG1 VAL A  12      62.190 -89.230  39.675  1.00  0.00           H  
ATOM    180 1HG2 VAL A  12      62.029 -88.359  36.728  1.00  0.00           H  
ATOM    181 2HG2 VAL A  12      62.717 -89.909  37.270  1.00  0.00           H  
ATOM    182 3HG2 VAL A  12      61.405 -89.888  36.067  1.00  0.00           H  
ATOM    183  N   GLN A  13      58.340 -90.640  39.583  1.00  0.00           N  
ATOM    184  CA  GLN A  13      57.433 -90.682  40.724  1.00  0.00           C  
ATOM    185  C   GLN A  13      57.367 -92.080  41.324  1.00  0.00           C  
ATOM    186  O   GLN A  13      57.389 -92.244  42.544  1.00  0.00           O  
ATOM    187  CB  GLN A  13      56.030 -90.229  40.310  1.00  0.00           C  
ATOM    188  CG  GLN A  13      55.897 -88.731  40.097  1.00  0.00           C  
ATOM    189  CD  GLN A  13      54.573 -88.353  39.461  1.00  0.00           C  
ATOM    190  NE2 GLN A  13      54.396 -87.066  39.185  1.00  0.00           N  
ATOM    191  OE1 GLN A  13      53.718 -89.209  39.217  1.00  0.00           O  
ATOM    192  H   GLN A  13      57.984 -90.353  38.683  1.00  0.00           H  
ATOM    193  HA  GLN A  13      57.805 -90.025  41.510  1.00  0.00           H  
ATOM    194 1HB  GLN A  13      55.789 -90.756  39.388  1.00  0.00           H  
ATOM    195 2HB  GLN A  13      55.350 -90.550  41.100  1.00  0.00           H  
ATOM    196 1HG  GLN A  13      56.113 -88.003  40.879  1.00  0.00           H  
ATOM    197 2HG  GLN A  13      56.673 -88.683  39.332  1.00  0.00           H  
ATOM    198 1HE2 GLN A  13      53.542 -86.757  38.764  1.00  0.00           H  
ATOM    199 2HE2 GLN A  13      55.116 -86.405  39.397  1.00  0.00           H  
ATOM    200  N   GLN A  14      57.283 -93.086  40.460  1.00  0.00           N  
ATOM    201  CA  GLN A  14      57.273 -94.476  40.900  1.00  0.00           C  
ATOM    202  C   GLN A  14      58.560 -94.830  41.635  1.00  0.00           C  
ATOM    203  O   GLN A  14      58.540 -95.559  42.626  1.00  0.00           O  
ATOM    204  CB  GLN A  14      57.085 -95.415  39.706  1.00  0.00           C  
ATOM    205  CG  GLN A  14      55.682 -95.408  39.124  1.00  0.00           C  
ATOM    206  CD  GLN A  14      55.562 -96.285  37.892  1.00  0.00           C  
ATOM    207  NE2 GLN A  14      55.587 -95.662  36.719  1.00  0.00           N  
ATOM    208  OE1 GLN A  14      55.452 -97.510  37.993  1.00  0.00           O  
ATOM    209  H   GLN A  14      57.224 -92.882  39.473  1.00  0.00           H  
ATOM    210  HA  GLN A  14      56.461 -94.628  41.609  1.00  0.00           H  
ATOM    211 1HB  GLN A  14      57.802 -95.105  38.945  1.00  0.00           H  
ATOM    212 2HB  GLN A  14      57.335 -96.418  40.052  1.00  0.00           H  
ATOM    213 1HG  GLN A  14      54.791 -95.561  39.732  1.00  0.00           H  
ATOM    214 2HG  GLN A  14      55.727 -94.367  38.803  1.00  0.00           H  
ATOM    215 1HE2 GLN A  14      55.512 -96.189  35.871  1.00  0.00           H  
ATOM    216 2HE2 GLN A  14      55.680 -94.667  36.682  1.00  0.00           H  
ATOM    217  N   ARG A  15      59.679 -94.309  41.142  1.00  0.00           N  
ATOM    218  CA  ARG A  15      60.968 -94.509  41.792  1.00  0.00           C  
ATOM    219  C   ARG A  15      61.006 -93.839  43.160  1.00  0.00           C  
ATOM    220  O   ARG A  15      61.626 -94.346  44.093  1.00  0.00           O  
ATOM    221  CB  ARG A  15      62.129 -94.056  40.918  1.00  0.00           C  
ATOM    222  CG  ARG A  15      62.451 -94.978  39.753  1.00  0.00           C  
ATOM    223  CD  ARG A  15      63.699 -94.633  39.027  1.00  0.00           C  
ATOM    224  NE  ARG A  15      63.571 -93.517  38.104  1.00  0.00           N  
ATOM    225  CZ  ARG A  15      63.143 -93.621  36.831  1.00  0.00           C  
ATOM    226  NH1 ARG A  15      62.837 -94.790  36.313  1.00  0.00           N1+
ATOM    227  NH2 ARG A  15      63.062 -92.518  36.108  1.00  0.00           N  
ATOM    228  H   ARG A  15      59.635 -93.761  40.295  1.00  0.00           H  
ATOM    229  HA  ARG A  15      61.135 -95.573  41.963  1.00  0.00           H  
ATOM    230 1HB  ARG A  15      61.872 -93.069  40.536  1.00  0.00           H  
ATOM    231 2HB  ARG A  15      63.003 -93.978  41.566  1.00  0.00           H  
ATOM    232 1HG  ARG A  15      62.553 -95.995  40.133  1.00  0.00           H  
ATOM    233 2HG  ARG A  15      61.625 -94.937  39.042  1.00  0.00           H  
ATOM    234 1HD  ARG A  15      64.470 -94.371  39.752  1.00  0.00           H  
ATOM    235 2HD  ARG A  15      64.022 -95.499  38.450  1.00  0.00           H  
ATOM    236  HE  ARG A  15      63.769 -92.535  38.249  1.00  0.00           H  
ATOM    237 1HH1 ARG A  15      62.921 -95.625  36.874  1.00  0.00           H  
ATOM    238 2HH1 ARG A  15      62.518 -94.847  35.358  1.00  0.00           H  
ATOM    239 1HH2 ARG A  15      63.319 -91.630  36.516  1.00  0.00           H  
ATOM    240 2HH2 ARG A  15      62.745 -92.568  35.151  1.00  0.00           H  
ATOM    241  N   LYS A  16      60.337 -92.696  43.271  1.00  0.00           N  
ATOM    242  CA  LYS A  16      60.209 -92.004  44.549  1.00  0.00           C  
ATOM    243  C   LYS A  16      59.301 -92.771  45.502  1.00  0.00           C  
ATOM    244  O   LYS A  16      59.524 -92.782  46.713  1.00  0.00           O  
ATOM    245  CB  LYS A  16      59.674 -90.587  44.340  1.00  0.00           C  
ATOM    246  CG  LYS A  16      60.667 -89.629  43.694  1.00  0.00           C  
ATOM    247  CD  LYS A  16      60.056 -88.250  43.495  1.00  0.00           C  
ATOM    248  CE  LYS A  16      61.063 -87.280  42.894  1.00  0.00           C  
ATOM    249  NZ  LYS A  16      60.462 -85.942  42.640  1.00  0.00           N1+
ATOM    250  H   LYS A  16      59.906 -92.296  42.450  1.00  0.00           H  
ATOM    251  HA  LYS A  16      61.184 -91.941  45.032  1.00  0.00           H  
ATOM    252 1HB  LYS A  16      58.788 -90.669  43.709  1.00  0.00           H  
ATOM    253 2HB  LYS A  16      59.387 -90.205  45.320  1.00  0.00           H  
ATOM    254 1HG  LYS A  16      61.542 -89.550  44.340  1.00  0.00           H  
ATOM    255 2HG  LYS A  16      60.965 -90.037  42.729  1.00  0.00           H  
ATOM    256 1HD  LYS A  16      59.197 -88.343  42.829  1.00  0.00           H  
ATOM    257 2HD  LYS A  16      59.725 -87.874  44.464  1.00  0.00           H  
ATOM    258 1HE  LYS A  16      61.895 -87.177  43.588  1.00  0.00           H  
ATOM    259 2HE  LYS A  16      61.423 -87.700  41.955  1.00  0.00           H  
ATOM    260 1HZ  LYS A  16      61.160 -85.330  42.242  1.00  0.00           H  
ATOM    261 2HZ  LYS A  16      59.690 -86.036  41.995  1.00  0.00           H  
ATOM    262 3HZ  LYS A  16      60.129 -85.552  43.510  1.00  0.00           H  
ATOM    263  N   GLU A  17      58.277 -93.412  44.949  1.00  0.00           N  
ATOM    264  CA  GLU A  17      57.314 -94.154  45.753  1.00  0.00           C  
ATOM    265  C   GLU A  17      57.944 -95.405  46.351  1.00  0.00           C  
ATOM    266  O   GLU A  17      57.757 -95.702  47.531  1.00  0.00           O  
ATOM    267  CB  GLU A  17      56.092 -94.531  44.912  1.00  0.00           C  
ATOM    268  CG  GLU A  17      55.171 -93.365  44.581  1.00  0.00           C  
ATOM    269  CD  GLU A  17      54.180 -93.735  43.514  1.00  0.00           C  
ATOM    270  OE1 GLU A  17      54.268 -94.826  43.003  1.00  0.00           O  
ATOM    271  OE2 GLU A  17      53.269 -92.975  43.287  1.00  0.00           O1-
ATOM    272  H   GLU A  17      58.163 -93.383  43.946  1.00  0.00           H  
ATOM    273  HA  GLU A  17      56.983 -93.542  46.593  1.00  0.00           H  
ATOM    274 1HB  GLU A  17      56.465 -94.971  43.987  1.00  0.00           H  
ATOM    275 2HB  GLU A  17      55.537 -95.282  45.474  1.00  0.00           H  
ATOM    276 1HG  GLU A  17      54.640 -92.972  45.448  1.00  0.00           H  
ATOM    277 2HG  GLU A  17      55.850 -92.604  44.198  1.00  0.00           H  
ATOM    278  N   SER A  18      58.690 -96.136  45.530  1.00  0.00           N  
ATOM    279  CA  SER A  18      59.305 -97.386  45.962  1.00  0.00           C  
ATOM    280  C   SER A  18      60.533 -97.714  45.123  1.00  0.00           C  
ATOM    281  O   SER A  18      60.785 -97.078  44.099  1.00  0.00           O  
ATOM    282  CB  SER A  18      58.297 -98.516  45.887  1.00  0.00           C  
ATOM    283  OG  SER A  18      57.951 -98.828  44.566  1.00  0.00           O  
ATOM    284  H   SER A  18      58.835 -95.818  44.583  1.00  0.00           H  
ATOM    285  HA  SER A  18      59.565 -97.396  47.022  1.00  0.00           H  
ATOM    286 1HB  SER A  18      58.729 -99.399  46.358  1.00  0.00           H  
ATOM    287 2HB  SER A  18      57.399 -98.220  46.429  1.00  0.00           H  
ATOM    288  HG  SER A  18      57.124 -99.314  44.558  1.00  0.00           H  
ATOM    289  N   LYS A  19      61.295 -98.709  45.563  1.00  0.00           N  
ATOM    290  CA  LYS A  19      62.487 -99.139  44.840  1.00  0.00           C  
ATOM    291  C   LYS A  19      62.134-100.114  43.725  1.00  0.00           C  
ATOM    292  O   LYS A  19      62.996-100.518  42.945  1.00  0.00           O  
ATOM    293  CB  LYS A  19      63.492 -99.779  45.800  1.00  0.00           C  
ATOM    294  CG  LYS A  19      64.071 -98.822  46.834  1.00  0.00           C  
ATOM    295  CD  LYS A  19      65.050 -99.532  47.756  1.00  0.00           C  
ATOM    296  CE  LYS A  19      65.618 -98.581  48.799  1.00  0.00           C  
ATOM    297  NZ  LYS A  19      66.568 -99.265  49.718  1.00  0.00           N1+
ATOM    298  H   LYS A  19      61.042 -99.181  46.419  1.00  0.00           H  
ATOM    299  HA  LYS A  19      62.959 -98.279  44.364  1.00  0.00           H  
ATOM    300 1HB  LYS A  19      62.975-100.593  46.307  1.00  0.00           H  
ATOM    301 2HB  LYS A  19      64.300-100.186  45.191  1.00  0.00           H  
ATOM    302 1HG  LYS A  19      64.584 -98.015  46.309  1.00  0.00           H  
ATOM    303 2HG  LYS A  19      63.252 -98.410  47.421  1.00  0.00           H  
ATOM    304 1HD  LYS A  19      64.528-100.350  48.255  1.00  0.00           H  
ATOM    305 2HD  LYS A  19      65.864 -99.938  47.154  1.00  0.00           H  
ATOM    306 1HE  LYS A  19      66.134 -97.774  48.281  1.00  0.00           H  
ATOM    307 2HE  LYS A  19      64.789 -98.171  49.375  1.00  0.00           H  
ATOM    308 1HZ  LYS A  19      66.920 -98.602  50.393  1.00  0.00           H  
ATOM    309 2HZ  LYS A  19      66.090-100.013  50.201  1.00  0.00           H  
ATOM    310 3HZ  LYS A  19      67.338 -99.646  49.186  1.00  0.00           H  
ATOM    311  N   LYS A  20      60.860-100.489  43.655  1.00  0.00           N  
ATOM    312  CA  LYS A  20      60.388-101.407  42.625  1.00  0.00           C  
ATOM    313  C   LYS A  20      60.479-100.777  41.241  1.00  0.00           C  
ATOM    314  O   LYS A  20      60.144 -99.607  41.058  1.00  0.00           O  
ATOM    315  CB  LYS A  20      58.950-101.840  42.913  1.00  0.00           C  
ATOM    316  CG  LYS A  20      58.788-102.694  44.164  1.00  0.00           C  
ATOM    317  CD  LYS A  20      57.335-103.095  44.375  1.00  0.00           C  
ATOM    318  CE  LYS A  20      57.165-103.905  45.652  1.00  0.00           C  
ATOM    319  NZ  LYS A  20      55.750-104.311  45.868  1.00  0.00           N1+
ATOM    320  H   LYS A  20      60.204-100.129  44.332  1.00  0.00           H  
ATOM    321  HA  LYS A  20      61.021-102.295  42.604  1.00  0.00           H  
ATOM    322 1HB  LYS A  20      58.357-100.930  43.015  1.00  0.00           H  
ATOM    323 2HB  LYS A  20      58.604-102.401  42.045  1.00  0.00           H  
ATOM    324 1HG  LYS A  20      59.400-103.589  44.053  1.00  0.00           H  
ATOM    325 2HG  LYS A  20      59.135-102.120  45.022  1.00  0.00           H  
ATOM    326 1HD  LYS A  20      56.730-102.189  44.434  1.00  0.00           H  
ATOM    327 2HD  LYS A  20      57.012-103.692  43.522  1.00  0.00           H  
ATOM    328 1HE  LYS A  20      57.791-104.792  45.581  1.00  0.00           H  
ATOM    329 2HE  LYS A  20      57.497-103.293  46.492  1.00  0.00           H  
ATOM    330 1HZ  LYS A  20      55.680-104.844  46.724  1.00  0.00           H  
ATOM    331 2HZ  LYS A  20      55.168-103.487  45.936  1.00  0.00           H  
ATOM    332 3HZ  LYS A  20      55.440-104.878  45.092  1.00  0.00           H  
ATOM    333  N   PRO A  21      60.934-101.560  40.269  1.00  0.00           N  
ATOM    334  CA  PRO A  21      61.051-101.085  38.895  1.00  0.00           C  
ATOM    335  C   PRO A  21      59.732-100.506  38.398  1.00  0.00           C  
ATOM    336  O   PRO A  21      58.713-101.197  38.364  1.00  0.00           O  
ATOM    337  CB  PRO A  21      61.468-102.330  38.104  1.00  0.00           C  
ATOM    338  CG  PRO A  21      62.172-103.185  39.103  1.00  0.00           C  
ATOM    339  CD  PRO A  21      61.440-102.967  40.400  1.00  0.00           C  
ATOM    340  HA  PRO A  21      61.778-100.267  38.788  1.00  0.00           H  
ATOM    341 1HB  PRO A  21      60.597-102.848  37.679  1.00  0.00           H  
ATOM    342 2HB  PRO A  21      62.131-102.070  37.265  1.00  0.00           H  
ATOM    343 1HG  PRO A  21      62.145-104.245  38.807  1.00  0.00           H  
ATOM    344 2HG  PRO A  21      63.231-102.903  39.192  1.00  0.00           H  
ATOM    345 1HD  PRO A  21      60.612-103.677  40.535  1.00  0.00           H  
ATOM    346 2HD  PRO A  21      62.101-103.076  41.272  1.00  0.00           H  
ATOM    347  N   PRO A  22      59.758 -99.235  38.013  1.00  0.00           N  
ATOM    348  CA  PRO A  22      58.578 -98.575  37.469  1.00  0.00           C  
ATOM    349  C   PRO A  22      58.034 -99.328  36.262  1.00  0.00           C  
ATOM    350  O   PRO A  22      58.791 -99.937  35.505  1.00  0.00           O  
ATOM    351  CB  PRO A  22      59.069 -97.172  37.100  1.00  0.00           C  
ATOM    352  CG  PRO A  22      60.255 -96.952  37.976  1.00  0.00           C  
ATOM    353  CD  PRO A  22      60.915 -98.300  38.100  1.00  0.00           C  
ATOM    354  HA  PRO A  22      57.741 -98.543  38.182  1.00  0.00           H  
ATOM    355 1HB  PRO A  22      59.343 -97.107  36.037  1.00  0.00           H  
ATOM    356 2HB  PRO A  22      58.295 -96.413  37.282  1.00  0.00           H  
ATOM    357 1HG  PRO A  22      60.943 -96.214  37.537  1.00  0.00           H  
ATOM    358 2HG  PRO A  22      59.956 -96.566  38.962  1.00  0.00           H  
ATOM    359 1HD  PRO A  22      61.642 -98.483  37.296  1.00  0.00           H  
ATOM    360 2HD  PRO A  22      61.455 -98.412  39.052  1.00  0.00           H  
ATOM    361  N   ALA A  23      56.718 -99.283  36.085  1.00  0.00           N  
ATOM    362  CA  ALA A  23      56.063-100.021  35.012  1.00  0.00           C  
ATOM    363  C   ALA A  23      56.553 -99.559  33.646  1.00  0.00           C  
ATOM    364  O   ALA A  23      56.740 -98.365  33.414  1.00  0.00           O  
ATOM    365  CB  ALA A  23      54.551 -99.874  35.115  1.00  0.00           C  
ATOM    366  H   ALA A  23      56.157 -98.722  36.711  1.00  0.00           H  
ATOM    367  HA  ALA A  23      56.316-101.076  35.110  1.00  0.00           H  
ATOM    368 1HB  ALA A  23      54.077-100.432  34.307  1.00  0.00           H  
ATOM    369 2HB  ALA A  23      54.211-100.265  36.073  1.00  0.00           H  
ATOM    370 3HB  ALA A  23      54.283 -98.821  35.035  1.00  0.00           H  
ATOM    371  N   LYS A  24      56.760-100.513  32.744  1.00  0.00           N  
ATOM    372  CA  LYS A  24      57.169-100.201  31.380  1.00  0.00           C  
ATOM    373  C   LYS A  24      56.037 -99.541  30.604  1.00  0.00           C  
ATOM    374  O   LYS A  24      56.172 -98.412  30.131  1.00  0.00           O  
ATOM    375  CB  LYS A  24      57.633-101.467  30.657  1.00  0.00           C  
ATOM    376  CG  LYS A  24      58.032-101.252  29.204  1.00  0.00           C  
ATOM    377  CD  LYS A  24      58.463-102.555  28.549  1.00  0.00           C  
ATOM    378  CE  LYS A  24      58.836-102.345  27.089  1.00  0.00           C  
ATOM    379  NZ  LYS A  24      59.230-103.618  26.426  1.00  0.00           N1+
ATOM    380  H   LYS A  24      56.632-101.478  33.012  1.00  0.00           H  
ATOM    381  HA  LYS A  24      57.993 -99.488  31.396  1.00  0.00           H  
ATOM    382 1HB  LYS A  24      58.486-101.858  31.214  1.00  0.00           H  
ATOM    383 2HB  LYS A  24      56.812-102.183  30.705  1.00  0.00           H  
ATOM    384 1HG  LYS A  24      57.177-100.839  28.667  1.00  0.00           H  
ATOM    385 2HG  LYS A  24      58.857-100.539  29.174  1.00  0.00           H  
ATOM    386 1HD  LYS A  24      59.324-102.949  29.092  1.00  0.00           H  
ATOM    387 2HD  LYS A  24      57.639-103.265  28.614  1.00  0.00           H  
ATOM    388 1HE  LYS A  24      57.976-101.920  26.575  1.00  0.00           H  
ATOM    389 2HE  LYS A  24      59.667-101.642  27.047  1.00  0.00           H  
ATOM    390 1HZ  LYS A  24      59.469-103.436  25.462  1.00  0.00           H  
ATOM    391 2HZ  LYS A  24      60.029-104.013  26.903  1.00  0.00           H  
ATOM    392 3HZ  LYS A  24      58.460-104.270  26.465  1.00  0.00           H  
ATOM    393  N   LEU A  25      54.922-100.250  30.474  1.00  0.00           N  
ATOM    394  CA  LEU A  25      53.778 -99.749  29.722  1.00  0.00           C  
ATOM    395  C   LEU A  25      53.052 -98.651  30.490  1.00  0.00           C  
ATOM    396  O   LEU A  25      53.046 -98.641  31.721  1.00  0.00           O  
ATOM    397  CB  LEU A  25      52.815-100.897  29.395  1.00  0.00           C  
ATOM    398  CG  LEU A  25      53.392-101.997  28.495  1.00  0.00           C  
ATOM    399  CD1 LEU A  25      52.377-103.119  28.325  1.00  0.00           C  
ATOM    400  CD2 LEU A  25      53.771-101.404  27.146  1.00  0.00           C  
ATOM    401  H   LEU A  25      54.864-101.160  30.908  1.00  0.00           H  
ATOM    402  HA  LEU A  25      54.121 -99.299  28.792  1.00  0.00           H  
ATOM    403 1HB  LEU A  25      52.652-101.284  30.400  1.00  0.00           H  
ATOM    404 2HB  LEU A  25      51.872-100.530  28.989  1.00  0.00           H  
ATOM    405  HG  LEU A  25      54.306-102.357  28.969  1.00  0.00           H  
ATOM    406 1HD1 LEU A  25      52.797-103.896  27.685  1.00  0.00           H  
ATOM    407 2HD1 LEU A  25      52.139-103.544  29.301  1.00  0.00           H  
ATOM    408 3HD1 LEU A  25      51.471-102.724  27.870  1.00  0.00           H  
ATOM    409 1HD2 LEU A  25      54.182-102.186  26.508  1.00  0.00           H  
ATOM    410 2HD2 LEU A  25      52.886-100.977  26.673  1.00  0.00           H  
ATOM    411 3HD2 LEU A  25      54.518-100.623  27.288  1.00  0.00           H  
ATOM    412  N   GLN A  26      52.442 -97.727  29.756  1.00  0.00           N  
ATOM    413  CA  GLN A  26      51.754 -96.596  30.366  1.00  0.00           C  
ATOM    414  C   GLN A  26      50.622 -97.062  31.273  1.00  0.00           C  
ATOM    415  O   GLN A  26      49.984 -98.082  31.010  1.00  0.00           O  
ATOM    416  CB  GLN A  26      51.201 -95.661  29.287  1.00  0.00           C  
ATOM    417  CG  GLN A  26      50.112 -96.279  28.426  1.00  0.00           C  
ATOM    418  CD  GLN A  26      49.665 -95.357  27.308  1.00  0.00           C  
ATOM    419  NE2 GLN A  26      48.914 -95.901  26.358  1.00  0.00           N  
ATOM    420  OE1 GLN A  26      49.989 -94.165  27.300  1.00  0.00           O  
ATOM    421  H   GLN A  26      52.454 -97.811  28.750  1.00  0.00           H  
ATOM    422  HA  GLN A  26      52.449 -96.043  30.997  1.00  0.00           H  
ATOM    423 1HB  GLN A  26      50.810 -94.782  29.802  1.00  0.00           H  
ATOM    424 2HB  GLN A  26      52.043 -95.369  28.661  1.00  0.00           H  
ATOM    425 1HG  GLN A  26      50.183 -97.288  28.020  1.00  0.00           H  
ATOM    426 2HG  GLN A  26      49.357 -96.258  29.213  1.00  0.00           H  
ATOM    427 1HE2 GLN A  26      48.589 -95.341  25.594  1.00  0.00           H  
ATOM    428 2HE2 GLN A  26      48.674 -96.871  26.404  1.00  0.00           H  
ATOM    429  N   PRO A  27      50.377 -96.310  32.339  1.00  0.00           N  
ATOM    430  CA  PRO A  27      49.313 -96.638  33.280  1.00  0.00           C  
ATOM    431  C   PRO A  27      47.940 -96.415  32.660  1.00  0.00           C  
ATOM    432  O   PRO A  27      47.789 -95.614  31.737  1.00  0.00           O  
ATOM    433  CB  PRO A  27      49.566 -95.708  34.471  1.00  0.00           C  
ATOM    434  CG  PRO A  27      50.281 -94.539  33.884  1.00  0.00           C  
ATOM    435  CD  PRO A  27      51.141 -95.107  32.787  1.00  0.00           C  
ATOM    436  HA  PRO A  27      49.321 -97.697  33.578  1.00  0.00           H  
ATOM    437 1HB  PRO A  27      48.625 -95.401  34.950  1.00  0.00           H  
ATOM    438 2HB  PRO A  27      50.175 -96.200  35.245  1.00  0.00           H  
ATOM    439 1HG  PRO A  27      49.571 -93.798  33.487  1.00  0.00           H  
ATOM    440 2HG  PRO A  27      50.892 -94.025  34.640  1.00  0.00           H  
ATOM    441 1HD  PRO A  27      51.282 -94.397  31.959  1.00  0.00           H  
ATOM    442 2HD  PRO A  27      52.143 -95.385  33.145  1.00  0.00           H  
ATOM    443  N   ARG A  28      46.942 -97.126  33.172  1.00  0.00           N  
ATOM    444  CA  ARG A  28      45.578 -97.003  32.672  1.00  0.00           C  
ATOM    445  C   ARG A  28      44.974 -95.655  33.046  1.00  0.00           C  
ATOM    446  O   ARG A  28      44.668 -95.028  32.329  1.00  0.00           O  
ATOM    447  CB  ARG A  28      44.694 -98.154  33.127  1.00  0.00           C  
ATOM    448  CG  ARG A  28      43.285 -98.143  32.554  1.00  0.00           C  
ATOM    449  CD  ARG A  28      42.448 -99.299  32.966  1.00  0.00           C  
ATOM    450  NE  ARG A  28      41.109 -99.308  32.397  1.00  0.00           N  
ATOM    451  CZ  ARG A  28      40.186-100.261  32.626  1.00  0.00           C  
ATOM    452  NH1 ARG A  28      40.462-101.303  33.380  1.00  0.00           N1+
ATOM    453  NH2 ARG A  28      39.002-100.135  32.054  1.00  0.00           N  
ATOM    454  OXT ARG A  28      44.864 -95.346  34.201  1.00  0.00           O1-
ATOM    455  H   ARG A  28      47.133 -97.768  33.928  1.00  0.00           H  
ATOM    456  HA  ARG A  28      45.578 -97.051  31.583  1.00  0.00           H  
ATOM    457 1HB  ARG A  28      45.194 -99.076  32.831  1.00  0.00           H  
ATOM    458 2HB  ARG A  28      44.639 -98.103  34.214  1.00  0.00           H  
ATOM    459 1HG  ARG A  28      42.784 -97.232  32.881  1.00  0.00           H  
ATOM    460 2HG  ARG A  28      43.353 -98.149  31.465  1.00  0.00           H  
ATOM    461 1HD  ARG A  28      42.940-100.221  32.656  1.00  0.00           H  
ATOM    462 2HD  ARG A  28      42.341 -99.291  34.050  1.00  0.00           H  
ATOM    463  HE  ARG A  28      40.671 -98.643  31.773  1.00  0.00           H  
ATOM    464 1HH1 ARG A  28      41.378-101.395  33.795  1.00  0.00           H  
ATOM    465 2HH1 ARG A  28      39.756-102.008  33.539  1.00  0.00           H  
ATOM    466 1HH2 ARG A  28      38.813 -99.337  31.464  1.00  0.00           H  
ATOM    467 2HH2 ARG A  28      38.293-100.836  32.208  1.00  0.00           H  
ENDMDL
MODEL        5
ATOM      1  N   GLY A   1      54.642 -96.835  19.847  1.00  0.00           N  
ATOM      2  CA  GLY A   1      55.949 -97.036  20.460  1.00  0.00           C  
ATOM      3  C   GLY A   1      55.993 -96.450  21.866  1.00  0.00           C  
ATOM      4  O   GLY A   1      55.309 -96.930  22.771  1.00  0.00           O  
ATOM      5  H   GLY A   1      53.947 -96.290  20.337  1.00  0.00           H  
ATOM      6 1HA  GLY A   1      56.156 -98.104  20.514  1.00  0.00           H  
ATOM      7 2HA  GLY A   1      56.708 -96.550  19.849  1.00  0.00           H  
ATOM      8  N   SER A   2      56.801 -95.411  22.043  1.00  0.00           N  
ATOM      9  CA  SER A   2      56.967 -94.783  23.348  1.00  0.00           C  
ATOM     10  C   SER A   2      55.664 -94.157  23.828  1.00  0.00           C  
ATOM     11  O   SER A   2      55.488 -93.903  25.020  1.00  0.00           O  
ATOM     12  CB  SER A   2      58.066 -93.739  23.290  1.00  0.00           C  
ATOM     13  OG  SER A   2      57.698 -92.631  22.514  1.00  0.00           O  
ATOM     14  H   SER A   2      57.314 -95.046  21.253  1.00  0.00           H  
ATOM     15  HA  SER A   2      57.355 -95.463  24.109  1.00  0.00           H  
ATOM     16 1HB  SER A   2      58.283 -93.405  24.304  1.00  0.00           H  
ATOM     17 2HB  SER A   2      58.957 -94.193  22.859  1.00  0.00           H  
ATOM     18  HG  SER A   2      56.922 -92.215  22.899  1.00  0.00           H  
ATOM     19  N   SER A   3      54.754 -93.908  22.893  1.00  0.00           N  
ATOM     20  CA  SER A   3      53.445 -93.359  23.225  1.00  0.00           C  
ATOM     21  C   SER A   3      52.653 -94.315  24.107  1.00  0.00           C  
ATOM     22  O   SER A   3      51.708 -93.912  24.786  1.00  0.00           O  
ATOM     23  CB  SER A   3      52.673 -93.047  21.957  1.00  0.00           C  
ATOM     24  OG  SER A   3      52.387 -94.202  21.218  1.00  0.00           O  
ATOM     25  H   SER A   3      54.973 -94.106  21.927  1.00  0.00           H  
ATOM     26  HA  SER A   3      53.495 -92.376  23.695  1.00  0.00           H  
ATOM     27 1HB  SER A   3      51.737 -92.561  22.231  1.00  0.00           H  
ATOM     28 2HB  SER A   3      53.266 -92.371  21.344  1.00  0.00           H  
ATOM     29  HG  SER A   3      51.479 -94.166  20.909  1.00  0.00           H  
ATOM     30  N   PHE A   4      53.043 -95.586  24.092  1.00  0.00           N  
ATOM     31  CA  PHE A   4      52.401 -96.594  24.927  1.00  0.00           C  
ATOM     32  C   PHE A   4      53.329 -97.058  26.042  1.00  0.00           C  
ATOM     33  O   PHE A   4      53.065 -98.060  26.706  1.00  0.00           O  
ATOM     34  CB  PHE A   4      51.960 -97.788  24.079  1.00  0.00           C  
ATOM     35  CG  PHE A   4      51.038 -97.423  22.951  1.00  0.00           C  
ATOM     36  CD1 PHE A   4      51.495 -97.396  21.642  1.00  0.00           C  
ATOM     37  CD2 PHE A   4      49.710 -97.104  23.197  1.00  0.00           C  
ATOM     38  CE1 PHE A   4      50.647 -97.061  20.604  1.00  0.00           C  
ATOM     39  CE2 PHE A   4      48.861 -96.769  22.160  1.00  0.00           C  
ATOM     40  CZ  PHE A   4      49.330 -96.747  20.863  1.00  0.00           C  
ATOM     41  H   PHE A   4      53.804 -95.860  23.487  1.00  0.00           H  
ATOM     42  HA  PHE A   4      51.522 -96.168  25.412  1.00  0.00           H  
ATOM     43 1HB  PHE A   4      52.827 -98.269  23.629  1.00  0.00           H  
ATOM     44 2HB  PHE A   4      51.426 -98.509  24.697  1.00  0.00           H  
ATOM     45  HD1 PHE A   4      52.537 -97.645  21.438  1.00  0.00           H  
ATOM     46  HD2 PHE A   4      49.339 -97.122  24.222  1.00  0.00           H  
ATOM     47  HE1 PHE A   4      51.021 -97.043  19.581  1.00  0.00           H  
ATOM     48  HE2 PHE A   4      47.819 -96.522  22.367  1.00  0.00           H  
ATOM     49  HZ  PHE A   4      48.662 -96.481  20.045  1.00  0.00           H  
ATOM     50  N   LEU A   5      54.418 -96.323  26.244  1.00  0.00           N  
ATOM     51  CA  LEU A   5      55.425 -96.699  27.228  1.00  0.00           C  
ATOM     52  C   LEU A   5      55.613 -95.604  28.271  1.00  0.00           C  
ATOM     53  O   LEU A   5      55.034 -94.523  28.161  1.00  0.00           O  
ATOM     54  CB  LEU A   5      56.757 -97.007  26.532  1.00  0.00           C  
ATOM     55  CG  LEU A   5      56.713 -98.157  25.519  1.00  0.00           C  
ATOM     56  CD1 LEU A   5      58.045 -98.261  24.787  1.00  0.00           C  
ATOM     57  CD2 LEU A   5      56.391 -99.458  26.239  1.00  0.00           C  
ATOM     58  H   LEU A   5      54.550 -95.481  25.702  1.00  0.00           H  
ATOM     59  HA  LEU A   5      55.095 -97.586  27.767  1.00  0.00           H  
ATOM     60 1HB  LEU A   5      56.910 -96.060  26.016  1.00  0.00           H  
ATOM     61 2HB  LEU A   5      57.562 -97.163  27.250  1.00  0.00           H  
ATOM     62  HG  LEU A   5      55.896 -97.949  24.826  1.00  0.00           H  
ATOM     63 1HD1 LEU A   5      58.004 -99.081  24.070  1.00  0.00           H  
ATOM     64 2HD1 LEU A   5      58.244 -97.328  24.260  1.00  0.00           H  
ATOM     65 3HD1 LEU A   5      58.840 -98.448  25.508  1.00  0.00           H  
ATOM     66 1HD2 LEU A   5      56.359-100.275  25.518  1.00  0.00           H  
ATOM     67 2HD2 LEU A   5      57.160 -99.661  26.985  1.00  0.00           H  
ATOM     68 3HD2 LEU A   5      55.422 -99.372  26.731  1.00  0.00           H  
ATOM     69  N   SER A   6      56.425 -95.891  29.282  1.00  0.00           N  
ATOM     70  CA  SER A   6      56.631 -94.962  30.387  1.00  0.00           C  
ATOM     71  C   SER A   6      57.414 -93.735  29.937  1.00  0.00           C  
ATOM     72  O   SER A   6      58.044 -93.743  28.880  1.00  0.00           O  
ATOM     73  CB  SER A   6      57.349 -95.658  31.527  1.00  0.00           C  
ATOM     74  OG  SER A   6      58.697 -95.897  31.232  1.00  0.00           O  
ATOM     75  H   SER A   6      56.913 -96.776  29.286  1.00  0.00           H  
ATOM     76  HA  SER A   6      55.704 -94.654  30.871  1.00  0.00           H  
ATOM     77 1HB  SER A   6      57.286 -95.027  32.414  1.00  0.00           H  
ATOM     78 2HB  SER A   6      56.854 -96.607  31.724  1.00  0.00           H  
ATOM     79  HG  SER A   6      58.768 -96.287  30.357  1.00  0.00           H  
ATOM     80  N   PRO A   7      57.369 -92.682  30.745  1.00  0.00           N  
ATOM     81  CA  PRO A   7      58.100 -91.456  30.447  1.00  0.00           C  
ATOM     82  C   PRO A   7      59.574 -91.742  30.190  1.00  0.00           C  
ATOM     83  O   PRO A   7      60.226 -91.045  29.413  1.00  0.00           O  
ATOM     84  CB  PRO A   7      57.890 -90.584  31.688  1.00  0.00           C  
ATOM     85  CG  PRO A   7      56.595 -91.054  32.258  1.00  0.00           C  
ATOM     86  CD  PRO A   7      56.565 -92.538  32.007  1.00  0.00           C  
ATOM     87  HA  PRO A   7      57.744 -90.960  29.532  1.00  0.00           H  
ATOM     88 1HB  PRO A   7      58.711 -90.705  32.411  1.00  0.00           H  
ATOM     89 2HB  PRO A   7      57.845 -89.515  31.427  1.00  0.00           H  
ATOM     90 1HG  PRO A   7      56.531 -90.834  33.334  1.00  0.00           H  
ATOM     91 2HG  PRO A   7      55.743 -90.554  31.775  1.00  0.00           H  
ATOM     92 1HD  PRO A   7      57.014 -93.109  32.833  1.00  0.00           H  
ATOM     93 2HD  PRO A   7      55.541 -92.917  31.874  1.00  0.00           H  
ATOM     94  N   GLU A   8      60.095 -92.772  30.849  1.00  0.00           N  
ATOM     95  CA  GLU A   8      61.495 -93.149  30.697  1.00  0.00           C  
ATOM     96  C   GLU A   8      61.786 -93.623  29.278  1.00  0.00           C  
ATOM     97  O   GLU A   8      62.922 -93.544  28.808  1.00  0.00           O  
ATOM     98  CB  GLU A   8      61.868 -94.241  31.703  1.00  0.00           C  
ATOM     99  CG  GLU A   8      61.881 -93.780  33.153  1.00  0.00           C  
ATOM    100  CD  GLU A   8      60.489 -93.700  33.714  1.00  0.00           C  
ATOM    101  OE1 GLU A   8      59.559 -93.926  32.978  1.00  0.00           O  
ATOM    102  OE2 GLU A   8      60.358 -93.523  34.902  1.00  0.00           O1-
ATOM    103  H   GLU A   8      59.505 -93.307  31.471  1.00  0.00           H  
ATOM    104  HA  GLU A   8      62.133 -92.282  30.871  1.00  0.00           H  
ATOM    105 1HB  GLU A   8      61.140 -95.045  31.584  1.00  0.00           H  
ATOM    106 2HB  GLU A   8      62.858 -94.604  31.428  1.00  0.00           H  
ATOM    107 1HG  GLU A   8      62.497 -94.405  33.800  1.00  0.00           H  
ATOM    108 2HG  GLU A   8      62.311 -92.780  33.101  1.00  0.00           H  
ATOM    109  N   HIS A   9      60.755 -94.116  28.601  1.00  0.00           N  
ATOM    110  CA  HIS A   9      60.878 -94.522  27.205  1.00  0.00           C  
ATOM    111  C   HIS A   9      60.535 -93.373  26.266  1.00  0.00           C  
ATOM    112  O   HIS A   9      61.069 -93.282  25.161  1.00  0.00           O  
ATOM    113  CB  HIS A   9      59.978 -95.726  26.911  1.00  0.00           C  
ATOM    114  CG  HIS A   9      60.288 -96.928  27.747  1.00  0.00           C  
ATOM    115  CD2 HIS A   9      61.204 -97.912  27.590  1.00  0.00           C  
ATOM    116  ND1 HIS A   9      59.608 -97.220  28.911  1.00  0.00           N  
ATOM    117  CE1 HIS A   9      60.093 -98.333  29.434  1.00  0.00           C  
ATOM    118  NE2 HIS A   9      61.062 -98.771  28.651  1.00  0.00           N  
ATOM    119  H   HIS A   9      59.863 -94.213  29.064  1.00  0.00           H  
ATOM    120  HA  HIS A   9      61.910 -94.798  26.995  1.00  0.00           H  
ATOM    121 1HB  HIS A   9      58.935 -95.473  27.104  1.00  0.00           H  
ATOM    122 2HB  HIS A   9      60.089 -96.032  25.871  1.00  0.00           H  
ATOM    123  HD2 HIS A   9      61.960 -98.104  26.828  1.00  0.00           H  
ATOM    124  HE1 HIS A   9      59.686 -98.734  30.361  1.00  0.00           H  
ATOM    125  HE2 HIS A   9      61.615 -99.604  28.801  1.00  0.00           H  
ATOM    126  N   GLN A  10      59.642 -92.496  26.712  1.00  0.00           N  
ATOM    127  CA  GLN A  10      59.263 -91.324  25.932  1.00  0.00           C  
ATOM    128  C   GLN A  10      60.440 -90.372  25.763  1.00  0.00           C  
ATOM    129  O   GLN A  10      60.588 -89.730  24.723  1.00  0.00           O  
ATOM    130  CB  GLN A  10      58.098 -90.590  26.600  1.00  0.00           C  
ATOM    131  CG  GLN A  10      56.803 -91.384  26.641  1.00  0.00           C  
ATOM    132  CD  GLN A  10      55.786 -90.786  27.593  1.00  0.00           C  
ATOM    133  NE2 GLN A  10      54.966 -91.639  28.194  1.00  0.00           N  
ATOM    134  OE1 GLN A  10      55.740 -89.568  27.789  1.00  0.00           O  
ATOM    135  H   GLN A  10      59.213 -92.647  27.613  1.00  0.00           H  
ATOM    136  HA  GLN A  10      58.968 -91.632  24.930  1.00  0.00           H  
ATOM    137 1HB  GLN A  10      58.415 -90.351  27.614  1.00  0.00           H  
ATOM    138 2HB  GLN A  10      57.945 -89.667  26.041  1.00  0.00           H  
ATOM    139 1HG  GLN A  10      56.276 -91.698  25.740  1.00  0.00           H  
ATOM    140 2HG  GLN A  10      57.252 -92.257  27.118  1.00  0.00           H  
ATOM    141 1HE2 GLN A  10      54.273 -91.303  28.834  1.00  0.00           H  
ATOM    142 2HE2 GLN A  10      55.039 -92.619  28.008  1.00  0.00           H  
ATOM    143  N   ARG A  11      61.278 -90.285  26.792  1.00  0.00           N  
ATOM    144  CA  ARG A  11      62.504 -89.501  26.717  1.00  0.00           C  
ATOM    145  C   ARG A  11      63.481 -90.099  25.713  1.00  0.00           C  
ATOM    146  O   ARG A  11      64.218 -89.376  25.044  1.00  0.00           O  
ATOM    147  CB  ARG A  11      63.152 -89.318  28.083  1.00  0.00           C  
ATOM    148  CG  ARG A  11      62.319 -88.537  29.087  1.00  0.00           C  
ATOM    149  CD  ARG A  11      61.981 -87.155  28.658  1.00  0.00           C  
ATOM    150  NE  ARG A  11      61.408 -86.323  29.704  1.00  0.00           N  
ATOM    151  CZ  ARG A  11      60.753 -85.166  29.489  1.00  0.00           C  
ATOM    152  NH1 ARG A  11      60.618 -84.680  28.275  1.00  0.00           N1+
ATOM    153  NH2 ARG A  11      60.270 -84.518  30.535  1.00  0.00           N  
ATOM    154  H   ARG A  11      61.058 -90.774  27.648  1.00  0.00           H  
ATOM    155  HA  ARG A  11      62.277 -88.493  26.367  1.00  0.00           H  
ATOM    156 1HB  ARG A  11      63.350 -90.313  28.476  1.00  0.00           H  
ATOM    157 2HB  ARG A  11      64.096 -88.797  27.919  1.00  0.00           H  
ATOM    158 1HG  ARG A  11      61.385 -89.074  29.255  1.00  0.00           H  
ATOM    159 2HG  ARG A  11      62.875 -88.472  30.022  1.00  0.00           H  
ATOM    160 1HD  ARG A  11      62.886 -86.661  28.308  1.00  0.00           H  
ATOM    161 2HD  ARG A  11      61.256 -87.203  27.846  1.00  0.00           H  
ATOM    162  HE  ARG A  11      61.403 -86.461  30.706  1.00  0.00           H  
ATOM    163 1HH1 ARG A  11      61.008 -85.178  27.488  1.00  0.00           H  
ATOM    164 2HH1 ARG A  11      60.124 -83.811  28.135  1.00  0.00           H  
ATOM    165 1HH2 ARG A  11      60.399 -84.896  31.464  1.00  0.00           H  
ATOM    166 2HH2 ARG A  11      59.776 -83.648  30.402  1.00  0.00           H  
ATOM    167  N   VAL A  12      63.479 -91.424  25.611  1.00  0.00           N  
ATOM    168  CA  VAL A  12      64.302 -92.118  24.627  1.00  0.00           C  
ATOM    169  C   VAL A  12      63.886 -91.753  23.207  1.00  0.00           C  
ATOM    170  O   VAL A  12      64.729 -91.448  22.363  1.00  0.00           O  
ATOM    171  CB  VAL A  12      64.220 -93.646  24.799  1.00  0.00           C  
ATOM    172  CG1 VAL A  12      64.942 -94.349  23.659  1.00  0.00           C  
ATOM    173  CG2 VAL A  12      64.807 -94.064  26.138  1.00  0.00           C  
ATOM    174  H   VAL A  12      62.894 -91.964  26.232  1.00  0.00           H  
ATOM    175  HA  VAL A  12      65.347 -91.814  24.699  1.00  0.00           H  
ATOM    176  HB  VAL A  12      63.172 -93.946  24.805  1.00  0.00           H  
ATOM    177 1HG1 VAL A  12      64.875 -95.428  23.797  1.00  0.00           H  
ATOM    178 2HG1 VAL A  12      64.480 -94.074  22.711  1.00  0.00           H  
ATOM    179 3HG1 VAL A  12      65.990 -94.050  23.653  1.00  0.00           H  
ATOM    180 1HG2 VAL A  12      64.742 -95.147  26.243  1.00  0.00           H  
ATOM    181 2HG2 VAL A  12      65.853 -93.757  26.187  1.00  0.00           H  
ATOM    182 3HG2 VAL A  12      64.251 -93.587  26.945  1.00  0.00           H  
ATOM    183  N   GLN A  13      62.583 -91.786  22.951  1.00  0.00           N  
ATOM    184  CA  GLN A  13      62.049 -91.400  21.650  1.00  0.00           C  
ATOM    185  C   GLN A  13      62.401 -89.956  21.315  1.00  0.00           C  
ATOM    186  O   GLN A  13      62.852 -89.657  20.210  1.00  0.00           O  
ATOM    187  CB  GLN A  13      60.529 -91.580  21.621  1.00  0.00           C  
ATOM    188  CG  GLN A  13      59.893 -91.283  20.273  1.00  0.00           C  
ATOM    189  CD  GLN A  13      60.319 -92.268  19.201  1.00  0.00           C  
ATOM    190  NE2 GLN A  13      60.460 -91.782  17.974  1.00  0.00           N  
ATOM    191  OE1 GLN A  13      60.523 -93.455  19.475  1.00  0.00           O  
ATOM    192  H   GLN A  13      61.947 -92.085  23.675  1.00  0.00           H  
ATOM    193  HA  GLN A  13      62.500 -92.017  20.873  1.00  0.00           H  
ATOM    194 1HB  GLN A  13      60.330 -92.614  21.902  1.00  0.00           H  
ATOM    195 2HB  GLN A  13      60.117 -90.912  22.377  1.00  0.00           H  
ATOM    196 1HG  GLN A  13      58.826 -91.098  20.153  1.00  0.00           H  
ATOM    197 2HG  GLN A  13      60.440 -90.352  20.123  1.00  0.00           H  
ATOM    198 1HE2 GLN A  13      60.740 -92.385  17.226  1.00  0.00           H  
ATOM    199 2HE2 GLN A  13      60.286 -90.813  17.797  1.00  0.00           H  
ATOM    200  N   GLN A  14      62.193 -89.064  22.278  1.00  0.00           N  
ATOM    201  CA  GLN A  14      62.435 -87.642  22.068  1.00  0.00           C  
ATOM    202  C   GLN A  14      63.891 -87.378  21.708  1.00  0.00           C  
ATOM    203  O   GLN A  14      64.184 -86.706  20.719  1.00  0.00           O  
ATOM    204  CB  GLN A  14      62.060 -86.844  23.320  1.00  0.00           C  
ATOM    205  CG  GLN A  14      60.564 -86.714  23.551  1.00  0.00           C  
ATOM    206  CD  GLN A  14      60.235 -86.178  24.932  1.00  0.00           C  
ATOM    207  NE2 GLN A  14      58.947 -86.102  25.245  1.00  0.00           N  
ATOM    208  OE1 GLN A  14      61.130 -85.837  25.710  1.00  0.00           O  
ATOM    209  H   GLN A  14      61.859 -89.379  23.178  1.00  0.00           H  
ATOM    210  HA  GLN A  14      61.838 -87.290  21.226  1.00  0.00           H  
ATOM    211 1HB  GLN A  14      62.521 -87.352  24.168  1.00  0.00           H  
ATOM    212 2HB  GLN A  14      62.501 -85.854  23.207  1.00  0.00           H  
ATOM    213 1HG  GLN A  14      59.896 -86.233  22.837  1.00  0.00           H  
ATOM    214 2HG  GLN A  14      60.382 -87.790  23.548  1.00  0.00           H  
ATOM    215 1HE2 GLN A  14      58.669 -85.756  26.142  1.00  0.00           H  
ATOM    216 2HE2 GLN A  14      58.253 -86.390  24.583  1.00  0.00           H  
ATOM    217  N   ARG A  15      64.801 -87.910  22.517  1.00  0.00           N  
ATOM    218  CA  ARG A  15      66.227 -87.661  22.335  1.00  0.00           C  
ATOM    219  C   ARG A  15      66.749 -88.346  21.079  1.00  0.00           C  
ATOM    220  O   ARG A  15      67.594 -87.800  20.369  1.00  0.00           O  
ATOM    221  CB  ARG A  15      67.038 -88.051  23.562  1.00  0.00           C  
ATOM    222  CG  ARG A  15      66.968 -87.063  24.715  1.00  0.00           C  
ATOM    223  CD  ARG A  15      67.785 -87.443  25.897  1.00  0.00           C  
ATOM    224  NE  ARG A  15      69.207 -87.586  25.625  1.00  0.00           N  
ATOM    225  CZ  ARG A  15      70.105 -86.584  25.702  1.00  0.00           C  
ATOM    226  NH1 ARG A  15      69.731 -85.361  26.003  1.00  0.00           N1+
ATOM    227  NH2 ARG A  15      71.370 -86.859  25.442  1.00  0.00           N  
ATOM    228  H   ARG A  15      64.498 -88.501  23.277  1.00  0.00           H  
ATOM    229  HA  ARG A  15      66.401 -86.593  22.201  1.00  0.00           H  
ATOM    230 1HB  ARG A  15      66.667 -89.019  23.894  1.00  0.00           H  
ATOM    231 2HB  ARG A  15      68.074 -88.151  23.238  1.00  0.00           H  
ATOM    232 1HG  ARG A  15      67.318 -86.092  24.363  1.00  0.00           H  
ATOM    233 2HG  ARG A  15      65.929 -86.979  25.037  1.00  0.00           H  
ATOM    234 1HD  ARG A  15      67.675 -86.677  26.664  1.00  0.00           H  
ATOM    235 2HD  ARG A  15      67.429 -88.397  26.281  1.00  0.00           H  
ATOM    236  HE  ARG A  15      69.732 -88.405  25.351  1.00  0.00           H  
ATOM    237 1HH1 ARG A  15      68.756 -85.162  26.182  1.00  0.00           H  
ATOM    238 2HH1 ARG A  15      70.419 -84.623  26.056  1.00  0.00           H  
ATOM    239 1HH2 ARG A  15      71.639 -87.802  25.195  1.00  0.00           H  
ATOM    240 2HH2 ARG A  15      72.064 -86.128  25.492  1.00  0.00           H  
ATOM    241  N   LYS A  16      66.243 -89.545  20.811  1.00  0.00           N  
ATOM    242  CA  LYS A  16      66.540 -90.240  19.565  1.00  0.00           C  
ATOM    243  C   LYS A  16      66.207 -89.375  18.357  1.00  0.00           C  
ATOM    244  O   LYS A  16      66.984 -89.292  17.406  1.00  0.00           O  
ATOM    245  CB  LYS A  16      65.773 -91.562  19.492  1.00  0.00           C  
ATOM    246  CG  LYS A  16      65.999 -92.351  18.210  1.00  0.00           C  
ATOM    247  CD  LYS A  16      65.197 -93.645  18.207  1.00  0.00           C  
ATOM    248  CE  LYS A  16      63.725 -93.385  18.491  1.00  0.00           C  
ATOM    249  NZ  LYS A  16      62.933 -94.643  18.517  1.00  0.00           N1+
ATOM    250  H   LYS A  16      65.636 -89.985  21.487  1.00  0.00           H  
ATOM    251  HA  LYS A  16      67.609 -90.456  19.508  1.00  0.00           H  
ATOM    252 1HB  LYS A  16      66.087 -92.161  20.347  1.00  0.00           H  
ATOM    253 2HB  LYS A  16      64.713 -91.322  19.587  1.00  0.00           H  
ATOM    254 1HG  LYS A  16      65.695 -91.733  17.364  1.00  0.00           H  
ATOM    255 2HG  LYS A  16      67.060 -92.581  18.128  1.00  0.00           H  
ATOM    256 1HD  LYS A  16      65.302 -94.116  17.229  1.00  0.00           H  
ATOM    257 2HD  LYS A  16      65.603 -94.306  18.974  1.00  0.00           H  
ATOM    258 1HE  LYS A  16      63.646 -92.885  19.455  1.00  0.00           H  
ATOM    259 2HE  LYS A  16      63.338 -92.728  17.711  1.00  0.00           H  
ATOM    260 1HZ  LYS A  16      61.964 -94.427  18.708  1.00  0.00           H  
ATOM    261 2HZ  LYS A  16      63.004 -95.106  17.622  1.00  0.00           H  
ATOM    262 3HZ  LYS A  16      63.290 -95.251  19.240  1.00  0.00           H  
ATOM    263  N   GLU A  17      65.047 -88.729  18.400  1.00  0.00           N  
ATOM    264  CA  GLU A  17      64.610 -87.864  17.311  1.00  0.00           C  
ATOM    265  C   GLU A  17      65.485 -86.620  17.211  1.00  0.00           C  
ATOM    266  O   GLU A  17      65.792 -86.151  16.115  1.00  0.00           O  
ATOM    267  CB  GLU A  17      63.146 -87.462  17.500  1.00  0.00           C  
ATOM    268  CG  GLU A  17      62.151 -88.593  17.282  1.00  0.00           C  
ATOM    269  CD  GLU A  17      60.780 -88.217  17.774  1.00  0.00           C  
ATOM    270  OE1 GLU A  17      60.625 -87.125  18.265  1.00  0.00           O  
ATOM    271  OE2 GLU A  17      59.865 -88.976  17.557  1.00  0.00           O1-
ATOM    272  H   GLU A  17      64.451 -88.841  19.208  1.00  0.00           H  
ATOM    273  HA  GLU A  17      64.708 -88.388  16.360  1.00  0.00           H  
ATOM    274 1HB  GLU A  17      63.048 -87.084  18.517  1.00  0.00           H  
ATOM    275 2HB  GLU A  17      62.942 -86.658  16.792  1.00  0.00           H  
ATOM    276 1HG  GLU A  17      62.087 -88.920  16.244  1.00  0.00           H  
ATOM    277 2HG  GLU A  17      62.546 -89.403  17.894  1.00  0.00           H  
ATOM    278  N   SER A  18      65.885 -86.091  18.362  1.00  0.00           N  
ATOM    279  CA  SER A  18      66.740 -84.910  18.407  1.00  0.00           C  
ATOM    280  C   SER A  18      68.160 -85.241  17.966  1.00  0.00           C  
ATOM    281  O   SER A  18      68.464 -86.386  17.628  1.00  0.00           O  
ATOM    282  CB  SER A  18      66.743 -84.321  19.804  1.00  0.00           C  
ATOM    283  OG  SER A  18      67.601 -85.015  20.666  1.00  0.00           O  
ATOM    284  H   SER A  18      65.589 -86.517  19.229  1.00  0.00           H  
ATOM    285  HA  SER A  18      66.355 -84.075  17.820  1.00  0.00           H  
ATOM    286 1HB  SER A  18      67.067 -83.282  19.741  1.00  0.00           H  
ATOM    287 2HB  SER A  18      65.731 -84.360  20.202  1.00  0.00           H  
ATOM    288  HG  SER A  18      67.489 -85.960  20.536  1.00  0.00           H  
ATOM    289  N   LYS A  19      69.026 -84.235  17.973  1.00  0.00           N  
ATOM    290  CA  LYS A  19      70.422 -84.421  17.593  1.00  0.00           C  
ATOM    291  C   LYS A  19      71.231 -85.009  18.741  1.00  0.00           C  
ATOM    292  O   LYS A  19      72.385 -85.399  18.564  1.00  0.00           O  
ATOM    293  CB  LYS A  19      71.036 -83.095  17.142  1.00  0.00           C  
ATOM    294  CG  LYS A  19      70.438 -82.528  15.861  1.00  0.00           C  
ATOM    295  CD  LYS A  19      71.093 -81.209  15.481  1.00  0.00           C  
ATOM    296  CE  LYS A  19      70.503 -80.647  14.196  1.00  0.00           C  
ATOM    297  NZ  LYS A  19      71.115 -79.342  13.827  1.00  0.00           N1+
ATOM    298  H   LYS A  19      68.710 -83.315  18.248  1.00  0.00           H  
ATOM    299  HA  LYS A  19      70.488 -85.134  16.770  1.00  0.00           H  
ATOM    300 1HB  LYS A  19      70.892 -82.383  17.955  1.00  0.00           H  
ATOM    301 2HB  LYS A  19      72.102 -83.269  16.997  1.00  0.00           H  
ATOM    302 1HG  LYS A  19      70.587 -83.253  15.059  1.00  0.00           H  
ATOM    303 2HG  LYS A  19      69.371 -82.374  16.016  1.00  0.00           H  
ATOM    304 1HD  LYS A  19      70.940 -80.499  16.294  1.00  0.00           H  
ATOM    305 2HD  LYS A  19      72.161 -81.378  15.345  1.00  0.00           H  
ATOM    306 1HE  LYS A  19      70.675 -81.367  13.398  1.00  0.00           H  
ATOM    307 2HE  LYS A  19      69.430 -80.516  14.341  1.00  0.00           H  
ATOM    308 1HZ  LYS A  19      70.696 -79.003  12.972  1.00  0.00           H  
ATOM    309 2HZ  LYS A  19      70.955 -78.672  14.568  1.00  0.00           H  
ATOM    310 3HZ  LYS A  19      72.108 -79.462  13.691  1.00  0.00           H  
ATOM    311  N   LYS A  20      70.619 -85.071  19.919  1.00  0.00           N  
ATOM    312  CA  LYS A  20      71.292 -85.586  21.107  1.00  0.00           C  
ATOM    313  C   LYS A  20      71.181 -87.102  21.188  1.00  0.00           C  
ATOM    314  O   LYS A  20      70.244 -87.696  20.654  1.00  0.00           O  
ATOM    315  CB  LYS A  20      70.713 -84.947  22.369  1.00  0.00           C  
ATOM    316  CG  LYS A  20      70.786 -83.426  22.397  1.00  0.00           C  
ATOM    317  CD  LYS A  20      72.227 -82.942  22.398  1.00  0.00           C  
ATOM    318  CE  LYS A  20      72.305 -81.431  22.562  1.00  0.00           C  
ATOM    319  NZ  LYS A  20      73.711 -80.943  22.568  1.00  0.00           N1+
ATOM    320  H   LYS A  20      69.664 -84.753  19.995  1.00  0.00           H  
ATOM    321  HA  LYS A  20      72.357 -85.353  21.056  1.00  0.00           H  
ATOM    322 1HB  LYS A  20      69.670 -85.261  22.437  1.00  0.00           H  
ATOM    323 2HB  LYS A  20      71.267 -85.351  23.216  1.00  0.00           H  
ATOM    324 1HG  LYS A  20      70.273 -83.039  21.516  1.00  0.00           H  
ATOM    325 2HG  LYS A  20      70.282 -83.071  23.295  1.00  0.00           H  
ATOM    326 1HD  LYS A  20      72.756 -83.424  23.221  1.00  0.00           H  
ATOM    327 2HD  LYS A  20      72.691 -83.228  21.454  1.00  0.00           H  
ATOM    328 1HE  LYS A  20      71.764 -80.969  21.737  1.00  0.00           H  
ATOM    329 2HE  LYS A  20      71.825 -81.165  23.503  1.00  0.00           H  
ATOM    330 1HZ  LYS A  20      73.718 -79.938  22.679  1.00  0.00           H  
ATOM    331 2HZ  LYS A  20      74.212 -81.370  23.334  1.00  0.00           H  
ATOM    332 3HZ  LYS A  20      74.156 -81.188  21.696  1.00  0.00           H  
ATOM    333  N   PRO A  21      72.144 -87.725  21.859  1.00  0.00           N  
ATOM    334  CA  PRO A  21      72.117 -89.167  22.077  1.00  0.00           C  
ATOM    335  C   PRO A  21      70.819 -89.599  22.745  1.00  0.00           C  
ATOM    336  O   PRO A  21      70.346 -88.954  23.680  1.00  0.00           O  
ATOM    337  CB  PRO A  21      73.339 -89.434  22.963  1.00  0.00           C  
ATOM    338  CG  PRO A  21      74.257 -88.295  22.683  1.00  0.00           C  
ATOM    339  CD  PRO A  21      73.362 -87.105  22.461  1.00  0.00           C  
ATOM    340  HA  PRO A  21      72.158 -89.739  21.139  1.00  0.00           H  
ATOM    341 1HB  PRO A  21      73.063 -89.472  24.028  1.00  0.00           H  
ATOM    342 2HB  PRO A  21      73.811 -90.397  22.718  1.00  0.00           H  
ATOM    343 1HG  PRO A  21      74.943 -88.121  23.526  1.00  0.00           H  
ATOM    344 2HG  PRO A  21      74.878 -88.493  21.798  1.00  0.00           H  
ATOM    345 1HD  PRO A  21      73.125 -86.581  23.398  1.00  0.00           H  
ATOM    346 2HD  PRO A  21      73.814 -86.364  21.784  1.00  0.00           H  
ATOM    347  N   PRO A  22      70.244 -90.695  22.258  1.00  0.00           N  
ATOM    348  CA  PRO A  22      69.040 -91.258  22.855  1.00  0.00           C  
ATOM    349  C   PRO A  22      69.197 -91.421  24.361  1.00  0.00           C  
ATOM    350  O   PRO A  22      70.284 -91.724  24.853  1.00  0.00           O  
ATOM    351  CB  PRO A  22      68.864 -92.604  22.144  1.00  0.00           C  
ATOM    352  CG  PRO A  22      69.513 -92.410  20.817  1.00  0.00           C  
ATOM    353  CD  PRO A  22      70.687 -91.502  21.075  1.00  0.00           C  
ATOM    354  HA  PRO A  22      68.160 -90.610  22.730  1.00  0.00           H  
ATOM    355 1HB  PRO A  22      69.341 -93.421  22.705  1.00  0.00           H  
ATOM    356 2HB  PRO A  22      67.801 -92.865  22.034  1.00  0.00           H  
ATOM    357 1HG  PRO A  22      69.842 -93.369  20.390  1.00  0.00           H  
ATOM    358 2HG  PRO A  22      68.816 -91.959  20.095  1.00  0.00           H  
ATOM    359 1HD  PRO A  22      71.605 -92.065  21.301  1.00  0.00           H  
ATOM    360 2HD  PRO A  22      70.910 -90.857  20.212  1.00  0.00           H  
ATOM    361  N   ALA A  23      68.103 -91.219  25.090  1.00  0.00           N  
ATOM    362  CA  ALA A  23      68.134 -91.268  26.547  1.00  0.00           C  
ATOM    363  C   ALA A  23      68.619 -92.625  27.042  1.00  0.00           C  
ATOM    364  O   ALA A  23      69.189 -92.732  28.128  1.00  0.00           O  
ATOM    365  CB  ALA A  23      66.759 -90.953  27.116  1.00  0.00           C  
ATOM    366  H   ALA A  23      67.229 -91.027  24.622  1.00  0.00           H  
ATOM    367  HA  ALA A  23      68.840 -90.520  26.907  1.00  0.00           H  
ATOM    368 1HB  ALA A  23      66.799 -90.994  28.206  1.00  0.00           H  
ATOM    369 2HB  ALA A  23      66.454 -89.955  26.802  1.00  0.00           H  
ATOM    370 3HB  ALA A  23      66.039 -91.684  26.753  1.00  0.00           H  
ATOM    371  N   LYS A  24      68.390 -93.659  26.240  1.00  0.00           N  
ATOM    372  CA  LYS A  24      68.766 -95.016  26.614  1.00  0.00           C  
ATOM    373  C   LYS A  24      70.279 -95.163  26.711  1.00  0.00           C  
ATOM    374  O   LYS A  24      70.784 -96.086  27.350  1.00  0.00           O  
ATOM    375  CB  LYS A  24      68.205 -96.024  25.609  1.00  0.00           C  
ATOM    376  CG  LYS A  24      68.829 -95.943  24.223  1.00  0.00           C  
ATOM    377  CD  LYS A  24      68.189 -96.941  23.268  1.00  0.00           C  
ATOM    378  CE  LYS A  24      68.835 -96.886  21.892  1.00  0.00           C  
ATOM    379  NZ  LYS A  24      68.240 -97.878  20.956  1.00  0.00           N1+
ATOM    380  H   LYS A  24      67.944 -93.500  25.348  1.00  0.00           H  
ATOM    381  HA  LYS A  24      68.367 -95.252  27.601  1.00  0.00           H  
ATOM    382 1HB  LYS A  24      68.373 -97.017  26.025  1.00  0.00           H  
ATOM    383 2HB  LYS A  24      67.133 -95.839  25.535  1.00  0.00           H  
ATOM    384 1HG  LYS A  24      68.690 -94.932  23.838  1.00  0.00           H  
ATOM    385 2HG  LYS A  24      69.894 -96.155  24.309  1.00  0.00           H  
ATOM    386 1HD  LYS A  24      68.305 -97.943  23.684  1.00  0.00           H  
ATOM    387 2HD  LYS A  24      67.128 -96.706  23.180  1.00  0.00           H  
ATOM    388 1HE  LYS A  24      68.700 -95.882  21.490  1.00  0.00           H  
ATOM    389 2HE  LYS A  24      69.900 -97.088  22.007  1.00  0.00           H  
ATOM    390 1HZ  LYS A  24      68.696 -97.808  20.058  1.00  0.00           H  
ATOM    391 2HZ  LYS A  24      68.366 -98.810  21.328  1.00  0.00           H  
ATOM    392 3HZ  LYS A  24      67.254 -97.689  20.849  1.00  0.00           H  
ATOM    393  N   LEU A  25      70.999 -94.245  26.075  1.00  0.00           N  
ATOM    394  CA  LEU A  25      72.457 -94.272  26.085  1.00  0.00           C  
ATOM    395  C   LEU A  25      73.018 -93.310  27.124  1.00  0.00           C  
ATOM    396  O   LEU A  25      72.410 -92.284  27.427  1.00  0.00           O  
ATOM    397  CB  LEU A  25      73.003 -93.933  24.693  1.00  0.00           C  
ATOM    398  CG  LEU A  25      72.508 -94.839  23.558  1.00  0.00           C  
ATOM    399  CD1 LEU A  25      73.139 -94.416  22.239  1.00  0.00           C  
ATOM    400  CD2 LEU A  25      72.848 -96.286  23.878  1.00  0.00           C  
ATOM    401  H   LEU A  25      70.524 -93.510  25.571  1.00  0.00           H  
ATOM    402  HA  LEU A  25      72.802 -95.266  26.367  1.00  0.00           H  
ATOM    403 1HB  LEU A  25      72.589 -92.932  24.579  1.00  0.00           H  
ATOM    404 2HB  LEU A  25      74.092 -93.878  24.688  1.00  0.00           H  
ATOM    405  HG  LEU A  25      71.422 -94.751  23.525  1.00  0.00           H  
ATOM    406 1HD1 LEU A  25      72.781 -95.064  21.439  1.00  0.00           H  
ATOM    407 2HD1 LEU A  25      72.864 -93.384  22.018  1.00  0.00           H  
ATOM    408 3HD1 LEU A  25      74.223 -94.495  22.312  1.00  0.00           H  
ATOM    409 1HD2 LEU A  25      72.495 -96.929  23.072  1.00  0.00           H  
ATOM    410 2HD2 LEU A  25      73.928 -96.393  23.982  1.00  0.00           H  
ATOM    411 3HD2 LEU A  25      72.365 -96.577  24.811  1.00  0.00           H  
ATOM    412  N   GLN A  26      74.183 -93.648  27.668  1.00  0.00           N  
ATOM    413  CA  GLN A  26      74.830 -92.813  28.672  1.00  0.00           C  
ATOM    414  C   GLN A  26      75.850 -91.876  28.036  1.00  0.00           C  
ATOM    415  O   GLN A  26      76.412 -92.178  26.983  1.00  0.00           O  
ATOM    416  CB  GLN A  26      75.517 -93.681  29.729  1.00  0.00           C  
ATOM    417  CG  GLN A  26      74.565 -94.546  30.539  1.00  0.00           C  
ATOM    418  CD  GLN A  26      75.288 -95.398  31.565  1.00  0.00           C  
ATOM    419  NE2 GLN A  26      74.542 -96.262  32.244  1.00  0.00           N  
ATOM    420  OE1 GLN A  26      76.504 -95.284  31.742  1.00  0.00           O  
ATOM    421  H   GLN A  26      74.631 -94.505  27.377  1.00  0.00           H  
ATOM    422  HA  GLN A  26      74.086 -92.180  29.155  1.00  0.00           H  
ATOM    423 1HB  GLN A  26      76.231 -94.314  29.203  1.00  0.00           H  
ATOM    424 2HB  GLN A  26      76.054 -93.004  30.393  1.00  0.00           H  
ATOM    425 1HG  GLN A  26      73.664 -94.151  31.007  1.00  0.00           H  
ATOM    426 2HG  GLN A  26      74.287 -95.180  29.697  1.00  0.00           H  
ATOM    427 1HE2 GLN A  26      74.964 -96.852  32.934  1.00  0.00           H  
ATOM    428 2HE2 GLN A  26      73.561 -96.323  32.068  1.00  0.00           H  
ATOM    429  N   PRO A  27      76.084 -90.739  28.681  1.00  0.00           N  
ATOM    430  CA  PRO A  27      77.052 -89.765  28.190  1.00  0.00           C  
ATOM    431  C   PRO A  27      78.423 -90.400  27.997  1.00  0.00           C  
ATOM    432  O   PRO A  27      78.970 -91.010  28.915  1.00  0.00           O  
ATOM    433  CB  PRO A  27      77.068 -88.677  29.268  1.00  0.00           C  
ATOM    434  CG  PRO A  27      75.731 -88.780  29.919  1.00  0.00           C  
ATOM    435  CD  PRO A  27      75.397 -90.248  29.916  1.00  0.00           C  
ATOM    436  HA  PRO A  27      76.785 -89.360  27.203  1.00  0.00           H  
ATOM    437 1HB  PRO A  27      77.878 -88.841  29.994  1.00  0.00           H  
ATOM    438 2HB  PRO A  27      77.222 -87.679  28.832  1.00  0.00           H  
ATOM    439 1HG  PRO A  27      75.756 -88.383  30.945  1.00  0.00           H  
ATOM    440 2HG  PRO A  27      74.975 -88.201  29.369  1.00  0.00           H  
ATOM    441 1HD  PRO A  27      75.773 -90.762  30.813  1.00  0.00           H  
ATOM    442 2HD  PRO A  27      74.312 -90.427  29.874  1.00  0.00           H  
ATOM    443  N   ARG A  28      78.973 -90.253  26.796  1.00  0.00           N  
ATOM    444  CA  ARG A  28      80.293 -90.790  26.488  1.00  0.00           C  
ATOM    445  C   ARG A  28      81.138 -89.774  25.729  1.00  0.00           C  
ATOM    446  O   ARG A  28      82.003 -89.456  26.115  1.00  0.00           O  
ATOM    447  CB  ARG A  28      80.215 -92.115  25.745  1.00  0.00           C  
ATOM    448  CG  ARG A  28      79.615 -93.262  26.542  1.00  0.00           C  
ATOM    449  CD  ARG A  28      80.467 -93.741  27.660  1.00  0.00           C  
ATOM    450  NE  ARG A  28      79.927 -94.882  28.382  1.00  0.00           N  
ATOM    451  CZ  ARG A  28      79.102 -94.796  29.444  1.00  0.00           C  
ATOM    452  NH1 ARG A  28      78.749 -93.627  29.933  1.00  0.00           N1+
ATOM    453  NH2 ARG A  28      78.675 -95.917  29.997  1.00  0.00           N  
ATOM    454  OXT ARG A  28      80.764 -89.357  24.669  1.00  0.00           O1-
ATOM    455  H   ARG A  28      78.464 -89.757  26.079  1.00  0.00           H  
ATOM    456  HA  ARG A  28      80.828 -91.009  27.412  1.00  0.00           H  
ATOM    457 1HB  ARG A  28      79.613 -91.944  24.853  1.00  0.00           H  
ATOM    458 2HB  ARG A  28      81.231 -92.376  25.451  1.00  0.00           H  
ATOM    459 1HG  ARG A  28      78.664 -92.933  26.962  1.00  0.00           H  
ATOM    460 2HG  ARG A  28      79.443 -94.101  25.867  1.00  0.00           H  
ATOM    461 1HD  ARG A  28      81.438 -94.035  27.264  1.00  0.00           H  
ATOM    462 2HD  ARG A  28      80.597 -92.933  28.378  1.00  0.00           H  
ATOM    463  HE  ARG A  28      80.069 -95.871  28.224  1.00  0.00           H  
ATOM    464 1HH1 ARG A  28      79.098 -92.779  29.511  1.00  0.00           H  
ATOM    465 2HH1 ARG A  28      78.129 -93.584  30.730  1.00  0.00           H  
ATOM    466 1HH2 ARG A  28      78.971 -96.808  29.619  1.00  0.00           H  
ATOM    467 2HH2 ARG A  28      78.057 -95.881  30.793  1.00  0.00           H  
ENDMDL
MODEL        6
ATOM      1  N   GLY A   1      55.503 -99.272  22.503  1.00  0.00           N  
ATOM      2  CA  GLY A   1      55.947 -98.060  21.827  1.00  0.00           C  
ATOM      3  C   GLY A   1      55.974 -96.874  22.783  1.00  0.00           C  
ATOM      4  O   GLY A   1      55.255 -96.854  23.782  1.00  0.00           O  
ATOM      5  H   GLY A   1      54.920 -99.192  23.324  1.00  0.00           H  
ATOM      6 1HA  GLY A   1      56.950 -98.219  21.431  1.00  0.00           H  
ATOM      7 2HA  GLY A   1      55.265 -97.839  21.007  1.00  0.00           H  
ATOM      8  N   SER A   2      56.806 -95.887  22.471  1.00  0.00           N  
ATOM      9  CA  SER A   2      56.988 -94.733  23.343  1.00  0.00           C  
ATOM     10  C   SER A   2      55.649 -94.196  23.832  1.00  0.00           C  
ATOM     11  O   SER A   2      55.432 -94.046  25.034  1.00  0.00           O  
ATOM     12  CB  SER A   2      57.759 -93.647  22.618  1.00  0.00           C  
ATOM     13  OG  SER A   2      57.047 -93.135  21.526  1.00  0.00           O  
ATOM     14  H   SER A   2      57.328 -95.938  21.607  1.00  0.00           H  
ATOM     15  HA  SER A   2      57.642 -94.931  24.194  1.00  0.00           H  
ATOM     16 1HB  SER A   2      57.964 -92.838  23.319  1.00  0.00           H  
ATOM     17 2HB  SER A   2      58.701 -94.065  22.263  1.00  0.00           H  
ATOM     18  HG  SER A   2      57.175 -92.185  21.478  1.00  0.00           H  
ATOM     19  N   SER A   3      54.754 -93.908  22.893  1.00  0.00           N  
ATOM     20  CA  SER A   3      53.445 -93.358  23.225  1.00  0.00           C  
ATOM     21  C   SER A   3      52.654 -94.315  24.107  1.00  0.00           C  
ATOM     22  O   SER A   3      51.814 -93.892  24.902  1.00  0.00           O  
ATOM     23  CB  SER A   3      52.673 -93.047  21.957  1.00  0.00           C  
ATOM     24  OG  SER A   3      52.290 -94.209  21.275  1.00  0.00           O  
ATOM     25  H   SER A   3      54.986 -94.075  21.925  1.00  0.00           H  
ATOM     26  HA  SER A   3      53.495 -92.376  23.695  1.00  0.00           H  
ATOM     27 1HB  SER A   3      51.780 -92.483  22.224  1.00  0.00           H  
ATOM     28 2HB  SER A   3      53.303 -92.444  21.304  1.00  0.00           H  
ATOM     29  HG  SER A   3      52.051 -93.986  20.373  1.00  0.00           H  
ATOM     30  N   PHE A   4      52.924 -95.609  23.961  1.00  0.00           N  
ATOM     31  CA  PHE A   4      52.218 -96.630  24.725  1.00  0.00           C  
ATOM     32  C   PHE A   4      52.909 -96.902  26.055  1.00  0.00           C  
ATOM     33  O   PHE A   4      52.395 -97.644  26.891  1.00  0.00           O  
ATOM     34  CB  PHE A   4      52.110 -97.923  23.914  1.00  0.00           C  
ATOM     35  CG  PHE A   4      50.959 -98.799  24.321  1.00  0.00           C  
ATOM     36  CD1 PHE A   4      49.650 -98.398  24.099  1.00  0.00           C  
ATOM     37  CD2 PHE A   4      51.183-100.026  24.927  1.00  0.00           C  
ATOM     38  CE1 PHE A   4      48.592 -99.204  24.474  1.00  0.00           C  
ATOM     39  CE2 PHE A   4      50.128-100.834  25.302  1.00  0.00           C  
ATOM     40  CZ  PHE A   4      48.830-100.421  25.075  1.00  0.00           C  
ATOM     41  H   PHE A   4      53.638 -95.890  23.305  1.00  0.00           H  
ATOM     42  HA  PHE A   4      51.211 -96.284  24.963  1.00  0.00           H  
ATOM     43 1HB  PHE A   4      51.968 -97.694  22.859  1.00  0.00           H  
ATOM     44 2HB  PHE A   4      53.013 -98.518  24.037  1.00  0.00           H  
ATOM     45  HD1 PHE A   4      49.462 -97.435  23.623  1.00  0.00           H  
ATOM     46  HD2 PHE A   4      52.209-100.352  25.107  1.00  0.00           H  
ATOM     47  HE1 PHE A   4      47.567 -98.876  24.293  1.00  0.00           H  
ATOM     48  HE2 PHE A   4      50.317-101.796  25.778  1.00  0.00           H  
ATOM     49  HZ  PHE A   4      47.996-101.056  25.371  1.00  0.00           H  
ATOM     50  N   LEU A   5      54.077 -96.296  26.243  1.00  0.00           N  
ATOM     51  CA  LEU A   5      54.732 -96.285  27.545  1.00  0.00           C  
ATOM     52  C   LEU A   5      54.326 -95.061  28.356  1.00  0.00           C  
ATOM     53  O   LEU A   5      54.289 -95.102  29.585  1.00  0.00           O  
ATOM     54  CB  LEU A   5      56.255 -96.328  27.372  1.00  0.00           C  
ATOM     55  CG  LEU A   5      56.798 -97.584  26.678  1.00  0.00           C  
ATOM     56  CD1 LEU A   5      58.297 -97.448  26.450  1.00  0.00           C  
ATOM     57  CD2 LEU A   5      56.490 -98.808  27.528  1.00  0.00           C  
ATOM     58  H   LEU A   5      54.521 -95.831  25.464  1.00  0.00           H  
ATOM     59  HA  LEU A   5      54.417 -97.155  28.119  1.00  0.00           H  
ATOM     60 1HB  LEU A   5      56.385 -95.460  26.727  1.00  0.00           H  
ATOM     61 2HB  LEU A   5      56.774 -96.161  28.316  1.00  0.00           H  
ATOM     62  HG  LEU A   5      56.262 -97.690  25.734  1.00  0.00           H  
ATOM     63 1HD1 LEU A   5      58.673 -98.345  25.957  1.00  0.00           H  
ATOM     64 2HD1 LEU A   5      58.492 -96.580  25.821  1.00  0.00           H  
ATOM     65 3HD1 LEU A   5      58.801 -97.324  27.409  1.00  0.00           H  
ATOM     66 1HD2 LEU A   5      56.875 -99.700  27.033  1.00  0.00           H  
ATOM     67 2HD2 LEU A   5      56.962 -98.702  28.505  1.00  0.00           H  
ATOM     68 3HD2 LEU A   5      55.411 -98.902  27.655  1.00  0.00           H  
ATOM     69  N   SER A   6      54.020 -93.971  27.659  1.00  0.00           N  
ATOM     70  CA  SER A   6      53.471 -92.781  28.300  1.00  0.00           C  
ATOM     71  C   SER A   6      52.035 -93.013  28.753  1.00  0.00           C  
ATOM     72  O   SER A   6      51.403 -93.995  28.365  1.00  0.00           O  
ATOM     73  CB  SER A   6      53.542 -91.600  27.353  1.00  0.00           C  
ATOM     74  OG  SER A   6      52.507 -91.618  26.409  1.00  0.00           O  
ATOM     75  H   SER A   6      54.173 -93.966  26.661  1.00  0.00           H  
ATOM     76  HA  SER A   6      54.071 -92.425  29.138  1.00  0.00           H  
ATOM     77 1HB  SER A   6      53.473 -90.681  27.937  1.00  0.00           H  
ATOM     78 2HB  SER A   6      54.498 -91.626  26.832  1.00  0.00           H  
ATOM     79  HG  SER A   6      52.488 -92.473  25.973  1.00  0.00           H  
ATOM     80  N   PRO A   7      51.526 -92.103  29.576  1.00  0.00           N  
ATOM     81  CA  PRO A   7      50.135 -92.157  30.010  1.00  0.00           C  
ATOM     82  C   PRO A   7      49.187 -92.201  28.819  1.00  0.00           C  
ATOM     83  O   PRO A   7      48.056 -92.673  28.930  1.00  0.00           O  
ATOM     84  CB  PRO A   7      49.954 -90.883  30.843  1.00  0.00           C  
ATOM     85  CG  PRO A   7      51.329 -90.545  31.307  1.00  0.00           C  
ATOM     86  CD  PRO A   7      52.241 -90.936  30.175  1.00  0.00           C  
ATOM     87  HA  PRO A   7      49.904 -93.062  30.590  1.00  0.00           H  
ATOM     88 1HB  PRO A   7      49.523 -90.067  30.243  1.00  0.00           H  
ATOM     89 2HB  PRO A   7      49.276 -91.051  31.694  1.00  0.00           H  
ATOM     90 1HG  PRO A   7      51.419 -89.473  31.535  1.00  0.00           H  
ATOM     91 2HG  PRO A   7      51.584 -91.091  32.227  1.00  0.00           H  
ATOM     92 1HD  PRO A   7      52.369 -90.124  29.445  1.00  0.00           H  
ATOM     93 2HD  PRO A   7      53.245 -91.214  30.526  1.00  0.00           H  
ATOM     94  N   GLU A   8      49.657 -91.708  27.677  1.00  0.00           N  
ATOM     95  CA  GLU A   8      48.853 -91.696  26.461  1.00  0.00           C  
ATOM     96  C   GLU A   8      48.399 -93.101  26.086  1.00  0.00           C  
ATOM     97  O   GLU A   8      47.389 -93.276  25.404  1.00  0.00           O  
ATOM     98  CB  GLU A   8      49.640 -91.073  25.305  1.00  0.00           C  
ATOM     99  CG  GLU A   8      48.855 -90.944  24.007  1.00  0.00           C  
ATOM    100  CD  GLU A   8      47.679 -90.023  24.170  1.00  0.00           C  
ATOM    101  OE1 GLU A   8      47.570 -89.405  25.202  1.00  0.00           O  
ATOM    102  OE2 GLU A   8      46.949 -89.850  23.222  1.00  0.00           O1-
ATOM    103  H   GLU A   8      50.593 -91.332  27.652  1.00  0.00           H  
ATOM    104  HA  GLU A   8      47.947 -91.110  26.621  1.00  0.00           H  
ATOM    105 1HB  GLU A   8      49.960 -90.084  25.635  1.00  0.00           H  
ATOM    106 2HB  GLU A   8      50.514 -91.702  25.139  1.00  0.00           H  
ATOM    107 1HG  GLU A   8      49.462 -90.611  23.165  1.00  0.00           H  
ATOM    108 2HG  GLU A   8      48.501 -91.956  23.821  1.00  0.00           H  
ATOM    109  N   HIS A   9      49.150 -94.100  26.537  1.00  0.00           N  
ATOM    110  CA  HIS A   9      48.794 -95.493  26.301  1.00  0.00           C  
ATOM    111  C   HIS A   9      47.307 -95.729  26.532  1.00  0.00           C  
ATOM    112  O   HIS A   9      46.681 -96.535  25.844  1.00  0.00           O  
ATOM    113  CB  HIS A   9      49.616 -96.422  27.199  1.00  0.00           C  
ATOM    114  CG  HIS A   9      49.094 -96.525  28.598  1.00  0.00           C  
ATOM    115  CD2 HIS A   9      48.293 -97.445  29.185  1.00  0.00           C  
ATOM    116  ND1 HIS A   9      49.393 -95.597  29.573  1.00  0.00           N  
ATOM    117  CE1 HIS A   9      48.797 -95.943  30.701  1.00  0.00           C  
ATOM    118  NE2 HIS A   9      48.125 -97.059  30.493  1.00  0.00           N  
ATOM    119  H   HIS A   9      49.990 -93.888  27.057  1.00  0.00           H  
ATOM    120  HA  HIS A   9      48.990 -95.751  25.260  1.00  0.00           H  
ATOM    121 1HB  HIS A   9      49.619 -97.435  26.792  1.00  0.00           H  
ATOM    122 2HB  HIS A   9      50.642 -96.060  27.274  1.00  0.00           H  
ATOM    123  HD2 HIS A   9      47.813 -98.352  28.818  1.00  0.00           H  
ATOM    124  HE1 HIS A   9      48.910 -95.332  31.597  1.00  0.00           H  
ATOM    125  HE2 HIS A   9      47.574 -97.556  31.177  1.00  0.00           H  
ATOM    126  N   GLN A  10      46.745 -95.021  27.506  1.00  0.00           N  
ATOM    127  CA  GLN A  10      45.324 -95.129  27.812  1.00  0.00           C  
ATOM    128  C   GLN A  10      44.470 -94.761  26.605  1.00  0.00           C  
ATOM    129  O   GLN A  10      43.500 -95.447  26.287  1.00  0.00           O  
ATOM    130  CB  GLN A  10      44.960 -94.231  28.996  1.00  0.00           C  
ATOM    131  CG  GLN A  10      45.540 -94.686  30.324  1.00  0.00           C  
ATOM    132  CD  GLN A  10      45.300 -93.681  31.436  1.00  0.00           C  
ATOM    133  NE2 GLN A  10      45.703 -94.036  32.651  1.00  0.00           N  
ATOM    134  OE1 GLN A  10      44.760 -92.596  31.204  1.00  0.00           O  
ATOM    135  H   GLN A  10      47.318 -94.389  28.048  1.00  0.00           H  
ATOM    136  HA  GLN A  10      45.082 -96.164  28.058  1.00  0.00           H  
ATOM    137 1HB  GLN A  10      45.324 -93.232  28.758  1.00  0.00           H  
ATOM    138 2HB  GLN A  10      43.871 -94.215  29.057  1.00  0.00           H  
ATOM    139 1HG  GLN A  10      45.372 -95.682  30.732  1.00  0.00           H  
ATOM    140 2HG  GLN A  10      46.578 -94.599  29.999  1.00  0.00           H  
ATOM    141 1HE2 GLN A  10      45.571 -93.414  33.423  1.00  0.00           H  
ATOM    142 2HE2 GLN A  10      46.138 -94.925  32.793  1.00  0.00           H  
ATOM    143  N   ARG A  11      44.839 -93.673  25.937  1.00  0.00           N  
ATOM    144  CA  ARG A  11      44.082 -93.186  24.790  1.00  0.00           C  
ATOM    145  C   ARG A  11      44.421 -93.976  23.532  1.00  0.00           C  
ATOM    146  O   ARG A  11      43.616 -94.060  22.603  1.00  0.00           O  
ATOM    147  CB  ARG A  11      44.265 -91.691  24.574  1.00  0.00           C  
ATOM    148  CG  ARG A  11      43.509 -90.807  25.552  1.00  0.00           C  
ATOM    149  CD  ARG A  11      44.102 -90.753  26.913  1.00  0.00           C  
ATOM    150  NE  ARG A  11      45.412 -90.126  26.975  1.00  0.00           N  
ATOM    151  CZ  ARG A  11      46.046 -89.787  28.115  1.00  0.00           C  
ATOM    152  NH1 ARG A  11      45.481 -89.981  29.286  1.00  0.00           N1+
ATOM    153  NH2 ARG A  11      47.243 -89.235  28.024  1.00  0.00           N  
ATOM    154  H   ARG A  11      45.664 -93.170  26.231  1.00  0.00           H  
ATOM    155  HA  ARG A  11      43.016 -93.325  24.965  1.00  0.00           H  
ATOM    156 1HB  ARG A  11      45.331 -91.486  24.654  1.00  0.00           H  
ATOM    157 2HB  ARG A  11      43.928 -91.473  23.560  1.00  0.00           H  
ATOM    158 1HG  ARG A  11      43.485 -89.791  25.157  1.00  0.00           H  
ATOM    159 2HG  ARG A  11      42.490 -91.185  25.645  1.00  0.00           H  
ATOM    160 1HD  ARG A  11      43.439 -90.189  27.568  1.00  0.00           H  
ATOM    161 2HD  ARG A  11      44.209 -91.769  27.294  1.00  0.00           H  
ATOM    162  HE  ARG A  11      46.032 -89.852  26.224  1.00  0.00           H  
ATOM    163 1HH1 ARG A  11      44.558 -90.388  29.339  1.00  0.00           H  
ATOM    164 2HH1 ARG A  11      45.973 -89.721  30.129  1.00  0.00           H  
ATOM    165 1HH2 ARG A  11      47.655 -89.078  27.115  1.00  0.00           H  
ATOM    166 2HH2 ARG A  11      47.740 -88.972  28.863  1.00  0.00           H  
ATOM    167  N   VAL A  12      45.616 -94.556  23.506  1.00  0.00           N  
ATOM    168  CA  VAL A  12      46.004 -95.468  22.437  1.00  0.00           C  
ATOM    169  C   VAL A  12      45.163 -96.738  22.465  1.00  0.00           C  
ATOM    170  O   VAL A  12      44.764 -97.254  21.420  1.00  0.00           O  
ATOM    171  CB  VAL A  12      47.493 -95.848  22.529  1.00  0.00           C  
ATOM    172  CG1 VAL A  12      47.831 -96.927  21.511  1.00  0.00           C  
ATOM    173  CG2 VAL A  12      48.369 -94.622  22.317  1.00  0.00           C  
ATOM    174  H   VAL A  12      46.274 -94.360  24.248  1.00  0.00           H  
ATOM    175  HA  VAL A  12      45.816 -95.031  21.456  1.00  0.00           H  
ATOM    176  HB  VAL A  12      47.703 -96.217  23.533  1.00  0.00           H  
ATOM    177 1HG1 VAL A  12      48.889 -97.183  21.592  1.00  0.00           H  
ATOM    178 2HG1 VAL A  12      47.229 -97.813  21.706  1.00  0.00           H  
ATOM    179 3HG1 VAL A  12      47.623 -96.558  20.508  1.00  0.00           H  
ATOM    180 1HG2 VAL A  12      49.419 -94.909  22.386  1.00  0.00           H  
ATOM    181 2HG2 VAL A  12      48.172 -94.202  21.331  1.00  0.00           H  
ATOM    182 3HG2 VAL A  12      48.146 -93.878  23.081  1.00  0.00           H  
ATOM    183  N   GLN A  13      44.896 -97.239  23.667  1.00  0.00           N  
ATOM    184  CA  GLN A  13      43.989 -98.367  23.842  1.00  0.00           C  
ATOM    185  C   GLN A  13      42.581 -98.020  23.373  1.00  0.00           C  
ATOM    186  O   GLN A  13      41.919 -98.825  22.720  1.00  0.00           O  
ATOM    187  CB  GLN A  13      43.952 -98.802  25.310  1.00  0.00           C  
ATOM    188  CG  GLN A  13      45.211 -99.509  25.780  1.00  0.00           C  
ATOM    189  CD  GLN A  13      45.224 -99.729  27.281  1.00  0.00           C  
ATOM    190  NE2 GLN A  13      46.238-100.438  27.765  1.00  0.00           N  
ATOM    191  OE1 GLN A  13      44.336 -99.263  27.999  1.00  0.00           O  
ATOM    192  H   GLN A  13      45.333 -96.828  24.479  1.00  0.00           H  
ATOM    193  HA  GLN A  13      44.322 -99.203  23.228  1.00  0.00           H  
ATOM    194 1HB  GLN A  13      43.792 -97.900  25.901  1.00  0.00           H  
ATOM    195 2HB  GLN A  13      43.094 -99.464  25.420  1.00  0.00           H  
ATOM    196 1HG  GLN A  13      45.591-100.414  25.306  1.00  0.00           H  
ATOM    197 2HG  GLN A  13      45.873 -98.674  25.548  1.00  0.00           H  
ATOM    198 1HE2 GLN A  13      46.301-100.614  28.749  1.00  0.00           H  
ATOM    199 2HE2 GLN A  13      46.939-100.795  27.148  1.00  0.00           H  
ATOM    200  N   GLN A  14      42.131 -96.817  23.712  1.00  0.00           N  
ATOM    201  CA  GLN A  14      40.856 -96.309  23.216  1.00  0.00           C  
ATOM    202  C   GLN A  14      40.849 -96.232  21.695  1.00  0.00           C  
ATOM    203  O   GLN A  14      39.840 -96.529  21.054  1.00  0.00           O  
ATOM    204  CB  GLN A  14      40.566 -94.926  23.805  1.00  0.00           C  
ATOM    205  CG  GLN A  14      40.272 -94.933  25.295  1.00  0.00           C  
ATOM    206  CD  GLN A  14      40.218 -93.535  25.881  1.00  0.00           C  
ATOM    207  NE2 GLN A  14      40.014 -93.451  27.191  1.00  0.00           N  
ATOM    208  OE1 GLN A  14      40.363 -92.541  25.166  1.00  0.00           O  
ATOM    209  H   GLN A  14      42.684 -96.239  24.328  1.00  0.00           H  
ATOM    210  HA  GLN A  14      40.057 -96.994  23.496  1.00  0.00           H  
ATOM    211 1HB  GLN A  14      41.441 -94.308  23.604  1.00  0.00           H  
ATOM    212 2HB  GLN A  14      39.708 -94.527  23.263  1.00  0.00           H  
ATOM    213 1HG  GLN A  14      39.459 -95.511  25.734  1.00  0.00           H  
ATOM    214 2HG  GLN A  14      41.226 -95.385  25.569  1.00  0.00           H  
ATOM    215 1HE2 GLN A  14      39.969 -92.555  27.634  1.00  0.00           H  
ATOM    216 2HE2 GLN A  14      39.904 -94.283  27.735  1.00  0.00           H  
ATOM    217  N   ARG A  15      41.979 -95.831  21.121  1.00  0.00           N  
ATOM    218  CA  ARG A  15      42.118 -95.755  19.672  1.00  0.00           C  
ATOM    219  C   ARG A  15      42.147 -97.146  19.049  1.00  0.00           C  
ATOM    220  O   ARG A  15      41.721 -97.335  17.910  1.00  0.00           O  
ATOM    221  CB  ARG A  15      43.326 -94.931  19.253  1.00  0.00           C  
ATOM    222  CG  ARG A  15      43.203 -93.438  19.514  1.00  0.00           C  
ATOM    223  CD  ARG A  15      44.412 -92.653  19.158  1.00  0.00           C  
ATOM    224  NE  ARG A  15      44.427 -91.298  19.685  1.00  0.00           N  
ATOM    225  CZ  ARG A  15      45.158 -90.896  20.742  1.00  0.00           C  
ATOM    226  NH1 ARG A  15      45.905 -91.745  21.411  1.00  0.00           N1+
ATOM    227  NH2 ARG A  15      45.087 -89.627  21.104  1.00  0.00           N  
ATOM    228  H   ARG A  15      42.761 -95.572  21.705  1.00  0.00           H  
ATOM    229  HA  ARG A  15      41.256 -95.243  19.245  1.00  0.00           H  
ATOM    230 1HB  ARG A  15      44.183 -95.323  19.800  1.00  0.00           H  
ATOM    231 2HB  ARG A  15      43.470 -95.098  18.186  1.00  0.00           H  
ATOM    232 1HG  ARG A  15      42.368 -93.052  18.929  1.00  0.00           H  
ATOM    233 2HG  ARG A  15      43.005 -93.288  20.576  1.00  0.00           H  
ATOM    234 1HD  ARG A  15      45.293 -93.164  19.546  1.00  0.00           H  
ATOM    235 2HD  ARG A  15      44.482 -92.584  18.073  1.00  0.00           H  
ATOM    236  HE  ARG A  15      43.925 -90.478  19.368  1.00  0.00           H  
ATOM    237 1HH1 ARG A  15      45.935 -92.716  21.133  1.00  0.00           H  
ATOM    238 2HH1 ARG A  15      46.446 -91.424  22.202  1.00  0.00           H  
ATOM    239 1HH2 ARG A  15      44.494 -88.991  20.589  1.00  0.00           H  
ATOM    240 2HH2 ARG A  15      45.624 -89.300  21.893  1.00  0.00           H  
ATOM    241  N   LYS A  16      42.655 -98.115  19.802  1.00  0.00           N  
ATOM    242  CA  LYS A  16      42.603 -99.513  19.389  1.00  0.00           C  
ATOM    243  C   LYS A  16      41.178-100.050  19.439  1.00  0.00           C  
ATOM    244  O   LYS A  16      40.799-100.905  18.639  1.00  0.00           O  
ATOM    245  CB  LYS A  16      43.517-100.366  20.269  1.00  0.00           C  
ATOM    246  CG  LYS A  16      45.004-100.169  20.008  1.00  0.00           C  
ATOM    247  CD  LYS A  16      45.849-101.020  20.947  1.00  0.00           C  
ATOM    248  CE  LYS A  16      47.335-100.826  20.684  1.00  0.00           C  
ATOM    249  NZ  LYS A  16      48.173-101.647  21.600  1.00  0.00           N1+
ATOM    250  H   LYS A  16      43.087 -97.879  20.683  1.00  0.00           H  
ATOM    251  HA  LYS A  16      42.934 -99.605  18.354  1.00  0.00           H  
ATOM    252 1HB  LYS A  16      43.294-100.109  21.305  1.00  0.00           H  
ATOM    253 2HB  LYS A  16      43.252-101.408  20.091  1.00  0.00           H  
ATOM    254 1HG  LYS A  16      45.214-100.451  18.975  1.00  0.00           H  
ATOM    255 2HG  LYS A  16      45.246 -99.117  20.154  1.00  0.00           H  
ATOM    256 1HD  LYS A  16      45.620-100.733  21.975  1.00  0.00           H  
ATOM    257 2HD  LYS A  16      45.588-102.067  20.796  1.00  0.00           H  
ATOM    258 1HE  LYS A  16      47.540-101.109  19.653  1.00  0.00           H  
ATOM    259 2HE  LYS A  16      47.572 -99.772  20.824  1.00  0.00           H  
ATOM    260 1HZ  LYS A  16      49.149-101.490  21.394  1.00  0.00           H  
ATOM    261 2HZ  LYS A  16      47.984-101.384  22.557  1.00  0.00           H  
ATOM    262 3HZ  LYS A  16      47.954-102.624  21.470  1.00  0.00           H  
ATOM    263  N   GLU A  17      40.392 -99.541  20.382  1.00  0.00           N  
ATOM    264  CA  GLU A  17      38.979 -99.889  20.471  1.00  0.00           C  
ATOM    265  C   GLU A  17      38.191 -99.286  19.315  1.00  0.00           C  
ATOM    266  O   GLU A  17      37.262 -99.905  18.796  1.00  0.00           O  
ATOM    267  CB  GLU A  17      38.396 -99.421  21.806  1.00  0.00           C  
ATOM    268  CG  GLU A  17      38.888-100.203  23.016  1.00  0.00           C  
ATOM    269  CD  GLU A  17      38.494 -99.528  24.300  1.00  0.00           C  
ATOM    270  OE1 GLU A  17      37.941 -98.455  24.240  1.00  0.00           O  
ATOM    271  OE2 GLU A  17      38.643-100.131  25.336  1.00  0.00           O1-
ATOM    272  H   GLU A  17      40.785 -98.898  21.056  1.00  0.00           H  
ATOM    273  HA  GLU A  17      38.859-100.970  20.398  1.00  0.00           H  
ATOM    274 1HB  GLU A  17      38.663 -98.371  21.920  1.00  0.00           H  
ATOM    275 2HB  GLU A  17      37.312 -99.514  21.731  1.00  0.00           H  
ATOM    276 1HG  GLU A  17      38.548-101.237  23.032  1.00  0.00           H  
ATOM    277 2HG  GLU A  17      39.972-100.179  22.912  1.00  0.00           H  
ATOM    278  N   SER A  18      38.566 -98.076  18.917  1.00  0.00           N  
ATOM    279  CA  SER A  18      37.920 -97.403  17.795  1.00  0.00           C  
ATOM    280  C   SER A  18      38.280 -98.070  16.473  1.00  0.00           C  
ATOM    281  O   SER A  18      39.108 -98.980  16.431  1.00  0.00           O  
ATOM    282  CB  SER A  18      38.309 -95.939  17.771  1.00  0.00           C  
ATOM    283  OG  SER A  18      39.624 -95.750  17.327  1.00  0.00           O  
ATOM    284  H   SER A  18      39.318 -97.609  19.403  1.00  0.00           H  
ATOM    285  HA  SER A  18      36.836 -97.339  17.896  1.00  0.00           H  
ATOM    286 1HB  SER A  18      37.630 -95.409  17.104  1.00  0.00           H  
ATOM    287 2HB  SER A  18      38.214 -95.535  18.778  1.00  0.00           H  
ATOM    288  HG  SER A  18      40.126 -96.556  17.463  1.00  0.00           H  
ATOM    289  N   LYS A  19      37.652 -97.612  15.395  1.00  0.00           N  
ATOM    290  CA  LYS A  19      37.741 -98.294  14.110  1.00  0.00           C  
ATOM    291  C   LYS A  19      39.178 -98.332  13.606  1.00  0.00           C  
ATOM    292  O   LYS A  19      39.744 -99.406  13.398  1.00  0.00           O  
ATOM    293  CB  LYS A  19      36.840 -97.611  13.079  1.00  0.00           C  
ATOM    294  CG  LYS A  19      36.868 -98.252  11.698  1.00  0.00           C  
ATOM    295  CD  LYS A  19      35.916 -97.547  10.742  1.00  0.00           C  
ATOM    296  CE  LYS A  19      35.934 -98.194   9.365  1.00  0.00           C  
ATOM    297  NZ  LYS A  19      35.021 -97.505   8.414  1.00  0.00           N1+
ATOM    298  H   LYS A  19      37.100 -96.769  15.470  1.00  0.00           H  
ATOM    299  HA  LYS A  19      37.422 -99.330  14.219  1.00  0.00           H  
ATOM    300 1HB  LYS A  19      35.824 -97.642  13.473  1.00  0.00           H  
ATOM    301 2HB  LYS A  19      37.168 -96.574  13.004  1.00  0.00           H  
ATOM    302 1HG  LYS A  19      37.885 -98.192  11.308  1.00  0.00           H  
ATOM    303 2HG  LYS A  19      36.578 -99.297  11.795  1.00  0.00           H  
ATOM    304 1HD  LYS A  19      34.908 -97.599  11.155  1.00  0.00           H  
ATOM    305 2HD  LYS A  19      36.220 -96.504  10.656  1.00  0.00           H  
ATOM    306 1HE  LYS A  19      36.953 -98.155   8.982  1.00  0.00           H  
ATOM    307 2HE  LYS A  19      35.628 -99.235   9.472  1.00  0.00           H  
ATOM    308 1HZ  LYS A  19      35.062 -97.964   7.515  1.00  0.00           H  
ATOM    309 2HZ  LYS A  19      34.075 -97.541   8.768  1.00  0.00           H  
ATOM    310 3HZ  LYS A  19      35.306 -96.540   8.313  1.00  0.00           H  
ATOM    311  N   LYS A  20      39.763 -97.156  13.409  1.00  0.00           N  
ATOM    312  CA  LYS A  20      41.072 -97.048  12.776  1.00  0.00           C  
ATOM    313  C   LYS A  20      42.191 -97.151  13.806  1.00  0.00           C  
ATOM    314  O   LYS A  20      41.997 -96.838  14.980  1.00  0.00           O  
ATOM    315  CB  LYS A  20      41.188 -95.732  12.004  1.00  0.00           C  
ATOM    316  CG  LYS A  20      40.129 -95.541  10.926  1.00  0.00           C  
ATOM    317  CD  LYS A  20      40.254 -96.595   9.836  1.00  0.00           C  
ATOM    318  CE  LYS A  20      39.314 -96.305   8.675  1.00  0.00           C  
ATOM    319  NZ  LYS A  20      39.417 -97.335   7.605  1.00  0.00           N1+
ATOM    320  H   LYS A  20      39.289 -96.315  13.705  1.00  0.00           H  
ATOM    321  HA  LYS A  20      41.215 -97.874  12.078  1.00  0.00           H  
ATOM    322 1HB  LYS A  20      41.111 -94.926  12.735  1.00  0.00           H  
ATOM    323 2HB  LYS A  20      42.177 -95.714  11.548  1.00  0.00           H  
ATOM    324 1HG  LYS A  20      39.145 -95.611  11.390  1.00  0.00           H  
ATOM    325 2HG  LYS A  20      40.254 -94.551  10.490  1.00  0.00           H  
ATOM    326 1HD  LYS A  20      41.284 -96.605   9.478  1.00  0.00           H  
ATOM    327 2HD  LYS A  20      40.010 -97.568  10.265  1.00  0.00           H  
ATOM    328 1HE  LYS A  20      38.295 -96.280   9.058  1.00  0.00           H  
ATOM    329 2HE  LYS A  20      39.571 -95.329   8.264  1.00  0.00           H  
ATOM    330 1HZ  LYS A  20      38.779 -97.106   6.855  1.00  0.00           H  
ATOM    331 2HZ  LYS A  20      40.361 -97.359   7.249  1.00  0.00           H  
ATOM    332 3HZ  LYS A  20      39.178 -98.240   7.986  1.00  0.00           H  
ATOM    333  N   PRO A  21      43.361 -97.591  13.356  1.00  0.00           N  
ATOM    334  CA  PRO A  21      44.521 -97.710  14.232  1.00  0.00           C  
ATOM    335  C   PRO A  21      44.850 -96.380  14.895  1.00  0.00           C  
ATOM    336  O   PRO A  21      44.587 -95.315  14.337  1.00  0.00           O  
ATOM    337  CB  PRO A  21      45.644 -98.184  13.303  1.00  0.00           C  
ATOM    338  CG  PRO A  21      44.935 -98.854  12.175  1.00  0.00           C  
ATOM    339  CD  PRO A  21      43.667 -98.068  11.978  1.00  0.00           C  
ATOM    340  HA  PRO A  21      44.356 -98.410  15.065  1.00  0.00           H  
ATOM    341 1HB  PRO A  21      46.254 -97.342  12.945  1.00  0.00           H  
ATOM    342 2HB  PRO A  21      46.325 -98.881  13.815  1.00  0.00           H  
ATOM    343 1HG  PRO A  21      45.549 -98.851  11.262  1.00  0.00           H  
ATOM    344 2HG  PRO A  21      44.716 -99.905  12.412  1.00  0.00           H  
ATOM    345 1HD  PRO A  21      43.804 -97.225  11.283  1.00  0.00           H  
ATOM    346 2HD  PRO A  21      42.852 -98.687  11.574  1.00  0.00           H  
ATOM    347  N   PRO A  22      45.426 -96.447  16.091  1.00  0.00           N  
ATOM    348  CA  PRO A  22      45.812 -95.246  16.824  1.00  0.00           C  
ATOM    349  C   PRO A  22      46.735 -94.367  15.991  1.00  0.00           C  
ATOM    350  O   PRO A  22      47.735 -94.837  15.448  1.00  0.00           O  
ATOM    351  CB  PRO A  22      46.506 -95.783  18.080  1.00  0.00           C  
ATOM    352  CG  PRO A  22      45.936 -97.148  18.266  1.00  0.00           C  
ATOM    353  CD  PRO A  22      45.716 -97.681  16.876  1.00  0.00           C  
ATOM    354  HA  PRO A  22      44.954 -94.604  17.072  1.00  0.00           H  
ATOM    355 1HB  PRO A  22      47.598 -95.822  17.953  1.00  0.00           H  
ATOM    356 2HB  PRO A  22      46.306 -95.145  18.954  1.00  0.00           H  
ATOM    357 1HG  PRO A  22      46.624 -97.792  18.833  1.00  0.00           H  
ATOM    358 2HG  PRO A  22      44.992 -97.111  18.830  1.00  0.00           H  
ATOM    359 1HD  PRO A  22      46.602 -98.202  16.485  1.00  0.00           H  
ATOM    360 2HD  PRO A  22      44.878 -98.393  16.831  1.00  0.00           H  
ATOM    361  N   ALA A  23      46.393 -93.086  15.895  1.00  0.00           N  
ATOM    362  CA  ALA A  23      47.190 -92.137  15.128  1.00  0.00           C  
ATOM    363  C   ALA A  23      48.583 -91.977  15.724  1.00  0.00           C  
ATOM    364  O   ALA A  23      49.530 -91.614  15.027  1.00  0.00           O  
ATOM    365  CB  ALA A  23      46.485 -90.789  15.054  1.00  0.00           C  
ATOM    366  H   ALA A  23      45.560 -92.761  16.365  1.00  0.00           H  
ATOM    367  HA  ALA A  23      47.313 -92.521  14.115  1.00  0.00           H  
ATOM    368 1HB  ALA A  23      47.093 -90.093  14.478  1.00  0.00           H  
ATOM    369 2HB  ALA A  23      45.517 -90.913  14.569  1.00  0.00           H  
ATOM    370 3HB  ALA A  23      46.341 -90.400  16.060  1.00  0.00           H  
ATOM    371  N   LYS A  24      48.701 -92.251  17.019  1.00  0.00           N  
ATOM    372  CA  LYS A  24      49.965 -92.083  17.726  1.00  0.00           C  
ATOM    373  C   LYS A  24      50.687 -93.415  17.888  1.00  0.00           C  
ATOM    374  O   LYS A  24      51.709 -93.499  18.569  1.00  0.00           O  
ATOM    375  CB  LYS A  24      49.733 -91.440  19.094  1.00  0.00           C  
ATOM    376  CG  LYS A  24      49.100 -90.057  19.040  1.00  0.00           C  
ATOM    377  CD  LYS A  24      48.906 -89.481  20.435  1.00  0.00           C  
ATOM    378  CE  LYS A  24      48.166 -88.154  20.390  1.00  0.00           C  
ATOM    379  NZ  LYS A  24      47.933 -87.599  21.751  1.00  0.00           N1+
ATOM    380  H   LYS A  24      47.894 -92.584  17.527  1.00  0.00           H  
ATOM    381  HA  LYS A  24      50.629 -91.439  17.147  1.00  0.00           H  
ATOM    382 1HB  LYS A  24      49.087 -92.113  19.658  1.00  0.00           H  
ATOM    383 2HB  LYS A  24      50.704 -91.375  19.586  1.00  0.00           H  
ATOM    384 1HG  LYS A  24      49.752 -89.400  18.463  1.00  0.00           H  
ATOM    385 2HG  LYS A  24      48.134 -90.137  18.542  1.00  0.00           H  
ATOM    386 1HD  LYS A  24      48.334 -90.197  21.029  1.00  0.00           H  
ATOM    387 2HD  LYS A  24      49.885 -89.335  20.890  1.00  0.00           H  
ATOM    388 1HE  LYS A  24      48.760 -87.451  19.808  1.00  0.00           H  
ATOM    389 2HE  LYS A  24      47.208 -88.313  19.895  1.00  0.00           H  
ATOM    390 1HZ  LYS A  24      47.440 -86.721  21.676  1.00  0.00           H  
ATOM    391 2HZ  LYS A  24      47.380 -88.250  22.290  1.00  0.00           H  
ATOM    392 3HZ  LYS A  24      48.820 -87.450  22.210  1.00  0.00           H  
ATOM    393  N   LEU A  25      50.149 -94.454  17.259  1.00  0.00           N  
ATOM    394  CA  LEU A  25      50.681 -95.802  17.413  1.00  0.00           C  
ATOM    395  C   LEU A  25      52.174 -95.843  17.109  1.00  0.00           C  
ATOM    396  O   LEU A  25      52.601 -95.513  16.003  1.00  0.00           O  
ATOM    397  CB  LEU A  25      49.925 -96.779  16.502  1.00  0.00           C  
ATOM    398  CG  LEU A  25      50.272 -98.259  16.701  1.00  0.00           C  
ATOM    399  CD1 LEU A  25      49.859 -98.710  18.095  1.00  0.00           C  
ATOM    400  CD2 LEU A  25      49.574 -99.092  15.636  1.00  0.00           C  
ATOM    401  H   LEU A  25      49.349 -94.306  16.659  1.00  0.00           H  
ATOM    402  HA  LEU A  25      50.568 -96.125  18.447  1.00  0.00           H  
ATOM    403 1HB  LEU A  25      48.908 -96.584  16.840  1.00  0.00           H  
ATOM    404 2HB  LEU A  25      50.016 -96.503  15.451  1.00  0.00           H  
ATOM    405  HG  LEU A  25      51.348 -98.363  16.553  1.00  0.00           H  
ATOM    406 1HD1 LEU A  25      50.110 -99.763  18.227  1.00  0.00           H  
ATOM    407 2HD1 LEU A  25      50.388 -98.116  18.841  1.00  0.00           H  
ATOM    408 3HD1 LEU A  25      48.785 -98.575  18.218  1.00  0.00           H  
ATOM    409 1HD2 LEU A  25      49.822-100.145  15.778  1.00  0.00           H  
ATOM    410 2HD2 LEU A  25      48.495 -98.959  15.719  1.00  0.00           H  
ATOM    411 3HD2 LEU A  25      49.905 -98.772  14.648  1.00  0.00           H  
ATOM    412  N   GLN A  26      52.962 -96.249  18.098  1.00  0.00           N  
ATOM    413  CA  GLN A  26      54.401 -96.403  17.917  1.00  0.00           C  
ATOM    414  C   GLN A  26      54.803 -97.872  17.929  1.00  0.00           C  
ATOM    415  O   GLN A  26      54.153 -98.699  18.568  1.00  0.00           O  
ATOM    416  CB  GLN A  26      55.163 -95.650  19.011  1.00  0.00           C  
ATOM    417  CG  GLN A  26      54.818 -94.174  19.106  1.00  0.00           C  
ATOM    418  CD  GLN A  26      55.145 -93.420  17.831  1.00  0.00           C  
ATOM    419  NE2 GLN A  26      54.138 -92.775  17.251  1.00  0.00           N  
ATOM    420  OE1 GLN A  26      56.290 -93.414  17.372  1.00  0.00           O  
ATOM    421  H   GLN A  26      52.555 -96.456  18.999  1.00  0.00           H  
ATOM    422  HA  GLN A  26      54.690 -96.011  16.942  1.00  0.00           H  
ATOM    423 1HB  GLN A  26      54.930 -96.145  19.953  1.00  0.00           H  
ATOM    424 2HB  GLN A  26      56.224 -95.767  18.792  1.00  0.00           H  
ATOM    425 1HG  GLN A  26      53.855 -93.815  19.469  1.00  0.00           H  
ATOM    426 2HG  GLN A  26      55.589 -93.953  19.844  1.00  0.00           H  
ATOM    427 1HE2 GLN A  26      54.294 -92.259  16.408  1.00  0.00           H  
ATOM    428 2HE2 GLN A  26      53.225 -92.804  17.657  1.00  0.00           H  
ATOM    429  N   PRO A  27      55.879 -98.191  17.217  1.00  0.00           N  
ATOM    430  CA  PRO A  27      56.384 -99.558  17.162  1.00  0.00           C  
ATOM    431  C   PRO A  27      57.001 -99.971  18.493  1.00  0.00           C  
ATOM    432  O   PRO A  27      57.523 -99.137  19.231  1.00  0.00           O  
ATOM    433  CB  PRO A  27      57.417 -99.531  16.032  1.00  0.00           C  
ATOM    434  CG  PRO A  27      57.890 -98.118  15.995  1.00  0.00           C  
ATOM    435  CD  PRO A  27      56.686 -97.285  16.345  1.00  0.00           C  
ATOM    436  HA  PRO A  27      55.590-100.298  16.976  1.00  0.00           H  
ATOM    437 1HB  PRO A  27      58.248-100.225  16.228  1.00  0.00           H  
ATOM    438 2HB  PRO A  27      56.971 -99.827  15.070  1.00  0.00           H  
ATOM    439 1HG  PRO A  27      58.707 -97.953  16.712  1.00  0.00           H  
ATOM    440 2HG  PRO A  27      58.277 -97.855  14.999  1.00  0.00           H  
ATOM    441 1HD  PRO A  27      56.959 -96.363  16.878  1.00  0.00           H  
ATOM    442 2HD  PRO A  27      56.115 -96.984  15.453  1.00  0.00           H  
ATOM    443  N   ARG A  28      56.936-101.264  18.793  1.00  0.00           N  
ATOM    444  CA  ARG A  28      57.487-101.790  20.036  1.00  0.00           C  
ATOM    445  C   ARG A  28      59.009-101.741  20.029  1.00  0.00           C  
ATOM    446  O   ARG A  28      59.495-101.210  20.724  1.00  0.00           O  
ATOM    447  CB  ARG A  28      56.977-103.190  20.342  1.00  0.00           C  
ATOM    448  CG  ARG A  28      57.438-103.763  21.674  1.00  0.00           C  
ATOM    449  CD  ARG A  28      56.905-105.115  21.976  1.00  0.00           C  
ATOM    450  NE  ARG A  28      57.334-105.660  23.254  1.00  0.00           N  
ATOM    451  CZ  ARG A  28      56.981-106.870  23.728  1.00  0.00           C  
ATOM    452  NH1 ARG A  28      56.163-107.649  23.055  1.00  0.00           N1+
ATOM    453  NH2 ARG A  28      57.458-107.245  24.902  1.00  0.00           N  
ATOM    454  OXT ARG A  28      59.625-102.337  19.190  1.00  0.00           O1-
ATOM    455  H   ARG A  28      56.495-101.899  18.143  1.00  0.00           H  
ATOM    456  HA  ARG A  28      57.160-101.174  20.874  1.00  0.00           H  
ATOM    457 1HB  ARG A  28      55.890-103.143  20.328  1.00  0.00           H  
ATOM    458 2HB  ARG A  28      57.322-103.838  19.536  1.00  0.00           H  
ATOM    459 1HG  ARG A  28      58.527-103.824  21.668  1.00  0.00           H  
ATOM    460 2HG  ARG A  28      57.117-103.088  22.469  1.00  0.00           H  
ATOM    461 1HD  ARG A  28      55.816-105.072  21.990  1.00  0.00           H  
ATOM    462 2HD  ARG A  28      57.231-105.806  21.200  1.00  0.00           H  
ATOM    463  HE  ARG A  28      57.933-105.252  23.961  1.00  0.00           H  
ATOM    464 1HH1 ARG A  28      55.793-107.340  22.166  1.00  0.00           H  
ATOM    465 2HH1 ARG A  28      55.910-108.552  23.427  1.00  0.00           H  
ATOM    466 1HH2 ARG A  28      58.071-106.627  25.416  1.00  0.00           H  
ATOM    467 2HH2 ARG A  28      57.208-108.147  25.281  1.00  0.00           H  
ENDMDL
MODEL        7
ATOM      1  N   GLY A   1      57.166 -96.979  19.985  1.00  0.00           N  
ATOM      2  CA  GLY A   1      56.060 -97.305  20.877  1.00  0.00           C  
ATOM      3  C   GLY A   1      56.140 -96.502  22.170  1.00  0.00           C  
ATOM      4  O   GLY A   1      55.569 -96.891  23.189  1.00  0.00           O  
ATOM      5  H   GLY A   1      57.964 -96.480  20.353  1.00  0.00           H  
ATOM      6 1HA  GLY A   1      55.119 -97.078  20.375  1.00  0.00           H  
ATOM      7 2HA  GLY A   1      56.095 -98.367  21.116  1.00  0.00           H  
ATOM      8  N   SER A   2      56.850 -95.381  22.121  1.00  0.00           N  
ATOM      9  CA  SER A   2      57.054 -94.551  23.303  1.00  0.00           C  
ATOM     10  C   SER A   2      55.743 -93.941  23.780  1.00  0.00           C  
ATOM     11  O   SER A   2      55.630 -93.507  24.927  1.00  0.00           O  
ATOM     12  CB  SER A   2      58.067 -93.462  23.008  1.00  0.00           C  
ATOM     13  OG  SER A   2      57.593 -92.543  22.064  1.00  0.00           O  
ATOM     14  H   SER A   2      57.260 -95.096  21.243  1.00  0.00           H  
ATOM     15  HA  SER A   2      57.538 -95.080  24.125  1.00  0.00           H  
ATOM     16 1HB  SER A   2      58.293 -92.936  23.935  1.00  0.00           H  
ATOM     17 2HB  SER A   2      58.976 -93.925  22.625  1.00  0.00           H  
ATOM     18  HG  SER A   2      58.261 -91.872  21.906  1.00  0.00           H  
ATOM     19  N   SER A   3      54.754 -93.908  22.893  1.00  0.00           N  
ATOM     20  CA  SER A   3      53.445 -93.359  23.225  1.00  0.00           C  
ATOM     21  C   SER A   3      52.653 -94.315  24.107  1.00  0.00           C  
ATOM     22  O   SER A   3      51.654 -93.931  24.715  1.00  0.00           O  
ATOM     23  CB  SER A   3      52.673 -93.047  21.958  1.00  0.00           C  
ATOM     24  OG  SER A   3      52.347 -94.206  21.241  1.00  0.00           O  
ATOM     25  H   SER A   3      54.913 -94.274  21.966  1.00  0.00           H  
ATOM     26  HA  SER A   3      53.494 -92.375  23.695  1.00  0.00           H  
ATOM     27 1HB  SER A   3      51.754 -92.528  22.228  1.00  0.00           H  
ATOM     28 2HB  SER A   3      53.282 -92.400  21.328  1.00  0.00           H  
ATOM     29  HG  SER A   3      51.861 -93.966  20.449  1.00  0.00           H  
ATOM     30  N   PHE A   4      53.105 -95.563  24.172  1.00  0.00           N  
ATOM     31  CA  PHE A   4      52.441 -96.577  24.981  1.00  0.00           C  
ATOM     32  C   PHE A   4      52.494 -96.222  26.462  1.00  0.00           C  
ATOM     33  O   PHE A   4      53.557 -95.909  26.997  1.00  0.00           O  
ATOM     34  CB  PHE A   4      53.075 -97.949  24.746  1.00  0.00           C  
ATOM     35  CG  PHE A   4      52.554 -99.023  25.658  1.00  0.00           C  
ATOM     36  CD1 PHE A   4      51.315 -99.605  25.430  1.00  0.00           C  
ATOM     37  CD2 PHE A   4      53.299 -99.453  26.745  1.00  0.00           C  
ATOM     38  CE1 PHE A   4      50.834-100.592  26.269  1.00  0.00           C  
ATOM     39  CE2 PHE A   4      52.821-100.440  27.585  1.00  0.00           C  
ATOM     40  CZ  PHE A   4      51.587-101.011  27.346  1.00  0.00           C  
ATOM     41  H   PHE A   4      53.930 -95.815  23.647  1.00  0.00           H  
ATOM     42  HA  PHE A   4      51.384 -96.631  24.713  1.00  0.00           H  
ATOM     43 1HB  PHE A   4      52.880 -98.283  23.728  1.00  0.00           H  
ATOM     44 2HB  PHE A   4      54.151 -97.897  24.910  1.00  0.00           H  
ATOM     45  HD1 PHE A   4      50.720 -99.275  24.579  1.00  0.00           H  
ATOM     46  HD2 PHE A   4      54.274 -99.002  26.934  1.00  0.00           H  
ATOM     47  HE1 PHE A   4      49.859-101.040  26.079  1.00  0.00           H  
ATOM     48  HE2 PHE A   4      53.417-100.770  28.435  1.00  0.00           H  
ATOM     49  HZ  PHE A   4      51.207-101.788  28.007  1.00  0.00           H  
ATOM     50  N   LEU A   5      51.340 -96.274  27.120  1.00  0.00           N  
ATOM     51  CA  LEU A   5      51.276 -96.109  28.566  1.00  0.00           C  
ATOM     52  C   LEU A   5      51.093 -97.449  29.266  1.00  0.00           C  
ATOM     53  O   LEU A   5      50.109 -98.152  29.036  1.00  0.00           O  
ATOM     54  CB  LEU A   5      50.136 -95.153  28.940  1.00  0.00           C  
ATOM     55  CG  LEU A   5      49.894 -94.980  30.445  1.00  0.00           C  
ATOM     56  CD1 LEU A   5      51.110 -94.337  31.098  1.00  0.00           C  
ATOM     57  CD2 LEU A   5      48.651 -94.132  30.668  1.00  0.00           C  
ATOM     58  H   LEU A   5      50.487 -96.431  26.603  1.00  0.00           H  
ATOM     59  HA  LEU A   5      52.216 -95.695  28.929  1.00  0.00           H  
ATOM     60 1HB  LEU A   5      50.532 -94.230  28.517  1.00  0.00           H  
ATOM     61 2HB  LEU A   5      49.206 -95.414  28.433  1.00  0.00           H  
ATOM     62  HG  LEU A   5      49.701 -95.971  30.858  1.00  0.00           H  
ATOM     63 1HD1 LEU A   5      50.930 -94.219  32.167  1.00  0.00           H  
ATOM     64 2HD1 LEU A   5      51.983 -94.972  30.947  1.00  0.00           H  
ATOM     65 3HD1 LEU A   5      51.289 -93.360  30.650  1.00  0.00           H  
ATOM     66 1HD2 LEU A   5      48.480 -94.011  31.738  1.00  0.00           H  
ATOM     67 2HD2 LEU A   5      48.790 -93.153  30.209  1.00  0.00           H  
ATOM     68 3HD2 LEU A   5      47.789 -94.624  30.217  1.00  0.00           H  
ATOM     69  N   SER A   6      52.047 -97.798  30.123  1.00  0.00           N  
ATOM     70  CA  SER A   6      51.967 -99.031  30.898  1.00  0.00           C  
ATOM     71  C   SER A   6      50.827 -98.974  31.906  1.00  0.00           C  
ATOM     72  O   SER A   6      50.460 -97.901  32.385  1.00  0.00           O  
ATOM     73  CB  SER A   6      53.284 -99.288  31.604  1.00  0.00           C  
ATOM     74  OG  SER A   6      54.332 -99.507  30.700  1.00  0.00           O  
ATOM     75  H   SER A   6      52.848 -97.194  30.241  1.00  0.00           H  
ATOM     76  HA  SER A   6      51.874 -99.925  30.281  1.00  0.00           H  
ATOM     77 1HB  SER A   6      53.523 -98.423  32.222  1.00  0.00           H  
ATOM     78 2HB  SER A   6      53.174-100.167  32.239  1.00  0.00           H  
ATOM     79  HG  SER A   6      55.152 -99.629  31.185  1.00  0.00           H  
ATOM     80  N   PRO A   7      50.268-100.137  32.226  1.00  0.00           N  
ATOM     81  CA  PRO A   7      49.234-100.235  33.247  1.00  0.00           C  
ATOM     82  C   PRO A   7      49.724 -99.691  34.582  1.00  0.00           C  
ATOM     83  O   PRO A   7      50.901 -99.819  34.922  1.00  0.00           O  
ATOM     84  CB  PRO A   7      48.916-101.732  33.317  1.00  0.00           C  
ATOM     85  CG  PRO A   7      49.367-102.268  32.001  1.00  0.00           C  
ATOM     86  CD  PRO A   7      50.583-101.459  31.634  1.00  0.00           C  
ATOM     87  HA  PRO A   7      48.342 -99.637  33.009  1.00  0.00           H  
ATOM     88 1HB  PRO A   7      49.447-102.218  34.148  1.00  0.00           H  
ATOM     89 2HB  PRO A   7      47.842-101.910  33.472  1.00  0.00           H  
ATOM     90 1HG  PRO A   7      49.611-103.340  32.070  1.00  0.00           H  
ATOM     91 2HG  PRO A   7      48.579-102.167  31.239  1.00  0.00           H  
ATOM     92 1HD  PRO A   7      51.506-101.881  32.057  1.00  0.00           H  
ATOM     93 2HD  PRO A   7      50.727-101.394  30.546  1.00  0.00           H  
ATOM     94  N   GLU A   8      48.816 -99.081  35.338  1.00  0.00           N  
ATOM     95  CA  GLU A   8      49.144 -98.559  36.658  1.00  0.00           C  
ATOM     96  C   GLU A   8      49.584 -99.672  37.599  1.00  0.00           C  
ATOM     97  O   GLU A   8      50.602 -99.556  38.282  1.00  0.00           O  
ATOM     98  CB  GLU A   8      47.946 -97.811  37.251  1.00  0.00           C  
ATOM     99  CG  GLU A   8      48.211 -97.177  38.609  1.00  0.00           C  
ATOM    100  CD  GLU A   8      49.250 -96.094  38.512  1.00  0.00           C  
ATOM    101  OE1 GLU A   8      49.143 -95.270  37.637  1.00  0.00           O  
ATOM    102  OE2 GLU A   8      50.088 -96.023  39.381  1.00  0.00           O1-
ATOM    103  H   GLU A   8      47.874 -98.979  34.987  1.00  0.00           H  
ATOM    104  HA  GLU A   8      49.983 -97.866  36.583  1.00  0.00           H  
ATOM    105 1HB  GLU A   8      47.670 -97.036  36.536  1.00  0.00           H  
ATOM    106 2HB  GLU A   8      47.134 -98.532  37.340  1.00  0.00           H  
ATOM    107 1HG  GLU A   8      47.315 -96.778  39.083  1.00  0.00           H  
ATOM    108 2HG  GLU A   8      48.600 -98.001  39.205  1.00  0.00           H  
ATOM    109  N   HIS A   9      48.811-100.753  37.630  1.00  0.00           N  
ATOM    110  CA  HIS A   9      49.140-101.907  38.458  1.00  0.00           C  
ATOM    111  C   HIS A   9      50.542-102.421  38.154  1.00  0.00           C  
ATOM    112  O   HIS A   9      51.317-102.715  39.063  1.00  0.00           O  
ATOM    113  CB  HIS A   9      48.116-103.028  38.257  1.00  0.00           C  
ATOM    114  CG  HIS A   9      48.460-104.294  38.979  1.00  0.00           C  
ATOM    115  CD2 HIS A   9      48.191-104.701  40.242  1.00  0.00           C  
ATOM    116  ND1 HIS A   9      49.168-105.317  38.388  1.00  0.00           N  
ATOM    117  CE1 HIS A   9      49.322-106.301  39.257  1.00  0.00           C  
ATOM    118  NE2 HIS A   9      48.738-105.952  40.389  1.00  0.00           N  
ATOM    119  H   HIS A   9      47.973-100.775  37.066  1.00  0.00           H  
ATOM    120  HA  HIS A   9      49.139-101.616  39.509  1.00  0.00           H  
ATOM    121 1HB  HIS A   9      47.138-102.714  38.626  1.00  0.00           H  
ATOM    122 2HB  HIS A   9      48.041-103.282  37.200  1.00  0.00           H  
ATOM    123  HD2 HIS A   9      47.662-104.235  41.074  1.00  0.00           H  
ATOM    124  HE1 HIS A   9      49.860-107.208  38.982  1.00  0.00           H  
ATOM    125  HE2 HIS A   9      48.696-106.507  41.233  1.00  0.00           H  
ATOM    126  N   GLN A  10      50.860-102.527  36.868  1.00  0.00           N  
ATOM    127  CA  GLN A  10      52.122-103.120  36.438  1.00  0.00           C  
ATOM    128  C   GLN A  10      53.287-102.168  36.676  1.00  0.00           C  
ATOM    129  O   GLN A  10      54.403-102.599  36.963  1.00  0.00           O  
ATOM    130  CB  GLN A  10      52.057-103.499  34.956  1.00  0.00           C  
ATOM    131  CG  GLN A  10      51.132-104.665  34.651  1.00  0.00           C  
ATOM    132  CD  GLN A  10      51.560-105.941  35.350  1.00  0.00           C  
ATOM    133  NE2 GLN A  10      50.672-106.492  36.170  1.00  0.00           N  
ATOM    134  OE1 GLN A  10      52.676-106.430  35.152  1.00  0.00           O  
ATOM    135  H   GLN A  10      50.213-102.189  36.171  1.00  0.00           H  
ATOM    136  HA  GLN A  10      52.325-104.014  37.029  1.00  0.00           H  
ATOM    137 1HB  GLN A  10      51.724-102.612  34.418  1.00  0.00           H  
ATOM    138 2HB  GLN A  10      53.074-103.746  34.650  1.00  0.00           H  
ATOM    139 1HG  GLN A  10      50.048-104.591  34.722  1.00  0.00           H  
ATOM    140 2HG  GLN A  10      51.422-104.733  33.602  1.00  0.00           H  
ATOM    141 1HE2 GLN A  10      50.898-107.336  36.659  1.00  0.00           H  
ATOM    142 2HE2 GLN A  10      49.778-106.063  36.300  1.00  0.00           H  
ATOM    143  N   ARG A  11      53.019-100.873  36.554  1.00  0.00           N  
ATOM    144  CA  ARG A  11      54.022 -99.854  36.844  1.00  0.00           C  
ATOM    145  C   ARG A  11      54.413 -99.868  38.316  1.00  0.00           C  
ATOM    146  O   ARG A  11      55.590 -99.746  38.656  1.00  0.00           O  
ATOM    147  CB  ARG A  11      53.576 -98.468  36.400  1.00  0.00           C  
ATOM    148  CG  ARG A  11      53.999 -98.080  34.993  1.00  0.00           C  
ATOM    149  CD  ARG A  11      53.580 -96.715  34.581  1.00  0.00           C  
ATOM    150  NE  ARG A  11      52.187 -96.609  34.178  1.00  0.00           N  
ATOM    151  CZ  ARG A  11      51.221 -96.021  34.910  1.00  0.00           C  
ATOM    152  NH1 ARG A  11      51.482 -95.520  36.097  1.00  0.00           N1+
ATOM    153  NH2 ARG A  11      49.997 -95.984  34.413  1.00  0.00           N  
ATOM    154  H   ARG A  11      52.099-100.586  36.252  1.00  0.00           H  
ATOM    155  HA  ARG A  11      54.931-100.059  36.278  1.00  0.00           H  
ATOM    156 1HB  ARG A  11      52.490 -98.446  36.468  1.00  0.00           H  
ATOM    157 2HB  ARG A  11      53.997 -97.756  37.110  1.00  0.00           H  
ATOM    158 1HG  ARG A  11      55.086 -98.129  34.931  1.00  0.00           H  
ATOM    159 2HG  ARG A  11      53.563 -98.792  34.291  1.00  0.00           H  
ATOM    160 1HD  ARG A  11      53.731 -96.032  35.416  1.00  0.00           H  
ATOM    161 2HD  ARG A  11      54.190 -96.398  33.737  1.00  0.00           H  
ATOM    162  HE  ARG A  11      51.733 -96.936  33.334  1.00  0.00           H  
ATOM    163 1HH1 ARG A  11      52.418 -95.573  36.471  1.00  0.00           H  
ATOM    164 2HH1 ARG A  11      50.743 -95.084  36.630  1.00  0.00           H  
ATOM    165 1HH2 ARG A  11      49.810 -96.389  33.506  1.00  0.00           H  
ATOM    166 2HH2 ARG A  11      49.254 -95.550  34.941  1.00  0.00           H  
ATOM    167  N   VAL A  12      53.420-100.021  39.186  1.00  0.00           N  
ATOM    168  CA  VAL A  12      53.666-100.125  40.619  1.00  0.00           C  
ATOM    169  C   VAL A  12      54.447-101.390  40.952  1.00  0.00           C  
ATOM    170  O   VAL A  12      55.466-101.339  41.639  1.00  0.00           O  
ATOM    171  CB  VAL A  12      52.351-100.121  41.419  1.00  0.00           C  
ATOM    172  CG1 VAL A  12      52.616-100.448  42.881  1.00  0.00           C  
ATOM    173  CG2 VAL A  12      51.656 -98.773  41.296  1.00  0.00           C  
ATOM    174  H   VAL A  12      52.470-100.064  38.845  1.00  0.00           H  
ATOM    175  HA  VAL A  12      54.293 -99.307  40.974  1.00  0.00           H  
ATOM    176  HB  VAL A  12      51.675-100.865  40.997  1.00  0.00           H  
ATOM    177 1HG1 VAL A  12      51.675-100.441  43.432  1.00  0.00           H  
ATOM    178 2HG1 VAL A  12      53.071-101.436  42.956  1.00  0.00           H  
ATOM    179 3HG1 VAL A  12      53.289 -99.704  43.305  1.00  0.00           H  
ATOM    180 1HG2 VAL A  12      50.729 -98.787  41.866  1.00  0.00           H  
ATOM    181 2HG2 VAL A  12      52.309 -97.991  41.682  1.00  0.00           H  
ATOM    182 3HG2 VAL A  12      51.432 -98.574  40.247  1.00  0.00           H  
ATOM    183  N   GLN A  13      53.963-102.526  40.460  1.00  0.00           N  
ATOM    184  CA  GLN A  13      54.643-103.800  40.660  1.00  0.00           C  
ATOM    185  C   GLN A  13      56.102-103.718  40.231  1.00  0.00           C  
ATOM    186  O   GLN A  13      57.009-103.932  41.035  1.00  0.00           O  
ATOM    187  CB  GLN A  13      53.937-104.912  39.882  1.00  0.00           C  
ATOM    188  CG  GLN A  13      54.622-106.265  39.971  1.00  0.00           C  
ATOM    189  CD  GLN A  13      53.987-107.298  39.059  1.00  0.00           C  
ATOM    190  NE2 GLN A  13      54.724-108.362  38.765  1.00  0.00           N  
ATOM    191  OE1 GLN A  13      52.841-107.142  38.626  1.00  0.00           O  
ATOM    192  H   GLN A  13      53.100-102.506  39.934  1.00  0.00           H  
ATOM    193  HA  GLN A  13      54.646-104.049  41.721  1.00  0.00           H  
ATOM    194 1HB  GLN A  13      52.926-104.985  40.283  1.00  0.00           H  
ATOM    195 2HB  GLN A  13      53.891-104.590  38.843  1.00  0.00           H  
ATOM    196 1HG  GLN A  13      55.704-106.384  39.906  1.00  0.00           H  
ATOM    197 2HG  GLN A  13      54.297-106.461  40.993  1.00  0.00           H  
ATOM    198 1HE2 GLN A  13      54.357-109.077  38.169  1.00  0.00           H  
ATOM    199 2HE2 GLN A  13      55.648-108.450  39.140  1.00  0.00           H  
ATOM    200  N   GLN A  14      56.323-103.407  38.957  1.00  0.00           N  
ATOM    201  CA  GLN A  14      57.672-103.306  38.416  1.00  0.00           C  
ATOM    202  C   GLN A  14      58.524-102.347  39.237  1.00  0.00           C  
ATOM    203  O   GLN A  14      59.688-102.628  39.526  1.00  0.00           O  
ATOM    204  CB  GLN A  14      57.631-102.841  36.957  1.00  0.00           C  
ATOM    205  CG  GLN A  14      57.153-103.901  35.980  1.00  0.00           C  
ATOM    206  CD  GLN A  14      58.254-104.870  35.593  1.00  0.00           C  
ATOM    207  NE2 GLN A  14      58.485-105.013  34.293  1.00  0.00           N  
ATOM    208  OE1 GLN A  14      58.892-105.482  36.453  1.00  0.00           O  
ATOM    209  H   GLN A  14      55.535-103.237  38.349  1.00  0.00           H  
ATOM    210  HA  GLN A  14      58.161-104.279  38.470  1.00  0.00           H  
ATOM    211 1HB  GLN A  14      56.966-101.978  36.921  1.00  0.00           H  
ATOM    212 2HB  GLN A  14      58.642-102.531  36.698  1.00  0.00           H  
ATOM    213 1HG  GLN A  14      56.240-104.476  36.133  1.00  0.00           H  
ATOM    214 2HG  GLN A  14      57.006-103.200  35.158  1.00  0.00           H  
ATOM    215 1HE2 GLN A  14      59.200-105.637  33.977  1.00  0.00           H  
ATOM    216 2HE2 GLN A  14      57.945-104.496  33.628  1.00  0.00           H  
ATOM    217  N   ARG A  15      57.939-101.214  39.611  1.00  0.00           N  
ATOM    218  CA  ARG A  15      58.656-100.194  40.366  1.00  0.00           C  
ATOM    219  C   ARG A  15      59.007-100.687  41.763  1.00  0.00           C  
ATOM    220  O   ARG A  15      59.894-100.143  42.420  1.00  0.00           O  
ATOM    221  CB  ARG A  15      57.896 -98.876  40.415  1.00  0.00           C  
ATOM    222  CG  ARG A  15      58.594 -97.765  41.182  1.00  0.00           C  
ATOM    223  CD  ARG A  15      59.880 -97.321  40.585  1.00  0.00           C  
ATOM    224  NE  ARG A  15      60.601 -96.334  41.372  1.00  0.00           N  
ATOM    225  CZ  ARG A  15      61.424 -96.626  42.399  1.00  0.00           C  
ATOM    226  NH1 ARG A  15      61.603 -97.868  42.791  1.00  0.00           N1+
ATOM    227  NH2 ARG A  15      62.027 -95.627  43.019  1.00  0.00           N  
ATOM    228  H   ARG A  15      56.973-101.056  39.365  1.00  0.00           H  
ATOM    229  HA  ARG A  15      59.601 -99.965  39.872  1.00  0.00           H  
ATOM    230 1HB  ARG A  15      57.742 -98.559  39.384  1.00  0.00           H  
ATOM    231 2HB  ARG A  15      56.933 -99.082  40.879  1.00  0.00           H  
ATOM    232 1HG  ARG A  15      57.928 -96.901  41.223  1.00  0.00           H  
ATOM    233 2HG  ARG A  15      58.796 -98.117  42.194  1.00  0.00           H  
ATOM    234 1HD  ARG A  15      60.533 -98.187  40.470  1.00  0.00           H  
ATOM    235 2HD  ARG A  15      59.684 -96.882  39.608  1.00  0.00           H  
ATOM    236  HE  ARG A  15      60.610 -95.326  41.290  1.00  0.00           H  
ATOM    237 1HH1 ARG A  15      61.120 -98.620  42.318  1.00  0.00           H  
ATOM    238 2HH1 ARG A  15      62.223 -98.065  43.563  1.00  0.00           H  
ATOM    239 1HH2 ARG A  15      61.864 -94.676  42.716  1.00  0.00           H  
ATOM    240 2HH2 ARG A  15      62.648 -95.818  43.791  1.00  0.00           H  
ATOM    241  N   LYS A  16      58.304-101.722  42.214  1.00  0.00           N  
ATOM    242  CA  LYS A  16      58.662-102.412  43.447  1.00  0.00           C  
ATOM    243  C   LYS A  16      59.672-103.521  43.184  1.00  0.00           C  
ATOM    244  O   LYS A  16      60.367-103.970  44.095  1.00  0.00           O  
ATOM    245  CB  LYS A  16      57.415-102.985  44.121  1.00  0.00           C  
ATOM    246  CG  LYS A  16      56.488-101.938  44.724  1.00  0.00           C  
ATOM    247  CD  LYS A  16      55.292-102.586  45.407  1.00  0.00           C  
ATOM    248  CE  LYS A  16      54.417-101.547  46.093  1.00  0.00           C  
ATOM    249  NZ  LYS A  16      53.243-102.165  46.767  1.00  0.00           N1+
ATOM    250  H   LYS A  16      57.501-102.038  41.688  1.00  0.00           H  
ATOM    251  HA  LYS A  16      59.140-101.714  44.136  1.00  0.00           H  
ATOM    252 1HB  LYS A  16      56.876-103.555  43.363  1.00  0.00           H  
ATOM    253 2HB  LYS A  16      57.757-103.661  44.906  1.00  0.00           H  
ATOM    254 1HG  LYS A  16      57.051-101.355  45.452  1.00  0.00           H  
ATOM    255 2HG  LYS A  16      56.140-101.283  43.925  1.00  0.00           H  
ATOM    256 1HD  LYS A  16      54.707-103.116  44.655  1.00  0.00           H  
ATOM    257 2HD  LYS A  16      55.658-103.297  46.148  1.00  0.00           H  
ATOM    258 1HE  LYS A  16      55.023-101.022  46.830  1.00  0.00           H  
ATOM    259 2HE  LYS A  16      54.071-100.841  45.339  1.00  0.00           H  
ATOM    260 1HZ  LYS A  16      52.690-101.445  47.207  1.00  0.00           H  
ATOM    261 2HZ  LYS A  16      52.680-102.652  46.083  1.00  0.00           H  
ATOM    262 3HZ  LYS A  16      53.563-102.820  47.466  1.00  0.00           H  
ATOM    263  N   GLU A  17      59.749-103.960  41.932  1.00  0.00           N  
ATOM    264  CA  GLU A  17      60.680-105.013  41.544  1.00  0.00           C  
ATOM    265  C   GLU A  17      62.022-104.433  41.119  1.00  0.00           C  
ATOM    266  O   GLU A  17      63.030-105.139  41.079  1.00  0.00           O  
ATOM    267  CB  GLU A  17      60.090-105.861  40.415  1.00  0.00           C  
ATOM    268  CG  GLU A  17      58.878-106.688  40.817  1.00  0.00           C  
ATOM    269  CD  GLU A  17      58.240-107.339  39.622  1.00  0.00           C  
ATOM    270  OE1 GLU A  17      58.651-107.051  38.523  1.00  0.00           O  
ATOM    271  OE2 GLU A  17      57.419-108.205  39.809  1.00  0.00           O1-
ATOM    272  H   GLU A  17      59.147-103.553  41.230  1.00  0.00           H  
ATOM    273  HA  GLU A  17      60.880-105.661  42.398  1.00  0.00           H  
ATOM    274 1HB  GLU A  17      59.812-105.175  39.615  1.00  0.00           H  
ATOM    275 2HB  GLU A  17      60.883-106.524  40.067  1.00  0.00           H  
ATOM    276 1HG  GLU A  17      59.101-107.448  41.566  1.00  0.00           H  
ATOM    277 2HG  GLU A  17      58.194-105.954  41.239  1.00  0.00           H  
ATOM    278  N   SER A  18      62.030-103.144  40.799  1.00  0.00           N  
ATOM    279  CA  SER A  18      63.244-102.471  40.354  1.00  0.00           C  
ATOM    280  C   SER A  18      63.234-101.000  40.748  1.00  0.00           C  
ATOM    281  O   SER A  18      62.259-100.504  41.313  1.00  0.00           O  
ATOM    282  CB  SER A  18      63.401-102.615  38.853  1.00  0.00           C  
ATOM    283  OG  SER A  18      62.459-101.852  38.150  1.00  0.00           O  
ATOM    284  H   SER A  18      61.171-102.615  40.867  1.00  0.00           H  
ATOM    285  HA  SER A  18      64.158-102.945  40.714  1.00  0.00           H  
ATOM    286 1HB  SER A  18      64.401-102.288  38.574  1.00  0.00           H  
ATOM    287 2HB  SER A  18      63.276-103.664  38.588  1.00  0.00           H  
ATOM    288  HG  SER A  18      61.584-102.008  38.514  1.00  0.00           H  
ATOM    289  N   LYS A  19      64.326-100.304  40.447  1.00  0.00           N  
ATOM    290  CA  LYS A  19      64.444 -98.887  40.766  1.00  0.00           C  
ATOM    291  C   LYS A  19      64.286 -98.026  39.520  1.00  0.00           C  
ATOM    292  O   LYS A  19      64.523 -96.819  39.552  1.00  0.00           O  
ATOM    293  CB  LYS A  19      65.789 -98.599  41.436  1.00  0.00           C  
ATOM    294  CG  LYS A  19      65.985 -99.296  42.776  1.00  0.00           C  
ATOM    295  CD  LYS A  19      67.314 -98.911  43.410  1.00  0.00           C  
ATOM    296  CE  LYS A  19      67.527 -99.634  44.732  1.00  0.00           C  
ATOM    297  NZ  LYS A  19      68.826 -99.271  45.361  1.00  0.00           N1+
ATOM    298  H   LYS A  19      65.093-100.771  39.984  1.00  0.00           H  
ATOM    299  HA  LYS A  19      63.646 -98.594  41.448  1.00  0.00           H  
ATOM    300 1HB  LYS A  19      66.566 -98.920  40.743  1.00  0.00           H  
ATOM    301 2HB  LYS A  19      65.852 -97.520  41.577  1.00  0.00           H  
ATOM    302 1HG  LYS A  19      65.169 -99.008  43.439  1.00  0.00           H  
ATOM    303 2HG  LYS A  19      65.958-100.373  42.614  1.00  0.00           H  
ATOM    304 1HD  LYS A  19      68.117 -99.171  42.718  1.00  0.00           H  
ATOM    305 2HD  LYS A  19      67.318 -97.834  43.581  1.00  0.00           H  
ATOM    306 1HE  LYS A  19      66.713 -99.368  45.402  1.00  0.00           H  
ATOM    307 2HE  LYS A  19      67.505-100.707  44.542  1.00  0.00           H  
ATOM    308 1HZ  LYS A  19      68.929 -99.771  46.232  1.00  0.00           H  
ATOM    309 2HZ  LYS A  19      69.583 -99.518  44.740  1.00  0.00           H  
ATOM    310 3HZ  LYS A  19      68.848 -98.276  45.539  1.00  0.00           H  
ATOM    311  N   LYS A  20      63.883 -98.654  38.420  1.00  0.00           N  
ATOM    312  CA  LYS A  20      63.766 -97.963  37.142  1.00  0.00           C  
ATOM    313  C   LYS A  20      62.495 -97.124  37.084  1.00  0.00           C  
ATOM    314  O   LYS A  20      61.502 -97.439  37.740  1.00  0.00           O  
ATOM    315  CB  LYS A  20      63.787 -98.965  35.987  1.00  0.00           C  
ATOM    316  CG  LYS A  20      65.110 -99.699  35.814  1.00  0.00           C  
ATOM    317  CD  LYS A  20      65.051-100.682  34.656  1.00  0.00           C  
ATOM    318  CE  LYS A  20      66.376-101.410  34.478  1.00  0.00           C  
ATOM    319  NZ  LYS A  20      66.330-102.383  33.352  1.00  0.00           N1+
ATOM    320  H   LYS A  20      63.653 -99.637  38.471  1.00  0.00           H  
ATOM    321  HA  LYS A  20      64.600 -97.272  37.018  1.00  0.00           H  
ATOM    322 1HB  LYS A  20      62.993 -99.688  36.177  1.00  0.00           H  
ATOM    323 2HB  LYS A  20      63.560 -98.409  35.076  1.00  0.00           H  
ATOM    324 1HG  LYS A  20      65.892 -98.963  35.627  1.00  0.00           H  
ATOM    325 2HG  LYS A  20      65.331-100.236  36.736  1.00  0.00           H  
ATOM    326 1HD  LYS A  20      64.261-101.407  34.855  1.00  0.00           H  
ATOM    327 2HD  LYS A  20      64.816-100.132  33.744  1.00  0.00           H  
ATOM    328 1HE  LYS A  20      67.150-100.669  34.285  1.00  0.00           H  
ATOM    329 2HE  LYS A  20      66.602-101.937  35.404  1.00  0.00           H  
ATOM    330 1HZ  LYS A  20      67.224-102.843  33.269  1.00  0.00           H  
ATOM    331 2HZ  LYS A  20      65.612-103.071  33.531  1.00  0.00           H  
ATOM    332 3HZ  LYS A  20      66.121-101.894  32.494  1.00  0.00           H  
ATOM    333  N   PRO A  21      62.532 -96.056  36.295  1.00  0.00           N  
ATOM    334  CA  PRO A  21      61.369 -95.196  36.112  1.00  0.00           C  
ATOM    335  C   PRO A  21      60.168 -95.993  35.619  1.00  0.00           C  
ATOM    336  O   PRO A  21      60.283 -96.802  34.699  1.00  0.00           O  
ATOM    337  CB  PRO A  21      61.831 -94.154  35.089  1.00  0.00           C  
ATOM    338  CG  PRO A  21      63.314 -94.130  35.226  1.00  0.00           C  
ATOM    339  CD  PRO A  21      63.710 -95.550  35.531  1.00  0.00           C  
ATOM    340  HA  PRO A  21      61.034 -94.730  37.051  1.00  0.00           H  
ATOM    341 1HB  PRO A  21      61.528 -94.431  34.068  1.00  0.00           H  
ATOM    342 2HB  PRO A  21      61.395 -93.165  35.297  1.00  0.00           H  
ATOM    343 1HG  PRO A  21      63.793 -93.776  34.301  1.00  0.00           H  
ATOM    344 2HG  PRO A  21      63.629 -93.450  36.032  1.00  0.00           H  
ATOM    345 1HD  PRO A  21      63.880 -96.140  34.617  1.00  0.00           H  
ATOM    346 2HD  PRO A  21      64.634 -95.606  36.125  1.00  0.00           H  
ATOM    347  N   PRO A  22      59.015 -95.759  36.237  1.00  0.00           N  
ATOM    348  CA  PRO A  22      57.786 -96.441  35.848  1.00  0.00           C  
ATOM    349  C   PRO A  22      57.381 -96.077  34.426  1.00  0.00           C  
ATOM    350  O   PRO A  22      56.685 -96.839  33.755  1.00  0.00           O  
ATOM    351  CB  PRO A  22      56.755 -95.971  36.880  1.00  0.00           C  
ATOM    352  CG  PRO A  22      57.303 -94.681  37.390  1.00  0.00           C  
ATOM    353  CD  PRO A  22      58.798 -94.854  37.388  1.00  0.00           C  
ATOM    354  HA  PRO A  22      57.890 -97.536  35.843  1.00  0.00           H  
ATOM    355 1HB  PRO A  22      55.765 -95.829  36.424  1.00  0.00           H  
ATOM    356 2HB  PRO A  22      56.635 -96.702  37.692  1.00  0.00           H  
ATOM    357 1HG  PRO A  22      57.001 -93.839  36.751  1.00  0.00           H  
ATOM    358 2HG  PRO A  22      56.931 -94.465  38.403  1.00  0.00           H  
ATOM    359 1HD  PRO A  22      59.327 -93.899  37.255  1.00  0.00           H  
ATOM    360 2HD  PRO A  22      59.167 -95.297  38.326  1.00  0.00           H  
ATOM    361  N   ALA A  23      57.820 -94.908  33.972  1.00  0.00           N  
ATOM    362  CA  ALA A  23      57.573 -94.477  32.601  1.00  0.00           C  
ATOM    363  C   ALA A  23      58.281 -95.384  31.602  1.00  0.00           C  
ATOM    364  O   ALA A  23      57.851 -95.517  30.457  1.00  0.00           O  
ATOM    365  CB  ALA A  23      58.010 -93.032  32.413  1.00  0.00           C  
ATOM    366  H   ALA A  23      58.340 -94.303  34.592  1.00  0.00           H  
ATOM    367  HA  ALA A  23      56.503 -94.547  32.400  1.00  0.00           H  
ATOM    368 1HB  ALA A  23      57.819 -92.726  31.384  1.00  0.00           H  
ATOM    369 2HB  ALA A  23      57.449 -92.391  33.093  1.00  0.00           H  
ATOM    370 3HB  ALA A  23      59.074 -92.943  32.625  1.00  0.00           H  
ATOM    371  N   LYS A  24      59.370 -96.004  32.042  1.00  0.00           N  
ATOM    372  CA  LYS A  24      60.148 -96.889  31.184  1.00  0.00           C  
ATOM    373  C   LYS A  24      59.774 -98.348  31.412  1.00  0.00           C  
ATOM    374  O   LYS A  24      59.843 -99.168  30.497  1.00  0.00           O  
ATOM    375  CB  LYS A  24      61.646 -96.687  31.422  1.00  0.00           C  
ATOM    376  CG  LYS A  24      62.154 -95.293  31.079  1.00  0.00           C  
ATOM    377  CD  LYS A  24      63.640 -95.157  31.379  1.00  0.00           C  
ATOM    378  CE  LYS A  24      64.123 -93.732  31.154  1.00  0.00           C  
ATOM    379  NZ  LYS A  24      65.546 -93.557  31.549  1.00  0.00           N1+
ATOM    380  H   LYS A  24      59.666 -95.860  32.997  1.00  0.00           H  
ATOM    381  HA  LYS A  24      59.930 -96.673  30.138  1.00  0.00           H  
ATOM    382 1HB  LYS A  24      61.831 -96.892  32.477  1.00  0.00           H  
ATOM    383 2HB  LYS A  24      62.169 -97.423  30.812  1.00  0.00           H  
ATOM    384 1HG  LYS A  24      61.979 -95.112  30.019  1.00  0.00           H  
ATOM    385 2HG  LYS A  24      61.595 -94.566  31.668  1.00  0.00           H  
ATOM    386 1HD  LYS A  24      63.811 -95.438  32.420  1.00  0.00           H  
ATOM    387 2HD  LYS A  24      64.189 -95.834  30.726  1.00  0.00           H  
ATOM    388 1HE  LYS A  24      64.008 -93.496  30.097  1.00  0.00           H  
ATOM    389 2HE  LYS A  24      63.497 -93.061  31.744  1.00  0.00           H  
ATOM    390 1HZ  LYS A  24      65.827 -92.601  31.384  1.00  0.00           H  
ATOM    391 2HZ  LYS A  24      65.652 -93.775  32.530  1.00  0.00           H  
ATOM    392 3HZ  LYS A  24      66.125 -94.177  31.002  1.00  0.00           H  
ATOM    393  N   LEU A  25      59.377 -98.666  32.640  1.00  0.00           N  
ATOM    394  CA  LEU A  25      59.023-100.034  33.000  1.00  0.00           C  
ATOM    395  C   LEU A  25      57.791-100.503  32.237  1.00  0.00           C  
ATOM    396  O   LEU A  25      56.831 -99.752  32.067  1.00  0.00           O  
ATOM    397  CB  LEU A  25      58.786-100.138  34.513  1.00  0.00           C  
ATOM    398  CG  LEU A  25      60.047-100.032  35.380  1.00  0.00           C  
ATOM    399  CD1 LEU A  25      59.661 -99.812  36.837  1.00  0.00           C  
ATOM    400  CD2 LEU A  25      60.879-101.297  35.226  1.00  0.00           C  
ATOM    401  H   LEU A  25      59.319 -97.942  33.342  1.00  0.00           H  
ATOM    402  HA  LEU A  25      59.834-100.706  32.722  1.00  0.00           H  
ATOM    403 1HB  LEU A  25      58.159 -99.261  34.656  1.00  0.00           H  
ATOM    404 2HB  LEU A  25      58.222-101.035  34.771  1.00  0.00           H  
ATOM    405  HG  LEU A  25      60.635 -99.198  34.996  1.00  0.00           H  
ATOM    406 1HD1 LEU A  25      60.563 -99.738  37.445  1.00  0.00           H  
ATOM    407 2HD1 LEU A  25      59.087 -98.891  36.926  1.00  0.00           H  
ATOM    408 3HD1 LEU A  25      59.059-100.652  37.184  1.00  0.00           H  
ATOM    409 1HD2 LEU A  25      61.775-101.219  35.842  1.00  0.00           H  
ATOM    410 2HD2 LEU A  25      60.293-102.159  35.544  1.00  0.00           H  
ATOM    411 3HD2 LEU A  25      61.166-101.419  34.182  1.00  0.00           H  
ATOM    412  N   GLN A  26      57.825-101.751  31.779  1.00  0.00           N  
ATOM    413  CA  GLN A  26      56.750-102.294  30.959  1.00  0.00           C  
ATOM    414  C   GLN A  26      55.953-103.344  31.722  1.00  0.00           C  
ATOM    415  O   GLN A  26      56.438-103.920  32.695  1.00  0.00           O  
ATOM    416  CB  GLN A  26      57.313-102.906  29.673  1.00  0.00           C  
ATOM    417  CG  GLN A  26      58.114-101.936  28.822  1.00  0.00           C  
ATOM    418  CD  GLN A  26      57.270-100.788  28.303  1.00  0.00           C  
ATOM    419  NE2 GLN A  26      57.669 -99.565  28.632  1.00  0.00           N  
ATOM    420  OE1 GLN A  26      56.271-100.997  27.610  1.00  0.00           O  
ATOM    421  H   GLN A  26      58.616-102.335  32.006  1.00  0.00           H  
ATOM    422  HA  GLN A  26      56.049-101.500  30.701  1.00  0.00           H  
ATOM    423 1HB  GLN A  26      57.945-103.743  29.973  1.00  0.00           H  
ATOM    424 2HB  GLN A  26      56.463-103.280  29.104  1.00  0.00           H  
ATOM    425 1HG  GLN A  26      59.075-101.529  29.136  1.00  0.00           H  
ATOM    426 2HG  GLN A  26      58.270-102.645  28.008  1.00  0.00           H  
ATOM    427 1HE2 GLN A  26      57.151 -98.767  28.319  1.00  0.00           H  
ATOM    428 2HE2 GLN A  26      58.486 -99.440  29.195  1.00  0.00           H  
ATOM    429  N   PRO A  27      54.726-103.590  31.273  1.00  0.00           N  
ATOM    430  CA  PRO A  27      53.877-104.606  31.882  1.00  0.00           C  
ATOM    431  C   PRO A  27      54.509-105.989  31.777  1.00  0.00           C  
ATOM    432  O   PRO A  27      55.174-106.304  30.791  1.00  0.00           O  
ATOM    433  CB  PRO A  27      52.562-104.514  31.101  1.00  0.00           C  
ATOM    434  CG  PRO A  27      52.938-103.855  29.817  1.00  0.00           C  
ATOM    435  CD  PRO A  27      54.034-102.886  30.173  1.00  0.00           C  
ATOM    436  HA  PRO A  27      53.725-104.445  32.960  1.00  0.00           H  
ATOM    437 1HB  PRO A  27      52.127-105.508  30.925  1.00  0.00           H  
ATOM    438 2HB  PRO A  27      51.811-103.923  31.646  1.00  0.00           H  
ATOM    439 1HG  PRO A  27      53.287-104.592  29.080  1.00  0.00           H  
ATOM    440 2HG  PRO A  27      52.079-103.335  29.371  1.00  0.00           H  
ATOM    441 1HD  PRO A  27      54.706-102.689  29.325  1.00  0.00           H  
ATOM    442 2HD  PRO A  27      53.638-101.913  30.500  1.00  0.00           H  
ATOM    443  N   ARG A  28      54.298-106.810  32.799  1.00  0.00           N  
ATOM    444  CA  ARG A  28      54.849-108.160  32.825  1.00  0.00           C  
ATOM    445  C   ARG A  28      54.013-109.112  31.982  1.00  0.00           C  
ATOM    446  O   ARG A  28      54.427-109.590  31.207  1.00  0.00           O  
ATOM    447  CB  ARG A  28      55.026-108.680  34.244  1.00  0.00           C  
ATOM    448  CG  ARG A  28      56.122-107.994  35.045  1.00  0.00           C  
ATOM    449  CD  ARG A  28      57.467-108.604  34.891  1.00  0.00           C  
ATOM    450  NE  ARG A  28      58.460-108.121  35.837  1.00  0.00           N  
ATOM    451  CZ  ARG A  28      59.751-108.508  35.855  1.00  0.00           C  
ATOM    452  NH1 ARG A  28      60.200-109.408  35.008  1.00  0.00           N1+
ATOM    453  NH2 ARG A  28      60.549-107.976  36.764  1.00  0.00           N  
ATOM    454  OXT ARG A  28      52.857-109.291  32.248  1.00  0.00           O1-
ATOM    455  H   ARG A  28      53.740-106.492  33.579  1.00  0.00           H  
ATOM    456  HA  ARG A  28      55.850-108.157  32.392  1.00  0.00           H  
ATOM    457 1HB  ARG A  28      54.072-108.548  34.753  1.00  0.00           H  
ATOM    458 2HB  ARG A  28      55.253-109.743  34.166  1.00  0.00           H  
ATOM    459 1HG  ARG A  28      56.186-106.954  34.725  1.00  0.00           H  
ATOM    460 2HG  ARG A  28      55.853-108.033  36.102  1.00  0.00           H  
ATOM    461 1HD  ARG A  28      57.385-109.682  35.025  1.00  0.00           H  
ATOM    462 2HD  ARG A  28      57.839-108.391  33.889  1.00  0.00           H  
ATOM    463  HE  ARG A  28      58.361-107.457  36.593  1.00  0.00           H  
ATOM    464 1HH1 ARG A  28      59.573-109.818  34.331  1.00  0.00           H  
ATOM    465 2HH1 ARG A  28      61.171-109.684  35.039  1.00  0.00           H  
ATOM    466 1HH2 ARG A  28      60.183-107.299  37.419  1.00  0.00           H  
ATOM    467 2HH2 ARG A  28      61.519-108.249  36.801  1.00  0.00           H  
ENDMDL
MODEL        8
ATOM      1  N   GLY A   1      55.195 -99.154  21.849  1.00  0.00           N  
ATOM      2  CA  GLY A   1      55.714 -97.868  21.396  1.00  0.00           C  
ATOM      3  C   GLY A   1      55.915 -96.912  22.564  1.00  0.00           C  
ATOM      4  O   GLY A   1      55.405 -97.142  23.661  1.00  0.00           O  
ATOM      5  H   GLY A   1      54.674 -99.197  22.714  1.00  0.00           H  
ATOM      6 1HA  GLY A   1      56.671 -98.027  20.897  1.00  0.00           H  
ATOM      7 2HA  GLY A   1      55.008 -97.427  20.693  1.00  0.00           H  
ATOM      8  N   SER A   2      56.662 -95.840  22.323  1.00  0.00           N  
ATOM      9  CA  SER A   2      56.937 -94.850  23.357  1.00  0.00           C  
ATOM     10  C   SER A   2      55.656 -94.176  23.830  1.00  0.00           C  
ATOM     11  O   SER A   2      55.489 -93.905  25.019  1.00  0.00           O  
ATOM     12  CB  SER A   2      57.919 -93.816  22.841  1.00  0.00           C  
ATOM     13  OG  SER A   2      57.363 -93.021  21.830  1.00  0.00           O  
ATOM     14  H   SER A   2      57.048 -95.707  21.399  1.00  0.00           H  
ATOM     15  HA  SER A   2      57.481 -95.257  24.211  1.00  0.00           H  
ATOM     16 1HB  SER A   2      58.218 -93.176  23.670  1.00  0.00           H  
ATOM     17 2HB  SER A   2      58.794 -94.331  22.447  1.00  0.00           H  
ATOM     18  HG  SER A   2      57.194 -92.141  22.172  1.00  0.00           H  
ATOM     19  N   SER A   3      54.754 -93.909  22.893  1.00  0.00           N  
ATOM     20  CA  SER A   3      53.444 -93.358  23.225  1.00  0.00           C  
ATOM     21  C   SER A   3      52.653 -94.315  24.107  1.00  0.00           C  
ATOM     22  O   SER A   3      52.154 -93.930  25.164  1.00  0.00           O  
ATOM     23  CB  SER A   3      52.672 -93.048  21.957  1.00  0.00           C  
ATOM     24  OG  SER A   3      52.368 -94.206  21.230  1.00  0.00           O  
ATOM     25  H   SER A   3      54.981 -94.090  21.925  1.00  0.00           H  
ATOM     26  HA  SER A   3      53.494 -92.375  23.695  1.00  0.00           H  
ATOM     27 1HB  SER A   3      51.744 -92.545  22.229  1.00  0.00           H  
ATOM     28 2HB  SER A   3      53.274 -92.386  21.335  1.00  0.00           H  
ATOM     29  HG  SER A   3      52.766 -94.149  20.357  1.00  0.00           H  
ATOM     30  N   PHE A   4      52.542 -95.564  23.666  1.00  0.00           N  
ATOM     31  CA  PHE A   4      51.852 -96.590  24.439  1.00  0.00           C  
ATOM     32  C   PHE A   4      52.358 -96.633  25.875  1.00  0.00           C  
ATOM     33  O   PHE A   4      51.572 -96.631  26.821  1.00  0.00           O  
ATOM     34  CB  PHE A   4      52.023 -97.960  23.780  1.00  0.00           C  
ATOM     35  CG  PHE A   4      51.452 -99.094  24.583  1.00  0.00           C  
ATOM     36  CD1 PHE A   4      50.089 -99.352  24.577  1.00  0.00           C  
ATOM     37  CD2 PHE A   4      52.277 -99.905  25.347  1.00  0.00           C  
ATOM     38  CE1 PHE A   4      49.564-100.394  25.316  1.00  0.00           C  
ATOM     39  CE2 PHE A   4      51.755-100.948  26.086  1.00  0.00           C  
ATOM     40  CZ  PHE A   4      50.397-101.194  26.070  1.00  0.00           C  
ATOM     41  H   PHE A   4      52.947 -95.808  22.774  1.00  0.00           H  
ATOM     42  HA  PHE A   4      50.787 -96.359  24.493  1.00  0.00           H  
ATOM     43 1HB  PHE A   4      51.517 -97.977  22.815  1.00  0.00           H  
ATOM     44 2HB  PHE A   4      53.080 -98.178  23.639  1.00  0.00           H  
ATOM     45  HD1 PHE A   4      49.432 -98.721  23.979  1.00  0.00           H  
ATOM     46  HD2 PHE A   4      53.351 -99.711  25.361  1.00  0.00           H  
ATOM     47  HE1 PHE A   4      48.492-100.586  25.301  1.00  0.00           H  
ATOM     48  HE2 PHE A   4      52.415-101.579  26.683  1.00  0.00           H  
ATOM     49  HZ  PHE A   4      49.984-102.016  26.653  1.00  0.00           H  
ATOM     50  N   LEU A   5      53.678 -96.671  26.031  1.00  0.00           N  
ATOM     51  CA  LEU A   5      54.289 -96.855  27.341  1.00  0.00           C  
ATOM     52  C   LEU A   5      54.146 -95.604  28.197  1.00  0.00           C  
ATOM     53  O   LEU A   5      53.969 -95.687  29.412  1.00  0.00           O  
ATOM     54  CB  LEU A   5      55.769 -97.230  27.187  1.00  0.00           C  
ATOM     55  CG  LEU A   5      56.033 -98.603  26.558  1.00  0.00           C  
ATOM     56  CD1 LEU A   5      57.523 -98.781  26.296  1.00  0.00           C  
ATOM     57  CD2 LEU A   5      55.514 -99.695  27.482  1.00  0.00           C  
ATOM     58  H   LEU A   5      54.272 -96.570  25.220  1.00  0.00           H  
ATOM     59  HA  LEU A   5      53.776 -97.655  27.874  1.00  0.00           H  
ATOM     60 1HB  LEU A   5      56.082 -96.439  26.506  1.00  0.00           H  
ATOM     61 2HB  LEU A   5      56.310 -97.132  28.129  1.00  0.00           H  
ATOM     62  HG  LEU A   5      55.460 -98.650  25.632  1.00  0.00           H  
ATOM     63 1HD1 LEU A   5      57.700 -99.758  25.850  1.00  0.00           H  
ATOM     64 2HD1 LEU A   5      57.868 -98.003  25.615  1.00  0.00           H  
ATOM     65 3HD1 LEU A   5      58.068 -98.708  27.237  1.00  0.00           H  
ATOM     66 1HD2 LEU A   5      55.701-100.670  27.033  1.00  0.00           H  
ATOM     67 2HD2 LEU A   5      56.026 -99.632  28.443  1.00  0.00           H  
ATOM     68 3HD2 LEU A   5      54.442 -99.565  27.633  1.00  0.00           H  
ATOM     69  N   SER A   6      54.222 -94.442  27.556  1.00  0.00           N  
ATOM     70  CA  SER A   6      54.173 -93.170  28.266  1.00  0.00           C  
ATOM     71  C   SER A   6      52.788 -92.917  28.849  1.00  0.00           C  
ATOM     72  O   SER A   6      51.803 -93.514  28.415  1.00  0.00           O  
ATOM     73  CB  SER A   6      54.570 -92.039  27.338  1.00  0.00           C  
ATOM     74  OG  SER A   6      53.620 -91.828  26.330  1.00  0.00           O  
ATOM     75  H   SER A   6      54.316 -94.441  26.550  1.00  0.00           H  
ATOM     76  HA  SER A   6      54.928 -93.082  29.049  1.00  0.00           H  
ATOM     77 1HB  SER A   6      54.672 -91.126  27.926  1.00  0.00           H  
ATOM     78 2HB  SER A   6      55.527 -92.282  26.878  1.00  0.00           H  
ATOM     79  HG  SER A   6      53.168 -92.653  26.138  1.00  0.00           H  
ATOM     80  N   PRO A   7      52.721 -92.030  29.836  1.00  0.00           N  
ATOM     81  CA  PRO A   7      51.459 -91.714  30.496  1.00  0.00           C  
ATOM     82  C   PRO A   7      50.403 -91.280  29.488  1.00  0.00           C  
ATOM     83  O   PRO A   7      50.719 -90.666  28.469  1.00  0.00           O  
ATOM     84  CB  PRO A   7      51.820 -90.591  31.473  1.00  0.00           C  
ATOM     85  CG  PRO A   7      53.267 -90.803  31.766  1.00  0.00           C  
ATOM     86  CD  PRO A   7      53.864 -91.307  30.478  1.00  0.00           C  
ATOM     87  HA  PRO A   7      51.020 -92.581  31.012  1.00  0.00           H  
ATOM     88 1HB  PRO A   7      51.644 -89.599  31.030  1.00  0.00           H  
ATOM     89 2HB  PRO A   7      51.217 -90.646  32.391  1.00  0.00           H  
ATOM     90 1HG  PRO A   7      53.749 -89.867  32.084  1.00  0.00           H  
ATOM     91 2HG  PRO A   7      53.406 -91.531  32.578  1.00  0.00           H  
ATOM     92 1HD  PRO A   7      54.225 -90.489  29.838  1.00  0.00           H  
ATOM     93 2HD  PRO A   7      54.716 -91.980  30.651  1.00  0.00           H  
ATOM     94  N   GLU A   8      49.148 -91.601  29.779  1.00  0.00           N  
ATOM     95  CA  GLU A   8      48.061 -91.384  28.831  1.00  0.00           C  
ATOM     96  C   GLU A   8      48.168 -90.012  28.177  1.00  0.00           C  
ATOM     97  O   GLU A   8      47.989 -89.875  26.967  1.00  0.00           O  
ATOM     98  CB  GLU A   8      46.706 -91.530  29.527  1.00  0.00           C  
ATOM     99  CG  GLU A   8      45.505 -91.388  28.601  1.00  0.00           C  
ATOM    100  CD  GLU A   8      44.217 -91.623  29.338  1.00  0.00           C  
ATOM    101  OE1 GLU A   8      44.268 -91.893  30.514  1.00  0.00           O  
ATOM    102  OE2 GLU A   8      43.178 -91.424  28.755  1.00  0.00           O1-
ATOM    103  H   GLU A   8      48.939 -92.007  30.681  1.00  0.00           H  
ATOM    104  HA  GLU A   8      48.120 -92.117  28.026  1.00  0.00           H  
ATOM    105 1HB  GLU A   8      46.691 -92.516  29.990  1.00  0.00           H  
ATOM    106 2HB  GLU A   8      46.660 -90.763  30.301  1.00  0.00           H  
ATOM    107 1HG  GLU A   8      45.462 -90.425  28.093  1.00  0.00           H  
ATOM    108 2HG  GLU A   8      45.654 -92.179  27.867  1.00  0.00           H  
ATOM    109  N   HIS A   9      48.462 -88.998  28.984  1.00  0.00           N  
ATOM    110  CA  HIS A   9      48.636 -87.642  28.478  1.00  0.00           C  
ATOM    111  C   HIS A   9      49.683 -87.596  27.374  1.00  0.00           C  
ATOM    112  O   HIS A   9      49.464 -86.998  26.320  1.00  0.00           O  
ATOM    113  CB  HIS A   9      49.026 -86.688  29.611  1.00  0.00           C  
ATOM    114  CG  HIS A   9      49.221 -85.272  29.165  1.00  0.00           C  
ATOM    115  CD2 HIS A   9      50.344 -84.535  29.001  1.00  0.00           C  
ATOM    116  ND1 HIS A   9      48.168 -84.447  28.826  1.00  0.00           N  
ATOM    117  CE1 HIS A   9      48.637 -83.263  28.474  1.00  0.00           C  
ATOM    118  NE2 HIS A   9      49.953 -83.291  28.571  1.00  0.00           N  
ATOM    119  H   HIS A   9      48.568 -89.172  29.973  1.00  0.00           H  
ATOM    120  HA  HIS A   9      47.703 -87.294  28.035  1.00  0.00           H  
ATOM    121 1HB  HIS A   9      48.246 -86.670  30.373  1.00  0.00           H  
ATOM    122 2HB  HIS A   9      49.966 -87.005  30.061  1.00  0.00           H  
ATOM    123  HD1 HIS A   9      47.195 -84.665  28.911  1.00  0.00           H  
ATOM    124  HD2 HIS A   9      51.402 -84.756  29.143  1.00  0.00           H  
ATOM    125  HE1 HIS A   9      47.959 -82.465  28.171  1.00  0.00           H  
ATOM    126  N   GLN A  10      50.824 -88.229  27.621  1.00  0.00           N  
ATOM    127  CA  GLN A  10      51.907 -88.268  26.646  1.00  0.00           C  
ATOM    128  C   GLN A  10      51.568 -89.190  25.483  1.00  0.00           C  
ATOM    129  O   GLN A  10      52.032 -88.987  24.360  1.00  0.00           O  
ATOM    130  CB  GLN A  10      53.209 -88.727  27.308  1.00  0.00           C  
ATOM    131  CG  GLN A  10      53.783 -87.737  28.307  1.00  0.00           C  
ATOM    132  CD  GLN A  10      54.146 -86.411  27.665  1.00  0.00           C  
ATOM    133  NE2 GLN A  10      53.795 -85.317  28.332  1.00  0.00           N  
ATOM    134  OE1 GLN A  10      54.739 -86.371  26.584  1.00  0.00           O  
ATOM    135  H   GLN A  10      50.945 -88.697  28.508  1.00  0.00           H  
ATOM    136  HA  GLN A  10      52.051 -87.274  26.221  1.00  0.00           H  
ATOM    137 1HB  GLN A  10      52.993 -89.672  27.805  1.00  0.00           H  
ATOM    138 2HB  GLN A  10      53.927 -88.897  26.505  1.00  0.00           H  
ATOM    139 1HG  GLN A  10      53.310 -87.526  29.266  1.00  0.00           H  
ATOM    140 2HG  GLN A  10      54.700 -88.302  28.472  1.00  0.00           H  
ATOM    141 1HE2 GLN A  10      54.008 -84.413  27.957  1.00  0.00           H  
ATOM    142 2HE2 GLN A  10      53.317 -85.395  29.206  1.00  0.00           H  
ATOM    143  N   ARG A  11      50.756 -90.206  25.757  1.00  0.00           N  
ATOM    144  CA  ARG A  11      50.291 -91.117  24.717  1.00  0.00           C  
ATOM    145  C   ARG A  11      49.507 -90.373  23.643  1.00  0.00           C  
ATOM    146  O   ARG A  11      49.724 -90.578  22.449  1.00  0.00           O  
ATOM    147  CB  ARG A  11      49.489 -92.277  25.288  1.00  0.00           C  
ATOM    148  CG  ARG A  11      49.146 -93.370  24.288  1.00  0.00           C  
ATOM    149  CD  ARG A  11      48.520 -94.575  24.890  1.00  0.00           C  
ATOM    150  NE  ARG A  11      49.202 -95.084  26.069  1.00  0.00           N  
ATOM    151  CZ  ARG A  11      48.703 -95.042  27.320  1.00  0.00           C  
ATOM    152  NH1 ARG A  11      47.538 -94.483  27.565  1.00  0.00           N1+
ATOM    153  NH2 ARG A  11      49.427 -95.555  28.299  1.00  0.00           N  
ATOM    154  H   ARG A  11      50.454 -90.350  26.709  1.00  0.00           H  
ATOM    155  HA  ARG A  11      51.146 -91.573  24.217  1.00  0.00           H  
ATOM    156 1HB  ARG A  11      50.080 -92.703  26.098  1.00  0.00           H  
ATOM    157 2HB  ARG A  11      48.568 -91.858  25.693  1.00  0.00           H  
ATOM    158 1HG  ARG A  11      48.452 -92.962  23.554  1.00  0.00           H  
ATOM    159 2HG  ARG A  11      50.063 -93.682  23.787  1.00  0.00           H  
ATOM    160 1HD  ARG A  11      47.498 -94.335  25.183  1.00  0.00           H  
ATOM    161 2HD  ARG A  11      48.507 -95.375  24.150  1.00  0.00           H  
ATOM    162  HE  ARG A  11      50.108 -95.528  26.149  1.00  0.00           H  
ATOM    163 1HH1 ARG A  11      47.005 -94.079  26.809  1.00  0.00           H  
ATOM    164 2HH1 ARG A  11      47.181 -94.462  28.510  1.00  0.00           H  
ATOM    165 1HH2 ARG A  11      50.329 -95.965  28.095  1.00  0.00           H  
ATOM    166 2HH2 ARG A  11      49.077 -95.537  29.245  1.00  0.00           H  
ATOM    167  N   VAL A  12      48.596 -89.508  24.076  1.00  0.00           N  
ATOM    168  CA  VAL A  12      47.793 -88.715  23.152  1.00  0.00           C  
ATOM    169  C   VAL A  12      48.660 -87.745  22.361  1.00  0.00           C  
ATOM    170  O   VAL A  12      48.500 -87.599  21.150  1.00  0.00           O  
ATOM    171  CB  VAL A  12      46.697 -87.924  23.891  1.00  0.00           C  
ATOM    172  CG1 VAL A  12      46.015 -86.948  22.944  1.00  0.00           C  
ATOM    173  CG2 VAL A  12      45.677 -88.871  24.504  1.00  0.00           C  
ATOM    174  H   VAL A  12      48.455 -89.398  25.069  1.00  0.00           H  
ATOM    175  HA  VAL A  12      47.319 -89.345  22.399  1.00  0.00           H  
ATOM    176  HB  VAL A  12      47.153 -87.374  24.715  1.00  0.00           H  
ATOM    177 1HG1 VAL A  12      45.245 -86.396  23.483  1.00  0.00           H  
ATOM    178 2HG1 VAL A  12      46.752 -86.248  22.551  1.00  0.00           H  
ATOM    179 3HG1 VAL A  12      45.559 -87.498  22.121  1.00  0.00           H  
ATOM    180 1HG2 VAL A  12      44.911 -88.296  25.022  1.00  0.00           H  
ATOM    181 2HG2 VAL A  12      45.214 -89.465  23.715  1.00  0.00           H  
ATOM    182 3HG2 VAL A  12      46.174 -89.533  25.212  1.00  0.00           H  
ATOM    183  N   GLN A  13      49.582 -87.083  23.054  1.00  0.00           N  
ATOM    184  CA  GLN A  13      50.450 -86.096  22.425  1.00  0.00           C  
ATOM    185  C   GLN A  13      51.341 -86.739  21.370  1.00  0.00           C  
ATOM    186  O   GLN A  13      51.444 -86.246  20.247  1.00  0.00           O  
ATOM    187  CB  GLN A  13      51.316 -85.396  23.477  1.00  0.00           C  
ATOM    188  CG  GLN A  13      50.561 -84.408  24.348  1.00  0.00           C  
ATOM    189  CD  GLN A  13      51.417 -83.851  25.469  1.00  0.00           C  
ATOM    190  NE2 GLN A  13      50.937 -82.792  26.110  1.00  0.00           N  
ATOM    191  OE1 GLN A  13      52.498 -84.371  25.760  1.00  0.00           O  
ATOM    192  H   GLN A  13      49.681 -87.268  24.042  1.00  0.00           H  
ATOM    193  HA  GLN A  13      49.844 -85.353  21.907  1.00  0.00           H  
ATOM    194 1HB  GLN A  13      51.751 -86.179  24.097  1.00  0.00           H  
ATOM    195 2HB  GLN A  13      52.109 -84.879  22.937  1.00  0.00           H  
ATOM    196 1HG  GLN A  13      49.973 -83.588  23.937  1.00  0.00           H  
ATOM    197 2HG  GLN A  13      49.888 -85.159  24.767  1.00  0.00           H  
ATOM    198 1HE2 GLN A  13      51.458 -82.381  26.859  1.00  0.00           H  
ATOM    199 2HE2 GLN A  13      50.054 -82.403  25.843  1.00  0.00           H  
ATOM    200  N   GLN A  14      51.984 -87.841  21.739  1.00  0.00           N  
ATOM    201  CA  GLN A  14      52.936 -88.505  20.855  1.00  0.00           C  
ATOM    202  C   GLN A  14      52.229 -89.148  19.670  1.00  0.00           C  
ATOM    203  O   GLN A  14      52.740 -89.137  18.549  1.00  0.00           O  
ATOM    204  CB  GLN A  14      53.729 -89.567  21.622  1.00  0.00           C  
ATOM    205  CG  GLN A  14      54.720 -89.000  22.625  1.00  0.00           C  
ATOM    206  CD  GLN A  14      55.490 -90.085  23.354  1.00  0.00           C  
ATOM    207  NE2 GLN A  14      54.947 -90.544  24.475  1.00  0.00           N  
ATOM    208  OE1 GLN A  14      56.561 -90.508  22.911  1.00  0.00           O  
ATOM    209  H   GLN A  14      51.811 -88.229  22.655  1.00  0.00           H  
ATOM    210  HA  GLN A  14      53.626 -87.769  20.443  1.00  0.00           H  
ATOM    211 1HB  GLN A  14      53.000 -90.193  22.137  1.00  0.00           H  
ATOM    212 2HB  GLN A  14      54.258 -90.162  20.879  1.00  0.00           H  
ATOM    213 1HG  GLN A  14      55.419 -88.202  22.376  1.00  0.00           H  
ATOM    214 2HG  GLN A  14      53.952 -88.612  23.295  1.00  0.00           H  
ATOM    215 1HE2 GLN A  14      55.409 -91.260  24.998  1.00  0.00           H  
ATOM    216 2HE2 GLN A  14      54.076 -90.174  24.797  1.00  0.00           H  
ATOM    217  N   ARG A  15      51.051 -89.709  19.922  1.00  0.00           N  
ATOM    218  CA  ARG A  15      50.232 -90.281  18.860  1.00  0.00           C  
ATOM    219  C   ARG A  15      49.692 -89.197  17.937  1.00  0.00           C  
ATOM    220  O   ARG A  15      49.556 -89.406  16.731  1.00  0.00           O  
ATOM    221  CB  ARG A  15      49.112 -91.156  19.407  1.00  0.00           C  
ATOM    222  CG  ARG A  15      49.569 -92.475  20.010  1.00  0.00           C  
ATOM    223  CD  ARG A  15      48.473 -93.293  20.591  1.00  0.00           C  
ATOM    224  NE  ARG A  15      47.537 -93.827  19.615  1.00  0.00           N  
ATOM    225  CZ  ARG A  15      47.703 -94.986  18.949  1.00  0.00           C  
ATOM    226  NH1 ARG A  15      48.781 -95.718  19.122  1.00  0.00           N1+
ATOM    227  NH2 ARG A  15      46.763 -95.359  18.098  1.00  0.00           N  
ATOM    228  H   ARG A  15      50.715 -89.740  20.874  1.00  0.00           H  
ATOM    229  HA  ARG A  15      50.839 -90.943  18.241  1.00  0.00           H  
ATOM    230 1HB  ARG A  15      48.596 -90.572  20.168  1.00  0.00           H  
ATOM    231 2HB  ARG A  15      48.432 -91.356  18.579  1.00  0.00           H  
ATOM    232 1HG  ARG A  15      50.051 -93.064  19.230  1.00  0.00           H  
ATOM    233 2HG  ARG A  15      50.287 -92.264  20.802  1.00  0.00           H  
ATOM    234 1HD  ARG A  15      48.907 -94.140  21.122  1.00  0.00           H  
ATOM    235 2HD  ARG A  15      47.904 -92.680  21.287  1.00  0.00           H  
ATOM    236  HE  ARG A  15      46.658 -93.446  19.288  1.00  0.00           H  
ATOM    237 1HH1 ARG A  15      49.500 -95.411  19.762  1.00  0.00           H  
ATOM    238 2HH1 ARG A  15      48.887 -96.584  18.612  1.00  0.00           H  
ATOM    239 1HH2 ARG A  15      45.947 -94.775  17.964  1.00  0.00           H  
ATOM    240 2HH2 ARG A  15      46.862 -96.222  17.587  1.00  0.00           H  
ATOM    241  N   LYS A  16      49.384 -88.038  18.509  1.00  0.00           N  
ATOM    242  CA  LYS A  16      48.994 -86.875  17.722  1.00  0.00           C  
ATOM    243  C   LYS A  16      50.117 -86.437  16.790  1.00  0.00           C  
ATOM    244  O   LYS A  16      49.872 -86.043  15.650  1.00  0.00           O  
ATOM    245  CB  LYS A  16      48.590 -85.719  18.639  1.00  0.00           C  
ATOM    246  CG  LYS A  16      48.125 -84.467  17.905  1.00  0.00           C  
ATOM    247  CD  LYS A  16      47.681 -83.388  18.880  1.00  0.00           C  
ATOM    248  CE  LYS A  16      47.237 -82.129  18.150  1.00  0.00           C  
ATOM    249  NZ  LYS A  16      46.811 -81.059  19.092  1.00  0.00           N1+
ATOM    250  H   LYS A  16      49.423 -87.961  19.515  1.00  0.00           H  
ATOM    251  HA  LYS A  16      48.144 -87.128  17.086  1.00  0.00           H  
ATOM    252 1HB  LYS A  16      47.786 -86.084  19.278  1.00  0.00           H  
ATOM    253 2HB  LYS A  16      49.459 -85.478  19.251  1.00  0.00           H  
ATOM    254 1HG  LYS A  16      48.953 -84.093  17.300  1.00  0.00           H  
ATOM    255 2HG  LYS A  16      47.293 -84.736  17.255  1.00  0.00           H  
ATOM    256 1HD  LYS A  16      46.850 -83.776  19.473  1.00  0.00           H  
ATOM    257 2HD  LYS A  16      48.515 -83.149  19.539  1.00  0.00           H  
ATOM    258 1HE  LYS A  16      48.071 -81.771  17.547  1.00  0.00           H  
ATOM    259 2HE  LYS A  16      46.405 -82.389  17.495  1.00  0.00           H  
ATOM    260 1HZ  LYS A  16      46.525 -80.244  18.568  1.00  0.00           H  
ATOM    261 2HZ  LYS A  16      46.037 -81.390  19.649  1.00  0.00           H  
ATOM    262 3HZ  LYS A  16      47.582 -80.817  19.697  1.00  0.00           H  
ATOM    263  N   GLU A  17      51.348 -86.509  17.282  1.00  0.00           N  
ATOM    264  CA  GLU A  17      52.519 -86.228  16.460  1.00  0.00           C  
ATOM    265  C   GLU A  17      52.647 -87.233  15.323  1.00  0.00           C  
ATOM    266  O   GLU A  17      52.979 -86.869  14.194  1.00  0.00           O  
ATOM    267  CB  GLU A  17      53.789 -86.238  17.315  1.00  0.00           C  
ATOM    268  CG  GLU A  17      53.906 -85.065  18.279  1.00  0.00           C  
ATOM    269  CD  GLU A  17      55.010 -85.287  19.277  1.00  0.00           C  
ATOM    270  OE1 GLU A  17      55.586 -86.347  19.270  1.00  0.00           O  
ATOM    271  OE2 GLU A  17      55.351 -84.358  19.971  1.00  0.00           O1-
ATOM    272  H   GLU A  17      51.477 -86.765  18.250  1.00  0.00           H  
ATOM    273  HA  GLU A  17      52.419 -85.247  15.997  1.00  0.00           H  
ATOM    274 1HB  GLU A  17      53.787 -87.171  17.878  1.00  0.00           H  
ATOM    275 2HB  GLU A  17      54.635 -86.229  16.629  1.00  0.00           H  
ATOM    276 1HG  GLU A  17      54.054 -84.108  17.781  1.00  0.00           H  
ATOM    277 2HG  GLU A  17      52.947 -85.060  18.795  1.00  0.00           H  
ATOM    278  N   SER A  18      52.384 -88.499  15.626  1.00  0.00           N  
ATOM    279  CA  SER A  18      52.378 -89.545  14.610  1.00  0.00           C  
ATOM    280  C   SER A  18      51.108 -89.494  13.772  1.00  0.00           C  
ATOM    281  O   SER A  18      50.317 -88.557  13.883  1.00  0.00           O  
ATOM    282  CB  SER A  18      52.528 -90.906  15.261  1.00  0.00           C  
ATOM    283  OG  SER A  18      51.317 -91.370  15.794  1.00  0.00           O  
ATOM    284  H   SER A  18      52.180 -88.744  16.584  1.00  0.00           H  
ATOM    285  HA  SER A  18      53.254 -89.521  13.959  1.00  0.00           H  
ATOM    286 1HB  SER A  18      52.880 -91.614  14.512  1.00  0.00           H  
ATOM    287 2HB  SER A  18      53.262 -90.832  16.063  1.00  0.00           H  
ATOM    288  HG  SER A  18      50.848 -90.640  16.205  1.00  0.00           H  
ATOM    289  N   LYS A  19      50.916 -90.507  12.934  1.00  0.00           N  
ATOM    290  CA  LYS A  19      49.716 -90.606  12.112  1.00  0.00           C  
ATOM    291  C   LYS A  19      48.669 -91.496  12.770  1.00  0.00           C  
ATOM    292  O   LYS A  19      47.577 -91.684  12.235  1.00  0.00           O  
ATOM    293  CB  LYS A  19      50.062 -91.140  10.721  1.00  0.00           C  
ATOM    294  CG  LYS A  19      50.969 -90.229   9.904  1.00  0.00           C  
ATOM    295  CD  LYS A  19      51.268 -90.826   8.538  1.00  0.00           C  
ATOM    296  CE  LYS A  19      52.215 -89.942   7.740  1.00  0.00           C  
ATOM    297  NZ  LYS A  19      52.484 -90.494   6.385  1.00  0.00           N1+
ATOM    298  H   LYS A  19      51.621 -91.228  12.864  1.00  0.00           H  
ATOM    299  HA  LYS A  19      49.262 -89.620  12.003  1.00  0.00           H  
ATOM    300 1HB  LYS A  19      50.549 -92.105  10.862  1.00  0.00           H  
ATOM    301 2HB  LYS A  19      49.120 -91.284  10.190  1.00  0.00           H  
ATOM    302 1HG  LYS A  19      50.471 -89.266   9.779  1.00  0.00           H  
ATOM    303 2HG  LYS A  19      51.900 -90.087  10.451  1.00  0.00           H  
ATOM    304 1HD  LYS A  19      51.720 -91.809   8.679  1.00  0.00           H  
ATOM    305 2HD  LYS A  19      50.329 -90.934   7.993  1.00  0.00           H  
ATOM    306 1HE  LYS A  19      51.764 -88.954   7.647  1.00  0.00           H  
ATOM    307 2HE  LYS A  19      53.152 -89.861   8.293  1.00  0.00           H  
ATOM    308 1HZ  LYS A  19      53.116 -89.878   5.891  1.00  0.00           H  
ATOM    309 2HZ  LYS A  19      52.904 -91.409   6.471  1.00  0.00           H  
ATOM    310 3HZ  LYS A  19      51.617 -90.567   5.874  1.00  0.00           H  
ATOM    311  N   LYS A  20      49.010 -92.039  13.932  1.00  0.00           N  
ATOM    312  CA  LYS A  20      48.118 -92.948  14.643  1.00  0.00           C  
ATOM    313  C   LYS A  20      47.085 -92.180  15.459  1.00  0.00           C  
ATOM    314  O   LYS A  20      47.422 -91.236  16.174  1.00  0.00           O  
ATOM    315  CB  LYS A  20      48.917 -93.882  15.553  1.00  0.00           C  
ATOM    316  CG  LYS A  20      49.814 -94.865  14.813  1.00  0.00           C  
ATOM    317  CD  LYS A  20      50.558 -95.772  15.780  1.00  0.00           C  
ATOM    318  CE  LYS A  20      51.479 -96.734  15.044  1.00  0.00           C  
ATOM    319  NZ  LYS A  20      52.219 -97.624  15.979  1.00  0.00           N1+
ATOM    320  H   LYS A  20      49.909 -91.818  14.335  1.00  0.00           H  
ATOM    321  HA  LYS A  20      47.561 -93.552  13.928  1.00  0.00           H  
ATOM    322 1HB  LYS A  20      49.528 -93.252  16.201  1.00  0.00           H  
ATOM    323 2HB  LYS A  20      48.198 -94.433  16.158  1.00  0.00           H  
ATOM    324 1HG  LYS A  20      49.193 -95.469  14.151  1.00  0.00           H  
ATOM    325 2HG  LYS A  20      50.532 -94.299  14.219  1.00  0.00           H  
ATOM    326 1HD  LYS A  20      51.147 -95.150  16.457  1.00  0.00           H  
ATOM    327 2HD  LYS A  20      49.828 -96.340  16.356  1.00  0.00           H  
ATOM    328 1HE  LYS A  20      50.874 -97.337  14.370  1.00  0.00           H  
ATOM    329 2HE  LYS A  20      52.190 -96.147  14.462  1.00  0.00           H  
ATOM    330 1HZ  LYS A  20      52.817 -98.244  15.451  1.00  0.00           H  
ATOM    331 2HZ  LYS A  20      52.782 -97.064  16.603  1.00  0.00           H  
ATOM    332 3HZ  LYS A  20      51.559 -98.168  16.516  1.00  0.00           H  
ATOM    333  N   PRO A  21      45.826 -92.590  15.348  1.00  0.00           N  
ATOM    334  CA  PRO A  21      44.751 -91.981  16.122  1.00  0.00           C  
ATOM    335  C   PRO A  21      45.074 -91.983  17.610  1.00  0.00           C  
ATOM    336  O   PRO A  21      45.216 -93.041  18.223  1.00  0.00           O  
ATOM    337  CB  PRO A  21      43.524 -92.840  15.797  1.00  0.00           C  
ATOM    338  CG  PRO A  21      43.818 -93.415  14.454  1.00  0.00           C  
ATOM    339  CD  PRO A  21      45.302 -93.668  14.444  1.00  0.00           C  
ATOM    340  HA  PRO A  21      44.590 -90.923  15.867  1.00  0.00           H  
ATOM    341 1HB  PRO A  21      43.377 -93.632  16.546  1.00  0.00           H  
ATOM    342 2HB  PRO A  21      42.604 -92.237  15.779  1.00  0.00           H  
ATOM    343 1HG  PRO A  21      43.258 -94.347  14.289  1.00  0.00           H  
ATOM    344 2HG  PRO A  21      43.530 -92.721  13.651  1.00  0.00           H  
ATOM    345 1HD  PRO A  21      45.557 -94.667  14.825  1.00  0.00           H  
ATOM    346 2HD  PRO A  21      45.730 -93.590  13.434  1.00  0.00           H  
ATOM    347  N   PRO A  22      45.188 -90.791  18.186  1.00  0.00           N  
ATOM    348  CA  PRO A  22      45.568 -90.651  19.587  1.00  0.00           C  
ATOM    349  C   PRO A  22      44.598 -91.393  20.498  1.00  0.00           C  
ATOM    350  O   PRO A  22      43.447 -91.629  20.133  1.00  0.00           O  
ATOM    351  CB  PRO A  22      45.548 -89.139  19.831  1.00  0.00           C  
ATOM    352  CG  PRO A  22      45.787 -88.542  18.486  1.00  0.00           C  
ATOM    353  CD  PRO A  22      45.101 -89.463  17.513  1.00  0.00           C  
ATOM    354  HA  PRO A  22      46.554 -91.089  19.807  1.00  0.00           H  
ATOM    355 1HB  PRO A  22      44.583 -88.812  20.246  1.00  0.00           H  
ATOM    356 2HB  PRO A  22      46.326 -88.835  20.547  1.00  0.00           H  
ATOM    357 1HG  PRO A  22      45.377 -87.523  18.424  1.00  0.00           H  
ATOM    358 2HG  PRO A  22      46.864 -88.470  18.271  1.00  0.00           H  
ATOM    359 1HD  PRO A  22      44.054 -89.176  17.338  1.00  0.00           H  
ATOM    360 2HD  PRO A  22      45.598 -89.478  16.533  1.00  0.00           H  
ATOM    361  N   ALA A  23      45.070 -91.758  21.685  1.00  0.00           N  
ATOM    362  CA  ALA A  23      44.259 -92.512  22.633  1.00  0.00           C  
ATOM    363  C   ALA A  23      42.935 -91.810  22.906  1.00  0.00           C  
ATOM    364  O   ALA A  23      42.911 -90.680  23.393  1.00  0.00           O  
ATOM    365  CB  ALA A  23      45.026 -92.731  23.929  1.00  0.00           C  
ATOM    366  H   ALA A  23      46.015 -91.506  21.938  1.00  0.00           H  
ATOM    367  HA  ALA A  23      44.027 -93.485  22.197  1.00  0.00           H  
ATOM    368 1HB  ALA A  23      44.406 -93.297  24.625  1.00  0.00           H  
ATOM    369 2HB  ALA A  23      45.940 -93.288  23.723  1.00  0.00           H  
ATOM    370 3HB  ALA A  23      45.279 -91.768  24.369  1.00  0.00           H  
ATOM    371  N   LYS A  24      41.836 -92.487  22.591  1.00  0.00           N  
ATOM    372  CA  LYS A  24      40.506 -91.955  22.861  1.00  0.00           C  
ATOM    373  C   LYS A  24      40.237 -90.700  22.040  1.00  0.00           C  
ATOM    374  O   LYS A  24      39.421 -89.861  22.422  1.00  0.00           O  
ATOM    375  CB  LYS A  24      40.342 -91.654  24.352  1.00  0.00           C  
ATOM    376  CG  LYS A  24      40.553 -92.856  25.263  1.00  0.00           C  
ATOM    377  CD  LYS A  24      40.500 -92.455  26.729  1.00  0.00           C  
ATOM    378  CE  LYS A  24      40.833 -93.629  27.638  1.00  0.00           C  
ATOM    379  NZ  LYS A  24      40.949 -93.215  29.062  1.00  0.00           N1+
ATOM    380  H   LYS A  24      41.925 -93.392  22.152  1.00  0.00           H  
ATOM    381  HA  LYS A  24      39.750 -92.685  22.568  1.00  0.00           H  
ATOM    382 1HB  LYS A  24      41.065 -90.877  24.602  1.00  0.00           H  
ATOM    383 2HB  LYS A  24      39.332 -91.266  24.490  1.00  0.00           H  
ATOM    384 1HG  LYS A  24      39.770 -93.588  25.057  1.00  0.00           H  
ATOM    385 2HG  LYS A  24      41.525 -93.293  25.039  1.00  0.00           H  
ATOM    386 1HD  LYS A  24      41.219 -91.652  26.895  1.00  0.00           H  
ATOM    387 2HD  LYS A  24      39.497 -92.094  26.955  1.00  0.00           H  
ATOM    388 1HE  LYS A  24      40.042 -94.372  27.539  1.00  0.00           H  
ATOM    389 2HE  LYS A  24      41.778 -94.059  27.307  1.00  0.00           H  
ATOM    390 1HZ  LYS A  24      41.170 -94.021  29.629  1.00  0.00           H  
ATOM    391 2HZ  LYS A  24      41.682 -92.527  29.155  1.00  0.00           H  
ATOM    392 3HZ  LYS A  24      40.073 -92.817  29.369  1.00  0.00           H  
ATOM    393  N   LEU A  25      40.929 -90.576  20.913  1.00  0.00           N  
ATOM    394  CA  LEU A  25      40.669 -89.496  19.969  1.00  0.00           C  
ATOM    395  C   LEU A  25      40.261 -90.041  18.606  1.00  0.00           C  
ATOM    396  O   LEU A  25      40.749 -91.085  18.173  1.00  0.00           O  
ATOM    397  CB  LEU A  25      41.906 -88.600  19.836  1.00  0.00           C  
ATOM    398  CG  LEU A  25      41.956 -87.408  20.801  1.00  0.00           C  
ATOM    399  CD1 LEU A  25      42.465 -87.860  22.163  1.00  0.00           C  
ATOM    400  CD2 LEU A  25      42.852 -86.323  20.223  1.00  0.00           C  
ATOM    401  H   LEU A  25      41.653 -91.249  20.704  1.00  0.00           H  
ATOM    402  HA  LEU A  25      39.833 -88.894  20.324  1.00  0.00           H  
ATOM    403 1HB  LEU A  25      42.678 -89.323  20.095  1.00  0.00           H  
ATOM    404 2HB  LEU A  25      42.054 -88.264  18.809  1.00  0.00           H  
ATOM    405  HG  LEU A  25      40.945 -87.005  20.869  1.00  0.00           H  
ATOM    406 1HD1 LEU A  25      42.497 -87.007  22.841  1.00  0.00           H  
ATOM    407 2HD1 LEU A  25      41.797 -88.619  22.567  1.00  0.00           H  
ATOM    408 3HD1 LEU A  25      43.467 -88.276  22.057  1.00  0.00           H  
ATOM    409 1HD2 LEU A  25      42.886 -85.476  20.909  1.00  0.00           H  
ATOM    410 2HD2 LEU A  25      43.858 -86.717  20.082  1.00  0.00           H  
ATOM    411 3HD2 LEU A  25      42.454 -85.995  19.263  1.00  0.00           H  
ATOM    412  N   GLN A  26      39.362 -89.329  17.935  1.00  0.00           N  
ATOM    413  CA  GLN A  26      38.890 -89.738  16.616  1.00  0.00           C  
ATOM    414  C   GLN A  26      39.503 -88.875  15.521  1.00  0.00           C  
ATOM    415  O   GLN A  26      39.729 -87.680  15.710  1.00  0.00           O  
ATOM    416  CB  GLN A  26      37.363 -89.656  16.546  1.00  0.00           C  
ATOM    417  CG  GLN A  26      36.645 -90.572  17.522  1.00  0.00           C  
ATOM    418  CD  GLN A  26      35.136 -90.460  17.417  1.00  0.00           C  
ATOM    419  NE2 GLN A  26      34.431 -91.048  18.376  1.00  0.00           N  
ATOM    420  OE1 GLN A  26      34.608 -89.847  16.484  1.00  0.00           O  
ATOM    421  H   GLN A  26      38.997 -88.483  18.347  1.00  0.00           H  
ATOM    422  HA  GLN A  26      39.205 -90.763  16.418  1.00  0.00           H  
ATOM    423 1HB  GLN A  26      37.094 -88.619  16.746  1.00  0.00           H  
ATOM    424 2HB  GLN A  26      37.083 -89.914  15.524  1.00  0.00           H  
ATOM    425 1HG  GLN A  26      36.895 -91.627  17.634  1.00  0.00           H  
ATOM    426 2HG  GLN A  26      36.971 -90.027  18.407  1.00  0.00           H  
ATOM    427 1HE2 GLN A  26      33.431 -91.007  18.361  1.00  0.00           H  
ATOM    428 2HE2 GLN A  26      34.900 -91.533  19.115  1.00  0.00           H  
ATOM    429  N   PRO A  27      39.771 -89.489  14.372  1.00  0.00           N  
ATOM    430  CA  PRO A  27      40.340 -88.774  13.237  1.00  0.00           C  
ATOM    431  C   PRO A  27      39.484 -87.574  12.857  1.00  0.00           C  
ATOM    432  O   PRO A  27      38.269 -87.692  12.694  1.00  0.00           O  
ATOM    433  CB  PRO A  27      40.390 -89.823  12.121  1.00  0.00           C  
ATOM    434  CG  PRO A  27      40.459 -91.127  12.840  1.00  0.00           C  
ATOM    435  CD  PRO A  27      39.613 -90.949  14.072  1.00  0.00           C  
ATOM    436  HA  PRO A  27      41.335 -88.356  13.451  1.00  0.00           H  
ATOM    437 1HB  PRO A  27      39.500 -89.770  11.478  1.00  0.00           H  
ATOM    438 2HB  PRO A  27      41.267 -89.680  11.472  1.00  0.00           H  
ATOM    439 1HG  PRO A  27      40.079 -91.947  12.215  1.00  0.00           H  
ATOM    440 2HG  PRO A  27      41.497 -91.379  13.107  1.00  0.00           H  
ATOM    441 1HD  PRO A  27      38.559 -91.208  13.893  1.00  0.00           H  
ATOM    442 2HD  PRO A  27      39.960 -91.573  14.909  1.00  0.00           H  
ATOM    443  N   ARG A  28      40.122 -86.418  12.716  1.00  0.00           N  
ATOM    444  CA  ARG A  28      39.429 -85.203  12.304  1.00  0.00           C  
ATOM    445  C   ARG A  28      40.213 -84.455  11.234  1.00  0.00           C  
ATOM    446  O   ARG A  28      39.804 -84.293  10.336  1.00  0.00           O  
ATOM    447  CB  ARG A  28      39.100 -84.301  13.485  1.00  0.00           C  
ATOM    448  CG  ARG A  28      38.088 -84.874  14.464  1.00  0.00           C  
ATOM    449  CD  ARG A  28      36.704 -84.965  13.932  1.00  0.00           C  
ATOM    450  NE  ARG A  28      35.720 -85.445  14.890  1.00  0.00           N  
ATOM    451  CZ  ARG A  28      35.412 -86.742  15.084  1.00  0.00           C  
ATOM    452  NH1 ARG A  28      35.976 -87.688  14.366  1.00  0.00           N1+
ATOM    453  NH2 ARG A  28      34.506 -87.038  16.000  1.00  0.00           N  
ATOM    454  OXT ARG A  28      41.323 -84.064  11.467  1.00  0.00           O1-
ATOM    455  H   ARG A  28      41.115 -86.379  12.899  1.00  0.00           H  
ATOM    456  HA  ARG A  28      38.467 -85.461  11.860  1.00  0.00           H  
ATOM    457 1HB  ARG A  28      40.036 -84.107  14.007  1.00  0.00           H  
ATOM    458 2HB  ARG A  28      38.713 -83.369  13.074  1.00  0.00           H  
ATOM    459 1HG  ARG A  28      38.407 -85.878  14.745  1.00  0.00           H  
ATOM    460 2HG  ARG A  28      38.066 -84.239  15.351  1.00  0.00           H  
ATOM    461 1HD  ARG A  28      36.385 -83.976  13.604  1.00  0.00           H  
ATOM    462 2HD  ARG A  28      36.695 -85.649  13.084  1.00  0.00           H  
ATOM    463  HE  ARG A  28      35.139 -84.924  15.532  1.00  0.00           H  
ATOM    464 1HH1 ARG A  28      36.654 -87.444  13.657  1.00  0.00           H  
ATOM    465 2HH1 ARG A  28      35.730 -88.654  14.527  1.00  0.00           H  
ATOM    466 1HH2 ARG A  28      34.068 -86.297  16.531  1.00  0.00           H  
ATOM    467 2HH2 ARG A  28      34.256 -88.001  16.166  1.00  0.00           H  
ENDMDL
MODEL        9
ATOM      1  N   GLY A   1      55.188 -98.572  20.989  1.00  0.00           N  
ATOM      2  CA  GLY A   1      55.999 -97.370  20.841  1.00  0.00           C  
ATOM      3  C   GLY A   1      56.047 -96.576  22.140  1.00  0.00           C  
ATOM      4  O   GLY A   1      55.392 -96.930  23.121  1.00  0.00           O  
ATOM      5  H   GLY A   1      54.574 -98.657  21.787  1.00  0.00           H  
ATOM      6 1HA  GLY A   1      57.013 -97.655  20.562  1.00  0.00           H  
ATOM      7 2HA  GLY A   1      55.570 -96.745  20.059  1.00  0.00           H  
ATOM      8  N   SER A   2      56.827 -95.500  22.141  1.00  0.00           N  
ATOM      9  CA  SER A   2      57.006 -94.684  23.337  1.00  0.00           C  
ATOM     10  C   SER A   2      55.678 -94.122  23.824  1.00  0.00           C  
ATOM     11  O   SER A   2      55.493 -93.886  25.019  1.00  0.00           O  
ATOM     12  CB  SER A   2      57.986 -93.561  23.061  1.00  0.00           C  
ATOM     13  OG  SER A   2      59.262 -94.043  22.739  1.00  0.00           O  
ATOM     14  H   SER A   2      57.307 -95.239  21.292  1.00  0.00           H  
ATOM     15  HA  SER A   2      57.506 -95.213  24.150  1.00  0.00           H  
ATOM     16 1HB  SER A   2      57.611 -92.969  22.226  1.00  0.00           H  
ATOM     17 2HB  SER A   2      58.057 -92.933  23.947  1.00  0.00           H  
ATOM     18  HG  SER A   2      59.556 -94.650  23.422  1.00  0.00           H  
ATOM     19  N   SER A   3      54.754 -93.908  22.893  1.00  0.00           N  
ATOM     20  CA  SER A   3      53.445 -93.359  23.225  1.00  0.00           C  
ATOM     21  C   SER A   3      52.653 -94.315  24.107  1.00  0.00           C  
ATOM     22  O   SER A   3      51.686 -93.919  24.756  1.00  0.00           O  
ATOM     23  CB  SER A   3      52.673 -93.048  21.957  1.00  0.00           C  
ATOM     24  OG  SER A   3      52.360 -94.206  21.233  1.00  0.00           O  
ATOM     25  H   SER A   3      54.964 -94.132  21.932  1.00  0.00           H  
ATOM     26  HA  SER A   3      53.495 -92.375  23.695  1.00  0.00           H  
ATOM     27 1HB  SER A   3      51.749 -92.538  22.228  1.00  0.00           H  
ATOM     28 2HB  SER A   3      53.278 -92.392  21.332  1.00  0.00           H  
ATOM     29  HG  SER A   3      51.873 -93.966  20.442  1.00  0.00           H  
ATOM     30  N   PHE A   4      53.069 -95.577  24.124  1.00  0.00           N  
ATOM     31  CA  PHE A   4      52.425 -96.584  24.959  1.00  0.00           C  
ATOM     32  C   PHE A   4      53.317 -96.985  26.127  1.00  0.00           C  
ATOM     33  O   PHE A   4      53.099 -98.018  26.760  1.00  0.00           O  
ATOM     34  CB  PHE A   4      52.063 -97.816  24.127  1.00  0.00           C  
ATOM     35  CG  PHE A   4      51.154 -97.519  22.968  1.00  0.00           C  
ATOM     36  CD1 PHE A   4      51.655 -97.440  21.677  1.00  0.00           C  
ATOM     37  CD2 PHE A   4      49.797 -97.316  23.166  1.00  0.00           C  
ATOM     38  CE1 PHE A   4      50.820 -97.166  20.610  1.00  0.00           C  
ATOM     39  CE2 PHE A   4      48.960 -97.043  22.102  1.00  0.00           C  
ATOM     40  CZ  PHE A   4      49.472 -96.968  20.822  1.00  0.00           C  
ATOM     41  H   PHE A   4      53.852 -95.845  23.545  1.00  0.00           H  
ATOM     42  HA  PHE A   4      51.511 -96.177  25.393  1.00  0.00           H  
ATOM     43 1HB  PHE A   4      52.964 -98.264  23.709  1.00  0.00           H  
ATOM     44 2HB  PHE A   4      51.547 -98.549  24.746  1.00  0.00           H  
ATOM     45  HD1 PHE A   4      52.721 -97.597  21.509  1.00  0.00           H  
ATOM     46  HD2 PHE A   4      49.392 -97.375  24.177  1.00  0.00           H  
ATOM     47  HE1 PHE A   4      51.227 -97.107  19.602  1.00  0.00           H  
ATOM     48  HE2 PHE A   4      47.894 -96.887  22.272  1.00  0.00           H  
ATOM     49  HZ  PHE A   4      48.814 -96.751  19.983  1.00  0.00           H  
ATOM     50  N   LEU A   5      54.321 -96.163  26.406  1.00  0.00           N  
ATOM     51  CA  LEU A   5      55.261 -96.439  27.487  1.00  0.00           C  
ATOM     52  C   LEU A   5      55.214 -95.349  28.550  1.00  0.00           C  
ATOM     53  O   LEU A   5      55.023 -94.173  28.239  1.00  0.00           O  
ATOM     54  CB  LEU A   5      56.683 -96.582  26.930  1.00  0.00           C  
ATOM     55  CG  LEU A   5      56.896 -97.768  25.982  1.00  0.00           C  
ATOM     56  CD1 LEU A   5      58.331 -97.777  25.470  1.00  0.00           C  
ATOM     57  CD2 LEU A   5      56.575 -99.066  26.708  1.00  0.00           C  
ATOM     58  H   LEU A   5      54.438 -95.324  25.856  1.00  0.00           H  
ATOM     59  HA  LEU A   5      54.981 -97.368  27.984  1.00  0.00           H  
ATOM     60 1HB  LEU A   5      56.753 -95.645  26.380  1.00  0.00           H  
ATOM     61 2HB  LEU A   5      57.428 -96.592  27.726  1.00  0.00           H  
ATOM     62  HG  LEU A   5      56.184 -97.660  25.163  1.00  0.00           H  
ATOM     63 1HD1 LEU A   5      58.473 -98.622  24.797  1.00  0.00           H  
ATOM     64 2HD1 LEU A   5      58.530 -96.849  24.934  1.00  0.00           H  
ATOM     65 3HD1 LEU A   5      59.016 -97.865  26.312  1.00  0.00           H  
ATOM     66 1HD2 LEU A   5      56.727 -99.908  26.033  1.00  0.00           H  
ATOM     67 2HD2 LEU A   5      57.232 -99.171  27.573  1.00  0.00           H  
ATOM     68 3HD2 LEU A   5      55.537 -99.050  27.040  1.00  0.00           H  
ATOM     69  N   SER A   6      55.391 -95.745  29.805  1.00  0.00           N  
ATOM     70  CA  SER A   6      55.451 -94.793  30.909  1.00  0.00           C  
ATOM     71  C   SER A   6      56.732 -93.971  30.857  1.00  0.00           C  
ATOM     72  O   SER A   6      57.666 -94.304  30.129  1.00  0.00           O  
ATOM     73  CB  SER A   6      55.343 -95.522  32.233  1.00  0.00           C  
ATOM     74  OG  SER A   6      56.563 -96.092  32.621  1.00  0.00           O  
ATOM     75  H   SER A   6      55.486 -96.732  30.001  1.00  0.00           H  
ATOM     76  HA  SER A   6      54.585 -94.131  30.956  1.00  0.00           H  
ATOM     77 1HB  SER A   6      55.025 -94.813  32.997  1.00  0.00           H  
ATOM     78 2HB  SER A   6      54.598 -96.311  32.139  1.00  0.00           H  
ATOM     79  HG  SER A   6      56.405 -96.763  33.289  1.00  0.00           H  
ATOM     80  N   PRO A   7      56.768 -92.894  31.635  1.00  0.00           N  
ATOM     81  CA  PRO A   7      57.970 -92.077  31.755  1.00  0.00           C  
ATOM     82  C   PRO A   7      59.191 -92.934  32.063  1.00  0.00           C  
ATOM     83  O   PRO A   7      60.259 -92.741  31.483  1.00  0.00           O  
ATOM     84  CB  PRO A   7      57.648 -91.103  32.892  1.00  0.00           C  
ATOM     85  CG  PRO A   7      56.163 -90.975  32.862  1.00  0.00           C  
ATOM     86  CD  PRO A   7      55.652 -92.342  32.494  1.00  0.00           C  
ATOM     87  HA  PRO A   7      58.221 -91.550  30.822  1.00  0.00           H  
ATOM     88 1HB  PRO A   7      57.995 -91.488  33.863  1.00  0.00           H  
ATOM     89 2HB  PRO A   7      58.135 -90.129  32.740  1.00  0.00           H  
ATOM     90 1HG  PRO A   7      55.771 -90.656  33.841  1.00  0.00           H  
ATOM     91 2HG  PRO A   7      55.844 -90.221  32.127  1.00  0.00           H  
ATOM     92 1HD  PRO A   7      55.478 -92.972  33.378  1.00  0.00           H  
ATOM     93 2HD  PRO A   7      54.703 -92.296  31.940  1.00  0.00           H  
ATOM     94  N   GLU A   8      59.026 -93.883  32.979  1.00  0.00           N  
ATOM     95  CA  GLU A   8      60.119 -94.759  33.380  1.00  0.00           C  
ATOM     96  C   GLU A   8      60.443 -95.771  32.288  1.00  0.00           C  
ATOM     97  O   GLU A   8      61.607 -96.081  32.040  1.00  0.00           O  
ATOM     98  CB  GLU A   8      59.776 -95.485  34.683  1.00  0.00           C  
ATOM     99  CG  GLU A   8      59.849 -94.610  35.927  1.00  0.00           C  
ATOM    100  CD  GLU A   8      59.844 -95.441  37.179  1.00  0.00           C  
ATOM    101  OE1 GLU A   8      60.659 -96.325  37.286  1.00  0.00           O  
ATOM    102  OE2 GLU A   8      59.101 -95.121  38.078  1.00  0.00           O1-
ATOM    103  H   GLU A   8      58.119 -93.998  33.410  1.00  0.00           H  
ATOM    104  HA  GLU A   8      61.026 -94.173  33.536  1.00  0.00           H  
ATOM    105 1HB  GLU A   8      58.763 -95.874  34.572  1.00  0.00           H  
ATOM    106 2HB  GLU A   8      60.476 -96.314  34.781  1.00  0.00           H  
ATOM    107 1HG  GLU A   8      60.710 -93.943  35.938  1.00  0.00           H  
ATOM    108 2HG  GLU A   8      58.934 -94.020  35.879  1.00  0.00           H  
ATOM    109  N   HIS A   9      59.404 -96.283  31.637  1.00  0.00           N  
ATOM    110  CA  HIS A   9      59.578 -97.165  30.488  1.00  0.00           C  
ATOM    111  C   HIS A   9      60.438 -96.507  29.415  1.00  0.00           C  
ATOM    112  O   HIS A   9      61.333 -97.138  28.853  1.00  0.00           O  
ATOM    113  CB  HIS A   9      58.220 -97.562  29.900  1.00  0.00           C  
ATOM    114  CG  HIS A   9      57.350 -98.320  30.853  1.00  0.00           C  
ATOM    115  CD2 HIS A   9      57.628 -98.904  32.042  1.00  0.00           C  
ATOM    116  ND1 HIS A   9      56.009 -98.544  30.619  1.00  0.00           N  
ATOM    117  CE1 HIS A   9      55.501 -99.236  31.624  1.00  0.00           C  
ATOM    118  NE2 HIS A   9      56.462 -99.466  32.500  1.00  0.00           N  
ATOM    119  H   HIS A   9      58.470 -96.057  31.946  1.00  0.00           H  
ATOM    120  HA  HIS A   9      60.103 -98.068  30.796  1.00  0.00           H  
ATOM    121 1HB  HIS A   9      57.661 -96.671  29.608  1.00  0.00           H  
ATOM    122 2HB  HIS A   9      58.361 -98.201  29.029  1.00  0.00           H  
ATOM    123  HD2 HIS A   9      58.542 -98.988  32.631  1.00  0.00           H  
ATOM    124  HE1 HIS A   9      54.448 -99.518  31.628  1.00  0.00           H  
ATOM    125  HE2 HIS A   9      56.365 -99.973  33.369  1.00  0.00           H  
ATOM    126  N   GLN A  10      60.161 -95.239  29.137  1.00  0.00           N  
ATOM    127  CA  GLN A  10      60.883 -94.505  28.105  1.00  0.00           C  
ATOM    128  C   GLN A  10      62.297 -94.163  28.560  1.00  0.00           C  
ATOM    129  O   GLN A  10      63.230 -94.149  27.758  1.00  0.00           O  
ATOM    130  CB  GLN A  10      60.135 -93.221  27.736  1.00  0.00           C  
ATOM    131  CG  GLN A  10      58.785 -93.455  27.082  1.00  0.00           C  
ATOM    132  CD  GLN A  10      58.019 -92.163  26.857  1.00  0.00           C  
ATOM    133  NE2 GLN A  10      56.706 -92.215  27.047  1.00  0.00           N  
ATOM    134  OE1 GLN A  10      58.603 -91.130  26.521  1.00  0.00           O  
ATOM    135  H   GLN A  10      59.430 -94.769  29.654  1.00  0.00           H  
ATOM    136  HA  GLN A  10      60.986 -95.129  27.217  1.00  0.00           H  
ATOM    137 1HB  GLN A  10      60.005 -92.656  28.659  1.00  0.00           H  
ATOM    138 2HB  GLN A  10      60.781 -92.664  27.058  1.00  0.00           H  
ATOM    139 1HG  GLN A  10      58.658 -94.077  26.195  1.00  0.00           H  
ATOM    140 2HG  GLN A  10      58.356 -93.963  27.945  1.00  0.00           H  
ATOM    141 1HE2 GLN A  10      56.148 -91.394  26.914  1.00  0.00           H  
ATOM    142 2HE2 GLN A  10      56.272 -93.074  27.322  1.00  0.00           H  
ATOM    143  N   ARG A  11      62.447 -93.888  29.851  1.00  0.00           N  
ATOM    144  CA  ARG A  11      63.766 -93.715  30.449  1.00  0.00           C  
ATOM    145  C   ARG A  11      64.657 -94.920  30.176  1.00  0.00           C  
ATOM    146  O   ARG A  11      65.808 -94.772  29.765  1.00  0.00           O  
ATOM    147  CB  ARG A  11      63.686 -93.407  31.936  1.00  0.00           C  
ATOM    148  CG  ARG A  11      63.255 -91.988  32.273  1.00  0.00           C  
ATOM    149  CD  ARG A  11      62.926 -91.771  33.706  1.00  0.00           C  
ATOM    150  NE  ARG A  11      64.040 -91.978  34.617  1.00  0.00           N  
ATOM    151  CZ  ARG A  11      63.917 -92.154  35.948  1.00  0.00           C  
ATOM    152  NH1 ARG A  11      62.739 -92.111  36.530  1.00  0.00           N1+
ATOM    153  NH2 ARG A  11      65.015 -92.347  36.657  1.00  0.00           N  
ATOM    154  H   ARG A  11      61.628 -93.797  30.434  1.00  0.00           H  
ATOM    155  HA  ARG A  11      64.263 -92.853  30.001  1.00  0.00           H  
ATOM    156 1HB  ARG A  11      62.976 -94.109  32.369  1.00  0.00           H  
ATOM    157 2HB  ARG A  11      64.676 -93.588  32.352  1.00  0.00           H  
ATOM    158 1HG  ARG A  11      64.065 -91.307  32.009  1.00  0.00           H  
ATOM    159 2HG  ARG A  11      62.370 -91.745  31.684  1.00  0.00           H  
ATOM    160 1HD  ARG A  11      62.582 -90.746  33.839  1.00  0.00           H  
ATOM    161 2HD  ARG A  11      62.134 -92.462  33.995  1.00  0.00           H  
ATOM    162  HE  ARG A  11      65.031 -92.024  34.424  1.00  0.00           H  
ATOM    163 1HH1 ARG A  11      61.910 -91.945  35.977  1.00  0.00           H  
ATOM    164 2HH1 ARG A  11      62.667 -92.245  37.529  1.00  0.00           H  
ATOM    165 1HH2 ARG A  11      65.914 -92.359  36.195  1.00  0.00           H  
ATOM    166 2HH2 ARG A  11      64.952 -92.480  37.655  1.00  0.00           H  
ATOM    167  N   VAL A  12      64.118 -96.112  30.408  1.00  0.00           N  
ATOM    168  CA  VAL A  12      64.843 -97.346  30.130  1.00  0.00           C  
ATOM    169  C   VAL A  12      65.127 -97.496  28.641  1.00  0.00           C  
ATOM    170  O   VAL A  12      66.234 -97.857  28.244  1.00  0.00           O  
ATOM    171  CB  VAL A  12      64.064 -98.581  30.621  1.00  0.00           C  
ATOM    172  CG1 VAL A  12      64.742 -99.860  30.152  1.00  0.00           C  
ATOM    173  CG2 VAL A  12      63.945 -98.568  32.137  1.00  0.00           C  
ATOM    174  H   VAL A  12      63.183 -96.165  30.786  1.00  0.00           H  
ATOM    175  HA  VAL A  12      65.826 -97.345  30.603  1.00  0.00           H  
ATOM    176  HB  VAL A  12      63.050 -98.541  30.224  1.00  0.00           H  
ATOM    177 1HG1 VAL A  12      64.179-100.722  30.508  1.00  0.00           H  
ATOM    178 2HG1 VAL A  12      64.778 -99.874  29.063  1.00  0.00           H  
ATOM    179 3HG1 VAL A  12      65.755 -99.901  30.550  1.00  0.00           H  
ATOM    180 1HG2 VAL A  12      63.391 -99.447  32.467  1.00  0.00           H  
ATOM    181 2HG2 VAL A  12      64.940 -98.580  32.580  1.00  0.00           H  
ATOM    182 3HG2 VAL A  12      63.417 -97.668  32.454  1.00  0.00           H  
ATOM    183  N   GLN A  13      64.120 -97.215  27.821  1.00  0.00           N  
ATOM    184  CA  GLN A  13      64.280 -97.242  26.373  1.00  0.00           C  
ATOM    185  C   GLN A  13      65.485 -96.417  25.937  1.00  0.00           C  
ATOM    186  O   GLN A  13      66.273 -96.849  25.095  1.00  0.00           O  
ATOM    187  CB  GLN A  13      63.018 -96.717  25.682  1.00  0.00           C  
ATOM    188  CG  GLN A  13      63.089 -96.724  24.165  1.00  0.00           C  
ATOM    189  CD  GLN A  13      61.825 -96.186  23.524  1.00  0.00           C  
ATOM    190  NE2 GLN A  13      61.762 -96.247  22.199  1.00  0.00           N  
ATOM    191  OE1 GLN A  13      60.912 -95.722  24.213  1.00  0.00           O  
ATOM    192  H   GLN A  13      63.218 -96.978  28.211  1.00  0.00           H  
ATOM    193  HA  GLN A  13      64.471 -98.265  26.045  1.00  0.00           H  
ATOM    194 1HB  GLN A  13      62.193 -97.347  26.016  1.00  0.00           H  
ATOM    195 2HB  GLN A  13      62.866 -95.699  26.039  1.00  0.00           H  
ATOM    196 1HG  GLN A  13      63.941 -96.326  23.613  1.00  0.00           H  
ATOM    197 2HG  GLN A  13      63.082 -97.811  24.083  1.00  0.00           H  
ATOM    198 1HE2 GLN A  13      60.952 -95.907  21.720  1.00  0.00           H  
ATOM    199 2HE2 GLN A  13      62.524 -96.633  21.679  1.00  0.00           H  
ATOM    200  N   GLN A  14      65.623 -95.229  26.516  1.00  0.00           N  
ATOM    201  CA  GLN A  14      66.656 -94.289  26.099  1.00  0.00           C  
ATOM    202  C   GLN A  14      68.024 -94.706  26.625  1.00  0.00           C  
ATOM    203  O   GLN A  14      69.044 -94.120  26.264  1.00  0.00           O  
ATOM    204  CB  GLN A  14      66.324 -92.877  26.587  1.00  0.00           C  
ATOM    205  CG  GLN A  14      65.064 -92.287  25.976  1.00  0.00           C  
ATOM    206  CD  GLN A  14      65.123 -92.240  24.461  1.00  0.00           C  
ATOM    207  NE2 GLN A  14      64.065 -92.716  23.814  1.00  0.00           N  
ATOM    208  OE1 GLN A  14      66.107 -91.776  23.879  1.00  0.00           O  
ATOM    209  H   GLN A  14      64.994 -94.971  27.263  1.00  0.00           H  
ATOM    210  HA  GLN A  14      66.730 -94.286  25.012  1.00  0.00           H  
ATOM    211 1HB  GLN A  14      66.217 -92.935  27.670  1.00  0.00           H  
ATOM    212 2HB  GLN A  14      67.180 -92.249  26.341  1.00  0.00           H  
ATOM    213 1HG  GLN A  14      64.063 -92.610  26.262  1.00  0.00           H  
ATOM    214 2HG  GLN A  14      65.243 -91.283  26.361  1.00  0.00           H  
ATOM    215 1HE2 GLN A  14      64.047 -92.711  22.813  1.00  0.00           H  
ATOM    216 2HE2 GLN A  14      63.288 -93.082  24.326  1.00  0.00           H  
ATOM    217  N   ARG A  15      68.038 -95.723  27.482  1.00  0.00           N  
ATOM    218  CA  ARG A  15      69.286 -96.255  28.017  1.00  0.00           C  
ATOM    219  C   ARG A  15      70.117 -96.913  26.924  1.00  0.00           C  
ATOM    220  O   ARG A  15      71.295 -97.212  27.122  1.00  0.00           O  
ATOM    221  CB  ARG A  15      69.050 -97.202  29.184  1.00  0.00           C  
ATOM    222  CG  ARG A  15      68.417 -96.562  30.409  1.00  0.00           C  
ATOM    223  CD  ARG A  15      69.220 -95.467  31.012  1.00  0.00           C  
ATOM    224  NE  ARG A  15      68.685 -94.943  32.259  1.00  0.00           N  
ATOM    225  CZ  ARG A  15      67.836 -93.902  32.348  1.00  0.00           C  
ATOM    226  NH1 ARG A  15      67.452 -93.245  31.276  1.00  0.00           N1+
ATOM    227  NH2 ARG A  15      67.416 -93.539  33.548  1.00  0.00           N  
ATOM    228  H   ARG A  15      67.163 -96.136  27.768  1.00  0.00           H  
ATOM    229  HA  ARG A  15      69.890 -95.443  28.421  1.00  0.00           H  
ATOM    230 1HB  ARG A  15      68.405 -98.000  28.822  1.00  0.00           H  
ATOM    231 2HB  ARG A  15      70.021 -97.617  29.458  1.00  0.00           H  
ATOM    232 1HG  ARG A  15      67.448 -96.150  30.125  1.00  0.00           H  
ATOM    233 2HG  ARG A  15      68.276 -97.332  31.168  1.00  0.00           H  
ATOM    234 1HD  ARG A  15      70.224 -95.836  31.218  1.00  0.00           H  
ATOM    235 2HD  ARG A  15      69.275 -94.638  30.307  1.00  0.00           H  
ATOM    236  HE  ARG A  15      68.847 -95.249  33.209  1.00  0.00           H  
ATOM    237 1HH1 ARG A  15      67.795 -93.523  30.368  1.00  0.00           H  
ATOM    238 2HH1 ARG A  15      66.815 -92.467  31.364  1.00  0.00           H  
ATOM    239 1HH2 ARG A  15      67.735 -94.043  34.365  1.00  0.00           H  
ATOM    240 2HH2 ARG A  15      66.781 -92.762  33.644  1.00  0.00           H  
ATOM    241  N   LYS A  16      69.498 -97.137  25.770  1.00  0.00           N  
ATOM    242  CA  LYS A  16      70.220 -97.601  24.591  1.00  0.00           C  
ATOM    243  C   LYS A  16      71.346 -96.645  24.222  1.00  0.00           C  
ATOM    244  O   LYS A  16      72.310 -97.031  23.559  1.00  0.00           O  
ATOM    245  CB  LYS A  16      69.264 -97.769  23.409  1.00  0.00           C  
ATOM    246  CG  LYS A  16      68.643 -96.470  22.913  1.00  0.00           C  
ATOM    247  CD  LYS A  16      67.636 -96.726  21.802  1.00  0.00           C  
ATOM    248  CE  LYS A  16      67.029 -95.427  21.293  1.00  0.00           C  
ATOM    249  NZ  LYS A  16      66.019 -95.665  20.226  1.00  0.00           N1+
ATOM    250  H   LYS A  16      68.503 -96.981  25.708  1.00  0.00           H  
ATOM    251  HA  LYS A  16      70.687 -98.565  24.800  1.00  0.00           H  
ATOM    252 1HB  LYS A  16      69.832 -98.230  22.601  1.00  0.00           H  
ATOM    253 2HB  LYS A  16      68.474 -98.448  23.730  1.00  0.00           H  
ATOM    254 1HG  LYS A  16      68.142 -95.983  23.752  1.00  0.00           H  
ATOM    255 2HG  LYS A  16      69.438 -95.825  22.543  1.00  0.00           H  
ATOM    256 1HD  LYS A  16      68.146 -97.235  20.983  1.00  0.00           H  
ATOM    257 2HD  LYS A  16      66.845 -97.368  22.189  1.00  0.00           H  
ATOM    258 1HE  LYS A  16      66.558 -94.918  22.132  1.00  0.00           H  
ATOM    259 2HE  LYS A  16      67.834 -94.806  20.898  1.00  0.00           H  
ATOM    260 1HZ  LYS A  16      65.643 -94.780  19.917  1.00  0.00           H  
ATOM    261 2HZ  LYS A  16      66.457 -96.136  19.447  1.00  0.00           H  
ATOM    262 3HZ  LYS A  16      65.274 -96.239  20.591  1.00  0.00           H  
ATOM    263  N   GLU A  17      71.220 -95.395  24.654  1.00  0.00           N  
ATOM    264  CA  GLU A  17      72.266 -94.402  24.443  1.00  0.00           C  
ATOM    265  C   GLU A  17      72.798 -93.873  25.769  1.00  0.00           C  
ATOM    266  O   GLU A  17      73.987 -93.581  25.900  1.00  0.00           O  
ATOM    267  CB  GLU A  17      71.744 -93.245  23.588  1.00  0.00           C  
ATOM    268  CG  GLU A  17      71.442 -93.618  22.144  1.00  0.00           C  
ATOM    269  CD  GLU A  17      70.815 -92.470  21.403  1.00  0.00           C  
ATOM    270  OE1 GLU A  17      70.580 -91.453  22.009  1.00  0.00           O  
ATOM    271  OE2 GLU A  17      70.673 -92.568  20.206  1.00  0.00           O1-
ATOM    272  H   GLU A  17      70.377 -95.126  25.141  1.00  0.00           H  
ATOM    273  HA  GLU A  17      73.113 -94.860  23.930  1.00  0.00           H  
ATOM    274 1HB  GLU A  17      70.833 -92.882  24.066  1.00  0.00           H  
ATOM    275 2HB  GLU A  17      72.503 -92.463  23.610  1.00  0.00           H  
ATOM    276 1HG  GLU A  17      72.315 -93.970  21.595  1.00  0.00           H  
ATOM    277 2HG  GLU A  17      70.720 -94.429  22.233  1.00  0.00           H  
ATOM    278  N   SER A  18      71.911 -93.752  26.751  1.00  0.00           N  
ATOM    279  CA  SER A  18      72.271 -93.179  28.043  1.00  0.00           C  
ATOM    280  C   SER A  18      73.087 -94.162  28.873  1.00  0.00           C  
ATOM    281  O   SER A  18      72.875 -95.373  28.804  1.00  0.00           O  
ATOM    282  CB  SER A  18      71.022 -92.762  28.795  1.00  0.00           C  
ATOM    283  OG  SER A  18      71.301 -92.407  30.121  1.00  0.00           O  
ATOM    284  H   SER A  18      70.963 -94.065  26.598  1.00  0.00           H  
ATOM    285  HA  SER A  18      72.804 -92.230  27.962  1.00  0.00           H  
ATOM    286 1HB  SER A  18      70.580 -91.907  28.285  1.00  0.00           H  
ATOM    287 2HB  SER A  18      70.318 -93.592  28.790  1.00  0.00           H  
ATOM    288  HG  SER A  18      70.546 -91.948  30.495  1.00  0.00           H  
ATOM    289  N   LYS A  19      74.020 -93.634  29.657  1.00  0.00           N  
ATOM    290  CA  LYS A  19      74.836 -94.460  30.540  1.00  0.00           C  
ATOM    291  C   LYS A  19      74.298 -94.438  31.966  1.00  0.00           C  
ATOM    292  O   LYS A  19      74.914 -94.987  32.880  1.00  0.00           O  
ATOM    293  CB  LYS A  19      76.291 -93.991  30.519  1.00  0.00           C  
ATOM    294  CG  LYS A  19      76.973 -94.117  29.164  1.00  0.00           C  
ATOM    295  CD  LYS A  19      78.428 -93.677  29.233  1.00  0.00           C  
ATOM    296  CE  LYS A  19      79.099 -93.764  27.870  1.00  0.00           C  
ATOM    297  NZ  LYS A  19      80.529 -93.354  27.926  1.00  0.00           N1+
ATOM    298  H   LYS A  19      74.169 -92.635  29.641  1.00  0.00           H  
ATOM    299  HA  LYS A  19      74.800 -95.499  30.211  1.00  0.00           H  
ATOM    300 1HB  LYS A  19      76.295 -92.945  30.831  1.00  0.00           H  
ATOM    301 2HB  LYS A  19      76.831 -94.589  31.254  1.00  0.00           H  
ATOM    302 1HG  LYS A  19      76.924 -95.160  28.848  1.00  0.00           H  
ATOM    303 2HG  LYS A  19      76.438 -93.495  28.447  1.00  0.00           H  
ATOM    304 1HD  LYS A  19      78.463 -92.647  29.591  1.00  0.00           H  
ATOM    305 2HD  LYS A  19      78.954 -94.322  29.938  1.00  0.00           H  
ATOM    306 1HE  LYS A  19      79.030 -94.793  27.520  1.00  0.00           H  
ATOM    307 2HE  LYS A  19      78.562 -93.111  27.183  1.00  0.00           H  
ATOM    308 1HZ  LYS A  19      80.936 -93.425  27.004  1.00  0.00           H  
ATOM    309 2HZ  LYS A  19      80.593 -92.398  28.250  1.00  0.00           H  
ATOM    310 3HZ  LYS A  19      81.027 -93.959  28.562  1.00  0.00           H  
ATOM    311  N   LYS A  20      73.148 -93.799  32.149  1.00  0.00           N  
ATOM    312  CA  LYS A  20      72.555 -93.654  33.473  1.00  0.00           C  
ATOM    313  C   LYS A  20      71.853 -94.935  33.906  1.00  0.00           C  
ATOM    314  O   LYS A  20      71.453 -95.746  33.072  1.00  0.00           O  
ATOM    315  CB  LYS A  20      71.571 -92.482  33.494  1.00  0.00           C  
ATOM    316  CG  LYS A  20      72.187 -91.138  33.131  1.00  0.00           C  
ATOM    317  CD  LYS A  20      73.221 -90.706  34.160  1.00  0.00           C  
ATOM    318  CE  LYS A  20      73.723 -89.296  33.884  1.00  0.00           C  
ATOM    319  NZ  LYS A  20      74.713 -88.849  34.902  1.00  0.00           N1+
ATOM    320  H   LYS A  20      72.671 -93.404  31.351  1.00  0.00           H  
ATOM    321  HA  LYS A  20      73.338 -93.464  34.209  1.00  0.00           H  
ATOM    322 1HB  LYS A  20      70.776 -92.720  32.788  1.00  0.00           H  
ATOM    323 2HB  LYS A  20      71.158 -92.431  34.502  1.00  0.00           H  
ATOM    324 1HG  LYS A  20      72.663 -91.227  32.153  1.00  0.00           H  
ATOM    325 2HG  LYS A  20      71.391 -90.395  33.081  1.00  0.00           H  
ATOM    326 1HD  LYS A  20      72.763 -90.743  35.149  1.00  0.00           H  
ATOM    327 2HD  LYS A  20      74.059 -91.402  34.124  1.00  0.00           H  
ATOM    328 1HE  LYS A  20      74.184 -89.284  32.899  1.00  0.00           H  
ATOM    329 2HE  LYS A  20      72.866 -88.622  33.892  1.00  0.00           H  
ATOM    330 1HZ  LYS A  20      75.020 -87.912  34.683  1.00  0.00           H  
ATOM    331 2HZ  LYS A  20      74.285 -88.860  35.817  1.00  0.00           H  
ATOM    332 3HZ  LYS A  20      75.507 -89.473  34.894  1.00  0.00           H  
ATOM    333  N   PRO A  21      71.706 -95.110  35.215  1.00  0.00           N  
ATOM    334  CA  PRO A  21      70.995 -96.260  35.759  1.00  0.00           C  
ATOM    335  C   PRO A  21      69.592 -96.366  35.178  1.00  0.00           C  
ATOM    336  O   PRO A  21      68.834 -95.396  35.180  1.00  0.00           O  
ATOM    337  CB  PRO A  21      70.976 -96.009  37.270  1.00  0.00           C  
ATOM    338  CG  PRO A  21      72.148 -95.119  37.513  1.00  0.00           C  
ATOM    339  CD  PRO A  21      72.231 -94.229  36.303  1.00  0.00           C  
ATOM    340  HA  PRO A  21      71.478 -97.217  35.509  1.00  0.00           H  
ATOM    341 1HB  PRO A  21      70.038 -95.528  37.587  1.00  0.00           H  
ATOM    342 2HB  PRO A  21      71.064 -96.947  37.836  1.00  0.00           H  
ATOM    343 1HG  PRO A  21      72.014 -94.528  38.431  1.00  0.00           H  
ATOM    344 2HG  PRO A  21      73.071 -95.705  37.639  1.00  0.00           H  
ATOM    345 1HD  PRO A  21      71.623 -93.319  36.412  1.00  0.00           H  
ATOM    346 2HD  PRO A  21      73.262 -93.903  36.096  1.00  0.00           H  
ATOM    347  N   PRO A  22      69.250 -97.549  34.679  1.00  0.00           N  
ATOM    348  CA  PRO A  22      67.913 -97.804  34.157  1.00  0.00           C  
ATOM    349  C   PRO A  22      66.845 -97.479  35.193  1.00  0.00           C  
ATOM    350  O   PRO A  22      67.028 -97.726  36.385  1.00  0.00           O  
ATOM    351  CB  PRO A  22      67.930 -99.291  33.793  1.00  0.00           C  
ATOM    352  CG  PRO A  22      69.370 -99.600  33.558  1.00  0.00           C  
ATOM    353  CD  PRO A  22      70.125 -98.754  34.547  1.00  0.00           C  
ATOM    354  HA  PRO A  22      67.668 -97.173  33.289  1.00  0.00           H  
ATOM    355 1HB  PRO A  22      67.517 -99.910  34.604  1.00  0.00           H  
ATOM    356 2HB  PRO A  22      67.328 -99.494  32.894  1.00  0.00           H  
ATOM    357 1HG  PRO A  22      69.578-100.669  33.712  1.00  0.00           H  
ATOM    358 2HG  PRO A  22      69.664 -99.360  32.526  1.00  0.00           H  
ATOM    359 1HD  PRO A  22      70.258 -99.262  35.514  1.00  0.00           H  
ATOM    360 2HD  PRO A  22      71.129 -98.486  34.184  1.00  0.00           H  
ATOM    361  N   ALA A  23      65.729 -96.924  34.732  1.00  0.00           N  
ATOM    362  CA  ALA A  23      64.595 -96.645  35.605  1.00  0.00           C  
ATOM    363  C   ALA A  23      63.982 -97.933  36.139  1.00  0.00           C  
ATOM    364  O   ALA A  23      64.107 -98.992  35.527  1.00  0.00           O  
ATOM    365  CB  ALA A  23      63.549 -95.821  34.867  1.00  0.00           C  
ATOM    366  H   ALA A  23      65.665 -96.690  33.752  1.00  0.00           H  
ATOM    367  HA  ALA A  23      64.947 -96.072  36.463  1.00  0.00           H  
ATOM    368 1HB  ALA A  23      62.709 -95.621  35.533  1.00  0.00           H  
ATOM    369 2HB  ALA A  23      63.990 -94.877  34.546  1.00  0.00           H  
ATOM    370 3HB  ALA A  23      63.199 -96.375  33.997  1.00  0.00           H  
ATOM    371  N   LYS A  24      63.317 -97.833  37.286  1.00  0.00           N  
ATOM    372  CA  LYS A  24      62.771 -99.006  37.958  1.00  0.00           C  
ATOM    373  C   LYS A  24      61.850 -99.792  37.033  1.00  0.00           C  
ATOM    374  O   LYS A  24      62.056-100.984  36.803  1.00  0.00           O  
ATOM    375  CB  LYS A  24      62.018 -98.596  39.225  1.00  0.00           C  
ATOM    376  CG  LYS A  24      61.404 -99.757  39.996  1.00  0.00           C  
ATOM    377  CD  LYS A  24      60.673 -99.270  41.239  1.00  0.00           C  
ATOM    378  CE  LYS A  24      60.007-100.422  41.977  1.00  0.00           C  
ATOM    379  NZ  LYS A  24      59.278 -99.959  43.188  1.00  0.00           N1+
ATOM    380  H   LYS A  24      63.188 -96.923  37.703  1.00  0.00           H  
ATOM    381  HA  LYS A  24      63.580 -99.682  38.239  1.00  0.00           H  
ATOM    382 1HB  LYS A  24      62.729 -98.071  39.863  1.00  0.00           H  
ATOM    383 2HB  LYS A  24      61.230 -97.907  38.919  1.00  0.00           H  
ATOM    384 1HG  LYS A  24      60.704-100.276  39.341  1.00  0.00           H  
ATOM    385 2HG  LYS A  24      62.202-100.439  40.288  1.00  0.00           H  
ATOM    386 1HD  LYS A  24      61.393 -98.783  41.897  1.00  0.00           H  
ATOM    387 2HD  LYS A  24      59.914 -98.548  40.935  1.00  0.00           H  
ATOM    388 1HE  LYS A  24      59.309-100.907  41.295  1.00  0.00           H  
ATOM    389 2HE  LYS A  24      60.781-101.133  42.268  1.00  0.00           H  
ATOM    390 1HZ  LYS A  24      58.852-100.752  43.648  1.00  0.00           H  
ATOM    391 2HZ  LYS A  24      59.925 -99.510  43.821  1.00  0.00           H  
ATOM    392 3HZ  LYS A  24      58.561 -99.302  42.918  1.00  0.00           H  
ATOM    393  N   LEU A  25      60.835 -99.117  36.505  1.00  0.00           N  
ATOM    394  CA  LEU A  25      59.852 -99.763  35.642  1.00  0.00           C  
ATOM    395  C   LEU A  25      60.427-100.031  34.257  1.00  0.00           C  
ATOM    396  O   LEU A  25      61.174 -99.215  33.717  1.00  0.00           O  
ATOM    397  CB  LEU A  25      58.589 -98.900  35.539  1.00  0.00           C  
ATOM    398  CG  LEU A  25      57.857 -98.652  36.865  1.00  0.00           C  
ATOM    399  CD1 LEU A  25      56.679 -97.714  36.643  1.00  0.00           C  
ATOM    400  CD2 LEU A  25      57.388 -99.980  37.441  1.00  0.00           C  
ATOM    401  H   LEU A  25      60.742 -98.132  36.706  1.00  0.00           H  
ATOM    402  HA  LEU A  25      59.583-100.734  36.058  1.00  0.00           H  
ATOM    403 1HB  LEU A  25      59.037 -97.974  35.180  1.00  0.00           H  
ATOM    404 2HB  LEU A  25      57.898 -99.283  34.788  1.00  0.00           H  
ATOM    405  HG  LEU A  25      58.580 -98.223  37.559  1.00  0.00           H  
ATOM    406 1HD1 LEU A  25      56.165 -97.545  37.589  1.00  0.00           H  
ATOM    407 2HD1 LEU A  25      57.040 -96.763  36.251  1.00  0.00           H  
ATOM    408 3HD1 LEU A  25      55.987 -98.162  35.930  1.00  0.00           H  
ATOM    409 1HD2 LEU A  25      56.869 -99.802  38.384  1.00  0.00           H  
ATOM    410 2HD2 LEU A  25      56.710-100.464  36.738  1.00  0.00           H  
ATOM    411 3HD2 LEU A  25      58.249-100.625  37.619  1.00  0.00           H  
ATOM    412  N   GLN A  26      60.073-101.178  33.687  1.00  0.00           N  
ATOM    413  CA  GLN A  26      60.619-101.594  32.401  1.00  0.00           C  
ATOM    414  C   GLN A  26      59.564-101.516  31.305  1.00  0.00           C  
ATOM    415  O   GLN A  26      58.367-101.632  31.571  1.00  0.00           O  
ATOM    416  CB  GLN A  26      61.170-103.020  32.487  1.00  0.00           C  
ATOM    417  CG  GLN A  26      62.148-103.240  33.628  1.00  0.00           C  
ATOM    418  CD  GLN A  26      63.397-102.391  33.492  1.00  0.00           C  
ATOM    419  NE2 GLN A  26      63.679-101.587  34.512  1.00  0.00           N  
ATOM    420  OE1 GLN A  26      64.103-102.456  32.482  1.00  0.00           O  
ATOM    421  H   GLN A  26      59.410-101.777  34.158  1.00  0.00           H  
ATOM    422  HA  GLN A  26      61.420-100.916  32.107  1.00  0.00           H  
ATOM    423 1HB  GLN A  26      60.312-103.682  32.603  1.00  0.00           H  
ATOM    424 2HB  GLN A  26      61.661-103.226  31.536  1.00  0.00           H  
ATOM    425 1HG  GLN A  26      61.846-103.227  34.675  1.00  0.00           H  
ATOM    426 2HG  GLN A  26      62.392-104.262  33.335  1.00  0.00           H  
ATOM    427 1HE2 GLN A  26      64.491-101.003  34.479  1.00  0.00           H  
ATOM    428 2HE2 GLN A  26      63.081-101.566  35.313  1.00  0.00           H  
ATOM    429  N   PRO A  27      60.013-101.319  30.069  1.00  0.00           N  
ATOM    430  CA  PRO A  27      59.105-101.136  28.943  1.00  0.00           C  
ATOM    431  C   PRO A  27      58.104-102.280  28.852  1.00  0.00           C  
ATOM    432  O   PRO A  27      58.472-103.450  28.945  1.00  0.00           O  
ATOM    433  CB  PRO A  27      60.029-101.079  27.723  1.00  0.00           C  
ATOM    434  CG  PRO A  27      61.313-100.537  28.253  1.00  0.00           C  
ATOM    435  CD  PRO A  27      61.440-101.102  29.643  1.00  0.00           C  
ATOM    436  HA  PRO A  27      58.491-100.227  29.036  1.00  0.00           H  
ATOM    437 1HB  PRO A  27      60.171-102.076  27.279  1.00  0.00           H  
ATOM    438 2HB  PRO A  27      59.619-100.431  26.936  1.00  0.00           H  
ATOM    439 1HG  PRO A  27      62.163-100.840  27.624  1.00  0.00           H  
ATOM    440 2HG  PRO A  27      61.302 -99.438  28.273  1.00  0.00           H  
ATOM    441 1HD  PRO A  27      62.001-102.049  29.658  1.00  0.00           H  
ATOM    442 2HD  PRO A  27      61.957-100.412  30.326  1.00  0.00           H  
ATOM    443  N   ARG A  28      56.834-101.933  28.670  1.00  0.00           N  
ATOM    444  CA  ARG A  28      55.778-102.931  28.546  1.00  0.00           C  
ATOM    445  C   ARG A  28      56.159-104.014  27.544  1.00  0.00           C  
ATOM    446  O   ARG A  28      56.219-104.968  27.839  1.00  0.00           O  
ATOM    447  CB  ARG A  28      54.434-102.306  28.204  1.00  0.00           C  
ATOM    448  CG  ARG A  28      53.829-101.451  29.306  1.00  0.00           C  
ATOM    449  CD  ARG A  28      52.465-100.942  29.007  1.00  0.00           C  
ATOM    450  NE  ARG A  28      51.844-100.205  30.097  1.00  0.00           N  
ATOM    451  CZ  ARG A  28      51.916 -98.870  30.257  1.00  0.00           C  
ATOM    452  NH1 ARG A  28      52.609 -98.125  29.425  1.00  0.00           N1+
ATOM    453  NH2 ARG A  28      51.290 -98.329  31.288  1.00  0.00           N  
ATOM    454  OXT ARG A  28      56.387-103.723  26.403  1.00  0.00           O1-
ATOM    455  H   ARG A  28      56.593-100.954  28.615  1.00  0.00           H  
ATOM    456  HA  ARG A  28      55.629-103.432  29.503  1.00  0.00           H  
ATOM    457 1HB  ARG A  28      54.584-101.694  27.316  1.00  0.00           H  
ATOM    458 2HB  ARG A  28      53.752-103.124  27.971  1.00  0.00           H  
ATOM    459 1HG  ARG A  28      53.771-102.048  30.218  1.00  0.00           H  
ATOM    460 2HG  ARG A  28      54.479-100.593  29.475  1.00  0.00           H  
ATOM    461 1HD  ARG A  28      52.518-100.271  28.150  1.00  0.00           H  
ATOM    462 2HD  ARG A  28      51.816-101.784  28.771  1.00  0.00           H  
ATOM    463  HE  ARG A  28      51.290-100.546  30.871  1.00  0.00           H  
ATOM    464 1HH1 ARG A  28      53.097 -98.554  28.651  1.00  0.00           H  
ATOM    465 2HH1 ARG A  28      52.650 -97.125  29.562  1.00  0.00           H  
ATOM    466 1HH2 ARG A  28      50.777 -98.920  31.929  1.00  0.00           H  
ATOM    467 2HH2 ARG A  28      51.328 -97.332  31.431  1.00  0.00           H  
ENDMDL
MODEL       10
ATOM      1  N   GLY A   1      60.595 -92.722  24.520  1.00  0.00           N  
ATOM      2  CA  GLY A   1      59.576 -91.754  24.130  1.00  0.00           C  
ATOM      3  C   GLY A   1      58.378 -92.444  23.490  1.00  0.00           C  
ATOM      4  O   GLY A   1      57.636 -91.833  22.720  1.00  0.00           O  
ATOM      5  H   GLY A   1      60.548 -93.661  24.150  1.00  0.00           H  
ATOM      6 1HA  GLY A   1      59.243 -91.212  25.014  1.00  0.00           H  
ATOM      7 2HA  GLY A   1      60.006 -91.054  23.415  1.00  0.00           H  
ATOM      8  N   SER A   2      58.192 -93.719  23.814  1.00  0.00           N  
ATOM      9  CA  SER A   2      57.074 -94.490  23.284  1.00  0.00           C  
ATOM     10  C   SER A   2      55.743 -93.941  23.780  1.00  0.00           C  
ATOM     11  O   SER A   2      55.614 -93.555  24.942  1.00  0.00           O  
ATOM     12  CB  SER A   2      57.218 -95.949  23.666  1.00  0.00           C  
ATOM     13  OG  SER A   2      56.145 -96.724  23.205  1.00  0.00           O  
ATOM     14  H   SER A   2      58.843 -94.166  24.443  1.00  0.00           H  
ATOM     15  HA  SER A   2      57.068 -94.550  22.194  1.00  0.00           H  
ATOM     16 1HB  SER A   2      58.143 -96.333  23.234  1.00  0.00           H  
ATOM     17 2HB  SER A   2      57.268 -96.024  24.751  1.00  0.00           H  
ATOM     18  HG  SER A   2      55.827 -96.365  22.373  1.00  0.00           H  
ATOM     19  N   SER A   3      54.754 -93.908  22.893  1.00  0.00           N  
ATOM     20  CA  SER A   3      53.445 -93.359  23.225  1.00  0.00           C  
ATOM     21  C   SER A   3      52.653 -94.315  24.107  1.00  0.00           C  
ATOM     22  O   SER A   3      52.885 -95.524  24.093  1.00  0.00           O  
ATOM     23  CB  SER A   3      52.673 -93.049  21.957  1.00  0.00           C  
ATOM     24  OG  SER A   3      51.325 -92.769  22.216  1.00  0.00           O  
ATOM     25  H   SER A   3      54.914 -94.274  21.965  1.00  0.00           H  
ATOM     26  HA  SER A   3      53.494 -92.375  23.694  1.00  0.00           H  
ATOM     27 1HB  SER A   3      53.128 -92.183  21.475  1.00  0.00           H  
ATOM     28 2HB  SER A   3      52.735 -93.908  21.291  1.00  0.00           H  
ATOM     29  HG  SER A   3      50.933 -92.346  21.449  1.00  0.00           H  
ATOM     30  N   PHE A   4      51.717 -93.767  24.874  1.00  0.00           N  
ATOM     31  CA  PHE A   4      50.813 -94.580  25.679  1.00  0.00           C  
ATOM     32  C   PHE A   4      49.913 -95.437  24.800  1.00  0.00           C  
ATOM     33  O   PHE A   4      49.352 -96.435  25.253  1.00  0.00           O  
ATOM     34  CB  PHE A   4      49.966 -93.692  26.593  1.00  0.00           C  
ATOM     35  CG  PHE A   4      48.923 -92.895  25.863  1.00  0.00           C  
ATOM     36  CD1 PHE A   4      47.653 -93.412  25.656  1.00  0.00           C  
ATOM     37  CD2 PHE A   4      49.209 -91.625  25.384  1.00  0.00           C  
ATOM     38  CE1 PHE A   4      46.692 -92.679  24.985  1.00  0.00           C  
ATOM     39  CE2 PHE A   4      48.250 -90.890  24.714  1.00  0.00           C  
ATOM     40  CZ  PHE A   4      46.990 -91.418  24.514  1.00  0.00           C  
ATOM     41  H   PHE A   4      51.631 -92.761  24.901  1.00  0.00           H  
ATOM     42  HA  PHE A   4      51.389 -95.270  26.300  1.00  0.00           H  
ATOM     43 1HB  PHE A   4      49.437 -94.301  27.324  1.00  0.00           H  
ATOM     44 2HB  PHE A   4      50.601 -92.974  27.110  1.00  0.00           H  
ATOM     45  HD1 PHE A   4      47.417 -94.409  26.029  1.00  0.00           H  
ATOM     46  HD2 PHE A   4      50.203 -91.208  25.542  1.00  0.00           H  
ATOM     47  HE1 PHE A   4      45.698 -93.098  24.828  1.00  0.00           H  
ATOM     48  HE2 PHE A   4      48.487 -89.893  24.343  1.00  0.00           H  
ATOM     49  HZ  PHE A   4      46.234 -90.839  23.985  1.00  0.00           H  
ATOM     50  N   LEU A   5      49.777 -95.043  23.538  1.00  0.00           N  
ATOM     51  CA  LEU A   5      48.954 -95.781  22.588  1.00  0.00           C  
ATOM     52  C   LEU A   5      49.499 -97.184  22.360  1.00  0.00           C  
ATOM     53  O   LEU A   5      50.680 -97.447  22.590  1.00  0.00           O  
ATOM     54  CB  LEU A   5      48.864 -95.019  21.260  1.00  0.00           C  
ATOM     55  CG  LEU A   5      48.116 -93.682  21.322  1.00  0.00           C  
ATOM     56  CD1 LEU A   5      48.254 -92.944  19.999  1.00  0.00           C  
ATOM     57  CD2 LEU A   5      46.652 -93.934  21.649  1.00  0.00           C  
ATOM     58  H   LEU A   5      50.258 -94.210  23.228  1.00  0.00           H  
ATOM     59  HA  LEU A   5      47.950 -95.902  22.994  1.00  0.00           H  
ATOM     60 1HB  LEU A   5      49.925 -94.846  21.083  1.00  0.00           H  
ATOM     61 2HB  LEU A   5      48.461 -95.645  20.463  1.00  0.00           H  
ATOM     62  HG  LEU A   5      48.546 -93.108  22.143  1.00  0.00           H  
ATOM     63 1HD1 LEU A   5      47.719 -91.996  20.053  1.00  0.00           H  
ATOM     64 2HD1 LEU A   5      49.308 -92.753  19.796  1.00  0.00           H  
ATOM     65 3HD1 LEU A   5      47.834 -93.551  19.197  1.00  0.00           H  
ATOM     66 1HD2 LEU A   5      46.120 -92.982  21.694  1.00  0.00           H  
ATOM     67 2HD2 LEU A   5      46.208 -94.561  20.875  1.00  0.00           H  
ATOM     68 3HD2 LEU A   5      46.574 -94.438  22.613  1.00  0.00           H  
ATOM     69  N   SER A   6      48.634 -98.084  21.905  1.00  0.00           N  
ATOM     70  CA  SER A   6      49.016 -99.474  21.687  1.00  0.00           C  
ATOM     71  C   SER A   6      50.172 -99.578  20.700  1.00  0.00           C  
ATOM     72  O   SER A   6      50.251 -98.813  19.739  1.00  0.00           O  
ATOM     73  CB  SER A   6      47.825-100.271  21.193  1.00  0.00           C  
ATOM     74  OG  SER A   6      48.198-101.540  20.729  1.00  0.00           O  
ATOM     75  H   SER A   6      47.686 -97.797  21.705  1.00  0.00           H  
ATOM     76  HA  SER A   6      49.265-100.004  22.607  1.00  0.00           H  
ATOM     77 1HB  SER A   6      47.119-100.388  22.015  1.00  0.00           H  
ATOM     78 2HB  SER A   6      47.349 -99.723  20.381  1.00  0.00           H  
ATOM     79  HG  SER A   6      47.425-102.108  20.699  1.00  0.00           H  
ATOM     80  N   PRO A   7      51.065-100.532  20.942  1.00  0.00           N  
ATOM     81  CA  PRO A   7      52.157-100.811  20.017  1.00  0.00           C  
ATOM     82  C   PRO A   7      51.646-100.961  18.590  1.00  0.00           C  
ATOM     83  O   PRO A   7      52.336-100.612  17.633  1.00  0.00           O  
ATOM     84  CB  PRO A   7      52.774-102.109  20.547  1.00  0.00           C  
ATOM     85  CG  PRO A   7      52.467-102.098  22.005  1.00  0.00           C  
ATOM     86  CD  PRO A   7      51.108-101.461  22.122  1.00  0.00           C  
ATOM     87  HA  PRO A   7      52.894 -99.995  19.970  1.00  0.00           H  
ATOM     88 1HB  PRO A   7      52.340-102.992  20.055  1.00  0.00           H  
ATOM     89 2HB  PRO A   7      53.859-102.142  20.369  1.00  0.00           H  
ATOM     90 1HG  PRO A   7      52.463-103.117  22.419  1.00  0.00           H  
ATOM     91 2HG  PRO A   7      53.220-101.526  22.566  1.00  0.00           H  
ATOM     92 1HD  PRO A   7      50.296-102.202  22.073  1.00  0.00           H  
ATOM     93 2HD  PRO A   7      50.984-100.913  23.067  1.00  0.00           H  
ATOM     94  N   GLU A   8      50.430-101.480  18.453  1.00  0.00           N  
ATOM     95  CA  GLU A   8      49.770-101.556  17.156  1.00  0.00           C  
ATOM     96  C   GLU A   8      49.551-100.167  16.568  1.00  0.00           C  
ATOM     97  O   GLU A   8      49.789 -99.941  15.382  1.00  0.00           O  
ATOM     98  CB  GLU A   8      48.434-102.293  17.276  1.00  0.00           C  
ATOM     99  CG  GLU A   8      47.705-102.492  15.955  1.00  0.00           C  
ATOM    100  CD  GLU A   8      46.509-103.387  16.121  1.00  0.00           C  
ATOM    101  OE1 GLU A   8      46.136-103.647  17.240  1.00  0.00           O  
ATOM    102  OE2 GLU A   8      45.900-103.722  15.132  1.00  0.00           O1-
ATOM    103  H   GLU A   8      49.951-101.832  19.271  1.00  0.00           H  
ATOM    104  HA  GLU A   8      50.403-102.095  16.450  1.00  0.00           H  
ATOM    105 1HB  GLU A   8      48.646-103.264  17.723  1.00  0.00           H  
ATOM    106 2HB  GLU A   8      47.808-101.710  17.952  1.00  0.00           H  
ATOM    107 1HG  GLU A   8      47.396-101.558  15.486  1.00  0.00           H  
ATOM    108 2HG  GLU A   8      48.444-102.986  15.326  1.00  0.00           H  
ATOM    109  N   HIS A   9      49.096 -99.241  17.406  1.00  0.00           N  
ATOM    110  CA  HIS A   9      48.845 -97.873  16.970  1.00  0.00           C  
ATOM    111  C   HIS A   9      50.135 -97.183  16.547  1.00  0.00           C  
ATOM    112  O   HIS A   9      50.192 -96.539  15.499  1.00  0.00           O  
ATOM    113  CB  HIS A   9      48.161 -97.068  18.081  1.00  0.00           C  
ATOM    114  CG  HIS A   9      46.811 -97.592  18.459  1.00  0.00           C  
ATOM    115  CD2 HIS A   9      45.895 -98.293  17.750  1.00  0.00           C  
ATOM    116  ND1 HIS A   9      46.267 -97.410  19.713  1.00  0.00           N  
ATOM    117  CE1 HIS A   9      45.073 -97.977  19.758  1.00  0.00           C  
ATOM    118  NE2 HIS A   9      44.825 -98.519  18.580  1.00  0.00           N  
ATOM    119  H   HIS A   9      48.920 -99.492  18.368  1.00  0.00           H  
ATOM    120  HA  HIS A   9      48.196 -97.880  16.094  1.00  0.00           H  
ATOM    121 1HB  HIS A   9      48.768 -97.087  18.987  1.00  0.00           H  
ATOM    122 2HB  HIS A   9      48.018 -96.036  17.762  1.00  0.00           H  
ATOM    123  HD2 HIS A   9      45.880 -98.667  16.725  1.00  0.00           H  
ATOM    124  HE1 HIS A   9      44.477 -97.942  20.670  1.00  0.00           H  
ATOM    125  HE2 HIS A   9      43.988 -99.021  18.322  1.00  0.00           H  
ATOM    126  N   GLN A  10      51.170 -97.322  17.368  1.00  0.00           N  
ATOM    127  CA  GLN A  10      52.449 -96.670  17.107  1.00  0.00           C  
ATOM    128  C   GLN A  10      53.128 -97.260  15.878  1.00  0.00           C  
ATOM    129  O   GLN A  10      53.793 -96.550  15.124  1.00  0.00           O  
ATOM    130  CB  GLN A  10      53.374 -96.797  18.320  1.00  0.00           C  
ATOM    131  CG  GLN A  10      52.895 -96.044  19.549  1.00  0.00           C  
ATOM    132  CD  GLN A  10      53.790 -96.272  20.753  1.00  0.00           C  
ATOM    133  NE2 GLN A  10      53.275 -96.987  21.746  1.00  0.00           N  
ATOM    134  OE1 GLN A  10      54.936 -95.814  20.788  1.00  0.00           O  
ATOM    135  H   GLN A  10      51.071 -97.895  18.194  1.00  0.00           H  
ATOM    136  HA  GLN A  10      52.282 -95.614  16.891  1.00  0.00           H  
ATOM    137 1HB  GLN A  10      53.451 -97.861  18.546  1.00  0.00           H  
ATOM    138 2HB  GLN A  10      54.348 -96.420  18.014  1.00  0.00           H  
ATOM    139 1HG  GLN A  10      52.627 -94.988  19.527  1.00  0.00           H  
ATOM    140 2HG  GLN A  10      51.993 -96.644  19.673  1.00  0.00           H  
ATOM    141 1HE2 GLN A  10      53.819 -97.171  22.567  1.00  0.00           H  
ATOM    142 2HE2 GLN A  10      52.342 -97.342  21.676  1.00  0.00           H  
ATOM    143  N   ARG A  11      52.957 -98.563  15.682  1.00  0.00           N  
ATOM    144  CA  ARG A  11      53.429 -99.224  14.472  1.00  0.00           C  
ATOM    145  C   ARG A  11      52.778 -98.631  13.229  1.00  0.00           C  
ATOM    146  O   ARG A  11      53.461 -98.282  12.267  1.00  0.00           O  
ATOM    147  CB  ARG A  11      53.241-100.733  14.532  1.00  0.00           C  
ATOM    148  CG  ARG A  11      53.531-101.466  13.231  1.00  0.00           C  
ATOM    149  CD  ARG A  11      54.962-101.464  12.833  1.00  0.00           C  
ATOM    150  NE  ARG A  11      55.813-102.328  13.634  1.00  0.00           N  
ATOM    151  CZ  ARG A  11      57.106-102.592  13.364  1.00  0.00           C  
ATOM    152  NH1 ARG A  11      57.690-102.093  12.298  1.00  0.00           N1+
ATOM    153  NH2 ARG A  11      57.766-103.388  14.188  1.00  0.00           N  
ATOM    154  H   ARG A  11      52.486 -99.110  16.390  1.00  0.00           H  
ATOM    155  HA  ARG A  11      54.503 -99.072  14.363  1.00  0.00           H  
ATOM    156 1HB  ARG A  11      53.906-101.106  15.311  1.00  0.00           H  
ATOM    157 2HB  ARG A  11      52.206-100.914  14.821  1.00  0.00           H  
ATOM    158 1HG  ARG A  11      53.215-102.504  13.340  1.00  0.00           H  
ATOM    159 2HG  ARG A  11      52.958-100.994  12.433  1.00  0.00           H  
ATOM    160 1HD  ARG A  11      55.042-101.796  11.798  1.00  0.00           H  
ATOM    161 2HD  ARG A  11      55.351-100.450  12.920  1.00  0.00           H  
ATOM    162  HE  ARG A  11      55.596-102.846  14.475  1.00  0.00           H  
ATOM    163 1HH1 ARG A  11      57.168-101.501  11.668  1.00  0.00           H  
ATOM    164 2HH1 ARG A  11      58.661-102.303  12.113  1.00  0.00           H  
ATOM    165 1HH2 ARG A  11      57.296-103.777  14.994  1.00  0.00           H  
ATOM    166 2HH2 ARG A  11      58.735-103.602  14.008  1.00  0.00           H  
ATOM    167  N   VAL A  12      51.455 -98.518  13.257  1.00  0.00           N  
ATOM    168  CA  VAL A  12      50.712 -97.934  12.148  1.00  0.00           C  
ATOM    169  C   VAL A  12      51.221 -96.536  11.820  1.00  0.00           C  
ATOM    170  O   VAL A  12      51.376 -96.179  10.652  1.00  0.00           O  
ATOM    171  CB  VAL A  12      49.204 -97.862  12.452  1.00  0.00           C  
ATOM    172  CG1 VAL A  12      48.492 -97.003  11.417  1.00  0.00           C  
ATOM    173  CG2 VAL A  12      48.601 -99.256  12.490  1.00  0.00           C  
ATOM    174  H   VAL A  12      50.950 -98.845  14.069  1.00  0.00           H  
ATOM    175  HA  VAL A  12      50.854 -98.505  11.230  1.00  0.00           H  
ATOM    176  HB  VAL A  12      49.063 -97.428  13.442  1.00  0.00           H  
ATOM    177 1HG1 VAL A  12      47.428 -96.962  11.648  1.00  0.00           H  
ATOM    178 2HG1 VAL A  12      48.905 -95.994  11.435  1.00  0.00           H  
ATOM    179 3HG1 VAL A  12      48.631 -97.436  10.427  1.00  0.00           H  
ATOM    180 1HG2 VAL A  12      47.535 -99.188  12.707  1.00  0.00           H  
ATOM    181 2HG2 VAL A  12      48.744 -99.740  11.524  1.00  0.00           H  
ATOM    182 3HG2 VAL A  12      49.091 -99.844  13.267  1.00  0.00           H  
ATOM    183  N   GLN A  13      51.481 -95.747  12.857  1.00  0.00           N  
ATOM    184  CA  GLN A  13      52.045 -94.414  12.684  1.00  0.00           C  
ATOM    185  C   GLN A  13      53.413 -94.478  12.017  1.00  0.00           C  
ATOM    186  O   GLN A  13      53.695 -93.724  11.085  1.00  0.00           O  
ATOM    187  CB  GLN A  13      52.162 -93.702  14.034  1.00  0.00           C  
ATOM    188  CG  GLN A  13      50.829 -93.296  14.641  1.00  0.00           C  
ATOM    189  CD  GLN A  13      50.968 -92.810  16.071  1.00  0.00           C  
ATOM    190  NE2 GLN A  13      49.864 -92.353  16.650  1.00  0.00           N  
ATOM    191  OE1 GLN A  13      52.057 -92.847  16.651  1.00  0.00           O  
ATOM    192  H   GLN A  13      51.283 -96.081  13.790  1.00  0.00           H  
ATOM    193  HA  GLN A  13      51.405 -93.829  12.024  1.00  0.00           H  
ATOM    194 1HB  GLN A  13      52.681 -94.385  14.707  1.00  0.00           H  
ATOM    195 2HB  GLN A  13      52.777 -92.817  13.871  1.00  0.00           H  
ATOM    196 1HG  GLN A  13      50.125 -92.639  14.131  1.00  0.00           H  
ATOM    197 2HG  GLN A  13      50.430 -94.311  14.659  1.00  0.00           H  
ATOM    198 1HE2 GLN A  13      49.893 -92.019  17.592  1.00  0.00           H  
ATOM    199 2HE2 GLN A  13      49.001 -92.343  16.144  1.00  0.00           H  
ATOM    200  N   GLN A  14      54.260 -95.380  12.499  1.00  0.00           N  
ATOM    201  CA  GLN A  14      55.605 -95.535  11.957  1.00  0.00           C  
ATOM    202  C   GLN A  14      55.577 -96.239  10.606  1.00  0.00           C  
ATOM    203  O   GLN A  14      56.571 -96.252   9.881  1.00  0.00           O  
ATOM    204  CB  GLN A  14      56.487 -96.321  12.931  1.00  0.00           C  
ATOM    205  CG  GLN A  14      56.815 -95.577  14.213  1.00  0.00           C  
ATOM    206  CD  GLN A  14      57.500 -96.462  15.237  1.00  0.00           C  
ATOM    207  NE2 GLN A  14      56.788 -96.783  16.312  1.00  0.00           N  
ATOM    208  OE1 GLN A  14      58.655 -96.857  15.063  1.00  0.00           O  
ATOM    209  H   GLN A  14      53.965 -95.974  13.260  1.00  0.00           H  
ATOM    210  HA  GLN A  14      56.046 -94.553  11.785  1.00  0.00           H  
ATOM    211 1HB  GLN A  14      55.955 -97.243  13.164  1.00  0.00           H  
ATOM    212 2HB  GLN A  14      57.408 -96.559  12.398  1.00  0.00           H  
ATOM    213 1HG  GLN A  14      57.313 -94.608  14.223  1.00  0.00           H  
ATOM    214 2HG  GLN A  14      55.772 -95.450  14.509  1.00  0.00           H  
ATOM    215 1HE2 GLN A  14      57.186 -97.364  17.021  1.00  0.00           H  
ATOM    216 2HE2 GLN A  14      55.853 -96.441  16.413  1.00  0.00           H  
ATOM    217  N   ARG A  15      54.431 -96.824  10.273  1.00  0.00           N  
ATOM    218  CA  ARG A  15      54.273 -97.536   9.010  1.00  0.00           C  
ATOM    219  C   ARG A  15      53.450 -96.724   8.019  1.00  0.00           C  
ATOM    220  O   ARG A  15      53.039 -97.232   6.976  1.00  0.00           O  
ATOM    221  CB  ARG A  15      53.693 -98.929   9.207  1.00  0.00           C  
ATOM    222  CG  ARG A  15      54.580 -99.888   9.984  1.00  0.00           C  
ATOM    223  CD  ARG A  15      55.712-100.444   9.200  1.00  0.00           C  
ATOM    224  NE  ARG A  15      55.316-101.288   8.083  1.00  0.00           N  
ATOM    225  CZ  ARG A  15      55.017-102.598   8.183  1.00  0.00           C  
ATOM    226  NH1 ARG A  15      55.103-103.227   9.333  1.00  0.00           N1+
ATOM    227  NH2 ARG A  15      54.656-103.241   7.085  1.00  0.00           N  
ATOM    228  H   ARG A  15      53.649 -96.772  10.911  1.00  0.00           H  
ATOM    229  HA  ARG A  15      55.248 -97.692   8.551  1.00  0.00           H  
ATOM    230 1HB  ARG A  15      52.746 -98.809   9.733  1.00  0.00           H  
ATOM    231 2HB  ARG A  15      53.506 -99.338   8.214  1.00  0.00           H  
ATOM    232 1HG  ARG A  15      54.994 -99.360  10.843  1.00  0.00           H  
ATOM    233 2HG  ARG A  15      53.969-100.721  10.331  1.00  0.00           H  
ATOM    234 1HD  ARG A  15      56.302 -99.623   8.795  1.00  0.00           H  
ATOM    235 2HD  ARG A  15      56.337-101.047   9.858  1.00  0.00           H  
ATOM    236  HE  ARG A  15      55.204-101.053   7.106  1.00  0.00           H  
ATOM    237 1HH1 ARG A  15      55.398-102.726  10.159  1.00  0.00           H  
ATOM    238 2HH1 ARG A  15      54.875-104.209   9.387  1.00  0.00           H  
ATOM    239 1HH2 ARG A  15      54.612-102.745   6.205  1.00  0.00           H  
ATOM    240 2HH2 ARG A  15      54.427-104.222   7.131  1.00  0.00           H  
ATOM    241  N   LYS A  16      53.212 -95.459   8.350  1.00  0.00           N  
ATOM    242  CA  LYS A  16      52.478 -94.561   7.468  1.00  0.00           C  
ATOM    243  C   LYS A  16      53.180 -94.411   6.125  1.00  0.00           C  
ATOM    244  O   LYS A  16      52.541 -94.157   5.103  1.00  0.00           O  
ATOM    245  CB  LYS A  16      52.302 -93.191   8.125  1.00  0.00           C  
ATOM    246  CG  LYS A  16      51.213 -93.138   9.190  1.00  0.00           C  
ATOM    247  CD  LYS A  16      51.096 -91.746   9.792  1.00  0.00           C  
ATOM    248  CE  LYS A  16      49.922 -91.657  10.755  1.00  0.00           C  
ATOM    249  NZ  LYS A  16      49.805 -90.305  11.368  1.00  0.00           N1+
ATOM    250  H   LYS A  16      53.550 -95.111   9.237  1.00  0.00           H  
ATOM    251  HA  LYS A  16      51.491 -94.975   7.258  1.00  0.00           H  
ATOM    252 1HB  LYS A  16      53.259 -92.925   8.572  1.00  0.00           H  
ATOM    253 2HB  LYS A  16      52.064 -92.483   7.330  1.00  0.00           H  
ATOM    254 1HG  LYS A  16      50.265 -93.417   8.729  1.00  0.00           H  
ATOM    255 2HG  LYS A  16      51.461 -93.854   9.972  1.00  0.00           H  
ATOM    256 1HD  LYS A  16      52.021 -91.519  10.324  1.00  0.00           H  
ATOM    257 2HD  LYS A  16      50.958 -91.028   8.983  1.00  0.00           H  
ATOM    258 1HE  LYS A  16      49.010 -91.884  10.204  1.00  0.00           H  
ATOM    259 2HE  LYS A  16      50.065 -92.400  11.539  1.00  0.00           H  
ATOM    260 1HZ  LYS A  16      49.017 -90.288  11.999  1.00  0.00           H  
ATOM    261 2HZ  LYS A  16      50.651 -90.094  11.880  1.00  0.00           H  
ATOM    262 3HZ  LYS A  16      49.672 -89.617  10.641  1.00  0.00           H  
ATOM    263  N   GLU A  17      54.500 -94.570   6.131  1.00  0.00           N  
ATOM    264  CA  GLU A  17      55.293 -94.443   4.915  1.00  0.00           C  
ATOM    265  C   GLU A  17      55.601 -95.808   4.313  1.00  0.00           C  
ATOM    266  O   GLU A  17      56.348 -95.913   3.340  1.00  0.00           O  
ATOM    267  CB  GLU A  17      56.593 -93.689   5.201  1.00  0.00           C  
ATOM    268  CG  GLU A  17      56.397 -92.291   5.771  1.00  0.00           C  
ATOM    269  CD  GLU A  17      55.589 -91.430   4.842  1.00  0.00           C  
ATOM    270  OE1 GLU A  17      55.916 -91.371   3.681  1.00  0.00           O  
ATOM    271  OE2 GLU A  17      54.577 -90.921   5.265  1.00  0.00           O1-
ATOM    272  H   GLU A  17      54.964 -94.786   7.002  1.00  0.00           H  
ATOM    273  HA  GLU A  17      54.729 -93.892   4.162  1.00  0.00           H  
ATOM    274 1HB  GLU A  17      57.163 -94.292   5.908  1.00  0.00           H  
ATOM    275 2HB  GLU A  17      57.137 -93.623   4.258  1.00  0.00           H  
ATOM    276 1HG  GLU A  17      55.940 -92.287   6.760  1.00  0.00           H  
ATOM    277 2HG  GLU A  17      57.411 -91.899   5.840  1.00  0.00           H  
ATOM    278  N   SER A  18      55.019 -96.851   4.896  1.00  0.00           N  
ATOM    279  CA  SER A  18      55.265 -98.215   4.443  1.00  0.00           C  
ATOM    280  C   SER A  18      54.181 -98.679   3.479  1.00  0.00           C  
ATOM    281  O   SER A  18      53.007 -98.350   3.645  1.00  0.00           O  
ATOM    282  CB  SER A  18      55.349 -99.152   5.633  1.00  0.00           C  
ATOM    283  OG  SER A  18      55.447-100.494   5.242  1.00  0.00           O  
ATOM    284  H   SER A  18      54.393 -96.695   5.671  1.00  0.00           H  
ATOM    285  HA  SER A  18      56.248 -98.351   3.991  1.00  0.00           H  
ATOM    286 1HB  SER A  18      56.227 -98.889   6.222  1.00  0.00           H  
ATOM    287 2HB  SER A  18      54.454 -99.025   6.242  1.00  0.00           H  
ATOM    288  HG  SER A  18      56.219-100.607   4.681  1.00  0.00           H  
ATOM    289  N   LYS A  19      54.582 -99.444   2.470  1.00  0.00           N  
ATOM    290  CA  LYS A  19      53.642 -99.977   1.492  1.00  0.00           C  
ATOM    291  C   LYS A  19      53.012-101.275   1.983  1.00  0.00           C  
ATOM    292  O   LYS A  19      51.952-101.681   1.505  1.00  0.00           O  
ATOM    293  CB  LYS A  19      54.338-100.207   0.149  1.00  0.00           C  
ATOM    294  CG  LYS A  19      54.815 -98.935  -0.538  1.00  0.00           C  
ATOM    295  CD  LYS A  19      55.492 -99.242  -1.865  1.00  0.00           C  
ATOM    296  CE  LYS A  19      55.936 -97.969  -2.570  1.00  0.00           C  
ATOM    297  NZ  LYS A  19      56.581 -98.254  -3.880  1.00  0.00           N1+
ATOM    298  H   LYS A  19      55.564 -99.663   2.379  1.00  0.00           H  
ATOM    299  HA  LYS A  19      52.824 -99.271   1.343  1.00  0.00           H  
ATOM    300 1HB  LYS A  19      55.192-100.858   0.340  1.00  0.00           H  
ATOM    301 2HB  LYS A  19      53.627-100.723  -0.496  1.00  0.00           H  
ATOM    302 1HG  LYS A  19      53.952 -98.290  -0.711  1.00  0.00           H  
ATOM    303 2HG  LYS A  19      55.520 -98.428   0.121  1.00  0.00           H  
ATOM    304 1HD  LYS A  19      56.361 -99.874  -1.673  1.00  0.00           H  
ATOM    305 2HD  LYS A  19      54.786 -99.780  -2.499  1.00  0.00           H  
ATOM    306 1HE  LYS A  19      55.060 -97.340  -2.725  1.00  0.00           H  
ATOM    307 2HE  LYS A  19      56.644 -97.450  -1.923  1.00  0.00           H  
ATOM    308 1HZ  LYS A  19      56.860 -97.385  -4.314  1.00  0.00           H  
ATOM    309 2HZ  LYS A  19      57.394 -98.835  -3.737  1.00  0.00           H  
ATOM    310 3HZ  LYS A  19      55.925 -98.733  -4.480  1.00  0.00           H  
ATOM    311  N   LYS A  20      53.668-101.920   2.939  1.00  0.00           N  
ATOM    312  CA  LYS A  20      53.190-103.189   3.476  1.00  0.00           C  
ATOM    313  C   LYS A  20      52.366-102.978   4.740  1.00  0.00           C  
ATOM    314  O   LYS A  20      52.559-101.999   5.461  1.00  0.00           O  
ATOM    315  CB  LYS A  20      54.363-104.126   3.763  1.00  0.00           C  
ATOM    316  CG  LYS A  20      55.124-104.581   2.525  1.00  0.00           C  
ATOM    317  CD  LYS A  20      56.286-105.491   2.892  1.00  0.00           C  
ATOM    318  CE  LYS A  20      57.026-105.973   1.652  1.00  0.00           C  
ATOM    319  NZ  LYS A  20      58.152-106.884   1.995  1.00  0.00           N1+
ATOM    320  H   LYS A  20      54.521-101.523   3.306  1.00  0.00           H  
ATOM    321  HA  LYS A  20      52.530-103.670   2.752  1.00  0.00           H  
ATOM    322 1HB  LYS A  20      55.042-103.593   4.430  1.00  0.00           H  
ATOM    323 2HB  LYS A  20      53.958-104.998   4.279  1.00  0.00           H  
ATOM    324 1HG  LYS A  20      54.433-105.116   1.872  1.00  0.00           H  
ATOM    325 2HG  LYS A  20      55.502-103.699   2.008  1.00  0.00           H  
ATOM    326 1HD  LYS A  20      56.972-104.937   3.533  1.00  0.00           H  
ATOM    327 2HD  LYS A  20      55.895-106.350   3.436  1.00  0.00           H  
ATOM    328 1HE  LYS A  20      56.317-106.497   1.013  1.00  0.00           H  
ATOM    329 2HE  LYS A  20      57.413-105.100   1.125  1.00  0.00           H  
ATOM    330 1HZ  LYS A  20      58.615-107.179   1.147  1.00  0.00           H  
ATOM    331 2HZ  LYS A  20      58.810-106.397   2.587  1.00  0.00           H  
ATOM    332 3HZ  LYS A  20      57.794-107.692   2.483  1.00  0.00           H  
ATOM    333  N   PRO A  21      51.448-103.901   5.003  1.00  0.00           N  
ATOM    334  CA  PRO A  21      50.547-103.782   6.143  1.00  0.00           C  
ATOM    335  C   PRO A  21      51.322-103.626   7.444  1.00  0.00           C  
ATOM    336  O   PRO A  21      52.217-104.417   7.744  1.00  0.00           O  
ATOM    337  CB  PRO A  21      49.729-105.077   6.110  1.00  0.00           C  
ATOM    338  CG  PRO A  21      49.733-105.483   4.677  1.00  0.00           C  
ATOM    339  CD  PRO A  21      51.088-105.087   4.154  1.00  0.00           C  
ATOM    340  HA  PRO A  21      49.904-102.890   6.087  1.00  0.00           H  
ATOM    341 1HB  PRO A  21      50.179-105.854   6.747  1.00  0.00           H  
ATOM    342 2HB  PRO A  21      48.704-104.916   6.476  1.00  0.00           H  
ATOM    343 1HG  PRO A  21      49.570-106.566   4.570  1.00  0.00           H  
ATOM    344 2HG  PRO A  21      48.931-104.980   4.118  1.00  0.00           H  
ATOM    345 1HD  PRO A  21      51.830-105.892   4.266  1.00  0.00           H  
ATOM    346 2HD  PRO A  21      51.062-104.823   3.086  1.00  0.00           H  
ATOM    347  N   PRO A  22      50.975-102.600   8.215  1.00  0.00           N  
ATOM    348  CA  PRO A  22      51.572-102.393   9.528  1.00  0.00           C  
ATOM    349  C   PRO A  22      51.383-103.613  10.420  1.00  0.00           C  
ATOM    350  O   PRO A  22      50.372-104.309  10.327  1.00  0.00           O  
ATOM    351  CB  PRO A  22      50.849-101.159  10.078  1.00  0.00           C  
ATOM    352  CG  PRO A  22      50.346-100.453   8.865  1.00  0.00           C  
ATOM    353  CD  PRO A  22      49.982-101.541   7.892  1.00  0.00           C  
ATOM    354  HA  PRO A  22      52.661-102.242   9.482  1.00  0.00           H  
ATOM    355 1HB  PRO A  22      50.021-101.442  10.746  1.00  0.00           H  
ATOM    356 2HB  PRO A  22      51.528-100.518  10.659  1.00  0.00           H  
ATOM    357 1HG  PRO A  22      49.473 -99.827   9.103  1.00  0.00           H  
ATOM    358 2HG  PRO A  22      51.114 -99.788   8.446  1.00  0.00           H  
ATOM    359 1HD  PRO A  22      48.950-101.898   8.032  1.00  0.00           H  
ATOM    360 2HD  PRO A  22      50.067-101.210   6.846  1.00  0.00           H  
ATOM    361  N   ALA A  23      52.361-103.868  11.282  1.00  0.00           N  
ATOM    362  CA  ALA A  23      52.250-104.931  12.274  1.00  0.00           C  
ATOM    363  C   ALA A  23      51.467-104.465  13.494  1.00  0.00           C  
ATOM    364  O   ALA A  23      50.993-103.330  13.544  1.00  0.00           O  
ATOM    365  CB  ALA A  23      53.632-105.420  12.683  1.00  0.00           C  
ATOM    366  H   ALA A  23      53.203-103.311  11.249  1.00  0.00           H  
ATOM    367  HA  ALA A  23      51.702-105.764  11.834  1.00  0.00           H  
ATOM    368 1HB  ALA A  23      53.531-106.213  13.423  1.00  0.00           H  
ATOM    369 2HB  ALA A  23      54.156-105.805  11.808  1.00  0.00           H  
ATOM    370 3HB  ALA A  23      54.199-104.594  13.111  1.00  0.00           H  
ATOM    371  N   LYS A  24      51.333-105.349  14.478  1.00  0.00           N  
ATOM    372  CA  LYS A  24      50.628-105.021  15.711  1.00  0.00           C  
ATOM    373  C   LYS A  24      51.604-104.697  16.834  1.00  0.00           C  
ATOM    374  O   LYS A  24      51.197-104.354  17.943  1.00  0.00           O  
ATOM    375  CB  LYS A  24      49.712-106.174  16.127  1.00  0.00           C  
ATOM    376  CG  LYS A  24      48.516-106.390  15.209  1.00  0.00           C  
ATOM    377  CD  LYS A  24      47.613-107.498  15.730  1.00  0.00           C  
ATOM    378  CE  LYS A  24      46.357-107.633  14.880  1.00  0.00           C  
ATOM    379  NZ  LYS A  24      45.386-106.537  15.145  1.00  0.00           N1+
ATOM    380  H   LYS A  24      51.729-106.271  14.367  1.00  0.00           H  
ATOM    381  HA  LYS A  24      50.018-104.130  15.562  1.00  0.00           H  
ATOM    382 1HB  LYS A  24      50.323-107.077  16.144  1.00  0.00           H  
ATOM    383 2HB  LYS A  24      49.361-105.955  17.136  1.00  0.00           H  
ATOM    384 1HG  LYS A  24      47.951-105.458  15.152  1.00  0.00           H  
ATOM    385 2HG  LYS A  24      48.882-106.654  14.219  1.00  0.00           H  
ATOM    386 1HD  LYS A  24      48.168-108.437  15.709  1.00  0.00           H  
ATOM    387 2HD  LYS A  24      47.332-107.266  16.757  1.00  0.00           H  
ATOM    388 1HE  LYS A  24      46.650-107.615  13.832  1.00  0.00           H  
ATOM    389 2HE  LYS A  24      45.892-108.592  15.111  1.00  0.00           H  
ATOM    390 1HZ  LYS A  24      44.569-106.663  14.564  1.00  0.00           H  
ATOM    391 2HZ  LYS A  24      45.114-106.554  16.117  1.00  0.00           H  
ATOM    392 3HZ  LYS A  24      45.817-105.648  14.931  1.00  0.00           H  
ATOM    393  N   LEU A  25      52.895-104.808  16.540  1.00  0.00           N  
ATOM    394  CA  LEU A  25      53.933-104.516  17.520  1.00  0.00           C  
ATOM    395  C   LEU A  25      54.983-103.573  16.948  1.00  0.00           C  
ATOM    396  O   LEU A  25      55.694-103.919  16.005  1.00  0.00           O  
ATOM    397  CB  LEU A  25      54.590-105.817  18.001  1.00  0.00           C  
ATOM    398  CG  LEU A  25      55.751-105.637  18.985  1.00  0.00           C  
ATOM    399  CD1 LEU A  25      55.254-104.985  20.268  1.00  0.00           C  
ATOM    400  CD2 LEU A  25      56.384-106.989  19.278  1.00  0.00           C  
ATOM    401  H   LEU A  25      53.164-105.102  15.611  1.00  0.00           H  
ATOM    402  HA  LEU A  25      53.493-104.005  18.376  1.00  0.00           H  
ATOM    403 1HB  LEU A  25      53.737-106.269  18.507  1.00  0.00           H  
ATOM    404 2HB  LEU A  25      54.892-106.448  17.166  1.00  0.00           H  
ATOM    405  HG  LEU A  25      56.501-105.018  18.491  1.00  0.00           H  
ATOM    406 1HD1 LEU A  25      56.086-104.860  20.960  1.00  0.00           H  
ATOM    407 2HD1 LEU A  25      54.826-104.009  20.037  1.00  0.00           H  
ATOM    408 3HD1 LEU A  25      54.492-105.616  20.725  1.00  0.00           H  
ATOM    409 1HD2 LEU A  25      57.211-106.859  19.978  1.00  0.00           H  
ATOM    410 2HD2 LEU A  25      55.639-107.653  19.716  1.00  0.00           H  
ATOM    411 3HD2 LEU A  25      56.758-107.425  18.352  1.00  0.00           H  
ATOM    412  N   GLN A  26      55.075-102.378  17.524  1.00  0.00           N  
ATOM    413  CA  GLN A  26      56.026-101.376  17.060  1.00  0.00           C  
ATOM    414  C   GLN A  26      57.429-101.667  17.576  1.00  0.00           C  
ATOM    415  O   GLN A  26      57.603-102.395  18.553  1.00  0.00           O  
ATOM    416  CB  GLN A  26      55.591 -99.977  17.507  1.00  0.00           C  
ATOM    417  CG  GLN A  26      55.749 -99.723  18.996  1.00  0.00           C  
ATOM    418  CD  GLN A  26      57.105 -99.138  19.343  1.00  0.00           C  
ATOM    419  NE2 GLN A  26      57.662 -99.565  20.471  1.00  0.00           N  
ATOM    420  OE1 GLN A  26      57.648 -98.313  18.603  1.00  0.00           O  
ATOM    421  H   GLN A  26      54.470-102.160  18.302  1.00  0.00           H  
ATOM    422  HA  GLN A  26      56.084-101.403  15.972  1.00  0.00           H  
ATOM    423 1HB  GLN A  26      56.195 -99.265  16.945  1.00  0.00           H  
ATOM    424 2HB  GLN A  26      54.544 -99.867  17.224  1.00  0.00           H  
ATOM    425 1HG  GLN A  26      54.998 -99.201  19.588  1.00  0.00           H  
ATOM    426 2HG  GLN A  26      55.750-100.780  19.265  1.00  0.00           H  
ATOM    427 1HE2 GLN A  26      58.557 -99.216  20.751  1.00  0.00           H  
ATOM    428 2HE2 GLN A  26      57.187-100.237  21.039  1.00  0.00           H  
ATOM    429  N   PRO A  27      58.428-101.094  16.913  1.00  0.00           N  
ATOM    430  CA  PRO A  27      59.822-101.387  17.226  1.00  0.00           C  
ATOM    431  C   PRO A  27      60.144-101.054  18.677  1.00  0.00           C  
ATOM    432  O   PRO A  27      60.004 -99.909  19.106  1.00  0.00           O  
ATOM    433  CB  PRO A  27      60.616-100.519  16.245  1.00  0.00           C  
ATOM    434  CG  PRO A  27      59.696-100.328  15.088  1.00  0.00           C  
ATOM    435  CD  PRO A  27      58.317-100.242  15.685  1.00  0.00           C  
ATOM    436  HA  PRO A  27      60.066-102.454  17.119  1.00  0.00           H  
ATOM    437 1HB  PRO A  27      60.894 -99.554  16.696  1.00  0.00           H  
ATOM    438 2HB  PRO A  27      61.549-101.011  15.935  1.00  0.00           H  
ATOM    439 1HG  PRO A  27      59.943 -99.414  14.530  1.00  0.00           H  
ATOM    440 2HG  PRO A  27      59.769-101.167  14.380  1.00  0.00           H  
ATOM    441 1HD  PRO A  27      58.039 -99.209  15.944  1.00  0.00           H  
ATOM    442 2HD  PRO A  27      57.542-100.620  15.001  1.00  0.00           H  
ATOM    443  N   ARG A  28      60.575-102.062  19.429  1.00  0.00           N  
ATOM    444  CA  ARG A  28      60.915-101.877  20.834  1.00  0.00           C  
ATOM    445  C   ARG A  28      62.186-101.054  20.990  1.00  0.00           C  
ATOM    446  O   ARG A  28      62.163-100.187  21.488  1.00  0.00           O  
ATOM    447  CB  ARG A  28      61.014-103.201  21.579  1.00  0.00           C  
ATOM    448  CG  ARG A  28      61.262-103.076  23.074  1.00  0.00           C  
ATOM    449  CD  ARG A  28      61.307-104.373  23.797  1.00  0.00           C  
ATOM    450  NE  ARG A  28      61.514-104.257  25.231  1.00  0.00           N  
ATOM    451  CZ  ARG A  28      61.578-105.299  26.082  1.00  0.00           C  
ATOM    452  NH1 ARG A  28      61.416-106.532  25.656  1.00  0.00           N1+
ATOM    453  NH2 ARG A  28      61.785-105.047  27.363  1.00  0.00           N  
ATOM    454  OXT ARG A  28      63.216-101.444  20.514  1.00  0.00           O1-
ATOM    455  H   ARG A  28      60.669-102.978  19.015  1.00  0.00           H  
ATOM    456  HA  ARG A  28      60.122-101.323  21.336  1.00  0.00           H  
ATOM    457 1HB  ARG A  28      60.077-103.731  21.413  1.00  0.00           H  
ATOM    458 2HB  ARG A  28      61.833-103.759  21.125  1.00  0.00           H  
ATOM    459 1HG  ARG A  28      62.217-102.573  23.227  1.00  0.00           H  
ATOM    460 2HG  ARG A  28      60.462-102.477  23.509  1.00  0.00           H  
ATOM    461 1HD  ARG A  28      60.364-104.896  23.644  1.00  0.00           H  
ATOM    462 2HD  ARG A  28      62.125-104.973  23.397  1.00  0.00           H  
ATOM    463  HE  ARG A  28      61.637-103.429  25.799  1.00  0.00           H  
ATOM    464 1HH1 ARG A  28      61.240-106.706  24.677  1.00  0.00           H  
ATOM    465 2HH1 ARG A  28      61.468-107.300  26.311  1.00  0.00           H  
ATOM    466 1HH2 ARG A  28      61.891-104.093  27.676  1.00  0.00           H  
ATOM    467 2HH2 ARG A  28      61.838-105.810  28.022  1.00  0.00           H  
ENDMDL
MODEL       11
ATOM      1  N   GLY A   1      56.598 -97.172  20.281  1.00  0.00           N  
ATOM      2  CA  GLY A   1      56.104 -97.652  21.566  1.00  0.00           C  
ATOM      3  C   GLY A   1      56.244 -96.584  22.644  1.00  0.00           C  
ATOM      4  O   GLY A   1      55.798 -96.768  23.776  1.00  0.00           O  
ATOM      5  H   GLY A   1      57.417 -96.582  20.258  1.00  0.00           H  
ATOM      6 1HA  GLY A   1      55.052 -97.919  21.466  1.00  0.00           H  
ATOM      7 2HA  GLY A   1      56.675 -98.531  21.862  1.00  0.00           H  
ATOM      8  N   SER A   2      56.867 -95.465  22.284  1.00  0.00           N  
ATOM      9  CA  SER A   2      57.106 -94.383  23.232  1.00  0.00           C  
ATOM     10  C   SER A   2      55.797 -93.765  23.705  1.00  0.00           C  
ATOM     11  O   SER A   2      55.731 -93.173  24.781  1.00  0.00           O  
ATOM     12  CB  SER A   2      57.993 -93.326  22.603  1.00  0.00           C  
ATOM     13  OG  SER A   2      57.368 -92.690  21.523  1.00  0.00           O  
ATOM     14  H   SER A   2      57.182 -95.363  21.331  1.00  0.00           H  
ATOM     15  HA  SER A   2      57.706 -94.686  24.092  1.00  0.00           H  
ATOM     16 1HB  SER A   2      58.236 -92.582  23.361  1.00  0.00           H  
ATOM     17 2HB  SER A   2      58.908 -93.801  22.254  1.00  0.00           H  
ATOM     18  HG  SER A   2      57.960 -92.030  21.154  1.00  0.00           H  
ATOM     19  N   SER A   3      54.754 -93.908  22.893  1.00  0.00           N  
ATOM     20  CA  SER A   3      53.445 -93.359  23.225  1.00  0.00           C  
ATOM     21  C   SER A   3      52.653 -94.315  24.107  1.00  0.00           C  
ATOM     22  O   SER A   3      51.559 -93.989  24.567  1.00  0.00           O  
ATOM     23  CB  SER A   3      52.673 -93.048  21.957  1.00  0.00           C  
ATOM     24  OG  SER A   3      52.352 -94.207  21.238  1.00  0.00           O  
ATOM     25  H   SER A   3      54.872 -94.408  22.024  1.00  0.00           H  
ATOM     26  HA  SER A   3      53.493 -92.375  23.694  1.00  0.00           H  
ATOM     27 1HB  SER A   3      51.751 -92.533  22.228  1.00  0.00           H  
ATOM     28 2HB  SER A   3      53.280 -92.398  21.328  1.00  0.00           H  
ATOM     29  HG  SER A   3      51.866 -93.968  20.446  1.00  0.00           H  
ATOM     30  N   PHE A   4      53.213 -95.498  24.339  1.00  0.00           N  
ATOM     31  CA  PHE A   4      52.546 -96.516  25.141  1.00  0.00           C  
ATOM     32  C   PHE A   4      53.324 -96.808  26.418  1.00  0.00           C  
ATOM     33  O   PHE A   4      54.431 -96.306  26.611  1.00  0.00           O  
ATOM     34  CB  PHE A   4      52.365 -97.801  24.331  1.00  0.00           C  
ATOM     35  CG  PHE A   4      51.500 -97.634  23.115  1.00  0.00           C  
ATOM     36  CD1 PHE A   4      52.066 -97.418  21.866  1.00  0.00           C  
ATOM     37  CD2 PHE A   4      50.117 -97.690  23.215  1.00  0.00           C  
ATOM     38  CE1 PHE A   4      51.271 -97.263  20.747  1.00  0.00           C  
ATOM     39  CE2 PHE A   4      49.320 -97.537  22.098  1.00  0.00           C  
ATOM     40  CZ  PHE A   4      49.898 -97.322  20.862  1.00  0.00           C  
ATOM     41  H   PHE A   4      54.123 -95.697  23.949  1.00  0.00           H  
ATOM     42  HA  PHE A   4      51.563 -96.159  25.452  1.00  0.00           H  
ATOM     43 1HB  PHE A   4      53.330 -98.162  23.978  1.00  0.00           H  
ATOM     44 2HB  PHE A   4      51.893 -98.568  24.944  1.00  0.00           H  
ATOM     45  HD1 PHE A   4      53.152 -97.373  21.775  1.00  0.00           H  
ATOM     46  HD2 PHE A   4      49.662 -97.858  24.192  1.00  0.00           H  
ATOM     47  HE1 PHE A   4      51.728 -97.094  19.772  1.00  0.00           H  
ATOM     48  HE2 PHE A   4      48.235 -97.583  22.191  1.00  0.00           H  
ATOM     49  HZ  PHE A   4      49.270 -97.200  19.981  1.00  0.00           H  
ATOM     50  N   LEU A   5      52.737 -97.623  27.289  1.00  0.00           N  
ATOM     51  CA  LEU A   5      53.359 -97.956  28.565  1.00  0.00           C  
ATOM     52  C   LEU A   5      54.525 -98.918  28.375  1.00  0.00           C  
ATOM     53  O   LEU A   5      54.394-100.120  28.604  1.00  0.00           O  
ATOM     54  CB  LEU A   5      52.321 -98.558  29.520  1.00  0.00           C  
ATOM     55  CG  LEU A   5      52.822 -98.827  30.944  1.00  0.00           C  
ATOM     56  CD1 LEU A   5      53.164 -97.513  31.635  1.00  0.00           C  
ATOM     57  CD2 LEU A   5      51.757 -99.584  31.724  1.00  0.00           C  
ATOM     58  H   LEU A   5      51.839 -98.023  27.061  1.00  0.00           H  
ATOM     59  HA  LEU A   5      53.773 -97.054  29.016  1.00  0.00           H  
ATOM     60 1HB  LEU A   5      51.595 -97.746  29.525  1.00  0.00           H  
ATOM     61 2HB  LEU A   5      51.861 -99.453  29.103  1.00  0.00           H  
ATOM     62  HG  LEU A   5      53.698 -99.471  30.863  1.00  0.00           H  
ATOM     63 1HD1 LEU A   5      53.519 -97.714  32.645  1.00  0.00           H  
ATOM     64 2HD1 LEU A   5      53.943 -96.999  31.073  1.00  0.00           H  
ATOM     65 3HD1 LEU A   5      52.275 -96.886  31.681  1.00  0.00           H  
ATOM     66 1HD2 LEU A   5      52.115 -99.776  32.736  1.00  0.00           H  
ATOM     67 2HD2 LEU A   5      50.845 -98.990  31.767  1.00  0.00           H  
ATOM     68 3HD2 LEU A   5      51.549-100.533  31.228  1.00  0.00           H  
ATOM     69  N   SER A   6      55.667 -98.381  27.957  1.00  0.00           N  
ATOM     70  CA  SER A   6      56.904 -99.151  27.914  1.00  0.00           C  
ATOM     71  C   SER A   6      57.283 -99.664  29.297  1.00  0.00           C  
ATOM     72  O   SER A   6      56.981 -99.032  30.309  1.00  0.00           O  
ATOM     73  CB  SER A   6      58.024 -98.305  27.339  1.00  0.00           C  
ATOM     74  OG  SER A   6      59.286 -98.866  27.583  1.00  0.00           O  
ATOM     75  H   SER A   6      55.678 -97.415  27.663  1.00  0.00           H  
ATOM     76  HA  SER A   6      56.873 -99.980  27.205  1.00  0.00           H  
ATOM     77 1HB  SER A   6      57.877 -98.217  26.263  1.00  0.00           H  
ATOM     78 2HB  SER A   6      57.984 -97.315  27.792  1.00  0.00           H  
ATOM     79  HG  SER A   6      59.962 -98.314  27.184  1.00  0.00           H  
ATOM     80  N   PRO A   7      57.946-100.816  29.333  1.00  0.00           N  
ATOM     81  CA  PRO A   7      58.479-101.354  30.580  1.00  0.00           C  
ATOM     82  C   PRO A   7      59.451-100.377  31.229  1.00  0.00           C  
ATOM     83  O   PRO A   7      59.749-100.483  32.419  1.00  0.00           O  
ATOM     84  CB  PRO A   7      59.165-102.658  30.160  1.00  0.00           C  
ATOM     85  CG  PRO A   7      59.437-102.484  28.706  1.00  0.00           C  
ATOM     86  CD  PRO A   7      58.281-101.678  28.177  1.00  0.00           C  
ATOM     87  HA  PRO A   7      57.700-101.524  31.337  1.00  0.00           H  
ATOM     88 1HB  PRO A   7      60.097-102.822  30.723  1.00  0.00           H  
ATOM     89 2HB  PRO A   7      58.520-103.529  30.344  1.00  0.00           H  
ATOM     90 1HG  PRO A   7      60.392-101.963  28.539  1.00  0.00           H  
ATOM     91 2HG  PRO A   7      59.507-103.456  28.195  1.00  0.00           H  
ATOM     92 1HD  PRO A   7      58.557-101.084  27.294  1.00  0.00           H  
ATOM     93 2HD  PRO A   7      57.431-102.312  27.885  1.00  0.00           H  
ATOM     94  N   GLU A   8      59.943 -99.427  30.442  1.00  0.00           N  
ATOM     95  CA  GLU A   8      60.846 -98.402  30.950  1.00  0.00           C  
ATOM     96  C   GLU A   8      60.152 -97.516  31.976  1.00  0.00           C  
ATOM     97  O   GLU A   8      60.802 -96.754  32.694  1.00  0.00           O  
ATOM     98  CB  GLU A   8      61.390 -97.549  29.801  1.00  0.00           C  
ATOM     99  CG  GLU A   8      62.327 -98.289  28.858  1.00  0.00           C  
ATOM    100  CD  GLU A   8      62.530 -97.525  27.579  1.00  0.00           C  
ATOM    101  OE1 GLU A   8      61.599 -97.421  26.816  1.00  0.00           O  
ATOM    102  OE2 GLU A   8      63.580 -96.949  27.415  1.00  0.00           O1-
ATOM    103  H   GLU A   8      59.684 -99.414  29.465  1.00  0.00           H  
ATOM    104  HA  GLU A   8      61.686 -98.870  31.463  1.00  0.00           H  
ATOM    105 1HB  GLU A   8      60.528 -97.182  29.243  1.00  0.00           H  
ATOM    106 2HB  GLU A   8      61.917 -96.708  30.251  1.00  0.00           H  
ATOM    107 1HG  GLU A   8      63.295 -98.518  29.300  1.00  0.00           H  
ATOM    108 2HG  GLU A   8      61.796 -99.216  28.645  1.00  0.00           H  
ATOM    109  N   HIS A   9      58.829 -97.619  32.043  1.00  0.00           N  
ATOM    110  CA  HIS A   9      58.052 -96.890  33.037  1.00  0.00           C  
ATOM    111  C   HIS A   9      58.583 -97.141  34.443  1.00  0.00           C  
ATOM    112  O   HIS A   9      58.404 -96.317  35.341  1.00  0.00           O  
ATOM    113  CB  HIS A   9      56.572 -97.279  32.959  1.00  0.00           C  
ATOM    114  CG  HIS A   9      56.269 -98.616  33.560  1.00  0.00           C  
ATOM    115  CD2 HIS A   9      55.841 -98.962  34.796  1.00  0.00           C  
ATOM    116  ND1 HIS A   9      56.400 -99.794  32.854  1.00  0.00           N  
ATOM    117  CE1 HIS A   9      56.065-100.808  33.633  1.00  0.00           C  
ATOM    118  NE2 HIS A   9      55.722-100.330  34.815  1.00  0.00           N  
ATOM    119  H   HIS A   9      58.350 -98.219  31.387  1.00  0.00           H  
ATOM    120  HA  HIS A   9      58.142 -95.818  32.859  1.00  0.00           H  
ATOM    121 1HB  HIS A   9      55.963 -96.550  33.497  1.00  0.00           H  
ATOM    122 2HB  HIS A   9      56.250 -97.323  31.919  1.00  0.00           H  
ATOM    123  HD1 HIS A   9      56.769 -99.892  31.930  1.00  0.00           H  
ATOM    124  HD2 HIS A   9      55.599 -98.381  35.686  1.00  0.00           H  
ATOM    125  HE1 HIS A   9      56.103-101.831  33.259  1.00  0.00           H  
ATOM    126  N   GLN A  10      59.236 -98.282  34.628  1.00  0.00           N  
ATOM    127  CA  GLN A  10      59.929 -98.575  35.877  1.00  0.00           C  
ATOM    128  C   GLN A  10      61.135 -97.664  36.065  1.00  0.00           C  
ATOM    129  O   GLN A  10      61.432 -97.229  37.177  1.00  0.00           O  
ATOM    130  CB  GLN A  10      60.377-100.038  35.913  1.00  0.00           C  
ATOM    131  CG  GLN A  10      59.238-101.035  36.044  1.00  0.00           C  
ATOM    132  CD  GLN A  10      58.485-100.885  37.352  1.00  0.00           C  
ATOM    133  NE2 GLN A  10      57.162-100.808  37.266  1.00  0.00           N  
ATOM    134  OE1 GLN A  10      59.086-100.842  38.428  1.00  0.00           O  
ATOM    135  H   GLN A  10      59.253 -98.966  33.885  1.00  0.00           H  
ATOM    136  HA  GLN A  10      59.263 -98.383  36.718  1.00  0.00           H  
ATOM    137 1HB  GLN A  10      60.924-100.223  34.988  1.00  0.00           H  
ATOM    138 2HB  GLN A  10      61.054-100.141  36.760  1.00  0.00           H  
ATOM    139 1HG  GLN A  10      58.506-101.201  35.254  1.00  0.00           H  
ATOM    140 2HG  GLN A  10      59.892-101.904  36.119  1.00  0.00           H  
ATOM    141 1HE2 GLN A  10      56.611-100.708  38.096  1.00  0.00           H  
ATOM    142 2HE2 GLN A  10      56.715-100.848  36.373  1.00  0.00           H  
ATOM    143  N   ARG A  11      61.829 -97.377  34.967  1.00  0.00           N  
ATOM    144  CA  ARG A  11      62.900 -96.388  34.975  1.00  0.00           C  
ATOM    145  C   ARG A  11      62.362 -94.996  35.282  1.00  0.00           C  
ATOM    146  O   ARG A  11      62.984 -94.226  36.013  1.00  0.00           O  
ATOM    147  CB  ARG A  11      63.704 -96.402  33.683  1.00  0.00           C  
ATOM    148  CG  ARG A  11      64.823 -95.375  33.616  1.00  0.00           C  
ATOM    149  CD  ARG A  11      65.480 -95.272  32.288  1.00  0.00           C  
ATOM    150  NE  ARG A  11      64.622 -94.765  31.228  1.00  0.00           N  
ATOM    151  CZ  ARG A  11      64.474 -95.343  30.020  1.00  0.00           C  
ATOM    152  NH1 ARG A  11      65.152 -96.422  29.698  1.00  0.00           N1+
ATOM    153  NH2 ARG A  11      63.648 -94.780  29.156  1.00  0.00           N  
ATOM    154  H   ARG A  11      61.610 -97.858  34.107  1.00  0.00           H  
ATOM    155  HA  ARG A  11      63.616 -96.624  35.763  1.00  0.00           H  
ATOM    156 1HB  ARG A  11      64.126 -97.401  33.583  1.00  0.00           H  
ATOM    157 2HB  ARG A  11      63.002 -96.220  32.870  1.00  0.00           H  
ATOM    158 1HG  ARG A  11      64.412 -94.396  33.864  1.00  0.00           H  
ATOM    159 2HG  ARG A  11      65.586 -95.644  34.348  1.00  0.00           H  
ATOM    160 1HD  ARG A  11      66.334 -94.599  32.365  1.00  0.00           H  
ATOM    161 2HD  ARG A  11      65.823 -96.260  31.985  1.00  0.00           H  
ATOM    162  HE  ARG A  11      64.027 -93.947  31.217  1.00  0.00           H  
ATOM    163 1HH1 ARG A  11      65.794 -96.830  30.364  1.00  0.00           H  
ATOM    164 2HH1 ARG A  11      65.028 -96.840  28.788  1.00  0.00           H  
ATOM    165 1HH2 ARG A  11      63.148 -93.940  29.413  1.00  0.00           H  
ATOM    166 2HH2 ARG A  11      63.520 -95.192  28.244  1.00  0.00           H  
ATOM    167  N   VAL A  12      61.201 -94.679  34.717  1.00  0.00           N  
ATOM    168  CA  VAL A  12      60.540 -93.408  34.987  1.00  0.00           C  
ATOM    169  C   VAL A  12      60.222 -93.256  36.469  1.00  0.00           C  
ATOM    170  O   VAL A  12      60.472 -92.206  37.062  1.00  0.00           O  
ATOM    171  CB  VAL A  12      59.239 -93.263  34.175  1.00  0.00           C  
ATOM    172  CG1 VAL A  12      58.499 -91.996  34.575  1.00  0.00           C  
ATOM    173  CG2 VAL A  12      59.539 -93.256  32.685  1.00  0.00           C  
ATOM    174  H   VAL A  12      60.766 -95.336  34.085  1.00  0.00           H  
ATOM    175  HA  VAL A  12      61.191 -92.564  34.752  1.00  0.00           H  
ATOM    176  HB  VAL A  12      58.605 -94.130  34.366  1.00  0.00           H  
ATOM    177 1HG1 VAL A  12      57.582 -91.911  33.992  1.00  0.00           H  
ATOM    178 2HG1 VAL A  12      58.252 -92.039  35.635  1.00  0.00           H  
ATOM    179 3HG1 VAL A  12      59.132 -91.130  34.383  1.00  0.00           H  
ATOM    180 1HG2 VAL A  12      58.608 -93.155  32.126  1.00  0.00           H  
ATOM    181 2HG2 VAL A  12      60.196 -92.419  32.451  1.00  0.00           H  
ATOM    182 3HG2 VAL A  12      60.028 -94.190  32.406  1.00  0.00           H  
ATOM    183  N   GLN A  13      59.670 -94.309  37.062  1.00  0.00           N  
ATOM    184  CA  GLN A  13      59.325 -94.297  38.477  1.00  0.00           C  
ATOM    185  C   GLN A  13      60.564 -94.114  39.345  1.00  0.00           C  
ATOM    186  O   GLN A  13      60.597 -93.254  40.225  1.00  0.00           O  
ATOM    187  CB  GLN A  13      58.610 -95.594  38.866  1.00  0.00           C  
ATOM    188  CG  GLN A  13      57.187 -95.701  38.343  1.00  0.00           C  
ATOM    189  CD  GLN A  13      56.615 -97.096  38.506  1.00  0.00           C  
ATOM    190  NE2 GLN A  13      55.333 -97.249  38.190  1.00  0.00           N  
ATOM    191  OE1 GLN A  13      57.317 -98.027  38.908  1.00  0.00           O  
ATOM    192  H   GLN A  13      59.484 -95.138  36.516  1.00  0.00           H  
ATOM    193  HA  GLN A  13      58.672 -93.451  38.688  1.00  0.00           H  
ATOM    194 1HB  GLN A  13      59.211 -96.414  38.473  1.00  0.00           H  
ATOM    195 2HB  GLN A  13      58.606 -95.637  39.955  1.00  0.00           H  
ATOM    196 1HG  GLN A  13      56.408 -94.986  38.604  1.00  0.00           H  
ATOM    197 2HG  GLN A  13      57.469 -95.563  37.299  1.00  0.00           H  
ATOM    198 1HE2 GLN A  13      54.900 -98.147  38.277  1.00  0.00           H  
ATOM    199 2HE2 GLN A  13      54.801 -96.467  37.865  1.00  0.00           H  
ATOM    200  N   GLN A  14      61.582 -94.929  39.092  1.00  0.00           N  
ATOM    201  CA  GLN A  14      62.796 -94.912  39.900  1.00  0.00           C  
ATOM    202  C   GLN A  14      63.487 -93.557  39.829  1.00  0.00           C  
ATOM    203  O   GLN A  14      63.822 -92.966  40.856  1.00  0.00           O  
ATOM    204  CB  GLN A  14      63.762 -96.008  39.440  1.00  0.00           C  
ATOM    205  CG  GLN A  14      63.334 -97.415  39.822  1.00  0.00           C  
ATOM    206  CD  GLN A  14      64.170 -98.480  39.138  1.00  0.00           C  
ATOM    207  NE2 GLN A  14      63.902 -99.740  39.461  1.00  0.00           N  
ATOM    208  OE1 GLN A  14      65.047 -98.174  38.325  1.00  0.00           O  
ATOM    209  H   GLN A  14      61.515 -95.577  38.320  1.00  0.00           H  
ATOM    210  HA  GLN A  14      62.541 -95.075  40.946  1.00  0.00           H  
ATOM    211 1HB  GLN A  14      63.837 -95.927  38.355  1.00  0.00           H  
ATOM    212 2HB  GLN A  14      64.729 -95.783  39.888  1.00  0.00           H  
ATOM    213 1HG  GLN A  14      63.178 -97.724  40.855  1.00  0.00           H  
ATOM    214 2HG  GLN A  14      62.371 -97.354  39.313  1.00  0.00           H  
ATOM    215 1HE2 GLN A  14      64.421-100.485  39.042  1.00  0.00           H  
ATOM    216 2HE2 GLN A  14      63.181 -99.944  40.124  1.00  0.00           H  
ATOM    217  N   ARG A  15      63.696 -93.068  38.611  1.00  0.00           N  
ATOM    218  CA  ARG A  15      64.274 -91.745  38.406  1.00  0.00           C  
ATOM    219  C   ARG A  15      63.476 -90.675  39.138  1.00  0.00           C  
ATOM    220  O   ARG A  15      64.018 -89.935  39.959  1.00  0.00           O  
ATOM    221  CB  ARG A  15      64.431 -91.411  36.930  1.00  0.00           C  
ATOM    222  CG  ARG A  15      65.245 -90.159  36.641  1.00  0.00           C  
ATOM    223  CD  ARG A  15      65.282 -89.771  35.208  1.00  0.00           C  
ATOM    224  NE  ARG A  15      66.157 -88.647  34.910  1.00  0.00           N  
ATOM    225  CZ  ARG A  15      65.825 -87.605  34.123  1.00  0.00           C  
ATOM    226  NH1 ARG A  15      64.656 -87.556  33.523  1.00  0.00           N1+
ATOM    227  NH2 ARG A  15      66.716 -86.645  33.950  1.00  0.00           N  
ATOM    228  H   ARG A  15      63.448 -93.627  37.807  1.00  0.00           H  
ATOM    229  HA  ARG A  15      65.284 -91.716  38.817  1.00  0.00           H  
ATOM    230 1HB  ARG A  15      64.910 -92.267  36.458  1.00  0.00           H  
ATOM    231 2HB  ARG A  15      63.427 -91.287  36.524  1.00  0.00           H  
ATOM    232 1HG  ARG A  15      64.817 -89.329  37.204  1.00  0.00           H  
ATOM    233 2HG  ARG A  15      66.271 -90.330  36.970  1.00  0.00           H  
ATOM    234 1HD  ARG A  15      65.629 -90.619  34.619  1.00  0.00           H  
ATOM    235 2HD  ARG A  15      64.278 -89.494  34.890  1.00  0.00           H  
ATOM    236  HE  ARG A  15      67.102 -88.467  35.222  1.00  0.00           H  
ATOM    237 1HH1 ARG A  15      63.993 -88.308  33.651  1.00  0.00           H  
ATOM    238 2HH1 ARG A  15      64.426 -86.767  32.937  1.00  0.00           H  
ATOM    239 1HH2 ARG A  15      67.616 -86.707  34.405  1.00  0.00           H  
ATOM    240 2HH2 ARG A  15      66.492 -85.854  33.365  1.00  0.00           H  
ATOM    241  N   LYS A  16      62.185 -90.597  38.837  1.00  0.00           N  
ATOM    242  CA  LYS A  16      61.304 -89.632  39.484  1.00  0.00           C  
ATOM    243  C   LYS A  16      61.461 -89.670  40.998  1.00  0.00           C  
ATOM    244  O   LYS A  16      61.480 -88.630  41.656  1.00  0.00           O  
ATOM    245  CB  LYS A  16      59.846 -89.897  39.101  1.00  0.00           C  
ATOM    246  CG  LYS A  16      58.844 -88.952  39.750  1.00  0.00           C  
ATOM    247  CD  LYS A  16      57.421 -89.267  39.311  1.00  0.00           C  
ATOM    248  CE  LYS A  16      56.420 -88.322  39.958  1.00  0.00           C  
ATOM    249  NZ  LYS A  16      55.023 -88.616  39.535  1.00  0.00           N1+
ATOM    250  H   LYS A  16      61.803 -91.223  38.143  1.00  0.00           H  
ATOM    251  HA  LYS A  16      61.568 -88.622  39.169  1.00  0.00           H  
ATOM    252 1HB  LYS A  16      59.780 -89.806  38.015  1.00  0.00           H  
ATOM    253 2HB  LYS A  16      59.619 -90.922  39.392  1.00  0.00           H  
ATOM    254 1HG  LYS A  16      58.922 -89.054  40.832  1.00  0.00           H  
ATOM    255 2HG  LYS A  16      59.095 -87.930  39.464  1.00  0.00           H  
ATOM    256 1HD  LYS A  16      57.363 -89.171  38.226  1.00  0.00           H  
ATOM    257 2HD  LYS A  16      57.189 -90.292  39.596  1.00  0.00           H  
ATOM    258 1HE  LYS A  16      56.500 -88.426  41.039  1.00  0.00           H  
ATOM    259 2HE  LYS A  16      56.678 -87.303  39.672  1.00  0.00           H  
ATOM    260 1HZ  LYS A  16      54.392 -87.970  39.984  1.00  0.00           H  
ATOM    261 2HZ  LYS A  16      54.948 -88.519  38.532  1.00  0.00           H  
ATOM    262 3HZ  LYS A  16      54.783 -89.561  39.799  1.00  0.00           H  
ATOM    263  N   GLU A  17      61.575 -90.875  41.546  1.00  0.00           N  
ATOM    264  CA  GLU A  17      61.734 -91.051  42.985  1.00  0.00           C  
ATOM    265  C   GLU A  17      63.053 -90.463  43.469  1.00  0.00           C
[truncated: 432,713 more chars]
