# Supplementary material for: Integrating Solid-State NMR and Computational Modeling to Investigate the Structure and Dynamics of Membrane-Associated Ghrelin
Source: PLoS One. 2015 Mar 24;10(3):e0122444. doi: 10.1371/journal.pone.0122444 (PMC4372444; doi:10.1371/journal.pone.0122444)
Supplement: S2 File — (TGZ) [file pone.0122444.s008.tgz › ghrelin/folding_analysis/GHSRg.bmrb3]

  loop_   
    _Atom_chem_shift.ID                    # Row number
    _Atom_chem_shift.Entity_assembly_ID    # Defines the polymer chain
    _Atom_chem_shift.Comp_index_ID         # Residue number
    _Atom_chem_shift.Comp_ID               # Residue label
    _Atom_chem_shift.Atom_ID               # Atom name
    _Atom_chem_shift.Atom_type             
    _Atom_chem_shift.Atom_isotope_number   
    _Atom_chem_shift.Val                   
    _Atom_chem_shift.Val_err               
    _Atom_chem_shift.Assign_fig_of_merit   
    _Atom_chem_shift.Ambiguity_code       # For the meaning of this , see above.
	_Atom_chem_shift.Occupancy
	_Atom_chem_shift.Details
#
#  Entity  Comp                    Atom            	  Assign. Atom
# Assembly index Comp  Atom  Atom  isot.       	Val   fig. of Ambig.
#ID  ID     ID    ID    ID   type  num   Val   	err   merit   code  Occup. Details
#---------------------------------------------------------------------------------
#
#
#1	  .     1     GLY   C     C     13  167.04  0.4     .     1		.	  .
#2	  .     1	  GLY   CA	  C		13  40.9	0.2		.	  1		.	  .
3     .     2     SER   C     C     13	172.1	0.2		.     1     .     .
4     .     2     SER   CA    C     13	55.6	0.5		.     1     .     .
5     .     2     SER   CB    C     13	62.5	0.6		.     1     .     .
6     .     3     SER   HA    H     1	4.488	.		.     1     .     .
7     .     3     SER   CA    C     13	53.58	0.10	.     1     .     .
8     .     3     SER   CB    C     13	63.27	0.21	.     1     .     .
9     .     4     PHE   C     C     13	172.1	0.2		.     1     .     .
10    .     4     PHE   CA    C     13	55.8	1.2		.     1     .     .
11    .     4     PHE   CB    C     13	37		0.8		.     1     .     .
12    .     5     LEU   C     C     13	174.8	0.4		.     1     .     .
13    .     5     LEU   CA    C     13	51.9	0.2		.     1     .     .
14    .     5     LEU   CB    C     13	40.7	0.5		.     1     .     .
15    .     6     SER   C     C     13	169.3	0.5		.     1     .     .
16    .     6     SER   CA    C     13	54.25	0.5		.     1     .     .
17    .     6     SER   CB    C     13	61.25	0.6		.     1     .     .
18    .     7     PRO   C     C     13	174.9	1.2		.     1     .     .
19    .     7     PRO   CA    C     13	61.25	0.5		.     1     .     .
20    .     7     PRO   CB    C     13	30.8	1.7		.     1     .     .
21    .     8     GLU   C     C     13	174.1	0.2		.     1     .     .
22    .     8     GLU   CA    C     13	54.3	0.9		.     1     .     .
23    .     8     GLU   CB    C     13	25.8	0.9		.     1     .     .
24    .     10    GLN   HA    H     1	4.13	.		.     1     .     .
25    .     10    GLN   C     C     13	177.3	.		.     1     .     .
26    .     10    GLN   CA    C     13	55.42	0.35	.     1     .     .
27    .     10    GLN   CB    C     13	27.01	0.02	.     1     .     .
28    .     12    VAL   C     C     13	174.1	0.2		.     1     .     .
29    .     12    VAL   CA    C     13	60.3	0.9		.     1     .     .
30    .     12    VAL   CB    C     13	30		.		.     1     .     .
31    .     13    GLN   HA    H     1	4.31	.		.     1     .     .
32    .     13    GLN   C     C     13	173.35	0.26	.     1     .     .
33    .     13    GLN   CA    C     13	53.53	0.18	.     1     .     .
34    .     13    GLN   CB    C     13	26.95	0.12	.     1     .     .
35    .     14    GLN   HA    H     1	4.296	.		.     1     .     .
36    .     14    GLN   C     C     13	173.5	.		.     1     .     .
37    .     14    GLN   CA    C     13	53.44	0.14	.     1     .     .
38    .     14    GLN   CB    C     13	26.95	0.05	.     1     .     .
39    .     18    SER   HA    H     1	4.44	.		.     1     .     .
40    .     18    SER   C     C     13	171.76	0.16	.     1     .     .
41    .     18    SER   CA    C     13	55.8	0.1		.     1     .     .
42    .     18    SER   CB    C     13	61.3	0.2		.     1     .     .
43    .     21    PRO   HA    H     1	4.72	.		.     1     .     .
44    .     21    PRO   C     C     13	177.7	.		.     1     .     .
45    .     21    PRO   CA    C     13	58.98	0.09	.     1     .     .
46    .     21    PRO   CB    C     13	28.32	0.04	.     1     .     .
47    .     22    PRO   HA    H     1	4.44	.		.     1     .     .
48    .     22    PRO   C     C     13	173.67	0.18	.     1     .     .
49    .     22    PRO   CA    C     13	60.43	0.25	.     1     .     .
50    .     22    PRO   CB    C     13	29.41	0.03	.     1     .     .
51    .     23    ALA   C     C     13	175.5	0.5		.     1     .     .
52    .     23    ALA   CA    C     13	50.5	0.6		.     1     .     .
53    .     23    ALA   CB    C     13	17		.		.     1     .     .
54    .     27    PRO   HA    H     1	4.43	.		.     1     .     .
55    .     27    PRO   C     C     13	173.32	0.03	.     1     .     .
56    .     27    PRO   CA    C     13	60.77	0.021	.     1     .     .
57    .     27    PRO   CB    C     13	29.42	0.14	.     1     .     .
   stop_  # This marks the end of the table.
