# Supplementary material for: Integrating Solid-State NMR and Computational Modeling to Investigate the Structure and Dynamics of Membrane-Associated Ghrelin
Source: PLoS One. 2015 Mar 24;10(3):e0122444. doi: 10.1371/journal.pone.0122444 (PMC4372444; doi:10.1371/journal.pone.0122444)
Supplement: S2 File — (TGZ) [file pone.0122444.s008.tgz › ghrelin/folding_analysis/PSVS_analysis/GHSRg_top1000pro_model15_H.clcl]

/farm/software/bin/probe

:   468:A  10 GLN  N   :A  10 GLN  OE1 :   -0.562:        0

:   468:A  25 LEU 2HD2 :A  12 VAL 3HG1 :   -0.449:        0
:   468:A  25 LEU  HG  :A  22 PRO  HA  :   -0.420:        0
#sum2 ::6.41 clashscore : 6.41 clashscore B<40 
#summary::468 atoms:468 atoms B<40:51352 potential dots:3210.0 A^2:3 bumps:3 bumps B<40:143.4 score
