# Supplementary material for: Integrating Solid-State NMR and Computational Modeling to Investigate the Structure and Dynamics of Membrane-Associated Ghrelin
Source: PLoS One. 2015 Mar 24;10(3):e0122444. doi: 10.1371/journal.pone.0122444 (PMC4372444; doi:10.1371/journal.pone.0122444)
Supplement: S2 File — (TGZ) [file pone.0122444.s008.tgz › ghrelin/folding_analysis/PSVS_analysis/selSi.pdb]

EXPDTA     NMR, 23 STRUCTURES
REMARK   PdbStat --  ~~~~~~~~~~~~~~~~~~~~~~~~~~~~~~~~~~~~~~~~~~~~~~~~~~~~~~~~~
REMARK   PdbStat --  PDB COORDINATES FOR TEMP_BCM_111.PDB, 22 MODEL/S  TEMP_BCM_111.PDB  
REMARK   PdbStat --  ~~~~~~~~~~~~~~~~~~~~~~~~~~~~~~~~~~~~~~~~~~~~~~~~~~~~~~~~~
SEQRES   1 A   28  GLY SER SER PHE LEU SER PRO GLU HIS GLN ARG VAL GLN 
SEQRES   2 A   28  GLN ARG LYS GLU SER LYS LYS PRO PRO ALA LYS LEU GLN 
SEQRES   3 A   28  PRO ARG 
REMARK   PdbStat --  ~~~~~~~~~~~~~~~~~~~~~~~~~~~~~~~~~~~~~~~~~~~~~~~~~~~~~~~~~
REMARK   PdbStat --  PDB COORDINATES FOR GHSRG_TOP1000PRO.PDB, 22 MODEL/S  GHSRG_TOP1000PRO.PDB  
REMARK   PdbStat --  ~~~~~~~~~~~~~~~~~~~~~~~~~~~~~~~~~~~~~~~~~~~~~~~~~~~~~~~~~
SEQRES   1 A   28  GLY SER SER PHE LEU SER PRO GLU HIS GLN ARG VAL GLN 
SEQRES   2 A   28  GLN ARG LYS GLU SER LYS LYS PRO PRO ALA LYS LEU GLN 
SEQRES   3 A   28  PRO ARG 
MODEL        1
REMARK CONFORMATION    1 ENERGY      0.0000 
REMARK    FAMILY or FILE: GHSRg_top1000pro.pdb
ATOM      1  N   GLY A   1      -9.102  -7.097  -6.334  1.00  0.00           N 
ATOM      2  CA  GLY A   1      -7.827  -7.410  -5.701  1.00  0.00           C 
ATOM      3  C   GLY A   1      -7.740  -6.801  -4.307  1.00  0.00           C 
ATOM      4  O   GLY A   1      -8.395  -7.265  -3.375  1.00  0.00           O 
ATOM      5  H   GLY A   1      -9.746  -6.477  -5.863  1.00  0.00           H 
ATOM      6 1HA  GLY A   1      -7.724  -8.492  -5.623  1.00  0.00           H 
ATOM      7 2HA  GLY A   1      -7.018  -7.013  -6.313  1.00  0.00           H 
ATOM      8  N   SER A   2      -6.926  -5.759  -4.172  1.00  0.00           N 
ATOM      9  CA  SER A   2      -6.745  -5.090  -2.890  1.00  0.00           C 
ATOM     10  C   SER A   2      -8.043  -4.451  -2.414  1.00  0.00           C 
ATOM     11  O   SER A   2      -8.207  -4.164  -1.228  1.00  0.00           O 
ATOM     12  CB  SER A   2      -5.650  -4.046  -2.996  1.00  0.00           C 
ATOM     13  OG  SER A   2      -5.992  -3.012  -3.877  1.00  0.00           O 
ATOM     14  H   SER A   2      -6.420  -5.423  -4.979  1.00  0.00           H 
ATOM     15  HA  SER A   2      -6.347  -5.744  -2.113  1.00  0.00           H 
ATOM     16 1HB  SER A   2      -5.474  -3.625  -2.006  1.00  0.00           H 
ATOM     17 2HB  SER A   2      -4.740  -4.529  -3.351  1.00  0.00           H 
ATOM     18  HG  SER A   2      -6.689  -2.479  -3.489  1.00  0.00           H 
ATOM     19  N   SER A   3      -8.964  -4.229  -3.346  1.00  0.00           N 
ATOM     20  CA  SER A   3     -10.273  -3.680  -3.014  1.00  0.00           C 
ATOM     21  C   SER A   3     -11.065  -4.636  -2.132  1.00  0.00           C 
ATOM     22  O   SER A   3     -12.022  -4.237  -1.469  1.00  0.00           O 
ATOM     23  CB  SER A   3     -11.045  -3.369  -4.282  1.00  0.00           C 
ATOM     24  OG  SER A   3     -11.339  -4.525  -5.017  1.00  0.00           O 
ATOM     25  H   SER A   3      -8.752  -4.448  -4.309  1.00  0.00           H 
ATOM     26  HA  SER A   3     -10.223  -2.696  -2.544  1.00  0.00           H 
ATOM     27 1HB  SER A   3     -11.977  -2.875  -4.009  1.00  0.00           H 
ATOM     28 2HB  SER A   3     -10.448  -2.699  -4.899  1.00  0.00           H 
ATOM     29  HG  SER A   3     -12.209  -4.439  -5.414  1.00  0.00           H 
ATOM     30  N   PHE A   4     -10.660  -5.902  -2.128  1.00  0.00           N 
ATOM     31  CA  PHE A   4     -11.307  -6.911  -1.299  1.00  0.00           C 
ATOM     32  C   PHE A   4     -10.411  -7.330  -0.140  1.00  0.00           C 
ATOM     33  O   PHE A   4     -10.697  -8.303   0.558  1.00  0.00           O 
ATOM     34  CB  PHE A   4     -11.686  -8.131  -2.140  1.00  0.00           C 
ATOM     35  CG  PHE A   4     -12.590  -7.814  -3.296  1.00  0.00           C 
ATOM     36  CD1 PHE A   4     -12.103  -7.810  -4.595  1.00  0.00           C 
ATOM     37  CD2 PHE A   4     -13.928  -7.516  -3.089  1.00  0.00           C 
ATOM     38  CE1 PHE A   4     -12.934  -7.518  -5.660  1.00  0.00           C 
ATOM     39  CE2 PHE A   4     -14.761  -7.225  -4.152  1.00  0.00           C 
ATOM     40  CZ  PHE A   4     -14.263  -7.225  -5.439  1.00  0.00           C 
ATOM     41  H   PHE A   4      -9.883  -6.172  -2.715  1.00  0.00           H 
ATOM     42  HA  PHE A   4     -12.215  -6.499  -0.855  1.00  0.00           H 
ATOM     43 1HB  PHE A   4     -10.792  -8.590  -2.560  1.00  0.00           H 
ATOM     44 2HB  PHE A   4     -12.212  -8.861  -1.525  1.00  0.00           H 
ATOM     45  HD1 PHE A   4     -11.052  -8.043  -4.770  1.00  0.00           H 
ATOM     46  HD2 PHE A   4     -14.322  -7.516  -2.072  1.00  0.00           H 
ATOM     47  HE1 PHE A   4     -12.538  -7.519  -6.676  1.00  0.00           H 
ATOM     48  HE2 PHE A   4     -15.811  -6.994  -3.975  1.00  0.00           H 
ATOM     49  HZ  PHE A   4     -14.918  -6.994  -6.277  1.00  0.00           H 
ATOM     50  N   LEU A   5      -9.326  -6.590   0.059  1.00  0.00           N 
ATOM     51  CA  LEU A   5      -8.381  -6.888   1.129  1.00  0.00           C 
ATOM     52  C   LEU A   5      -8.402  -5.805   2.200  1.00  0.00           C 
ATOM     53  O   LEU A   5      -9.138  -4.825   2.090  1.00  0.00           O 
ATOM     54  CB  LEU A   5      -6.966  -7.047   0.558  1.00  0.00           C 
ATOM     55  CG  LEU A   5      -6.806  -8.157  -0.489  1.00  0.00           C 
ATOM     56  CD1 LEU A   5      -5.376  -8.177  -1.013  1.00  0.00           C 
ATOM     57  CD2 LEU A   5      -7.172  -9.497   0.130  1.00  0.00           C 
ATOM     58  H   LEU A   5      -9.151  -5.801  -0.546  1.00  0.00           H 
ATOM     59  HA  LEU A   5      -8.669  -7.816   1.622  1.00  0.00           H 
ATOM     60 1HB  LEU A   5      -6.855  -6.071   0.088  1.00  0.00           H 
ATOM     61 2HB  LEU A   5      -6.223  -7.157   1.347  1.00  0.00           H 
ATOM     62  HG  LEU A   5      -7.518  -7.953  -1.289  1.00  0.00           H 
ATOM     63 1HD1 LEU A   5      -5.271  -8.968  -1.755  1.00  0.00           H 
ATOM     64 2HD1 LEU A   5      -5.143  -7.216  -1.472  1.00  0.00           H 
ATOM     65 3HD1 LEU A   5      -4.689  -8.361  -0.188  1.00  0.00           H 
ATOM     66 1HD2 LEU A   5      -7.058 -10.285  -0.615  1.00  0.00           H 
ATOM     67 2HD2 LEU A   5      -6.515  -9.699   0.977  1.00  0.00           H 
ATOM     68 3HD2 LEU A   5      -8.207  -9.470   0.473  1.00  0.00           H 
ATOM     69  N   SER A   6      -7.590  -5.989   3.235  1.00  0.00           N 
ATOM     70  CA  SER A   6      -7.508  -5.023   4.325  1.00  0.00           C 
ATOM     71  C   SER A   6      -7.241  -3.619   3.798  1.00  0.00           C 
ATOM     72  O   SER A   6      -6.523  -3.441   2.814  1.00  0.00           O 
ATOM     73  CB  SER A   6      -6.427  -5.434   5.306  1.00  0.00           C 
ATOM     74  OG  SER A   6      -6.145  -4.422   6.233  1.00  0.00           O 
ATOM     75  H   SER A   6      -7.015  -6.818   3.269  1.00  0.00           H 
ATOM     76  HA  SER A   6      -8.391  -5.018   4.966  1.00  0.00           H 
ATOM     77 1HB  SER A   6      -6.763  -6.322   5.842  1.00  0.00           H 
ATOM     78 2HB  SER A   6      -5.521  -5.668   4.749  1.00  0.00           H 
ATOM     79  HG  SER A   6      -5.732  -4.806   7.010  1.00  0.00           H 
ATOM     80  N   PRO A   7      -7.823  -2.624   4.459  1.00  0.00           N 
ATOM     81  CA  PRO A   7      -7.554  -1.228   4.134  1.00  0.00           C 
ATOM     82  C   PRO A   7      -6.057  -0.962   4.046  1.00  0.00           C 
ATOM     83  O   PRO A   7      -5.608  -0.148   3.239  1.00  0.00           O 
ATOM     84  CB  PRO A   7      -8.213  -0.445   5.274  1.00  0.00           C 
ATOM     85  CG  PRO A   7      -9.312  -1.334   5.748  1.00  0.00           C 
ATOM     86  CD  PRO A   7      -8.778  -2.735   5.615  1.00  0.00           C 
ATOM     87  HA  PRO A   7      -7.953  -0.936   3.152  1.00  0.00           H 
ATOM     88 1HB  PRO A   7      -7.498  -0.231   6.082  1.00  0.00           H 
ATOM     89 2HB  PRO A   7      -8.605   0.522   4.926  1.00  0.00           H 
ATOM     90 1HG  PRO A   7      -9.582  -1.111   6.791  1.00  0.00           H 
ATOM     91 2HG  PRO A   7     -10.222  -1.197   5.145  1.00  0.00           H 
ATOM     92 1HD  PRO A   7      -8.263  -3.073   6.526  1.00  0.00           H 
ATOM     93 2HD  PRO A   7      -9.574  -3.465   5.407  1.00  0.00           H 
ATOM     94  N   GLU A   8      -5.288  -1.652   4.881  1.00  0.00           N 
ATOM     95  CA  GLU A   8      -3.834  -1.550   4.845  1.00  0.00           C 
ATOM     96  C   GLU A   8      -3.277  -2.062   3.523  1.00  0.00           C 
ATOM     97  O   GLU A   8      -2.309  -1.518   2.993  1.00  0.00           O 
ATOM     98  CB  GLU A   8      -3.213  -2.322   6.012  1.00  0.00           C 
ATOM     99  CG  GLU A   8      -1.694  -2.254   6.074  1.00  0.00           C 
ATOM    100  CD  GLU A   8      -1.222  -0.859   6.375  1.00  0.00           C 
ATOM    101  OE1 GLU A   8      -2.030  -0.048   6.757  1.00  0.00           O 
ATOM    102  OE2 GLU A   8      -0.035  -0.633   6.333  1.00  0.00           O 
ATOM    103  H   GLU A   8      -5.721  -2.264   5.558  1.00  0.00           H 
ATOM    104  HA  GLU A   8      -3.535  -0.504   4.922  1.00  0.00           H 
ATOM    105 1HB  GLU A   8      -3.633  -1.906   6.928  1.00  0.00           H 
ATOM    106 2HB  GLU A   8      -3.526  -3.361   5.908  1.00  0.00           H 
ATOM    107 1HG  GLU A   8      -1.258  -2.948   6.792  1.00  0.00           H 
ATOM    108 2HG  GLU A   8      -1.384  -2.533   5.068  1.00  0.00           H 
ATOM    109  N   HIS A   9      -3.896  -3.113   2.995  1.00  0.00           N 
ATOM    110  CA  HIS A   9      -3.463  -3.701   1.733  1.00  0.00           C 
ATOM    111  C   HIS A   9      -3.816  -2.801   0.556  1.00  0.00           C 
ATOM    112  O   HIS A   9      -3.079  -2.731  -0.428  1.00  0.00           O 
ATOM    113  CB  HIS A   9      -4.090  -5.086   1.538  1.00  0.00           C 
ATOM    114  CG  HIS A   9      -3.606  -6.108   2.519  1.00  0.00           C 
ATOM    115  CD2 HIS A   9      -2.432  -6.220   3.184  1.00  0.00           C 
ATOM    116  ND1 HIS A   9      -4.375  -7.183   2.914  1.00  0.00           N 
ATOM    117  CE1 HIS A   9      -3.694  -7.913   3.780  1.00  0.00           C 
ATOM    118  NE2 HIS A   9      -2.513  -7.350   3.961  1.00  0.00           N 
ATOM    119  H   HIS A   9      -4.685  -3.515   3.480  1.00  0.00           H 
ATOM    120  HA  HIS A   9      -2.379  -3.805   1.730  1.00  0.00           H 
ATOM    121 1HB  HIS A   9      -5.173  -5.029   1.657  1.00  0.00           H 
ATOM    122 2HB  HIS A   9      -3.854  -5.468   0.546  1.00  0.00           H 
ATOM    123  HD2 HIS A   9      -1.527  -5.613   3.196  1.00  0.00           H 
ATOM    124  HE1 HIS A   9      -4.131  -8.812   4.212  1.00  0.00           H 
ATOM    125  HE2 HIS A   9      -1.781  -7.688   4.570  1.00  0.00           H 
ATOM    126  N   GLN A  10      -4.947  -2.111   0.663  1.00  0.00           N 
ATOM    127  CA  GLN A  10      -5.305  -1.074  -0.297  1.00  0.00           C 
ATOM    128  C   GLN A  10      -4.329   0.093  -0.238  1.00  0.00           C 
ATOM    129  O   GLN A  10      -3.985   0.681  -1.263  1.00  0.00           O 
ATOM    130  CB  GLN A  10      -6.728  -0.572  -0.037  1.00  0.00           C 
ATOM    131  CG  GLN A  10      -7.228   0.438  -1.056  1.00  0.00           C 
ATOM    132  CD  GLN A  10      -7.325  -0.148  -2.451  1.00  0.00           C 
ATOM    133  NE2 GLN A  10      -6.806   0.578  -3.435  1.00  0.00           N 
ATOM    134  OE1 GLN A  10      -7.859  -1.244  -2.644  1.00  0.00           O 
ATOM    135  H   GLN A  10      -5.574  -2.311   1.429  1.00  0.00           H 
ATOM    136  HA  GLN A  10      -5.246  -1.477  -1.308  1.00  0.00           H 
ATOM    137 1HB  GLN A  10      -7.376  -1.448  -0.036  1.00  0.00           H 
ATOM    138 2HB  GLN A  10      -6.726  -0.122   0.956  1.00  0.00           H 
ATOM    139 1HG  GLN A  10      -8.110   1.056  -0.890  1.00  0.00           H 
ATOM    140 2HG  GLN A  10      -6.334   1.062  -1.005  1.00  0.00           H 
ATOM    141 1HE2 GLN A  10      -6.840   0.242  -4.377  1.00  0.00           H 
ATOM    142 2HE2 GLN A  10      -6.380   1.460  -3.234  1.00  0.00           H 
ATOM    143  N   ARG A  11      -3.884   0.425   0.970  1.00  0.00           N 
ATOM    144  CA  ARG A  11      -2.858   1.444   1.155  1.00  0.00           C 
ATOM    145  C   ARG A  11      -1.546   1.031   0.502  1.00  0.00           C 
ATOM    146  O   ARG A  11      -0.866   1.847  -0.120  1.00  0.00           O 
ATOM    147  CB  ARG A  11      -2.663   1.802   2.621  1.00  0.00           C 
ATOM    148  CG  ARG A  11      -3.767   2.656   3.224  1.00  0.00           C 
ATOM    149  CD  ARG A  11      -3.495   3.120   4.608  1.00  0.00           C 
ATOM    150  NE  ARG A  11      -3.596   2.083   5.622  1.00  0.00           N 
ATOM    151  CZ  ARG A  11      -4.727   1.763   6.280  1.00  0.00           C 
ATOM    152  NH1 ARG A  11      -5.845   2.420   6.063  1.00  0.00           N 
ATOM    153  NH2 ARG A  11      -4.678   0.786   7.169  1.00  0.00           N 
ATOM    154  H   ARG A  11      -4.266  -0.042   1.780  1.00  0.00           H 
ATOM    155  HA  ARG A  11      -3.167   2.371   0.670  1.00  0.00           H 
ATOM    156 1HB  ARG A  11      -2.593   0.865   3.171  1.00  0.00           H 
ATOM    157 2HB  ARG A  11      -1.716   2.337   2.694  1.00  0.00           H 
ATOM    158 1HG  ARG A  11      -3.907   3.536   2.596  1.00  0.00           H 
ATOM    159 2HG  ARG A  11      -4.687   2.071   3.239  1.00  0.00           H 
ATOM    160 1HD  ARG A  11      -2.485   3.525   4.654  1.00  0.00           H 
ATOM    161 2HD  ARG A  11      -4.211   3.900   4.867  1.00  0.00           H 
ATOM    162  HE  ARG A  11      -2.882   1.464   5.984  1.00  0.00           H 
ATOM    163 1HH1 ARG A  11      -5.862   3.176   5.393  1.00  0.00           H 
ATOM    164 2HH1 ARG A  11      -6.683   2.165   6.567  1.00  0.00           H 
ATOM    165 1HH2 ARG A  11      -3.805   0.304   7.337  1.00  0.00           H 
ATOM    166 2HH2 ARG A  11      -5.511   0.527   7.676  1.00  0.00           H 
ATOM    167  N   VAL A  12      -1.194  -0.242   0.648  1.00  0.00           N 
ATOM    168  CA  VAL A  12      -0.022  -0.795  -0.021  1.00  0.00           C 
ATOM    169  C   VAL A  12      -0.143  -0.673  -1.535  1.00  0.00           C 
ATOM    170  O   VAL A  12       0.801  -0.266  -2.212  1.00  0.00           O 
ATOM    171  CB  VAL A  12       0.195  -2.274   0.349  1.00  0.00           C 
ATOM    172  CG1 VAL A  12       1.265  -2.893  -0.538  1.00  0.00           C 
ATOM    173  CG2 VAL A  12       0.579  -2.406   1.815  1.00  0.00           C 
ATOM    174  H   VAL A  12      -1.753  -0.843   1.237  1.00  0.00           H 
ATOM    175  HA  VAL A  12       0.880  -0.236   0.233  1.00  0.00           H 
ATOM    176  HB  VAL A  12      -0.743  -2.813   0.218  1.00  0.00           H 
ATOM    177 1HG1 VAL A  12       1.405  -3.939  -0.263  1.00  0.00           H 
ATOM    178 2HG1 VAL A  12       0.953  -2.832  -1.581  1.00  0.00           H 
ATOM    179 3HG1 VAL A  12       2.203  -2.355  -0.407  1.00  0.00           H 
ATOM    180 1HG2 VAL A  12       0.729  -3.457   2.060  1.00  0.00           H 
ATOM    181 2HG2 VAL A  12       1.502  -1.855   1.999  1.00  0.00           H 
ATOM    182 3HG2 VAL A  12      -0.217  -1.998   2.438  1.00  0.00           H 
ATOM    183  N   GLN A  13      -1.311  -1.028  -2.060  1.00  0.00           N 
ATOM    184  CA  GLN A  13      -1.564  -0.941  -3.493  1.00  0.00           C 
ATOM    185  C   GLN A  13      -1.369   0.482  -4.002  1.00  0.00           C 
ATOM    186  O   GLN A  13      -0.632   0.713  -4.960  1.00  0.00           O 
ATOM    187  CB  GLN A  13      -2.984  -1.415  -3.817  1.00  0.00           C 
ATOM    188  CG  GLN A  13      -3.336  -1.364  -5.293  1.00  0.00           C 
ATOM    189  CD  GLN A  13      -2.503  -2.326  -6.120  1.00  0.00           C 
ATOM    190  NE2 GLN A  13      -2.140  -1.906  -7.327  1.00  0.00           N 
ATOM    191  OE1 GLN A  13      -2.185  -3.433  -5.677  1.00  0.00           O 
ATOM    192  H   GLN A  13      -2.042  -1.367  -1.451  1.00  0.00           H 
ATOM    193  HA  GLN A  13      -0.847  -1.562  -4.029  1.00  0.00           H 
ATOM    194 1HB  GLN A  13      -3.064  -2.440  -3.453  1.00  0.00           H 
ATOM    195 2HB  GLN A  13      -3.664  -0.776  -3.254  1.00  0.00           H 
ATOM    196 1HG  GLN A  13      -4.362  -1.412  -5.657  1.00  0.00           H 
ATOM    197 2HG  GLN A  13      -2.946  -0.356  -5.441  1.00  0.00           H 
ATOM    198 1HE2 GLN A  13      -1.590  -2.497  -7.918  1.00  0.00           H 
ATOM    199 2HE2 GLN A  13      -2.418  -1.000  -7.646  1.00  0.00           H 
ATOM    200  N   GLN A  14      -2.035   1.432  -3.354  1.00  0.00           N 
ATOM    201  CA  GLN A  14      -2.027   2.818  -3.808  1.00  0.00           C 
ATOM    202  C   GLN A  14      -0.631   3.421  -3.712  1.00  0.00           C 
ATOM    203  O   GLN A  14      -0.170   4.094  -4.633  1.00  0.00           O 
ATOM    204  CB  GLN A  14      -3.009   3.657  -2.987  1.00  0.00           C 
ATOM    205  CG  GLN A  14      -4.471   3.359  -3.272  1.00  0.00           C 
ATOM    206  CD  GLN A  14      -5.404   4.057  -2.300  1.00  0.00           C 
ATOM    207  NE2 GLN A  14      -6.703   3.969  -2.562  1.00  0.00           N 
ATOM    208  OE1 GLN A  14      -4.962   4.667  -1.323  1.00  0.00           O 
ATOM    209  H   GLN A  14      -2.560   1.189  -2.527  1.00  0.00           H 
ATOM    210  HA  GLN A  14      -2.310   2.860  -4.860  1.00  0.00           H 
ATOM    211 1HB  GLN A  14      -2.790   3.460  -1.937  1.00  0.00           H 
ATOM    212 2HB  GLN A  14      -2.796   4.702  -3.212  1.00  0.00           H 
ATOM    213 1HG  GLN A  14      -4.906   3.438  -4.268  1.00  0.00           H 
ATOM    214 2HG  GLN A  14      -4.403   2.308  -2.989  1.00  0.00           H 
ATOM    215 1HE2 GLN A  14      -7.367   4.409  -1.956  1.00  0.00           H 
ATOM    216 2HE2 GLN A  14      -7.019   3.463  -3.365  1.00  0.00           H 
ATOM    217  N   ARG A  15       0.038   3.175  -2.591  1.00  0.00           N 
ATOM    218  CA  ARG A  15       1.373   3.714  -2.361  1.00  0.00           C 
ATOM    219  C   ARG A  15       2.394   3.074  -3.294  1.00  0.00           C 
ATOM    220  O   ARG A  15       3.309   3.739  -3.779  1.00  0.00           O 
ATOM    221  CB  ARG A  15       1.798   3.595  -0.905  1.00  0.00           C 
ATOM    222  CG  ARG A  15       1.089   4.544   0.048  1.00  0.00           C 
ATOM    223  CD  ARG A  15       1.525   4.430   1.463  1.00  0.00           C 
ATOM    224  NE  ARG A  15       2.936   4.702   1.682  1.00  0.00           N 
ATOM    225  CZ  ARG A  15       3.456   5.928   1.890  1.00  0.00           C 
ATOM    226  NH1 ARG A  15       2.693   6.999   1.871  1.00  0.00           N 
ATOM    227  NH2 ARG A  15       4.758   6.029   2.090  1.00  0.00           N 
ATOM    228  H   ARG A  15      -0.389   2.599  -1.879  1.00  0.00           H 
ATOM    229  HA  ARG A  15       1.382   4.782  -2.578  1.00  0.00           H 
ATOM    230 1HB  ARG A  15       1.604   2.567  -0.600  1.00  0.00           H 
ATOM    231 2HB  ARG A  15       2.870   3.787  -0.870  1.00  0.00           H 
ATOM    232 1HG  ARG A  15       1.274   5.567  -0.279  1.00  0.00           H 
ATOM    233 2HG  ARG A  15       0.018   4.338   0.008  1.00  0.00           H 
ATOM    234 1HD  ARG A  15       0.959   5.139   2.066  1.00  0.00           H 
ATOM    235 2HD  ARG A  15       1.330   3.417   1.813  1.00  0.00           H 
ATOM    236  HE  ARG A  15       3.719   4.063   1.715  1.00  0.00           H 
ATOM    237 1HH1 ARG A  15       1.702   6.907   1.699  1.00  0.00           H 
ATOM    238 2HH1 ARG A  15       3.102   7.909   2.029  1.00  0.00           H 
ATOM    239 1HH2 ARG A  15       5.333   5.197   2.084  1.00  0.00           H 
ATOM    240 2HH2 ARG A  15       5.173   6.935   2.248  1.00  0.00           H 
ATOM    241  N   LYS A  16       2.231   1.779  -3.541  1.00  0.00           N 
ATOM    242  CA  LYS A  16       3.058   1.075  -4.514  1.00  0.00           C 
ATOM    243  C   LYS A  16       2.915   1.686  -5.902  1.00  0.00           C 
ATOM    244  O   LYS A  16       3.895   1.825  -6.633  1.00  0.00           O 
ATOM    245  CB  LYS A  16       2.692  -0.410  -4.553  1.00  0.00           C 
ATOM    246  CG  LYS A  16       3.508  -1.233  -5.541  1.00  0.00           C 
ATOM    247  CD  LYS A  16       3.113  -2.701  -5.498  1.00  0.00           C 
ATOM    248  CE  LYS A  16       3.897  -3.517  -6.515  1.00  0.00           C 
ATOM    249  NZ  LYS A  16       3.494  -4.950  -6.510  1.00  0.00           N 
ATOM    250  H   LYS A  16       1.517   1.268  -3.042  1.00  0.00           H 
ATOM    251  HA  LYS A  16       4.109   1.167  -4.241  1.00  0.00           H 
ATOM    252 1HB  LYS A  16       2.839  -0.802  -3.547  1.00  0.00           H 
ATOM    253 2HB  LYS A  16       1.636  -0.473  -4.815  1.00  0.00           H 
ATOM    254 1HG  LYS A  16       3.337  -0.839  -6.544  1.00  0.00           H 
ATOM    255 2HG  LYS A  16       4.563  -1.133  -5.288  1.00  0.00           H 
ATOM    256 1HD  LYS A  16       3.308  -3.084  -4.495  1.00  0.00           H 
ATOM    257 2HD  LYS A  16       2.047  -2.781  -5.714  1.00  0.00           H 
ATOM    258 1HE  LYS A  16       3.720  -3.094  -7.503  1.00  0.00           H 
ATOM    259 2HE  LYS A  16       4.957  -3.438  -6.272  1.00  0.00           H 
ATOM    260 1HZ  LYS A  16       4.037  -5.454  -7.196  1.00  0.00           H 
ATOM    261 2HZ  LYS A  16       3.660  -5.343  -5.594  1.00  0.00           H 
ATOM    262 3HZ  LYS A  16       2.513  -5.024  -6.736  1.00  0.00           H 
ATOM    263  N   GLU A  17       1.688   2.048  -6.260  1.00  0.00           N 
ATOM    264  CA  GLU A  17       1.422   2.691  -7.542  1.00  0.00           C 
ATOM    265  C   GLU A  17       2.089   4.058  -7.622  1.00  0.00           C 
ATOM    266  O   GLU A  17       2.615   4.443  -8.666  1.00  0.00           O 
ATOM    267  CB  GLU A  17      -0.085   2.827  -7.771  1.00  0.00           C 
ATOM    268  CG  GLU A  17      -0.800   1.512  -8.047  1.00  0.00           C 
ATOM    269  CD  GLU A  17      -2.289   1.657  -7.897  1.00  0.00           C 
ATOM    270  OE1 GLU A  17      -2.733   2.736  -7.582  1.00  0.00           O 
ATOM    271  OE2 GLU A  17      -2.991   0.723  -8.205  1.00  0.00           O 
ATOM    272  H   GLU A  17       0.919   1.875  -5.628  1.00  0.00           H 
ATOM    273  HA  GLU A  17       1.844   2.093  -8.350  1.00  0.00           H 
ATOM    274 1HB  GLU A  17      -0.503   3.285  -6.874  1.00  0.00           H 
ATOM    275 2HB  GLU A  17      -0.220   3.498  -8.619  1.00  0.00           H 
ATOM    276 1HG  GLU A  17      -0.574   1.093  -9.028  1.00  0.00           H 
ATOM    277 2HG  GLU A  17      -0.421   0.846  -7.273  1.00  0.00           H 
ATOM    278  N   SER A  18       2.063   4.789  -6.512  1.00  0.00           N 
ATOM    279  CA  SER A  18       2.709   6.094  -6.439  1.00  0.00           C 
ATOM    280  C   SER A  18       4.224   5.954  -6.353  1.00  0.00           C 
ATOM    281  O   SER A  18       4.755   4.843  -6.352  1.00  0.00           O 
ATOM    282  CB  SER A  18       2.183   6.871  -5.248  1.00  0.00           C 
ATOM    283  OG  SER A  18       2.772   6.456  -4.047  1.00  0.00           O 
ATOM    284  H   SER A  18       1.582   4.432  -5.699  1.00  0.00           H 
ATOM    285  HA  SER A  18       2.444   6.756  -7.264  1.00  0.00           H 
ATOM    286 1HB  SER A  18       2.397   7.929  -5.401  1.00  0.00           H 
ATOM    287 2HB  SER A  18       1.106   6.725  -5.185  1.00  0.00           H 
ATOM    288  HG  SER A  18       2.821   5.498  -4.029  1.00  0.00           H 
ATOM    289  N   LYS A  19       4.915   7.086  -6.282  1.00  0.00           N 
ATOM    290  CA  LYS A  19       6.371   7.092  -6.204  1.00  0.00           C 
ATOM    291  C   LYS A  19       6.847   6.806  -4.785  1.00  0.00           C 
ATOM    292  O   LYS A  19       8.016   6.490  -4.565  1.00  0.00           O 
ATOM    293  CB  LYS A  19       6.928   8.433  -6.685  1.00  0.00           C 
ATOM    294  CG  LYS A  19       6.704   8.712  -8.165  1.00  0.00           C 
ATOM    295  CD  LYS A  19       7.274  10.065  -8.565  1.00  0.00           C 
ATOM    296  CE  LYS A  19       7.066  10.337 -10.048  1.00  0.00           C 
ATOM    297  NZ  LYS A  19       7.615  11.660 -10.452  1.00  0.00           N 
ATOM    298  H   LYS A  19       4.418   7.966  -6.282  1.00  0.00           H 
ATOM    299  HA  LYS A  19       6.777   6.300  -6.834  1.00  0.00           H 
ATOM    300 1HB  LYS A  19       6.445   9.210  -6.092  1.00  0.00           H 
ATOM    301 2HB  LYS A  19       7.997   8.429  -6.475  1.00  0.00           H 
ATOM    302 1HG  LYS A  19       7.191   7.927  -8.743  1.00  0.00           H 
ATOM    303 2HG  LYS A  19       5.633   8.696  -8.362  1.00  0.00           H 
ATOM    304 1HD  LYS A  19       6.776  10.839  -7.979  1.00  0.00           H 
ATOM    305 2HD  LYS A  19       8.341  10.073  -8.341  1.00  0.00           H 
ATOM    306 1HE  LYS A  19       7.564   9.550 -10.613  1.00  0.00           H 
ATOM    307 2HE  LYS A  19       5.996  10.310 -10.253  1.00  0.00           H 
ATOM    308 1HZ  LYS A  19       7.457  11.802 -11.440  1.00  0.00           H 
ATOM    309 2HZ  LYS A  19       7.153  12.391  -9.929  1.00  0.00           H 
ATOM    310 3HZ  LYS A  19       8.606  11.686 -10.263  1.00  0.00           H 
ATOM    311  N   LYS A  20       5.935   6.918  -3.826  1.00  0.00           N 
ATOM    312  CA  LYS A  20       6.274   6.732  -2.420  1.00  0.00           C 
ATOM    313  C   LYS A  20       6.331   5.254  -2.058  1.00  0.00           C 
ATOM    314  O   LYS A  20       5.685   4.423  -2.696  1.00  0.00           O 
ATOM    315  CB  LYS A  20       5.265   7.455  -1.526  1.00  0.00           C 
ATOM    316  CG  LYS A  20       5.312   8.974  -1.625  1.00  0.00           C 
ATOM    317  CD  LYS A  20       4.283   9.620  -0.709  1.00  0.00           C 
ATOM    318  CE  LYS A  20       4.342  11.138  -0.792  1.00  0.00           C 
ATOM    319  NZ  LYS A  20       3.328  11.783   0.085  1.00  0.00           N 
ATOM    320  H   LYS A  20       4.981   7.137  -4.077  1.00  0.00           H 
ATOM    321  HA  LYS A  20       7.267   7.139  -2.224  1.00  0.00           H 
ATOM    322 1HB  LYS A  20       4.274   7.103  -1.813  1.00  0.00           H 
ATOM    323 2HB  LYS A  20       5.474   7.152  -0.500  1.00  0.00           H 
ATOM    324 1HG  LYS A  20       6.311   9.309  -1.343  1.00  0.00           H 
ATOM    325 2HG  LYS A  20       5.111   9.260  -2.657  1.00  0.00           H 
ATOM    326 1HD  LYS A  20       3.290   9.278  -1.006  1.00  0.00           H 
ATOM    327 2HD  LYS A  20       4.482   9.305   0.315  1.00  0.00           H 
ATOM    328 1HE  LYS A  20       5.338  11.458  -0.490  1.00  0.00           H 
ATOM    329 2HE  LYS A  20       4.166  11.430  -1.827  1.00  0.00           H 
ATOM    330 1HZ  LYS A  20       3.400  12.787   0.000  1.00  0.00           H 
ATOM    331 2HZ  LYS A  20       2.403  11.488  -0.195  1.00  0.00           H 
ATOM    332 3HZ  LYS A  20       3.491  11.513   1.044  1.00  0.00           H 
ATOM    333  N   PRO A  21       7.108   4.932  -1.029  1.00  0.00           N 
ATOM    334  CA  PRO A  21       7.178   3.568  -0.520  1.00  0.00           C 
ATOM    335  C   PRO A  21       5.795   3.042  -0.160  1.00  0.00           C 
ATOM    336  O   PRO A  21       4.937   3.791   0.307  1.00  0.00           O 
ATOM    337  CB  PRO A  21       8.092   3.672   0.706  1.00  0.00           C 
ATOM    338  CG  PRO A  21       8.908   4.894   0.458  1.00  0.00           C 
ATOM    339  CD  PRO A  21       7.988   5.850  -0.254  1.00  0.00           C 
ATOM    340  HA  PRO A  21       7.568   2.856  -1.262  1.00  0.00           H 
ATOM    341 1HB  PRO A  21       7.510   3.763   1.635  1.00  0.00           H 
ATOM    342 2HB  PRO A  21       8.729   2.782   0.811  1.00  0.00           H 
ATOM    343 1HG  PRO A  21       9.274   5.326   1.401  1.00  0.00           H 
ATOM    344 2HG  PRO A  21       9.792   4.664  -0.156  1.00  0.00           H 
ATOM    345 1HD  PRO A  21       7.408   6.469   0.446  1.00  0.00           H 
ATOM    346 2HD  PRO A  21       8.535   6.540  -0.914  1.00  0.00           H 
ATOM    347  N   PRO A  22       5.583   1.749  -0.381  1.00  0.00           N 
ATOM    348  CA  PRO A  22       4.317   1.110  -0.040  1.00  0.00           C 
ATOM    349  C   PRO A  22       4.084   1.119   1.465  1.00  0.00           C 
ATOM    350  O   PRO A  22       5.031   1.179   2.249  1.00  0.00           O 
ATOM    351  CB  PRO A  22       4.453  -0.311  -0.595  1.00  0.00           C 
ATOM    352  CG  PRO A  22       5.924  -0.546  -0.657  1.00  0.00           C 
ATOM    353  CD  PRO A  22       6.527   0.789  -1.002  1.00  0.00           C 
ATOM    354  HA  PRO A  22       3.448   1.635  -0.465  1.00  0.00           H 
ATOM    355 1HB  PRO A  22       3.959  -1.047   0.057  1.00  0.00           H 
ATOM    356 2HB  PRO A  22       3.993  -0.402  -1.590  1.00  0.00           H 
ATOM    357 1HG  PRO A  22       6.309  -0.917   0.305  1.00  0.00           H 
ATOM    358 2HG  PRO A  22       6.174  -1.302  -1.416  1.00  0.00           H 
ATOM    359 1HD  PRO A  22       7.542   0.906  -0.593  1.00  0.00           H 
ATOM    360 2HD  PRO A  22       6.600   0.944  -2.089  1.00  0.00           H 
ATOM    361  N   ALA A  23       2.818   1.058   1.863  1.00  0.00           N 
ATOM    362  CA  ALA A  23       2.451   1.153   3.271  1.00  0.00           C 
ATOM    363  C   ALA A  23       3.202   0.124   4.106  1.00  0.00           C 
ATOM    364  O   ALA A  23       3.544   0.378   5.261  1.00  0.00           O 
ATOM    365  CB  ALA A  23       0.949   0.983   3.440  1.00  0.00           C 
ATOM    366  H   ALA A  23       2.090   0.942   1.172  1.00  0.00           H 
ATOM    367  HA  ALA A  23       2.733   2.139   3.640  1.00  0.00           H 
ATOM    368 1HB  ALA A  23       0.692   1.057   4.497  1.00  0.00           H 
ATOM    369 2HB  ALA A  23       0.429   1.764   2.885  1.00  0.00           H 
ATOM    370 3HB  ALA A  23       0.648   0.007   3.062  1.00  0.00           H 
ATOM    371  N   LYS A  24       3.456  -1.039   3.516  1.00  0.00           N 
ATOM    372  CA  LYS A  24       4.180  -2.103   4.199  1.00  0.00           C 
ATOM    373  C   LYS A  24       5.615  -1.689   4.501  1.00  0.00           C 
ATOM    374  O   LYS A  24       6.174  -2.058   5.533  1.00  0.00           O 
ATOM    375  CB  LYS A  24       4.168  -3.383   3.362  1.00  0.00           C 
ATOM    376  CG  LYS A  24       4.855  -4.572   4.020  1.00  0.00           C 
ATOM    377  CD  LYS A  24       4.723  -5.828   3.171  1.00  0.00           C 
ATOM    378  CE  LYS A  24       5.416  -7.014   3.824  1.00  0.00           C 
ATOM    379  NZ  LYS A  24       5.300  -8.249   3.001  1.00  0.00           N 
ATOM    380  H   LYS A  24       3.139  -1.189   2.568  1.00  0.00           H 
ATOM    381  HA  LYS A  24       3.709  -2.312   5.160  1.00  0.00           H 
ATOM    382 1HB  LYS A  24       3.123  -3.629   3.170  1.00  0.00           H 
ATOM    383 2HB  LYS A  24       4.666  -3.154   2.420  1.00  0.00           H 
ATOM    384 1HG  LYS A  24       5.911  -4.332   4.154  1.00  0.00           H 
ATOM    385 2HG  LYS A  24       4.396  -4.742   4.994  1.00  0.00           H 
ATOM    386 1HD  LYS A  24       3.663  -6.050   3.042  1.00  0.00           H 
ATOM    387 2HD  LYS A  24       5.174  -5.637   2.197  1.00  0.00           H 
ATOM    388 1HE  LYS A  24       6.467  -6.765   3.958  1.00  0.00           H 
ATOM    389 2HE  LYS A  24       4.957  -7.184   4.798  1.00  0.00           H 
ATOM    390 1HZ  LYS A  24       5.771  -9.010   3.468  1.00  0.00           H 
ATOM    391 2HZ  LYS A  24       4.325  -8.481   2.877  1.00  0.00           H 
ATOM    392 3HZ  LYS A  24       5.726  -8.092   2.099  1.00  0.00           H 
ATOM    393  N   LEU A  25       6.205  -0.918   3.594  1.00  0.00           N 
ATOM    394  CA  LEU A  25       7.607  -0.535   3.710  1.00  0.00           C 
ATOM    395  C   LEU A  25       7.761   0.764   4.489  1.00  0.00           C 
ATOM    396  O   LEU A  25       7.284   1.816   4.062  1.00  0.00           O 
ATOM    397  CB  LEU A  25       8.237  -0.400   2.317  1.00  0.00           C 
ATOM    398  CG  LEU A  25       9.706   0.042   2.305  1.00  0.00           C 
ATOM    399  CD1 LEU A  25      10.565  -0.984   3.033  1.00  0.00           C 
ATOM    400  CD2 LEU A  25      10.173   0.214   0.868  1.00  0.00           C 
ATOM    401  H   LEU A  25       5.669  -0.590   2.803  1.00  0.00           H 
ATOM    402  HA  LEU A  25       8.149  -1.297   4.269  1.00  0.00           H 
ATOM    403 1HB  LEU A  25       8.154  -1.433   1.984  1.00  0.00           H 
ATOM    404 2HB  LEU A  25       7.642   0.240   1.666  1.00  0.00           H 
ATOM    405  HG  LEU A  25       9.755   1.016   2.791  1.00  0.00           H 
ATOM    406 1HD1 LEU A  25      11.606  -0.662   3.019  1.00  0.00           H 
ATOM    407 2HD1 LEU A  25      10.228  -1.074   4.066  1.00  0.00           H 
ATOM    408 3HD1 LEU A  25      10.478  -1.949   2.536  1.00  0.00           H 
ATOM    409 1HD2 LEU A  25      11.218   0.529   0.861  1.00  0.00           H 
ATOM    410 2HD2 LEU A  25      10.075  -0.733   0.337  1.00  0.00           H 
ATOM    411 3HD2 LEU A  25       9.564   0.971   0.375  1.00  0.00           H 
ATOM    412  N   GLN A  26       8.429   0.685   5.635  1.00  0.00           N 
ATOM    413  CA  GLN A  26       8.612   1.847   6.497  1.00  0.00           C 
ATOM    414  C   GLN A  26      10.061   1.974   6.950  1.00  0.00           C 
ATOM    415  O   GLN A  26      10.426   1.511   8.031  1.00  0.00           O 
ATOM    416  CB  GLN A  26       7.694   1.758   7.719  1.00  0.00           C 
ATOM    417  CG  GLN A  26       6.213   1.729   7.384  1.00  0.00           C 
ATOM    418  CD  GLN A  26       5.734   3.028   6.765  1.00  0.00           C 
ATOM    419  NE2 GLN A  26       4.784   2.928   5.842  1.00  0.00           N 
ATOM    420  OE1 GLN A  26       6.210   4.112   7.115  1.00  0.00           O 
ATOM    421  H   GLN A  26       8.820  -0.202   5.916  1.00  0.00           H 
ATOM    422  HA  GLN A  26       8.381   2.755   5.939  1.00  0.00           H 
ATOM    423 1HB  GLN A  26       7.970   0.849   8.254  1.00  0.00           H 
ATOM    424 2HB  GLN A  26       7.914   2.626   8.341  1.00  0.00           H 
ATOM    425 1HG  GLN A  26       5.747   0.907   6.840  1.00  0.00           H 
ATOM    426 2HG  GLN A  26       5.889   1.703   8.425  1.00  0.00           H 
ATOM    427 1HE2 GLN A  26       4.428   3.751   5.398  1.00  0.00           H 
ATOM    428 2HE2 GLN A  26       4.425   2.030   5.589  1.00  0.00           H 
ATOM    429  N   PRO A  27      10.883   2.604   6.118  1.00  0.00           N 
ATOM    430  CA  PRO A  27      12.295   2.791   6.431  1.00  0.00           C 
ATOM    431  C   PRO A  27      12.473   3.500   7.767  1.00  0.00           C 
ATOM    432  O   PRO A  27      13.416   3.220   8.508  1.00  0.00           O 
ATOM    433  CB  PRO A  27      12.830   3.623   5.261  1.00  0.00           C 
ATOM    434  CG  PRO A  27      11.909   3.312   4.131  1.00  0.00           C 
ATOM    435  CD  PRO A  27      10.552   3.135   4.760  1.00  0.00           C 
ATOM    436  HA  PRO A  27      12.836   1.840   6.539  1.00  0.00           H 
ATOM    437 1HB  PRO A  27      12.825   4.698   5.495  1.00  0.00           H 
ATOM    438 2HB  PRO A  27      13.868   3.352   5.015  1.00  0.00           H 
ATOM    439 1HG  PRO A  27      11.899   4.125   3.391  1.00  0.00           H 
ATOM    440 2HG  PRO A  27      12.222   2.400   3.603  1.00  0.00           H 
ATOM    441 1HD  PRO A  27       9.998   4.082   4.826  1.00  0.00           H 
ATOM    442 2HD  PRO A  27       9.921   2.432   4.196  1.00  0.00           H 
ATOM    443  N   ARG A  28      11.562   4.419   8.070  1.00  0.00           N 
ATOM    444  CA  ARG A  28      11.584   5.128   9.344  1.00  0.00           C 
ATOM    445  C   ARG A  28      11.215   4.203  10.496  1.00  0.00           C 
ATOM    446  O   ARG A  28      11.865   4.048  11.241  1.00  0.00           O 
ATOM    447  O2  ARG A  28      10.145   3.660  10.511  1.00  0.00           O 
ATOM    448  CB  ARG A  28      10.706   6.371   9.324  1.00  0.00           C 
ATOM    449  CG  ARG A  28      10.755   7.209  10.591  1.00  0.00           C 
ATOM    450  CD  ARG A  28       9.920   8.437  10.546  1.00  0.00           C 
ATOM    451  NE  ARG A  28       9.973   9.246  11.753  1.00  0.00           N 
ATOM    452  CZ  ARG A  28       9.290  10.393  11.935  1.00  0.00           C 
ATOM    453  NH1 ARG A  28       8.532  10.889  10.983  1.00  0.00           N 
ATOM    454  NH2 ARG A  28       9.421  11.020  13.091  1.00  0.00           N 
ATOM    455  H   ARG A  28      10.836   4.631   7.401  1.00  0.00           H 
ATOM    456  HA  ARG A  28      12.592   5.490   9.547  1.00  0.00           H 
ATOM    457 1HB  ARG A  28      11.031   6.977   8.479  1.00  0.00           H 
ATOM    458 2HB  ARG A  28       9.683   6.034   9.156  1.00  0.00           H 
ATOM    459 1HG  ARG A  28      10.409   6.598  11.425  1.00  0.00           H 
ATOM    460 2HG  ARG A  28      11.788   7.511  10.767  1.00  0.00           H 
ATOM    461 1HD  ARG A  28      10.255   9.062   9.719  1.00  0.00           H 
ATOM    462 2HD  ARG A  28       8.881   8.153  10.388  1.00  0.00           H 
ATOM    463  HE  ARG A  28      10.496   9.098  12.606  1.00  0.00           H 
ATOM    464 1HH1 ARG A  28       8.457  10.407  10.098  1.00  0.00           H 
ATOM    465 2HH1 ARG A  28       8.028  11.750  11.139  1.00  0.00           H 
ATOM    466 1HH2 ARG A  28      10.021  10.634  13.807  1.00  0.00           H 
ATOM    467 2HH2 ARG A  28       8.921  11.882  13.254  1.00  0.00           H 
TER     468      ARG A  28
ENDMDL
MODEL        2
REMARK CONFORMATION    2 ENERGY      0.0000 
REMARK    FAMILY or FILE: GHSRg_top1000pro.pdb
ATOM      1  N   GLY A   1      -8.410  -6.580  -4.394  1.00  0.00           N 
ATOM      2  CA  GLY A   1      -8.154  -5.195  -4.020  1.00  0.00           C 
ATOM      3  C   GLY A   1      -7.648  -5.096  -2.588  1.00  0.00           C 
ATOM      4  O   GLY A   1      -8.395  -5.331  -1.637  1.00  0.00           O 
ATOM      5  H   GLY A   1      -8.170  -7.317  -3.746  1.00  0.00           H 
ATOM      6 1HA  GLY A   1      -9.079  -4.626  -4.111  1.00  0.00           H 
ATOM      7 2HA  GLY A   1      -7.405  -4.777  -4.691  1.00  0.00           H 
ATOM      8  N   SER A   2      -6.375  -4.747  -2.438  1.00  0.00           N 
ATOM      9  CA  SER A   2      -5.770  -4.606  -1.119  1.00  0.00           C 
ATOM     10  C   SER A   2      -5.721  -5.943  -0.389  1.00  0.00           C 
ATOM     11  O   SER A   2      -5.552  -5.989   0.830  1.00  0.00           O 
ATOM     12  CB  SER A   2      -4.376  -4.023  -1.245  1.00  0.00           C 
ATOM     13  OG  SER A   2      -3.507  -4.875  -1.940  1.00  0.00           O 
ATOM     14  H   SER A   2      -5.813  -4.576  -3.259  1.00  0.00           H 
ATOM     15  HA  SER A   2      -6.261  -3.860  -0.494  1.00  0.00           H 
ATOM     16 1HB  SER A   2      -3.977  -3.851  -0.244  1.00  0.00           H 
ATOM     17 2HB  SER A   2      -4.439  -3.075  -1.777  1.00  0.00           H 
ATOM     18  HG  SER A   2      -3.395  -4.555  -2.838  1.00  0.00           H 
ATOM     19  N   SER A   3      -5.870  -7.028  -1.140  1.00  0.00           N 
ATOM     20  CA  SER A   3      -5.911  -8.363  -0.557  1.00  0.00           C 
ATOM     21  C   SER A   3      -7.115  -8.528   0.360  1.00  0.00           C 
ATOM     22  O   SER A   3      -7.140  -9.415   1.213  1.00  0.00           O 
ATOM     23  CB  SER A   3      -5.935  -9.409  -1.654  1.00  0.00           C 
ATOM     24  OG  SER A   3      -7.094  -9.327  -2.435  1.00  0.00           O 
ATOM     25  H   SER A   3      -5.959  -6.924  -2.141  1.00  0.00           H 
ATOM     26  HA  SER A   3      -4.997  -8.630  -0.025  1.00  0.00           H 
ATOM     27 1HB  SER A   3      -5.888 -10.397  -1.194  1.00  0.00           H 
ATOM     28 2HB  SER A   3      -5.065  -9.266  -2.295  1.00  0.00           H 
ATOM     29  HG  SER A   3      -7.393 -10.211  -2.661  1.00  0.00           H 
ATOM     30  N   PHE A   4      -8.111  -7.667   0.181  1.00  0.00           N 
ATOM     31  CA  PHE A   4      -9.303  -7.690   1.021  1.00  0.00           C 
ATOM     32  C   PHE A   4      -9.355  -6.474   1.937  1.00  0.00           C 
ATOM     33  O   PHE A   4     -10.381  -6.194   2.557  1.00  0.00           O 
ATOM     34  CB  PHE A   4     -10.564  -7.753   0.158  1.00  0.00           C 
ATOM     35  CG  PHE A   4     -10.594  -8.920  -0.787  1.00  0.00           C 
ATOM     36  CD1 PHE A   4     -10.367  -8.740  -2.143  1.00  0.00           C 
ATOM     37  CD2 PHE A   4     -10.848 -10.201  -0.320  1.00  0.00           C 
ATOM     38  CE1 PHE A   4     -10.393  -9.814  -3.013  1.00  0.00           C 
ATOM     39  CE2 PHE A   4     -10.877 -11.276  -1.188  1.00  0.00           C 
ATOM     40  CZ  PHE A   4     -10.649 -11.082  -2.536  1.00  0.00           C 
ATOM     41  H   PHE A   4      -8.041  -6.980  -0.555  1.00  0.00           H 
ATOM     42  HA  PHE A   4      -9.281  -8.566   1.671  1.00  0.00           H 
ATOM     43 1HB  PHE A   4     -10.645  -6.855  -0.455  1.00  0.00           H 
ATOM     44 2HB  PHE A   4     -11.446  -7.841   0.790  1.00  0.00           H 
ATOM     45  HD1 PHE A   4     -10.165  -7.738  -2.521  1.00  0.00           H 
ATOM     46  HD2 PHE A   4     -11.028 -10.354   0.743  1.00  0.00           H 
ATOM     47  HE1 PHE A   4     -10.214  -9.659  -4.077  1.00  0.00           H 
ATOM     48  HE2 PHE A   4     -11.079 -12.277  -0.809  1.00  0.00           H 
ATOM     49  HZ  PHE A   4     -10.670 -11.929  -3.220  1.00  0.00           H 
ATOM     50  N   LEU A   5      -8.242  -5.751   2.016  1.00  0.00           N 
ATOM     51  CA  LEU A   5      -8.187  -4.512   2.783  1.00  0.00           C 
ATOM     52  C   LEU A   5      -7.092  -4.570   3.842  1.00  0.00           C 
ATOM     53  O   LEU A   5      -6.324  -5.529   3.904  1.00  0.00           O 
ATOM     54  CB  LEU A   5      -7.962  -3.319   1.848  1.00  0.00           C 
ATOM     55  CG  LEU A   5      -9.040  -3.117   0.776  1.00  0.00           C 
ATOM     56  CD1 LEU A   5      -8.617  -2.021  -0.192  1.00  0.00           C 
ATOM     57  CD2 LEU A   5     -10.362  -2.765   1.444  1.00  0.00           C 
ATOM     58  H   LEU A   5      -7.414  -6.068   1.533  1.00  0.00           H 
ATOM     59  HA  LEU A   5      -9.124  -4.372   3.317  1.00  0.00           H 
ATOM     60 1HB  LEU A   5      -7.026  -3.630   1.383  1.00  0.00           H 
ATOM     61 2HB  LEU A   5      -7.799  -2.395   2.402  1.00  0.00           H 
ATOM     62  HG  LEU A   5      -9.170  -4.070   0.263  1.00  0.00           H 
ATOM     63 1HD1 LEU A   5      -9.389  -1.886  -0.949  1.00  0.00           H 
ATOM     64 2HD1 LEU A   5      -7.682  -2.304  -0.675  1.00  0.00           H 
ATOM     65 3HD1 LEU A   5      -8.476  -1.089   0.353  1.00  0.00           H 
ATOM     66 1HD2 LEU A   5     -11.127  -2.622   0.682  1.00  0.00           H 
ATOM     67 2HD2 LEU A   5     -10.245  -1.846   2.018  1.00  0.00           H 
ATOM     68 3HD2 LEU A   5     -10.659  -3.575   2.111  1.00  0.00           H 
ATOM     69  N   SER A   6      -7.026  -3.535   4.674  1.00  0.00           N 
ATOM     70  CA  SER A   6      -6.093  -3.512   5.795  1.00  0.00           C 
ATOM     71  C   SER A   6      -4.666  -3.276   5.318  1.00  0.00           C 
ATOM     72  O   SER A   6      -4.442  -2.851   4.185  1.00  0.00           O 
ATOM     73  CB  SER A   6      -6.502  -2.443   6.790  1.00  0.00           C 
ATOM     74  OG  SER A   6      -6.202  -1.154   6.332  1.00  0.00           O 
ATOM     75  H   SER A   6      -7.638  -2.745   4.527  1.00  0.00           H 
ATOM     76  HA  SER A   6      -6.135  -4.410   6.411  1.00  0.00           H 
ATOM     77 1HB  SER A   6      -5.971  -2.619   7.726  1.00  0.00           H 
ATOM     78 2HB  SER A   6      -7.574  -2.519   6.962  1.00  0.00           H 
ATOM     79  HG  SER A   6      -6.583  -1.029   5.459  1.00  0.00           H 
ATOM     80  N   PRO A   7      -3.703  -3.555   6.191  1.00  0.00           N 
ATOM     81  CA  PRO A   7      -2.299  -3.305   5.888  1.00  0.00           C 
ATOM     82  C   PRO A   7      -2.079  -1.862   5.452  1.00  0.00           C 
ATOM     83  O   PRO A   7      -1.191  -1.575   4.649  1.00  0.00           O 
ATOM     84  CB  PRO A   7      -1.570  -3.630   7.195  1.00  0.00           C 
ATOM     85  CG  PRO A   7      -2.466  -4.600   7.889  1.00  0.00           C 
ATOM     86  CD  PRO A   7      -3.866  -4.158   7.554  1.00  0.00           C 
ATOM     87  HA  PRO A   7      -1.930  -3.914   5.050  1.00  0.00           H 
ATOM     88 1HB  PRO A   7      -1.413  -2.728   7.804  1.00  0.00           H 
ATOM     89 2HB  PRO A   7      -0.580  -4.069   7.006  1.00  0.00           H 
ATOM     90 1HG  PRO A   7      -2.297  -4.588   8.976  1.00  0.00           H 
ATOM     91 2HG  PRO A   7      -2.282  -5.627   7.545  1.00  0.00           H 
ATOM     92 1HD  PRO A   7      -4.255  -3.424   8.274  1.00  0.00           H 
ATOM     93 2HD  PRO A   7      -4.574  -5.000   7.538  1.00  0.00           H 
ATOM     94  N   GLU A   8      -2.892  -0.957   5.986  1.00  0.00           N 
ATOM     95  CA  GLU A   8      -2.790   0.458   5.648  1.00  0.00           C 
ATOM     96  C   GLU A   8      -3.179   0.706   4.196  1.00  0.00           C 
ATOM     97  O   GLU A   8      -2.765   1.696   3.592  1.00  0.00           O 
ATOM     98  CB  GLU A   8      -3.671   1.295   6.578  1.00  0.00           C 
ATOM     99  CG  GLU A   8      -3.223   1.298   8.033  1.00  0.00           C 
ATOM    100  CD  GLU A   8      -1.826   1.834   8.172  1.00  0.00           C 
ATOM    101  OE1 GLU A   8      -1.597   2.954   7.785  1.00  0.00           O 
ATOM    102  OE2 GLU A   8      -0.962   1.086   8.562  1.00  0.00           O 
ATOM    103  H   GLU A   8      -3.598  -1.257   6.642  1.00  0.00           H 
ATOM    104  HA  GLU A   8      -1.759   0.790   5.753  1.00  0.00           H 
ATOM    105 1HB  GLU A   8      -4.681   0.890   6.511  1.00  0.00           H 
ATOM    106 2HB  GLU A   8      -3.663   2.314   6.193  1.00  0.00           H 
ATOM    107 1HG  GLU A   8      -3.286   0.320   8.508  1.00  0.00           H 
ATOM    108 2HG  GLU A   8      -3.923   1.981   8.514  1.00  0.00           H 
ATOM    109  N   HIS A   9      -3.978  -0.198   3.639  1.00  0.00           N 
ATOM    110  CA  HIS A   9      -4.342  -0.134   2.228  1.00  0.00           C 
ATOM    111  C   HIS A   9      -3.321  -0.862   1.363  1.00  0.00           C 
ATOM    112  O   HIS A   9      -3.119  -0.512   0.200  1.00  0.00           O 
ATOM    113  CB  HIS A   9      -5.737  -0.725   2.003  1.00  0.00           C 
ATOM    114  CG  HIS A   9      -6.830   0.036   2.684  1.00  0.00           C 
ATOM    115  CD2 HIS A   9      -7.481   1.171   2.333  1.00  0.00           C 
ATOM    116  ND1 HIS A   9      -7.375  -0.360   3.888  1.00  0.00           N 
ATOM    117  CE1 HIS A   9      -8.314   0.498   4.248  1.00  0.00           C 
ATOM    118  NE2 HIS A   9      -8.397   1.436   3.321  1.00  0.00           N 
ATOM    119  H   HIS A   9      -4.342  -0.950   4.208  1.00  0.00           H 
ATOM    120  HA  HIS A   9      -4.344   0.904   1.897  1.00  0.00           H 
ATOM    121 1HB  HIS A   9      -5.780  -1.744   2.387  1.00  0.00           H 
ATOM    122 2HB  HIS A   9      -5.975  -0.729   0.939  1.00  0.00           H 
ATOM    123  HD2 HIS A   9      -7.395   1.839   1.474  1.00  0.00           H 
ATOM    124  HE1 HIS A   9      -8.868   0.359   5.175  1.00  0.00           H 
ATOM    125  HE2 HIS A   9      -9.029   2.224   3.330  1.00  0.00           H 
ATOM    126  N   GLN A  10      -2.682  -1.875   1.936  1.00  0.00           N 
ATOM    127  CA  GLN A  10      -1.571  -2.551   1.277  1.00  0.00           C 
ATOM    128  C   GLN A  10      -0.384  -1.615   1.096  1.00  0.00           C 
ATOM    129  O   GLN A  10       0.399  -1.763   0.159  1.00  0.00           O 
ATOM    130  CB  GLN A  10      -1.141  -3.783   2.079  1.00  0.00           C 
ATOM    131  CG  GLN A  10      -2.171  -4.899   2.108  1.00  0.00           C 
ATOM    132  CD  GLN A  10      -1.749  -6.052   2.999  1.00  0.00           C 
ATOM    133  NE2 GLN A  10      -2.653  -7.005   3.197  1.00  0.00           N 
ATOM    134  OE1 GLN A  10      -0.625  -6.085   3.505  1.00  0.00           O 
ATOM    135  H   GLN A  10      -2.973  -2.185   2.852  1.00  0.00           H 
ATOM    136  HA  GLN A  10      -1.875  -2.863   0.277  1.00  0.00           H 
ATOM    137 1HB  GLN A  10      -0.938  -3.441   3.094  1.00  0.00           H 
ATOM    138 2HB  GLN A  10      -0.217  -4.145   1.627  1.00  0.00           H 
ATOM    139 1HG  GLN A  10      -2.612  -5.317   1.205  1.00  0.00           H 
ATOM    140 2HG  GLN A  10      -2.921  -4.310   2.639  1.00  0.00           H 
ATOM    141 1HE2 GLN A  10      -2.431  -7.791   3.776  1.00  0.00           H 
ATOM    142 2HE2 GLN A  10      -3.554  -6.938   2.769  1.00  0.00           H 
ATOM    143  N   ARG A  11      -0.257  -0.649   2.001  1.00  0.00           N 
ATOM    144  CA  ARG A  11       0.627   0.490   1.785  1.00  0.00           C 
ATOM    145  C   ARG A  11       0.315   1.189   0.468  1.00  0.00           C 
ATOM    146  O   ARG A  11       1.219   1.527  -0.297  1.00  0.00           O 
ATOM    147  CB  ARG A  11       0.602   1.466   2.953  1.00  0.00           C 
ATOM    148  CG  ARG A  11       1.099   0.898   4.272  1.00  0.00           C 
ATOM    149  CD  ARG A  11       1.106   1.870   5.394  1.00  0.00           C 
ATOM    150  NE  ARG A  11       1.251   1.271   6.711  1.00  0.00           N 
ATOM    151  CZ  ARG A  11       2.422   0.874   7.246  1.00  0.00           C 
ATOM    152  NH1 ARG A  11       3.554   1.045   6.601  1.00  0.00           N 
ATOM    153  NH2 ARG A  11       2.405   0.330   8.450  1.00  0.00           N 
ATOM    154  H   ARG A  11      -0.787  -0.705   2.859  1.00  0.00           H 
ATOM    155  HA  ARG A  11       1.661   0.148   1.717  1.00  0.00           H 
ATOM    156 1HB  ARG A  11      -0.430   1.795   3.069  1.00  0.00           H 
ATOM    157 2HB  ARG A  11       1.223   2.315   2.671  1.00  0.00           H 
ATOM    158 1HG  ARG A  11       2.120   0.539   4.133  1.00  0.00           H 
ATOM    159 2HG  ARG A  11       0.457   0.063   4.555  1.00  0.00           H 
ATOM    160 1HD  ARG A  11       0.167   2.423   5.389  1.00  0.00           H 
ATOM    161 2HD  ARG A  11       1.937   2.563   5.258  1.00  0.00           H 
ATOM    162  HE  ARG A  11       0.545   1.061   7.405  1.00  0.00           H 
ATOM    163 1HH1 ARG A  11       3.551   1.479   5.689  1.00  0.00           H 
ATOM    164 2HH1 ARG A  11       4.421   0.741   7.020  1.00  0.00           H 
ATOM    165 1HH2 ARG A  11       1.527   0.221   8.941  1.00  0.00           H 
ATOM    166 2HH2 ARG A  11       3.268   0.025   8.875  1.00  0.00           H 
ATOM    167  N   VAL A  12      -0.970   1.403   0.209  1.00  0.00           N 
ATOM    168  CA  VAL A  12      -1.405   2.054  -1.023  1.00  0.00           C 
ATOM    169  C   VAL A  12      -1.224   1.137  -2.224  1.00  0.00           C 
ATOM    170  O   VAL A  12      -0.986   1.599  -3.339  1.00  0.00           O 
ATOM    171  CB  VAL A  12      -2.881   2.491  -0.939  1.00  0.00           C 
ATOM    172  CG1 VAL A  12      -3.352   3.029  -2.281  1.00  0.00           C 
ATOM    173  CG2 VAL A  12      -3.066   3.538   0.148  1.00  0.00           C 
ATOM    174  H   VAL A  12      -1.665   1.107   0.880  1.00  0.00           H 
ATOM    175  HA  VAL A  12      -0.795   2.930  -1.244  1.00  0.00           H 
ATOM    176  HB  VAL A  12      -3.489   1.632  -0.659  1.00  0.00           H 
ATOM    177 1HG1 VAL A  12      -4.396   3.334  -2.206  1.00  0.00           H 
ATOM    178 2HG1 VAL A  12      -3.255   2.254  -3.040  1.00  0.00           H 
ATOM    179 3HG1 VAL A  12      -2.744   3.889  -2.562  1.00  0.00           H 
ATOM    180 1HG2 VAL A  12      -4.113   3.835   0.193  1.00  0.00           H 
ATOM    181 2HG2 VAL A  12      -2.450   4.409  -0.078  1.00  0.00           H 
ATOM    182 3HG2 VAL A  12      -2.766   3.120   1.110  1.00  0.00           H 
ATOM    183  N   GLN A  13      -1.339  -0.167  -1.991  1.00  0.00           N 
ATOM    184  CA  GLN A  13      -1.030  -1.159  -3.014  1.00  0.00           C 
ATOM    185  C   GLN A  13       0.387  -0.979  -3.545  1.00  0.00           C 
ATOM    186  O   GLN A  13       0.615  -1.025  -4.754  1.00  0.00           O 
ATOM    187  CB  GLN A  13      -1.197  -2.574  -2.455  1.00  0.00           C 
ATOM    188  CG  GLN A  13      -0.819  -3.677  -3.430  1.00  0.00           C 
ATOM    189  CD  GLN A  13      -1.722  -3.707  -4.648  1.00  0.00           C 
ATOM    190  NE2 GLN A  13      -1.123  -3.609  -5.830  1.00  0.00           N 
ATOM    191  OE1 GLN A  13      -2.945  -3.813  -4.529  1.00  0.00           O 
ATOM    192  H   GLN A  13      -1.647  -0.478  -1.081  1.00  0.00           H 
ATOM    193  HA  GLN A  13      -1.700  -1.027  -3.864  1.00  0.00           H 
ATOM    194 1HB  GLN A  13      -2.244  -2.678  -2.168  1.00  0.00           H 
ATOM    195 2HB  GLN A  13      -0.569  -2.637  -1.566  1.00  0.00           H 
ATOM    196 1HG  GLN A  13      -0.643  -4.706  -3.117  1.00  0.00           H 
ATOM    197 2HG  GLN A  13       0.129  -3.218  -3.715  1.00  0.00           H 
ATOM    198 1HE2 GLN A  13      -1.668  -3.623  -6.669  1.00  0.00           H 
ATOM    199 2HE2 GLN A  13      -0.129  -3.522  -5.881  1.00  0.00           H 
ATOM    200  N   GLN A  14       1.333  -0.774  -2.637  1.00  0.00           N 
ATOM    201  CA  GLN A  14       2.701  -0.441  -3.016  1.00  0.00           C 
ATOM    202  C   GLN A  14       2.765   0.916  -3.705  1.00  0.00           C 
ATOM    203  O   GLN A  14       3.509   1.099  -4.669  1.00  0.00           O 
ATOM    204  CB  GLN A  14       3.612  -0.440  -1.787  1.00  0.00           C 
ATOM    205  CG  GLN A  14       3.947  -1.826  -1.260  1.00  0.00           C 
ATOM    206  CD  GLN A  14       5.044  -1.797  -0.212  1.00  0.00           C 
ATOM    207  NE2 GLN A  14       5.450  -2.973   0.251  1.00  0.00           N 
ATOM    208  OE1 GLN A  14       5.520  -0.727   0.179  1.00  0.00           O 
ATOM    209  H   GLN A  14       1.098  -0.852  -1.658  1.00  0.00           H 
ATOM    210  HA  GLN A  14       3.068  -1.172  -3.735  1.00  0.00           H 
ATOM    211 1HB  GLN A  14       3.102   0.135  -1.014  1.00  0.00           H 
ATOM    212 2HB  GLN A  14       4.529   0.075  -2.075  1.00  0.00           H 
ATOM    213 1HG  GLN A  14       4.130  -2.678  -1.914  1.00  0.00           H 
ATOM    214 2HG  GLN A  14       2.991  -1.958  -0.754  1.00  0.00           H 
ATOM    215 1HE2 GLN A  14       6.171  -3.017   0.944  1.00  0.00           H 
ATOM    216 2HE2 GLN A  14       5.035  -3.817  -0.092  1.00  0.00           H 
ATOM    217  N   ARG A  15       1.982   1.866  -3.204  1.00  0.00           N 
ATOM    218  CA  ARG A  15       1.897   3.188  -3.812  1.00  0.00           C 
ATOM    219  C   ARG A  15       1.544   3.094  -5.291  1.00  0.00           C 
ATOM    220  O   ARG A  15       2.083   3.833  -6.116  1.00  0.00           O 
ATOM    221  CB  ARG A  15       0.936   4.102  -3.067  1.00  0.00           C 
ATOM    222  CG  ARG A  15       0.741   5.473  -3.694  1.00  0.00           C 
ATOM    223  CD  ARG A  15       1.954   6.331  -3.680  1.00  0.00           C 
ATOM    224  NE  ARG A  15       1.801   7.605  -4.363  1.00  0.00           N 
ATOM    225  CZ  ARG A  15       2.144   7.831  -5.646  1.00  0.00           C 
ATOM    226  NH1 ARG A  15       2.624   6.866  -6.399  1.00  0.00           N 
ATOM    227  NH2 ARG A  15       1.961   9.045  -6.137  1.00  0.00           N 
ATOM    228  H   ARG A  15       1.430   1.667  -2.382  1.00  0.00           H 
ATOM    229  HA  ARG A  15       2.868   3.683  -3.756  1.00  0.00           H 
ATOM    230 1HB  ARG A  15       1.327   4.221  -2.058  1.00  0.00           H 
ATOM    231 2HB  ARG A  15      -0.024   3.588  -3.027  1.00  0.00           H 
ATOM    232 1HG  ARG A  15      -0.045   5.997  -3.149  1.00  0.00           H 
ATOM    233 2HG  ARG A  15       0.437   5.340  -4.732  1.00  0.00           H 
ATOM    234 1HD  ARG A  15       2.771   5.797  -4.166  1.00  0.00           H 
ATOM    235 2HD  ARG A  15       2.224   6.545  -2.647  1.00  0.00           H 
ATOM    236  HE  ARG A  15       1.434   8.482  -4.017  1.00  0.00           H 
ATOM    237 1HH1 ARG A  15       2.741   5.940  -6.014  1.00  0.00           H 
ATOM    238 2HH1 ARG A  15       2.875   7.056  -7.359  1.00  0.00           H 
ATOM    239 1HH2 ARG A  15       1.574   9.771  -5.548  1.00  0.00           H 
ATOM    240 2HH2 ARG A  15       2.210   9.242  -7.094  1.00  0.00           H 
ATOM    241  N   LYS A  16       0.638   2.181  -5.620  1.00  0.00           N 
ATOM    242  CA  LYS A  16       0.280   1.923  -7.010  1.00  0.00           C 
ATOM    243  C   LYS A  16       1.490   1.470  -7.816  1.00  0.00           C 
ATOM    244  O   LYS A  16       1.553   1.676  -9.028  1.00  0.00           O 
ATOM    245  CB  LYS A  16      -0.830   0.872  -7.091  1.00  0.00           C 
ATOM    246  CG  LYS A  16      -2.205   1.376  -6.673  1.00  0.00           C 
ATOM    247  CD  LYS A  16      -3.281   0.337  -6.950  1.00  0.00           C 
ATOM    248  CE  LYS A  16      -3.162  -0.850  -6.007  1.00  0.00           C 
ATOM    249  NZ  LYS A  16      -4.147  -1.918  -6.329  1.00  0.00           N 
ATOM    250  H   LYS A  16       0.184   1.650  -4.889  1.00  0.00           H 
ATOM    251  HA  LYS A  16      -0.077   2.842  -7.476  1.00  0.00           H 
ATOM    252 1HB  LYS A  16      -0.534   0.046  -6.444  1.00  0.00           H 
ATOM    253 2HB  LYS A  16      -0.868   0.528  -8.125  1.00  0.00           H 
ATOM    254 1HG  LYS A  16      -2.423   2.287  -7.233  1.00  0.00           H 
ATOM    255 2HG  LYS A  16      -2.182   1.602  -5.608  1.00  0.00           H 
ATOM    256 1HD  LYS A  16      -3.177  -0.005  -7.981  1.00  0.00           H 
ATOM    257 2HD  LYS A  16      -4.257   0.806  -6.821  1.00  0.00           H 
ATOM    258 1HE  LYS A  16      -3.329  -0.497  -4.990  1.00  0.00           H 
ATOM    259 2HE  LYS A  16      -2.153  -1.251  -6.090  1.00  0.00           H 
ATOM    260 1HZ  LYS A  16      -4.035  -2.686  -5.681  1.00  0.00           H 
ATOM    261 2HZ  LYS A  16      -3.992  -2.246  -7.272  1.00  0.00           H 
ATOM    262 3HZ  LYS A  16      -5.083  -1.546  -6.252  1.00  0.00           H 
ATOM    263  N   GLU A  17       2.449   0.851  -7.136  1.00  0.00           N 
ATOM    264  CA  GLU A  17       3.627   0.303  -7.798  1.00  0.00           C 
ATOM    265  C   GLU A  17       4.876   1.105  -7.456  1.00  0.00           C 
ATOM    266  O   GLU A  17       5.981   0.759  -7.872  1.00  0.00           O 
ATOM    267  CB  GLU A  17       3.824  -1.165  -7.415  1.00  0.00           C 
ATOM    268  CG  GLU A  17       2.986  -2.145  -8.222  1.00  0.00           C 
ATOM    269  CD  GLU A  17       1.633  -2.351  -7.599  1.00  0.00           C 
ATOM    270  OE1 GLU A  17       1.578  -2.848  -6.499  1.00  0.00           O 
ATOM    271  OE2 GLU A  17       0.652  -2.115  -8.263  1.00  0.00           O 
ATOM    272  H   GLU A  17       2.361   0.758  -6.134  1.00  0.00           H 
ATOM    273  HA  GLU A  17       3.505   0.367  -8.881  1.00  0.00           H 
ATOM    274 1HB  GLU A  17       3.569  -1.255  -6.358  1.00  0.00           H 
ATOM    275 2HB  GLU A  17       4.880  -1.392  -7.553  1.00  0.00           H 
ATOM    276 1HG  GLU A  17       3.468  -3.111  -8.369  1.00  0.00           H 
ATOM    277 2HG  GLU A  17       2.869  -1.649  -9.185  1.00  0.00           H 
ATOM    278  N   SER A  18       4.693   2.180  -6.695  1.00  0.00           N 
ATOM    279  CA  SER A  18       5.812   2.986  -6.224  1.00  0.00           C 
ATOM    280  C   SER A  18       5.418   4.451  -6.091  1.00  0.00           C 
ATOM    281  O   SER A  18       4.303   4.770  -5.678  1.00  0.00           O 
ATOM    282  CB  SER A  18       6.318   2.451  -4.898  1.00  0.00           C 
ATOM    283  OG  SER A  18       7.305   3.275  -4.340  1.00  0.00           O 
ATOM    284  H   SER A  18       3.752   2.445  -6.438  1.00  0.00           H 
ATOM    285  HA  SER A  18       6.702   2.896  -6.848  1.00  0.00           H 
ATOM    286 1HB  SER A  18       6.734   1.458  -5.060  1.00  0.00           H 
ATOM    287 2HB  SER A  18       5.480   2.385  -4.206  1.00  0.00           H 
ATOM    288  HG  SER A  18       7.737   2.813  -3.619  1.00  0.00           H 
ATOM    289  N   LYS A  19       6.341   5.340  -6.442  1.00  0.00           N 
ATOM    290  CA  LYS A  19       6.088   6.775  -6.371  1.00  0.00           C 
ATOM    291  C   LYS A  19       6.092   7.264  -4.929  1.00  0.00           C 
ATOM    292  O   LYS A  19       5.595   8.350  -4.631  1.00  0.00           O 
ATOM    293  CB  LYS A  19       7.128   7.543  -7.189  1.00  0.00           C 
ATOM    294  CG  LYS A  19       7.036   7.321  -8.693  1.00  0.00           C 
ATOM    295  CD  LYS A  19       8.112   8.098  -9.434  1.00  0.00           C 
ATOM    296  CE  LYS A  19       8.003   7.899 -10.939  1.00  0.00           C 
ATOM    297  NZ  LYS A  19       9.056   8.646 -11.678  1.00  0.00           N 
ATOM    298  H   LYS A  19       7.241   5.014  -6.766  1.00  0.00           H 
ATOM    299  HA  LYS A  19       5.099   6.996  -6.772  1.00  0.00           H 
ATOM    300 1HB  LYS A  19       8.110   7.226  -6.836  1.00  0.00           H 
ATOM    301 2HB  LYS A  19       6.990   8.601  -6.970  1.00  0.00           H 
ATOM    302 1HG  LYS A  19       6.052   7.648  -9.031  1.00  0.00           H 
ATOM    303 2HG  LYS A  19       7.153   6.256  -8.894  1.00  0.00           H 
ATOM    304 1HD  LYS A  19       9.088   7.753  -9.092  1.00  0.00           H 
ATOM    305 2HD  LYS A  19       8.000   9.156  -9.200  1.00  0.00           H 
ATOM    306 1HE  LYS A  19       7.021   8.244 -11.259  1.00  0.00           H 
ATOM    307 2HE  LYS A  19       8.100   6.834 -11.149  1.00  0.00           H 
ATOM    308 1HZ  LYS A  19       8.949   8.488 -12.669  1.00  0.00           H 
ATOM    309 2HZ  LYS A  19       9.969   8.327 -11.382  1.00  0.00           H 
ATOM    310 3HZ  LYS A  19       8.967   9.634 -11.483  1.00  0.00           H 
ATOM    311  N   LYS A  20       6.654   6.456  -4.036  1.00  0.00           N 
ATOM    312  CA  LYS A  20       6.803   6.844  -2.638  1.00  0.00           C 
ATOM    313  C   LYS A  20       5.452   6.931  -1.943  1.00  0.00           C 
ATOM    314  O   LYS A  20       4.534   6.171  -2.252  1.00  0.00           O 
ATOM    315  CB  LYS A  20       7.711   5.857  -1.904  1.00  0.00           C 
ATOM    316  CG  LYS A  20       9.162   5.872  -2.366  1.00  0.00           C 
ATOM    317  CD  LYS A  20      10.005   4.883  -1.574  1.00  0.00           C 
ATOM    318  CE  LYS A  20      11.448   4.874  -2.057  1.00  0.00           C 
ATOM    319  NZ  LYS A  20      12.290   3.924  -1.279  1.00  0.00           N 
ATOM    320  H   LYS A  20       6.986   5.550  -4.333  1.00  0.00           H 
ATOM    321  HA  LYS A  20       7.250   7.838  -2.578  1.00  0.00           H 
ATOM    322 1HB  LYS A  20       7.292   4.862  -2.056  1.00  0.00           H 
ATOM    323 2HB  LYS A  20       7.667   6.110  -0.844  1.00  0.00           H 
ATOM    324 1HG  LYS A  20       9.559   6.878  -2.231  1.00  0.00           H 
ATOM    325 2HG  LYS A  20       9.191   5.609  -3.423  1.00  0.00           H 
ATOM    326 1HD  LYS A  20       9.576   3.887  -1.692  1.00  0.00           H 
ATOM    327 2HD  LYS A  20       9.977   5.167  -0.522  1.00  0.00           H 
ATOM    328 1HE  LYS A  20      11.849   5.882  -1.955  1.00  0.00           H 
ATOM    329 2HE  LYS A  20      11.455   4.587  -3.108  1.00  0.00           H 
ATOM    330 1HZ  LYS A  20      13.236   3.949  -1.630  1.00  0.00           H 
ATOM    331 2HZ  LYS A  20      11.919   2.989  -1.375  1.00  0.00           H 
ATOM    332 3HZ  LYS A  20      12.284   4.191  -0.305  1.00  0.00           H 
ATOM    333  N   PRO A  21       5.334   7.863  -1.003  1.00  0.00           N 
ATOM    334  CA  PRO A  21       4.095   8.048  -0.257  1.00  0.00           C 
ATOM    335  C   PRO A  21       3.670   6.760   0.435  1.00  0.00           C 
ATOM    336  O   PRO A  21       4.509   5.983   0.891  1.00  0.00           O 
ATOM    337  CB  PRO A  21       4.423   9.160   0.744  1.00  0.00           C 
ATOM    338  CG  PRO A  21       5.542   9.912   0.110  1.00  0.00           C 
ATOM    339  CD  PRO A  21       6.359   8.877  -0.615  1.00  0.00           C 
ATOM    340  HA  PRO A  21       3.247   8.315  -0.905  1.00  0.00           H 
ATOM    341 1HB  PRO A  21       4.721   8.748   1.720  1.00  0.00           H 
ATOM    342 2HB  PRO A  21       3.555   9.812   0.920  1.00  0.00           H 
ATOM    343 1HG  PRO A  21       6.147  10.436   0.865  1.00  0.00           H 
ATOM    344 2HG  PRO A  21       5.165  10.677  -0.586  1.00  0.00           H 
ATOM    345 1HD  PRO A  21       7.135   8.434   0.027  1.00  0.00           H 
ATOM    346 2HD  PRO A  21       6.870   9.292  -1.496  1.00  0.00           H 
ATOM    347  N   PRO A  22       2.362   6.538   0.510  1.00  0.00           N 
ATOM    348  CA  PRO A  22       1.822   5.363   1.184  1.00  0.00           C 
ATOM    349  C   PRO A  22       2.119   5.399   2.677  1.00  0.00           C 
ATOM    350  O   PRO A  22       2.113   4.365   3.346  1.00  0.00           O 
ATOM    351  CB  PRO A  22       0.318   5.423   0.894  1.00  0.00           C 
ATOM    352  CG  PRO A  22       0.049   6.866   0.634  1.00  0.00           C 
ATOM    353  CD  PRO A  22       1.280   7.384  -0.060  1.00  0.00           C 
ATOM    354  HA  PRO A  22       2.272   4.424   0.827  1.00  0.00           H 
ATOM    355 1HB  PRO A  22      -0.270   5.055   1.746  1.00  0.00           H 
ATOM    356 2HB  PRO A  22       0.051   4.805   0.024  1.00  0.00           H 
ATOM    357 1HG  PRO A  22      -0.137   7.411   1.571  1.00  0.00           H 
ATOM    358 2HG  PRO A  22      -0.844   6.995   0.004  1.00  0.00           H 
ATOM    359 1HD  PRO A  22       1.457   8.450   0.148  1.00  0.00           H 
ATOM    360 2HD  PRO A  22       1.219   7.276  -1.152  1.00  0.00           H 
ATOM    361  N   ALA A  23       2.381   6.594   3.196  1.00  0.00           N 
ATOM    362  CA  ALA A  23       2.748   6.759   4.597  1.00  0.00           C 
ATOM    363  C   ALA A  23       4.136   6.196   4.873  1.00  0.00           C 
ATOM    364  O   ALA A  23       4.453   5.823   6.001  1.00  0.00           O 
ATOM    365  CB  ALA A  23       2.678   8.226   4.994  1.00  0.00           C 
ATOM    366  H   ALA A  23       2.324   7.410   2.602  1.00  0.00           H 
ATOM    367  HA  ALA A  23       2.042   6.198   5.211  1.00  0.00           H 
ATOM    368 1HB  ALA A  23       2.956   8.331   6.043  1.00  0.00           H 
ATOM    369 2HB  ALA A  23       1.664   8.595   4.848  1.00  0.00           H 
ATOM    370 3HB  ALA A  23       3.367   8.802   4.379  1.00  0.00           H 
ATOM    371  N   LYS A  24       4.962   6.138   3.834  1.00  0.00           N 
ATOM    372  CA  LYS A  24       6.321   5.623   3.963  1.00  0.00           C 
ATOM    373  C   LYS A  24       6.413   4.184   3.472  1.00  0.00           C 
ATOM    374  O   LYS A  24       7.268   3.420   3.919  1.00  0.00           O 
ATOM    375  CB  LYS A  24       7.304   6.506   3.191  1.00  0.00           C 
ATOM    376  CG  LYS A  24       7.404   7.935   3.707  1.00  0.00           C 
ATOM    377  CD  LYS A  24       8.417   8.742   2.907  1.00  0.00           C 
ATOM    378  CE  LYS A  24       8.454  10.192   3.366  1.00  0.00           C 
ATOM    379  NZ  LYS A  24       9.367  11.017   2.528  1.00  0.00           N 
ATOM    380  H   LYS A  24       4.641   6.459   2.931  1.00  0.00           H 
ATOM    381  HA  LYS A  24       6.613   5.614   5.013  1.00  0.00           H 
ATOM    382 1HB  LYS A  24       6.974   6.518   2.152  1.00  0.00           H 
ATOM    383 2HB  LYS A  24       8.281   6.029   3.255  1.00  0.00           H 
ATOM    384 1HG  LYS A  24       7.707   7.904   4.754  1.00  0.00           H 
ATOM    385 2HG  LYS A  24       6.423   8.402   3.627  1.00  0.00           H 
ATOM    386 1HD  LYS A  24       8.140   8.699   1.853  1.00  0.00           H 
ATOM    387 2HD  LYS A  24       9.401   8.295   3.042  1.00  0.00           H 
ATOM    388 1HE  LYS A  24       8.792  10.216   4.400  1.00  0.00           H 
ATOM    389 2HE  LYS A  24       7.444  10.596   3.305  1.00  0.00           H 
ATOM    390 1HZ  LYS A  24       9.363  11.969   2.863  1.00  0.00           H 
ATOM    391 2HZ  LYS A  24       9.053  10.997   1.567  1.00  0.00           H 
ATOM    392 3HZ  LYS A  24      10.303  10.643   2.583  1.00  0.00           H 
ATOM    393  N   LEU A  25       5.526   3.820   2.551  1.00  0.00           N 
ATOM    394  CA  LEU A  25       5.478   2.458   2.032  1.00  0.00           C 
ATOM    395  C   LEU A  25       4.801   1.516   3.018  1.00  0.00           C 
ATOM    396  O   LEU A  25       4.104   1.955   3.934  1.00  0.00           O 
ATOM    397  CB  LEU A  25       4.749   2.433   0.683  1.00  0.00           C 
ATOM    398  CG  LEU A  25       5.477   3.140  -0.468  1.00  0.00           C 
ATOM    399  CD1 LEU A  25       4.569   3.223  -1.688  1.00  0.00           C 
ATOM    400  CD2 LEU A  25       6.757   2.386  -0.798  1.00  0.00           C 
ATOM    401  H   LEU A  25       4.871   4.504   2.202  1.00  0.00           H 
ATOM    402  HA  LEU A  25       6.492   2.085   1.892  1.00  0.00           H 
ATOM    403 1HB  LEU A  25       3.852   2.989   0.955  1.00  0.00           H 
ATOM    404 2HB  LEU A  25       4.472   1.419   0.392  1.00  0.00           H 
ATOM    405  HG  LEU A  25       5.756   4.132  -0.113  1.00  0.00           H 
ATOM    406 1HD1 LEU A  25       5.094   3.726  -2.498  1.00  0.00           H 
ATOM    407 2HD1 LEU A  25       3.670   3.786  -1.434  1.00  0.00           H 
ATOM    408 3HD1 LEU A  25       4.291   2.218  -2.004  1.00  0.00           H 
ATOM    409 1HD2 LEU A  25       7.274   2.889  -1.616  1.00  0.00           H 
ATOM    410 2HD2 LEU A  25       6.512   1.366  -1.097  1.00  0.00           H 
ATOM    411 3HD2 LEU A  25       7.403   2.362   0.079  1.00  0.00           H 
ATOM    412  N   GLN A  26       5.011   0.218   2.827  1.00  0.00           N 
ATOM    413  CA  GLN A  26       4.629  -0.773   3.826  1.00  0.00           C 
ATOM    414  C   GLN A  26       3.591  -1.742   3.272  1.00  0.00           C 
ATOM    415  O   GLN A  26       3.365  -1.799   2.064  1.00  0.00           O 
ATOM    416  CB  GLN A  26       5.858  -1.553   4.305  1.00  0.00           C 
ATOM    417  CG  GLN A  26       7.013  -0.677   4.758  1.00  0.00           C 
ATOM    418  CD  GLN A  26       6.642   0.207   5.935  1.00  0.00           C 
ATOM    419  NE2 GLN A  26       6.996   1.484   5.848  1.00  0.00           N 
ATOM    420  OE1 GLN A  26       6.046  -0.255   6.912  1.00  0.00           O 
ATOM    421  H   GLN A  26       5.446  -0.090   1.970  1.00  0.00           H 
ATOM    422  HA  GLN A  26       4.166  -0.276   4.678  1.00  0.00           H 
ATOM    423 1HB  GLN A  26       6.176  -2.181   3.473  1.00  0.00           H 
ATOM    424 2HB  GLN A  26       5.529  -2.184   5.130  1.00  0.00           H 
ATOM    425 1HG  GLN A  26       7.608  -0.080   4.066  1.00  0.00           H 
ATOM    426 2HG  GLN A  26       7.613  -1.509   5.128  1.00  0.00           H 
ATOM    427 1HE2 GLN A  26       6.778   2.116   6.594  1.00  0.00           H 
ATOM    428 2HE2 GLN A  26       7.479   1.817   5.037  1.00  0.00           H 
ATOM    429  N   PRO A  27       2.962  -2.500   4.163  1.00  0.00           N 
ATOM    430  CA  PRO A  27       2.015  -3.532   3.758  1.00  0.00           C 
ATOM    431  C   PRO A  27       2.686  -4.582   2.882  1.00  0.00           C 
ATOM    432  O   PRO A  27       3.907  -4.586   2.726  1.00  0.00           O 
ATOM    433  CB  PRO A  27       1.513  -4.120   5.082  1.00  0.00           C 
ATOM    434  CG  PRO A  27       1.822  -3.070   6.096  1.00  0.00           C 
ATOM    435  CD  PRO A  27       3.104  -2.431   5.628  1.00  0.00           C 
ATOM    436  HA  PRO A  27       1.190  -3.136   3.146  1.00  0.00           H 
ATOM    437 1HB  PRO A  27       2.020  -5.067   5.320  1.00  0.00           H 
ATOM    438 2HB  PRO A  27       0.435  -4.332   5.045  1.00  0.00           H 
ATOM    439 1HG  PRO A  27       1.941  -3.508   7.097  1.00  0.00           H 
ATOM    440 2HG  PRO A  27       1.012  -2.330   6.161  1.00  0.00           H 
ATOM    441 1HD  PRO A  27       3.993  -2.975   5.980  1.00  0.00           H 
ATOM    442 2HD  PRO A  27       3.202  -1.394   5.980  1.00  0.00           H 
ATOM    443  N   ARG A  28       1.880  -5.471   2.312  1.00  0.00           N 
ATOM    444  CA  ARG A  28       2.377  -6.452   1.355  1.00  0.00           C 
ATOM    445  C   ARG A  28       1.793  -7.833   1.626  1.00  0.00           C 
ATOM    446  O   ARG A  28       2.399  -8.600   1.837  1.00  0.00           O 
ATOM    447  O2  ARG A  28       0.605  -7.999   1.588  1.00  0.00           O 
ATOM    448  CB  ARG A  28       2.138  -6.021  -0.084  1.00  0.00           C 
ATOM    449  CG  ARG A  28       2.744  -6.937  -1.136  1.00  0.00           C 
ATOM    450  CD  ARG A  28       2.405  -6.571  -2.535  1.00  0.00           C 
ATOM    451  NE  ARG A  28       3.011  -5.333  -2.997  1.00  0.00           N 
ATOM    452  CZ  ARG A  28       2.669  -4.690  -4.132  1.00  0.00           C 
ATOM    453  NH1 ARG A  28       1.702  -5.142  -4.901  1.00  0.00           N 
ATOM    454  NH2 ARG A  28       3.314  -3.579  -4.439  1.00  0.00           N 
ATOM    455  H   ARG A  28       0.898  -5.470   2.549  1.00  0.00           H 
ATOM    456  HA  ARG A  28       3.458  -6.548   1.452  1.00  0.00           H 
ATOM    457 1HB  ARG A  28       2.562  -5.022  -0.192  1.00  0.00           H 
ATOM    458 2HB  ARG A  28       1.058  -5.975  -0.228  1.00  0.00           H 
ATOM    459 1HG  ARG A  28       2.387  -7.952  -0.959  1.00  0.00           H 
ATOM    460 2HG  ARG A  28       3.829  -6.911  -1.034  1.00  0.00           H 
ATOM    461 1HD  ARG A  28       1.325  -6.457  -2.620  1.00  0.00           H 
ATOM    462 2HD  ARG A  28       2.740  -7.367  -3.200  1.00  0.00           H 
ATOM    463  HE  ARG A  28       3.745  -4.778  -2.578  1.00  0.00           H 
ATOM    464 1HH1 ARG A  28       1.207  -5.984  -4.642  1.00  0.00           H 
ATOM    465 2HH1 ARG A  28       1.460  -4.647  -5.746  1.00  0.00           H 
ATOM    466 1HH2 ARG A  28       4.042  -3.237  -3.827  1.00  0.00           H 
ATOM    467 2HH2 ARG A  28       3.077  -3.078  -5.282  1.00  0.00           H 
TER     468      ARG A  28
ENDMDL
MODEL        3
REMARK CONFORMATION    3 ENERGY      0.0000 
REMARK    FAMILY or FILE: GHSRg_top1000pro.pdb
ATOM      1  N   GLY A   1      -6.571 -10.898  -2.459  1.00  0.00           N 
ATOM      2  CA  GLY A   1      -7.662 -10.225  -1.766  1.00  0.00           C 
ATOM      3  C   GLY A   1      -7.162  -9.002  -1.010  1.00  0.00           C 
ATOM      4  O   GLY A   1      -7.926  -8.079  -0.728  1.00  0.00           O 
ATOM      5  H   GLY A   1      -5.693 -10.414  -2.582  1.00  0.00           H 
ATOM      6 1HA  GLY A   1      -8.116 -10.919  -1.058  1.00  0.00           H 
ATOM      7 2HA  GLY A   1      -8.409  -9.912  -2.494  1.00  0.00           H 
ATOM      8  N   SER A   2      -5.874  -9.000  -0.683  1.00  0.00           N 
ATOM      9  CA  SER A   2      -5.266  -7.884   0.032  1.00  0.00           C 
ATOM     10  C   SER A   2      -3.968  -8.305   0.710  1.00  0.00           C 
ATOM     11  O   SER A   2      -3.459  -9.400   0.469  1.00  0.00           O 
ATOM     12  CB  SER A   2      -5.016  -6.728  -0.918  1.00  0.00           C 
ATOM     13  OG  SER A   2      -4.058  -7.044  -1.889  1.00  0.00           O 
ATOM     14  H   SER A   2      -5.300  -9.792  -0.939  1.00  0.00           H 
ATOM     15  HA  SER A   2      -5.933  -7.423   0.762  1.00  0.00           H 
ATOM     16 1HB  SER A   2      -4.668  -5.873  -0.339  1.00  0.00           H 
ATOM     17 2HB  SER A   2      -5.953  -6.474  -1.413  1.00  0.00           H 
ATOM     18  HG  SER A   2      -3.252  -6.551  -1.716  1.00  0.00           H 
ATOM     19  N   SER A   3      -3.438  -7.429   1.556  1.00  0.00           N 
ATOM     20  CA  SER A   3      -2.227  -7.730   2.310  1.00  0.00           C 
ATOM     21  C   SER A   3      -1.491  -6.455   2.703  1.00  0.00           C 
ATOM     22  O   SER A   3      -1.932  -5.349   2.385  1.00  0.00           O 
ATOM     23  CB  SER A   3      -2.568  -8.545   3.543  1.00  0.00           C 
ATOM     24  OG  SER A   3      -3.186  -7.767   4.532  1.00  0.00           O 
ATOM     25  H   SER A   3      -3.885  -6.532   1.680  1.00  0.00           H 
ATOM     26  HA  SER A   3      -1.547  -8.404   1.787  1.00  0.00           H 
ATOM     27 1HB  SER A   3      -1.648  -8.967   3.946  1.00  0.00           H 
ATOM     28 2HB  SER A   3      -3.241  -9.352   3.253  1.00  0.00           H 
ATOM     29  HG  SER A   3      -4.077  -7.545   4.252  1.00  0.00           H 
ATOM     30  N   PHE A   4      -0.370  -6.615   3.397  1.00  0.00           N 
ATOM     31  CA  PHE A   4       0.410  -5.477   3.866  1.00  0.00           C 
ATOM     32  C   PHE A   4      -0.401  -4.607   4.818  1.00  0.00           C 
ATOM     33  O   PHE A   4      -0.132  -3.415   4.968  1.00  0.00           O 
ATOM     34  CB  PHE A   4       1.692  -5.951   4.551  1.00  0.00           C 
ATOM     35  CG  PHE A   4       2.767  -6.382   3.595  1.00  0.00           C 
ATOM     36  CD1 PHE A   4       2.914  -7.716   3.247  1.00  0.00           C 
ATOM     37  CD2 PHE A   4       3.634  -5.453   3.038  1.00  0.00           C 
ATOM     38  CE1 PHE A   4       3.903  -8.113   2.367  1.00  0.00           C 
ATOM     39  CE2 PHE A   4       4.625  -5.845   2.160  1.00  0.00           C 
ATOM     40  CZ  PHE A   4       4.759  -7.178   1.823  1.00  0.00           C 
ATOM     41  H   PHE A   4      -0.048  -7.550   3.604  1.00  0.00           H 
ATOM     42  HA  PHE A   4       0.682  -4.841   3.021  1.00  0.00           H 
ATOM     43 1HB  PHE A   4       1.481  -6.809   5.188  1.00  0.00           H 
ATOM     44 2HB  PHE A   4       2.114  -5.148   5.154  1.00  0.00           H 
ATOM     45  HD1 PHE A   4       2.239  -8.456   3.679  1.00  0.00           H 
ATOM     46  HD2 PHE A   4       3.528  -4.400   3.304  1.00  0.00           H 
ATOM     47  HE1 PHE A   4       4.008  -9.165   2.104  1.00  0.00           H 
ATOM     48  HE2 PHE A   4       5.299  -5.105   1.730  1.00  0.00           H 
ATOM     49  HZ  PHE A   4       5.538  -7.489   1.129  1.00  0.00           H 
ATOM     50  N   LEU A   5      -1.398  -5.211   5.458  1.00  0.00           N 
ATOM     51  CA  LEU A   5      -2.177  -4.525   6.481  1.00  0.00           C 
ATOM     52  C   LEU A   5      -3.553  -4.137   5.956  1.00  0.00           C 
ATOM     53  O   LEU A   5      -4.405  -3.664   6.709  1.00  0.00           O 
ATOM     54  CB  LEU A   5      -2.310  -5.409   7.728  1.00  0.00           C 
ATOM     55  CG  LEU A   5      -0.986  -5.795   8.398  1.00  0.00           C 
ATOM     56  CD1 LEU A   5      -1.246  -6.754   9.553  1.00  0.00           C 
ATOM     57  CD2 LEU A   5      -0.280  -4.540   8.889  1.00  0.00           C 
ATOM     58  H   LEU A   5      -1.619  -6.169   5.230  1.00  0.00           H 
ATOM     59  HA  LEU A   5      -1.679  -3.597   6.758  1.00  0.00           H 
ATOM     60 1HB  LEU A   5      -2.769  -6.286   7.274  1.00  0.00           H 
ATOM     61 2HB  LEU A   5      -2.995  -4.977   8.457  1.00  0.00           H 
ATOM     62  HG  LEU A   5      -0.358  -6.254   7.636  1.00  0.00           H 
ATOM     63 1HD1 LEU A   5      -0.300  -7.022  10.024  1.00  0.00           H 
ATOM     64 2HD1 LEU A   5      -1.730  -7.654   9.175  1.00  0.00           H 
ATOM     65 3HD1 LEU A   5      -1.893  -6.273  10.287  1.00  0.00           H 
ATOM     66 1HD2 LEU A   5       0.662  -4.815   9.366  1.00  0.00           H 
ATOM     67 2HD2 LEU A   5      -0.913  -4.022   9.609  1.00  0.00           H 
ATOM     68 3HD2 LEU A   5      -0.078  -3.881   8.044  1.00  0.00           H 
ATOM     69  N   SER A   6      -3.766  -4.339   4.660  1.00  0.00           N 
ATOM     70  CA  SER A   6      -5.036  -4.002   4.030  1.00  0.00           C 
ATOM     71  C   SER A   6      -5.232  -2.493   3.957  1.00  0.00           C 
ATOM     72  O   SER A   6      -4.283  -1.745   3.716  1.00  0.00           O 
ATOM     73  CB  SER A   6      -5.110  -4.611   2.644  1.00  0.00           C 
ATOM     74  OG  SER A   6      -6.198  -4.119   1.910  1.00  0.00           O 
ATOM     75  H   SER A   6      -3.028  -4.736   4.097  1.00  0.00           H 
ATOM     76  HA  SER A   6      -5.897  -4.464   4.517  1.00  0.00           H 
ATOM     77 1HB  SER A   6      -5.210  -5.693   2.744  1.00  0.00           H 
ATOM     78 2HB  SER A   6      -4.189  -4.380   2.112  1.00  0.00           H 
ATOM     79  HG  SER A   6      -6.309  -4.646   1.114  1.00  0.00           H 
ATOM     80  N   PRO A   7      -6.466  -2.050   4.165  1.00  0.00           N 
ATOM     81  CA  PRO A   7      -6.805  -0.637   4.040  1.00  0.00           C 
ATOM     82  C   PRO A   7      -6.590  -0.144   2.615  1.00  0.00           C 
ATOM     83  O   PRO A   7      -6.490   1.059   2.373  1.00  0.00           O 
ATOM     84  CB  PRO A   7      -8.278  -0.566   4.458  1.00  0.00           C 
ATOM     85  CG  PRO A   7      -8.799  -1.941   4.214  1.00  0.00           C 
ATOM     86  CD  PRO A   7      -7.653  -2.865   4.531  1.00  0.00           C 
ATOM     87  HA  PRO A   7      -6.171   0.010   4.663  1.00  0.00           H 
ATOM     88 1HB  PRO A   7      -8.829   0.178   3.867  1.00  0.00           H 
ATOM     89 2HB  PRO A   7      -8.383  -0.282   5.516  1.00  0.00           H 
ATOM     90 1HG  PRO A   7      -9.129  -2.064   3.173  1.00  0.00           H 
ATOM     91 2HG  PRO A   7      -9.668  -2.156   4.854  1.00  0.00           H 
ATOM     92 1HD  PRO A   7      -7.695  -3.796   3.947  1.00  0.00           H 
ATOM     93 2HD  PRO A   7      -7.630  -3.153   5.592  1.00  0.00           H 
ATOM     94  N   GLU A   8      -6.521  -1.079   1.674  1.00  0.00           N 
ATOM     95  CA  GLU A   8      -6.319  -0.741   0.270  1.00  0.00           C 
ATOM     96  C   GLU A   8      -4.949  -0.115   0.046  1.00  0.00           C 
ATOM     97  O   GLU A   8      -4.680   0.451  -1.014  1.00  0.00           O 
ATOM     98  CB  GLU A   8      -6.480  -1.985  -0.608  1.00  0.00           C 
ATOM     99  CG  GLU A   8      -7.862  -2.620  -0.553  1.00  0.00           C 
ATOM    100  CD  GLU A   8      -8.924  -1.657  -1.003  1.00  0.00           C 
ATOM    101  OE1 GLU A   8      -8.886  -1.248  -2.138  1.00  0.00           O 
ATOM    102  OE2 GLU A   8      -9.709  -1.243  -0.183  1.00  0.00           O 
ATOM    103  H   GLU A   8      -6.610  -2.051   1.938  1.00  0.00           H 
ATOM    104  HA  GLU A   8      -7.055   0.002  -0.040  1.00  0.00           H 
ATOM    105 1HB  GLU A   8      -5.734  -2.707  -0.276  1.00  0.00           H 
ATOM    106 2HB  GLU A   8      -6.262  -1.681  -1.632  1.00  0.00           H 
ATOM    107 1HG  GLU A   8      -8.120  -3.010   0.432  1.00  0.00           H 
ATOM    108 2HG  GLU A   8      -7.794  -3.442  -1.262  1.00  0.00           H 
ATOM    109  N   HIS A   9      -4.085  -0.220   1.050  1.00  0.00           N 
ATOM    110  CA  HIS A   9      -2.768   0.405   0.996  1.00  0.00           C 
ATOM    111  C   HIS A   9      -2.881   1.911   0.798  1.00  0.00           C 
ATOM    112  O   HIS A   9      -1.972   2.549   0.266  1.00  0.00           O 
ATOM    113  CB  HIS A   9      -1.973   0.103   2.269  1.00  0.00           C 
ATOM    114  CG  HIS A   9      -2.382   0.933   3.446  1.00  0.00           C 
ATOM    115  CD2 HIS A   9      -1.813   2.026   4.008  1.00  0.00           C 
ATOM    116  ND1 HIS A   9      -3.511   0.662   4.191  1.00  0.00           N 
ATOM    117  CE1 HIS A   9      -3.620   1.554   5.159  1.00  0.00           C 
ATOM    118  NE2 HIS A   9      -2.603   2.392   5.070  1.00  0.00           N 
ATOM    119  H   HIS A   9      -4.347  -0.745   1.871  1.00  0.00           H 
ATOM    120  HA  HIS A   9      -2.216   0.021   0.139  1.00  0.00           H 
ATOM    121 1HB  HIS A   9      -0.913   0.297   2.105  1.00  0.00           H 
ATOM    122 2HB  HIS A   9      -2.111  -0.938   2.559  1.00  0.00           H 
ATOM    123  HD1 HIS A   9      -4.196  -0.039   3.993  1.00  0.00           H 
ATOM    124  HD2 HIS A   9      -0.918   2.599   3.770  1.00  0.00           H 
ATOM    125  HE1 HIS A   9      -4.452   1.514   5.861  1.00  0.00           H 
ATOM    126  N   GLN A  10      -4.003   2.478   1.232  1.00  0.00           N 
ATOM    127  CA  GLN A  10      -4.275   3.896   1.027  1.00  0.00           C 
ATOM    128  C   GLN A  10      -4.501   4.206  -0.446  1.00  0.00           C 
ATOM    129  O   GLN A  10      -3.988   5.196  -0.969  1.00  0.00           O 
ATOM    130  CB  GLN A  10      -5.498   4.330   1.840  1.00  0.00           C 
ATOM    131  CG  GLN A  10      -5.251   4.420   3.335  1.00  0.00           C 
ATOM    132  CD  GLN A  10      -4.246   5.497   3.694  1.00  0.00           C 
ATOM    133  NE2 GLN A  10      -3.239   5.129   4.477  1.00  0.00           N 
ATOM    134  OE1 GLN A  10      -4.375   6.649   3.272  1.00  0.00           O 
ATOM    135  H   GLN A  10      -4.686   1.911   1.714  1.00  0.00           H 
ATOM    136  HA  GLN A  10      -3.410   4.481   1.338  1.00  0.00           H 
ATOM    137 1HB  GLN A  10      -6.284   3.602   1.637  1.00  0.00           H 
ATOM    138 2HB  GLN A  10      -5.799   5.305   1.458  1.00  0.00           H 
ATOM    139 1HG  GLN A  10      -5.039   3.547   3.952  1.00  0.00           H 
ATOM    140 2HG  GLN A  10      -6.251   4.790   3.566  1.00  0.00           H 
ATOM    141 1HE2 GLN A  10      -2.544   5.798   4.747  1.00  0.00           H 
ATOM    142 2HE2 GLN A  10      -3.173   4.184   4.797  1.00  0.00           H 
ATOM    143  N   ARG A  11      -5.271   3.354  -1.115  1.00  0.00           N 
ATOM    144  CA  ARG A  11      -5.498   3.487  -2.550  1.00  0.00           C 
ATOM    145  C   ARG A  11      -4.208   3.278  -3.331  1.00  0.00           C 
ATOM    146  O   ARG A  11      -3.989   3.908  -4.366  1.00  0.00           O 
ATOM    147  CB  ARG A  11      -6.604   2.567  -3.043  1.00  0.00           C 
ATOM    148  CG  ARG A  11      -8.008   2.972  -2.623  1.00  0.00           C 
ATOM    149  CD  ARG A  11      -9.045   1.941  -2.880  1.00  0.00           C 
ATOM    150  NE  ARG A  11     -10.407   2.375  -2.608  1.00  0.00           N 
ATOM    151  CZ  ARG A  11     -11.455   1.545  -2.441  1.00  0.00           C 
ATOM    152  NH1 ARG A  11     -11.299   0.241  -2.479  1.00  0.00           N 
ATOM    153  NH2 ARG A  11     -12.643   2.078  -2.212  1.00  0.00           N 
ATOM    154  H   ARG A  11      -5.712   2.594  -0.617  1.00  0.00           H 
ATOM    155  HA  ARG A  11      -5.838   4.498  -2.777  1.00  0.00           H 
ATOM    156 1HB  ARG A  11      -6.386   1.573  -2.659  1.00  0.00           H 
ATOM    157 2HB  ARG A  11      -6.545   2.557  -4.133  1.00  0.00           H 
ATOM    158 1HG  ARG A  11      -8.288   3.873  -3.169  1.00  0.00           H 
ATOM    159 2HG  ARG A  11      -8.001   3.184  -1.553  1.00  0.00           H 
ATOM    160 1HD  ARG A  11      -8.847   1.075  -2.249  1.00  0.00           H 
ATOM    161 2HD  ARG A  11      -9.000   1.646  -3.927  1.00  0.00           H 
ATOM    162  HE  ARG A  11     -10.776   3.310  -2.503  1.00  0.00           H 
ATOM    163 1HH1 ARG A  11     -10.381  -0.151  -2.637  1.00  0.00           H 
ATOM    164 2HH1 ARG A  11     -12.097  -0.365  -2.352  1.00  0.00           H 
ATOM    165 1HH2 ARG A  11     -12.742   3.082  -2.168  1.00  0.00           H 
ATOM    166 2HH2 ARG A  11     -13.445   1.478  -2.083  1.00  0.00           H 
ATOM    167  N   VAL A  12      -3.356   2.390  -2.831  1.00  0.00           N 
ATOM    168  CA  VAL A  12      -2.036   2.180  -3.416  1.00  0.00           C 
ATOM    169  C   VAL A  12      -1.187   3.441  -3.325  1.00  0.00           C 
ATOM    170  O   VAL A  12      -0.558   3.848  -4.303  1.00  0.00           O 
ATOM    171  CB  VAL A  12      -1.292   1.020  -2.729  1.00  0.00           C 
ATOM    172  CG1 VAL A  12       0.152   0.957  -3.207  1.00  0.00           C 
ATOM    173  CG2 VAL A  12      -1.999  -0.301  -2.996  1.00  0.00           C 
ATOM    174  H   VAL A  12      -3.629   1.846  -2.026  1.00  0.00           H 
ATOM    175  HA  VAL A  12      -2.106   1.965  -4.484  1.00  0.00           H 
ATOM    176  HB  VAL A  12      -1.311   1.177  -1.650  1.00  0.00           H 
ATOM    177 1HG1 VAL A  12       0.662   0.131  -2.711  1.00  0.00           H 
ATOM    178 2HG1 VAL A  12       0.655   1.892  -2.968  1.00  0.00           H 
ATOM    179 3HG1 VAL A  12       0.170   0.798  -4.285  1.00  0.00           H 
ATOM    180 1HG2 VAL A  12      -1.460  -1.109  -2.503  1.00  0.00           H 
ATOM    181 2HG2 VAL A  12      -2.028  -0.486  -4.070  1.00  0.00           H 
ATOM    182 3HG2 VAL A  12      -3.016  -0.253  -2.608  1.00  0.00           H 
ATOM    183  N   GLN A  13      -1.172   4.054  -2.148  1.00  0.00           N 
ATOM    184  CA  GLN A  13      -0.436   5.295  -1.940  1.00  0.00           C 
ATOM    185  C   GLN A  13      -0.956   6.403  -2.848  1.00  0.00           C 
ATOM    186  O   GLN A  13      -0.179   7.185  -3.396  1.00  0.00           O 
ATOM    187  CB  GLN A  13      -0.532   5.738  -0.477  1.00  0.00           C 
ATOM    188  CG  GLN A  13       0.316   4.918   0.478  1.00  0.00           C 
ATOM    189  CD  GLN A  13       0.051   5.266   1.931  1.00  0.00           C 
ATOM    190  NE2 GLN A  13       0.974   6.002   2.540  1.00  0.00           N 
ATOM    191  OE1 GLN A  13      -0.971   4.873   2.501  1.00  0.00           O 
ATOM    192  H   GLN A  13      -1.683   3.651  -1.376  1.00  0.00           H 
ATOM    193  HA  GLN A  13       0.613   5.147  -2.201  1.00  0.00           H 
ATOM    194 1HB  GLN A  13      -1.583   5.664  -0.196  1.00  0.00           H 
ATOM    195 2HB  GLN A  13      -0.222   6.782  -0.443  1.00  0.00           H 
ATOM    196 1HG  GLN A  13       1.393   4.796   0.354  1.00  0.00           H 
ATOM    197 2HG  GLN A  13      -0.183   3.977   0.252  1.00  0.00           H 
ATOM    198 1HE2 GLN A  13       0.853   6.263   3.500  1.00  0.00           H 
ATOM    199 2HE2 GLN A  13       1.788   6.298   2.041  1.00  0.00           H 
ATOM    200  N   GLN A  14      -2.274   6.463  -3.003  1.00  0.00           N 
ATOM    201  CA  GLN A  14      -2.899   7.466  -3.859  1.00  0.00           C 
ATOM    202  C   GLN A  14      -2.499   7.274  -5.315  1.00  0.00           C 
ATOM    203  O   GLN A  14      -2.141   8.231  -6.001  1.00  0.00           O 
ATOM    204  CB  GLN A  14      -4.423   7.404  -3.730  1.00  0.00           C 
ATOM    205  CG  GLN A  14      -4.958   7.946  -2.415  1.00  0.00           C 
ATOM    206  CD  GLN A  14      -6.418   7.593  -2.197  1.00  0.00           C 
ATOM    207  NE2 GLN A  14      -6.983   8.074  -1.094  1.00  0.00           N 
ATOM    208  OE1 GLN A  14      -7.030   6.892  -3.006  1.00  0.00           O 
ATOM    209  H   GLN A  14      -2.858   5.799  -2.517  1.00  0.00           H 
ATOM    210  HA  GLN A  14      -2.553   8.458  -3.570  1.00  0.00           H 
ATOM    211 1HB  GLN A  14      -4.707   6.357  -3.840  1.00  0.00           H 
ATOM    212 2HB  GLN A  14      -4.834   7.981  -4.559  1.00  0.00           H 
ATOM    213 1HG  GLN A  14      -4.813   8.978  -2.099  1.00  0.00           H 
ATOM    214 2HG  GLN A  14      -4.348   7.288  -1.795  1.00  0.00           H 
ATOM    215 1HE2 GLN A  14      -7.943   7.875  -0.896  1.00  0.00           H 
ATOM    216 2HE2 GLN A  14      -6.450   8.638  -0.463  1.00  0.00           H 
ATOM    217  N   ARG A  15      -2.560   6.032  -5.782  1.00  0.00           N 
ATOM    218  CA  ARG A  15      -2.239   5.717  -7.170  1.00  0.00           C 
ATOM    219  C   ARG A  15      -0.734   5.629  -7.381  1.00  0.00           C 
ATOM    220  O   ARG A  15      -0.259   5.555  -8.515  1.00  0.00           O 
ATOM    221  CB  ARG A  15      -2.944   4.458  -7.650  1.00  0.00           C 
ATOM    222  CG  ARG A  15      -4.461   4.557  -7.715  1.00  0.00           C 
ATOM    223  CD  ARG A  15      -5.108   3.505  -8.537  1.00  0.00           C 
ATOM    224  NE  ARG A  15      -4.803   2.145  -8.126  1.00  0.00           N 
ATOM    225  CZ  ARG A  15      -5.481   1.459  -7.186  1.00  0.00           C 
ATOM    226  NH1 ARG A  15      -6.525   1.987  -6.584  1.00  0.00           N 
ATOM    227  NH2 ARG A  15      -5.084   0.231  -6.899  1.00  0.00           N 
ATOM    228  H   ARG A  15      -2.835   5.285  -5.160  1.00  0.00           H 
ATOM    229  HA  ARG A  15      -2.598   6.516  -7.821  1.00  0.00           H 
ATOM    230 1HB  ARG A  15      -2.666   3.656  -6.968  1.00  0.00           H 
ATOM    231 2HB  ARG A  15      -2.557   4.237  -8.645  1.00  0.00           H 
ATOM    232 1HG  ARG A  15      -4.727   5.526  -8.138  1.00  0.00           H 
ATOM    233 2HG  ARG A  15      -4.855   4.484  -6.700  1.00  0.00           H 
ATOM    234 1HD  ARG A  15      -4.784   3.614  -9.572  1.00  0.00           H 
ATOM    235 2HD  ARG A  15      -6.190   3.628  -8.481  1.00  0.00           H 
ATOM    236  HE  ARG A  15      -4.078   1.520  -8.453  1.00  0.00           H 
ATOM    237 1HH1 ARG A  15      -6.826   2.920  -6.826  1.00  0.00           H 
ATOM    238 2HH1 ARG A  15      -7.020   1.456  -5.881  1.00  0.00           H 
ATOM    239 1HH2 ARG A  15      -4.292  -0.166  -7.384  1.00  0.00           H 
ATOM    240 2HH2 ARG A  15      -5.575  -0.305  -6.199  1.00  0.00           H 
ATOM    241  N   LYS A  16       0.014   5.637  -6.282  1.00  0.00           N 
ATOM    242  CA  LYS A  16       1.471   5.625  -6.347  1.00  0.00           C 
ATOM    243  C   LYS A  16       1.988   4.303  -6.900  1.00  0.00           C 
ATOM    244  O   LYS A  16       2.942   4.274  -7.677  1.00  0.00           O 
ATOM    245  CB  LYS A  16       1.978   6.787  -7.205  1.00  0.00           C 
ATOM    246  CG  LYS A  16       1.422   8.148  -6.810  1.00  0.00           C 
ATOM    247  CD  LYS A  16       1.903   8.564  -5.427  1.00  0.00           C 
ATOM    248  CE  LYS A  16       1.263   9.871  -4.987  1.00  0.00           C 
ATOM    249  NZ  LYS A  16      -0.161   9.690  -4.595  1.00  0.00           N 
ATOM    250  H   LYS A  16      -0.437   5.651  -5.379  1.00  0.00           H 
ATOM    251  HA  LYS A  16       1.886   5.727  -5.344  1.00  0.00           H 
ATOM    252 1HB  LYS A  16       1.701   6.568  -8.236  1.00  0.00           H 
ATOM    253 2HB  LYS A  16       3.064   6.800  -7.116  1.00  0.00           H 
ATOM    254 1HG  LYS A  16       0.333   8.093  -6.814  1.00  0.00           H 
ATOM    255 2HG  LYS A  16       1.750   8.883  -7.545  1.00  0.00           H 
ATOM    256 1HD  LYS A  16       2.988   8.681  -5.458  1.00  0.00           H 
ATOM    257 2HD  LYS A  16       1.645   7.777  -4.719  1.00  0.00           H 
ATOM    258 1HE  LYS A  16       1.323  10.577  -5.813  1.00  0.00           H 
ATOM    259 2HE  LYS A  16       1.826  10.257  -4.138  1.00  0.00           H 
ATOM    260 1HZ  LYS A  16      -0.548  10.578  -4.309  1.00  0.00           H 
ATOM    261 2HZ  LYS A  16      -0.219   9.034  -3.827  1.00  0.00           H 
ATOM    262 3HZ  LYS A  16      -0.685   9.332  -5.382  1.00  0.00           H 
ATOM    263  N   GLU A  17       1.351   3.209  -6.494  1.00  0.00           N 
ATOM    264  CA  GLU A  17       1.719   1.885  -6.980  1.00  0.00           C 
ATOM    265  C   GLU A  17       2.659   1.183  -6.006  1.00  0.00           C 
ATOM    266  O   GLU A  17       3.145   0.086  -6.280  1.00  0.00           O 
ATOM    267  CB  GLU A  17       0.470   1.033  -7.210  1.00  0.00           C 
ATOM    268  CG  GLU A  17      -0.456   1.555  -8.298  1.00  0.00           C 
ATOM    269  CD  GLU A  17      -1.695   0.711  -8.415  1.00  0.00           C 
ATOM    270  OE1 GLU A  17      -1.808  -0.246  -7.689  1.00  0.00           O 
ATOM    271  OE2 GLU A  17      -2.475   0.957  -9.304  1.00  0.00           O 
ATOM    272  H   GLU A  17       0.593   3.299  -5.832  1.00  0.00           H 
ATOM    273  HA  GLU A  17       2.259   1.973  -7.922  1.00  0.00           H 
ATOM    274 1HB  GLU A  17      -0.069   0.994  -6.264  1.00  0.00           H 
ATOM    275 2HB  GLU A  17       0.811   0.031  -7.474  1.00  0.00           H 
ATOM    276 1HG  GLU A  17       0.023   1.632  -9.274  1.00  0.00           H 
ATOM    277 2HG  GLU A  17      -0.727   2.551  -7.949  1.00  0.00           H 
ATOM    278  N   SER A  18       2.911   1.824  -4.870  1.00  0.00           N 
ATOM    279  CA  SER A  18       3.705   1.216  -3.808  1.00  0.00           C 
ATOM    280  C   SER A  18       5.165   1.084  -4.220  1.00  0.00           C 
ATOM    281  O   SER A  18       5.727   1.981  -4.850  1.00  0.00           O 
ATOM    282  CB  SER A  18       3.586   2.033  -2.535  1.00  0.00           C 
ATOM    283  OG  SER A  18       4.425   1.552  -1.521  1.00  0.00           O 
ATOM    284  H   SER A  18       2.543   2.755  -4.737  1.00  0.00           H 
ATOM    285  HA  SER A  18       3.323   0.248  -3.481  1.00  0.00           H 
ATOM    286 1HB  SER A  18       2.555   1.991  -2.191  1.00  0.00           H 
ATOM    287 2HB  SER A  18       3.853   3.065  -2.756  1.00  0.00           H 
ATOM    288  HG  SER A  18       4.769   2.290  -1.014  1.00  0.00           H 
ATOM    289  N   LYS A  19       5.777  -0.039  -3.859  1.00  0.00           N 
ATOM    290  CA  LYS A  19       7.223  -0.193  -3.968  1.00  0.00           C 
ATOM    291  C   LYS A  19       7.912   0.115  -2.645  1.00  0.00           C 
ATOM    292  O   LYS A  19       9.134   0.016  -2.531  1.00  0.00           O 
ATOM    293  CB  LYS A  19       7.578  -1.606  -4.430  1.00  0.00           C 
ATOM    294  CG  LYS A  19       7.060  -1.964  -5.817  1.00  0.00           C 
ATOM    295  CD  LYS A  19       7.448  -3.384  -6.203  1.00  0.00           C 
ATOM    296  CE  LYS A  19       6.883  -3.762  -7.564  1.00  0.00           C 
ATOM    297  NZ  LYS A  19       7.281  -5.136  -7.971  1.00  0.00           N 
ATOM    298  H   LYS A  19       5.227  -0.805  -3.499  1.00  0.00           H 
ATOM    299  HA  LYS A  19       7.617   0.520  -4.695  1.00  0.00           H 
ATOM    300 1HB  LYS A  19       7.159  -2.296  -3.698  1.00  0.00           H 
ATOM    301 2HB  LYS A  19       8.665  -1.684  -4.418  1.00  0.00           H 
ATOM    302 1HG  LYS A  19       7.486  -1.263  -6.536  1.00  0.00           H 
ATOM    303 2HG  LYS A  19       5.975  -1.869  -5.816  1.00  0.00           H 
ATOM    304 1HD  LYS A  19       7.061  -4.067  -5.446  1.00  0.00           H 
ATOM    305 2HD  LYS A  19       8.535  -3.453  -6.229  1.00  0.00           H 
ATOM    306 1HE  LYS A  19       7.251  -3.046  -8.297  1.00  0.00           H 
ATOM    307 2HE  LYS A  19       5.796  -3.700  -7.511  1.00  0.00           H 
ATOM    308 1HZ  LYS A  19       6.887  -5.348  -8.877  1.00  0.00           H 
ATOM    309 2HZ  LYS A  19       6.940  -5.802  -7.291  1.00  0.00           H 
ATOM    310 3HZ  LYS A  19       8.288  -5.193  -8.020  1.00  0.00           H 
ATOM    311  N   LYS A  20       7.121   0.489  -1.645  1.00  0.00           N 
ATOM    312  CA  LYS A  20       7.649   0.776  -0.316  1.00  0.00           C 
ATOM    313  C   LYS A  20       7.386   2.223   0.081  1.00  0.00           C 
ATOM    314  O   LYS A  20       6.481   2.867  -0.450  1.00  0.00           O 
ATOM    315  CB  LYS A  20       7.039  -0.172   0.719  1.00  0.00           C 
ATOM    316  CG  LYS A  20       7.274  -1.649   0.433  1.00  0.00           C 
ATOM    317  CD  LYS A  20       8.742  -2.016   0.582  1.00  0.00           C 
ATOM    318  CE  LYS A  20       8.963  -3.511   0.393  1.00  0.00           C 
ATOM    319  NZ  LYS A  20      10.401  -3.877   0.488  1.00  0.00           N 
ATOM    320  H   LYS A  20       6.128   0.577  -1.810  1.00  0.00           H 
ATOM    321  HA  LYS A  20       8.731   0.644  -0.313  1.00  0.00           H 
ATOM    322 1HB  LYS A  20       5.968   0.028   0.742  1.00  0.00           H 
ATOM    323 2HB  LYS A  20       7.477   0.084   1.683  1.00  0.00           H 
ATOM    324 1HG  LYS A  20       6.947  -1.861  -0.586  1.00  0.00           H 
ATOM    325 2HG  LYS A  20       6.679  -2.236   1.133  1.00  0.00           H 
ATOM    326 1HD  LYS A  20       9.074  -1.723   1.579  1.00  0.00           H 
ATOM    327 2HD  LYS A  20       9.315  -1.468  -0.165  1.00  0.00           H 
ATOM    328 1HE  LYS A  20       8.581  -3.790  -0.588  1.00  0.00           H 
ATOM    329 2HE  LYS A  20       8.403  -4.038   1.164  1.00  0.00           H 
ATOM    330 1HZ  LYS A  20      10.504  -4.873   0.356  1.00  0.00           H 
ATOM    331 2HZ  LYS A  20      10.757  -3.618   1.398  1.00  0.00           H 
ATOM    332 3HZ  LYS A  20      10.921  -3.388  -0.227  1.00  0.00           H 
ATOM    333  N   PRO A  21       8.182   2.729   1.016  1.00  0.00           N 
ATOM    334  CA  PRO A  21       7.972   4.064   1.560  1.00  0.00           C 
ATOM    335  C   PRO A  21       6.543   4.239   2.055  1.00  0.00           C 
ATOM    336  O   PRO A  21       5.956   3.319   2.625  1.00  0.00           O 
ATOM    337  CB  PRO A  21       8.993   4.170   2.698  1.00  0.00           C 
ATOM    338  CG  PRO A  21      10.068   3.206   2.325  1.00  0.00           C 
ATOM    339  CD  PRO A  21       9.358   2.058   1.655  1.00  0.00           C 
ATOM    340  HA  PRO A  21       8.112   4.856   0.809  1.00  0.00           H 
ATOM    341 1HB  PRO A  21       8.544   3.909   3.667  1.00  0.00           H 
ATOM    342 2HB  PRO A  21       9.390   5.192   2.790  1.00  0.00           H 
ATOM    343 1HG  PRO A  21      10.622   2.865   3.211  1.00  0.00           H 
ATOM    344 2HG  PRO A  21      10.799   3.669   1.645  1.00  0.00           H 
ATOM    345 1HD  PRO A  21       9.039   1.290   2.373  1.00  0.00           H 
ATOM    346 2HD  PRO A  21       9.992   1.557   0.908  1.00  0.00           H 
ATOM    347  N   PRO A  22       5.987   5.426   1.833  1.00  0.00           N 
ATOM    348  CA  PRO A  22       4.607   5.708   2.212  1.00  0.00           C 
ATOM    349  C   PRO A  22       4.347   5.333   3.666  1.00  0.00           C 
ATOM    350  O   PRO A  22       3.279   4.824   4.004  1.00  0.00           O 
ATOM    351  CB  PRO A  22       4.451   7.212   1.968  1.00  0.00           C 
ATOM    352  CG  PRO A  22       5.400   7.507   0.857  1.00  0.00           C 
ATOM    353  CD  PRO A  22       6.581   6.605   1.090  1.00  0.00           C 
ATOM    354  HA  PRO A  22       3.878   5.121   1.634  1.00  0.00           H 
ATOM    355 1HB  PRO A  22       4.698   7.794   2.868  1.00  0.00           H 
ATOM    356 2HB  PRO A  22       3.419   7.470   1.689  1.00  0.00           H 
ATOM    357 1HG  PRO A  22       5.703   8.565   0.862  1.00  0.00           H 
ATOM    358 2HG  PRO A  22       4.938   7.311  -0.123  1.00  0.00           H 
ATOM    359 1HD  PRO A  22       7.365   7.091   1.690  1.00  0.00           H 
ATOM    360 2HD  PRO A  22       7.051   6.283   0.148  1.00  0.00           H 
ATOM    361  N   ALA A  23       5.329   5.589   4.522  1.00  0.00           N 
ATOM    362  CA  ALA A  23       5.168   5.386   5.957  1.00  0.00           C 
ATOM    363  C   ALA A  23       5.218   3.904   6.312  1.00  0.00           C 
ATOM    364  O   ALA A  23       4.747   3.494   7.373  1.00  0.00           O 
ATOM    365  CB  ALA A  23       6.234   6.153   6.724  1.00  0.00           C 
ATOM    366  H   ALA A  23       6.212   5.934   4.171  1.00  0.00           H 
ATOM    367  HA  ALA A  23       4.188   5.759   6.255  1.00  0.00           H 
ATOM    368 1HB  ALA A  23       6.100   5.990   7.794  1.00  0.00           H 
ATOM    369 2HB  ALA A  23       6.146   7.218   6.506  1.00  0.00           H 
ATOM    370 3HB  ALA A  23       7.222   5.802   6.426  1.00  0.00           H 
ATOM    371  N   LYS A  24       5.790   3.105   5.418  1.00  0.00           N 
ATOM    372  CA  LYS A  24       5.948   1.677   5.658  1.00  0.00           C 
ATOM    373  C   LYS A  24       4.817   0.882   5.018  1.00  0.00           C 
ATOM    374  O   LYS A  24       4.066   1.406   4.195  1.00  0.00           O 
ATOM    375  CB  LYS A  24       7.298   1.191   5.126  1.00  0.00           C 
ATOM    376  CG  LYS A  24       8.506   1.796   5.829  1.00  0.00           C 
ATOM    377  CD  LYS A  24       9.791   1.085   5.432  1.00  0.00           C 
ATOM    378  CE  LYS A  24      11.005   1.728   6.087  1.00  0.00           C 
ATOM    379  NZ  LYS A  24      12.268   1.034   5.718  1.00  0.00           N 
ATOM    380  H   LYS A  24       6.124   3.500   4.549  1.00  0.00           H 
ATOM    381  HA  LYS A  24       5.904   1.475   6.729  1.00  0.00           H 
ATOM    382 1HB  LYS A  24       7.332   1.440   4.065  1.00  0.00           H 
ATOM    383 2HB  LYS A  24       7.317   0.107   5.243  1.00  0.00           H 
ATOM    384 1HG  LYS A  24       8.360   1.709   6.906  1.00  0.00           H 
ATOM    385 2HG  LYS A  24       8.573   2.849   5.556  1.00  0.00           H 
ATOM    386 1HD  LYS A  24       9.894   1.133   4.347  1.00  0.00           H 
ATOM    387 2HD  LYS A  24       9.722   0.043   5.743  1.00  0.00           H 
ATOM    388 1HE  LYS A  24      10.871   1.690   7.167  1.00  0.00           H 
ATOM    389 2HE  LYS A  24      11.056   2.768   5.765  1.00  0.00           H 
ATOM    390 1HZ  LYS A  24      13.048   1.490   6.172  1.00  0.00           H 
ATOM    391 2HZ  LYS A  24      12.394   1.069   4.717  1.00  0.00           H 
ATOM    392 3HZ  LYS A  24      12.223   0.070   6.017  1.00  0.00           H 
ATOM    393  N   LEU A  25       4.700  -0.384   5.402  1.00  0.00           N 
ATOM    394  CA  LEU A  25       3.639  -1.245   4.892  1.00  0.00           C 
ATOM    395  C   LEU A  25       3.765  -1.442   3.387  1.00  0.00           C 
ATOM    396  O   LEU A  25       4.735  -2.026   2.906  1.00  0.00           O 
ATOM    397  CB  LEU A  25       3.663  -2.599   5.610  1.00  0.00           C 
ATOM    398  CG  LEU A  25       3.376  -2.545   7.117  1.00  0.00           C 
ATOM    399  CD1 LEU A  25       3.466  -3.941   7.716  1.00  0.00           C 
ATOM    400  CD2 LEU A  25       1.996  -1.946   7.350  1.00  0.00           C 
ATOM    401  H   LEU A  25       5.364  -0.762   6.063  1.00  0.00           H 
ATOM    402  HA  LEU A  25       2.672  -0.772   5.062  1.00  0.00           H 
ATOM    403 1HB  LEU A  25       4.703  -2.873   5.438  1.00  0.00           H 
ATOM    404 2HB  LEU A  25       3.012  -3.326   5.126  1.00  0.00           H 
ATOM    405  HG  LEU A  25       4.111  -1.873   7.562  1.00  0.00           H 
ATOM    406 1HD1 LEU A  25       3.262  -3.892   8.786  1.00  0.00           H 
ATOM    407 2HD1 LEU A  25       4.469  -4.340   7.558  1.00  0.00           H 
ATOM    408 3HD1 LEU A  25       2.736  -4.592   7.236  1.00  0.00           H 
ATOM    409 1HD2 LEU A  25       1.794  -1.907   8.421  1.00  0.00           H 
ATOM    410 2HD2 LEU A  25       1.244  -2.564   6.860  1.00  0.00           H 
ATOM    411 3HD2 LEU A  25       1.963  -0.937   6.938  1.00  0.00           H 
ATOM    412  N   GLN A  26       2.777  -0.949   2.646  1.00  0.00           N 
ATOM    413  CA  GLN A  26       2.755  -1.105   1.196  1.00  0.00           C 
ATOM    414  C   GLN A  26       2.627  -2.571   0.803  1.00  0.00           C 
ATOM    415  O   GLN A  26       2.071  -3.377   1.549  1.00  0.00           O 
ATOM    416  CB  GLN A  26       1.600  -0.303   0.589  1.00  0.00           C 
ATOM    417  CG  GLN A  26       1.839   1.196   0.544  1.00  0.00           C 
ATOM    418  CD  GLN A  26       1.885   1.815   1.929  1.00  0.00           C 
ATOM    419  NE2 GLN A  26       2.682   2.868   2.080  1.00  0.00           N 
ATOM    420  OE1 GLN A  26       1.215   1.351   2.856  1.00  0.00           O 
ATOM    421  H   GLN A  26       2.023  -0.453   3.100  1.00  0.00           H 
ATOM    422  HA  GLN A  26       3.696  -0.753   0.777  1.00  0.00           H 
ATOM    423 1HB  GLN A  26       0.716  -0.519   1.190  1.00  0.00           H 
ATOM    424 2HB  GLN A  26       1.453  -0.681  -0.423  1.00  0.00           H 
ATOM    425 1HG  GLN A  26       1.271   1.865  -0.101  1.00  0.00           H 
ATOM    426 2HG  GLN A  26       2.860   1.112   0.171  1.00  0.00           H 
ATOM    427 1HE2 GLN A  26       2.755   3.318   2.970  1.00  0.00           H 
ATOM    428 2HE2 GLN A  26       3.209   3.212   1.302  1.00  0.00           H 
ATOM    429  N   PRO A  27       3.142  -2.910  -0.374  1.00  0.00           N 
ATOM    430  CA  PRO A  27       3.089  -4.280  -0.868  1.00  0.00           C 
ATOM    431  C   PRO A  27       1.659  -4.805  -0.881  1.00  0.00           C 
ATOM    432  O   PRO A  27       0.711  -4.048  -1.086  1.00  0.00           O 
ATOM    433  CB  PRO A  27       3.684  -4.193  -2.277  1.00  0.00           C 
ATOM    434  CG  PRO A  27       4.584  -3.006  -2.228  1.00  0.00           C 
ATOM    435  CD  PRO A  27       3.897  -2.023  -1.318  1.00  0.00           C 
ATOM    436  HA  PRO A  27       3.645  -4.984  -0.231  1.00  0.00           H 
ATOM    437 1HB  PRO A  27       2.899  -4.067  -3.038  1.00  0.00           H 
ATOM    438 2HB  PRO A  27       4.241  -5.105  -2.536  1.00  0.00           H 
ATOM    439 1HG  PRO A  27       4.733  -2.579  -3.231  1.00  0.00           H 
ATOM    440 2HG  PRO A  27       5.578  -3.276  -1.841  1.00  0.00           H 
ATOM    441 1HD  PRO A  27       3.217  -1.354  -1.865  1.00  0.00           H 
ATOM    442 2HD  PRO A  27       4.614  -1.383  -0.781  1.00  0.00           H 
ATOM    443  N   ARG A  28       1.512  -6.107  -0.660  1.00  0.00           N 
ATOM    444  CA  ARG A  28       0.194  -6.731  -0.607  1.00  0.00           C 
ATOM    445  C   ARG A  28      -0.729  -6.156  -1.673  1.00  0.00           C 
ATOM    446  O   ARG A  28      -1.580  -5.703  -1.408  1.00  0.00           O 
ATOM    447  O2  ARG A  28      -0.437  -6.248  -2.834  1.00  0.00           O 
ATOM    448  CB  ARG A  28       0.273  -8.247  -0.695  1.00  0.00           C 
ATOM    449  CG  ARG A  28       0.979  -8.921   0.470  1.00  0.00           C 
ATOM    450  CD  ARG A  28       0.965 -10.404   0.420  1.00  0.00           C 
ATOM    451  NE  ARG A  28       1.679 -11.050   1.510  1.00  0.00           N 
ATOM    452  CZ  ARG A  28       1.872 -12.379   1.617  1.00  0.00           C 
ATOM    453  NH1 ARG A  28       1.441 -13.203   0.686  1.00  0.00           N 
ATOM    454  NH2 ARG A  28       2.528 -12.833   2.669  1.00  0.00           N 
ATOM    455  H   ARG A  28       2.333  -6.681  -0.525  1.00  0.00           H 
ATOM    456  HA  ARG A  28      -0.275  -6.521   0.355  1.00  0.00           H 
ATOM    457 1HB  ARG A  28       0.797  -8.485  -1.620  1.00  0.00           H 
ATOM    458 2HB  ARG A  28      -0.752  -8.615  -0.755  1.00  0.00           H 
ATOM    459 1HG  ARG A  28       0.494  -8.610   1.396  1.00  0.00           H 
ATOM    460 2HG  ARG A  28       2.020  -8.593   0.479  1.00  0.00           H 
ATOM    461 1HD  ARG A  28       1.425 -10.732  -0.511  1.00  0.00           H 
ATOM    462 2HD  ARG A  28      -0.068 -10.750   0.456  1.00  0.00           H 
ATOM    463  HE  ARG A  28       2.124 -10.643   2.322  1.00  0.00           H 
ATOM    464 1HH1 ARG A  28       0.957 -12.840  -0.122  1.00  0.00           H 
ATOM    465 2HH1 ARG A  28       1.596 -14.196   0.784  1.00  0.00           H 
ATOM    466 1HH2 ARG A  28       2.869 -12.185   3.367  1.00  0.00           H 
ATOM    467 2HH2 ARG A  28       2.688 -13.824   2.774  1.00  0.00           H 
TER     468      ARG A  28
ENDMDL
MODEL        4
REMARK CONFORMATION    4 ENERGY      0.0000 
REMARK    FAMILY or FILE: GHSRg_top1000pro.pdb
ATOM      1  N   GLY A   1      -3.464 -13.583   3.355  1.00  0.00           N 
ATOM      2  CA  GLY A   1      -4.737 -13.154   2.788  1.00  0.00           C 
ATOM      3  C   GLY A   1      -4.778 -11.642   2.608  1.00  0.00           C 
ATOM      4  O   GLY A   1      -3.853 -10.933   3.009  1.00  0.00           O 
ATOM      5  H   GLY A   1      -2.857 -12.895   3.777  1.00  0.00           H 
ATOM      6 1HA  GLY A   1      -4.874 -13.631   1.819  1.00  0.00           H 
ATOM      7 2HA  GLY A   1      -5.543 -13.454   3.457  1.00  0.00           H 
ATOM      8  N   SER A   2      -5.854 -11.152   2.004  1.00  0.00           N 
ATOM      9  CA  SER A   2      -5.985  -9.731   1.702  1.00  0.00           C 
ATOM     10  C   SER A   2      -6.032  -8.901   2.979  1.00  0.00           C 
ATOM     11  O   SER A   2      -5.687  -7.718   2.974  1.00  0.00           O 
ATOM     12  CB  SER A   2      -7.226  -9.486   0.867  1.00  0.00           C 
ATOM     13  OG  SER A   2      -8.403  -9.766   1.576  1.00  0.00           O 
ATOM     14  H   SER A   2      -6.602 -11.781   1.743  1.00  0.00           H 
ATOM     15  HA  SER A   2      -5.202  -9.354   1.043  1.00  0.00           H 
ATOM     16 1HB  SER A   2      -7.238  -8.440   0.559  1.00  0.00           H 
ATOM     17 2HB  SER A   2      -7.185 -10.122  -0.016  1.00  0.00           H 
ATOM     18  HG  SER A   2      -9.162  -9.598   1.013  1.00  0.00           H 
ATOM     19  N   SER A   3      -6.461  -9.526   4.070  1.00  0.00           N 
ATOM     20  CA  SER A   3      -6.537  -8.850   5.361  1.00  0.00           C 
ATOM     21  C   SER A   3      -5.152  -8.471   5.865  1.00  0.00           C 
ATOM     22  O   SER A   3      -5.014  -7.640   6.764  1.00  0.00           O 
ATOM     23  CB  SER A   3      -7.245  -9.731   6.370  1.00  0.00           C 
ATOM     24  OG  SER A   3      -6.511 -10.890   6.663  1.00  0.00           O 
ATOM     25  H   SER A   3      -6.740 -10.494   4.005  1.00  0.00           H 
ATOM     26  HA  SER A   3      -7.183  -7.971   5.350  1.00  0.00           H 
ATOM     27 1HB  SER A   3      -7.389  -9.163   7.288  1.00  0.00           H 
ATOM     28 2HB  SER A   3      -8.214 -10.020   5.965  1.00  0.00           H 
ATOM     29  HG  SER A   3      -6.992 -11.419   7.303  1.00  0.00           H 
ATOM     30  N   PHE A   4      -4.125  -9.083   5.284  1.00  0.00           N 
ATOM     31  CA  PHE A   4      -2.748  -8.814   5.678  1.00  0.00           C 
ATOM     32  C   PHE A   4      -2.029  -7.975   4.630  1.00  0.00           C 
ATOM     33  O   PHE A   4      -0.821  -7.759   4.715  1.00  0.00           O 
ATOM     34  CB  PHE A   4      -1.993 -10.124   5.912  1.00  0.00           C 
ATOM     35  CG  PHE A   4      -2.578 -10.974   7.004  1.00  0.00           C 
ATOM     36  CD1 PHE A   4      -3.368 -12.072   6.699  1.00  0.00           C 
ATOM     37  CD2 PHE A   4      -2.342 -10.677   8.337  1.00  0.00           C 
ATOM     38  CE1 PHE A   4      -3.907 -12.856   7.702  1.00  0.00           C 
ATOM     39  CE2 PHE A   4      -2.878 -11.458   9.342  1.00  0.00           C 
ATOM     40  CZ  PHE A   4      -3.662 -12.549   9.024  1.00  0.00           C 
ATOM     41  H   PHE A   4      -4.306  -9.753   4.550  1.00  0.00           H 
ATOM     42  HA  PHE A   4      -2.734  -8.235   6.602  1.00  0.00           H 
ATOM     43 1HB  PHE A   4      -2.003 -10.729   5.006  1.00  0.00           H 
ATOM     44 2HB  PHE A   4      -0.963  -9.916   6.198  1.00  0.00           H 
ATOM     45  HD1 PHE A   4      -3.561 -12.316   5.654  1.00  0.00           H 
ATOM     46  HD2 PHE A   4      -1.722  -9.814   8.589  1.00  0.00           H 
ATOM     47  HE1 PHE A   4      -4.526 -13.716   7.449  1.00  0.00           H 
ATOM     48  HE2 PHE A   4      -2.683 -11.214  10.386  1.00  0.00           H 
ATOM     49  HZ  PHE A   4      -4.087 -13.164   9.815  1.00  0.00           H 
ATOM     50  N   LEU A   5      -2.780  -7.504   3.641  1.00  0.00           N 
ATOM     51  CA  LEU A   5      -2.218  -6.676   2.580  1.00  0.00           C 
ATOM     52  C   LEU A   5      -2.583  -5.210   2.773  1.00  0.00           C 
ATOM     53  O   LEU A   5      -3.582  -4.889   3.417  1.00  0.00           O 
ATOM     54  CB  LEU A   5      -2.700  -7.169   1.209  1.00  0.00           C 
ATOM     55  CG  LEU A   5      -2.355  -8.629   0.883  1.00  0.00           C 
ATOM     56  CD1 LEU A   5      -2.886  -8.995  -0.496  1.00  0.00           C 
ATOM     57  CD2 LEU A   5      -0.846  -8.821   0.949  1.00  0.00           C 
ATOM     58  H   LEU A   5      -3.765  -7.725   3.622  1.00  0.00           H 
ATOM     59  HA  LEU A   5      -1.129  -6.729   2.612  1.00  0.00           H 
ATOM     60 1HB  LEU A   5      -3.774  -7.063   1.351  1.00  0.00           H 
ATOM     61 2HB  LEU A   5      -2.371  -6.512   0.405  1.00  0.00           H 
ATOM     62  HG  LEU A   5      -2.804  -9.249   1.659  1.00  0.00           H 
ATOM     63 1HD1 LEU A   5      -2.636 -10.032  -0.719  1.00  0.00           H 
ATOM     64 2HD1 LEU A   5      -3.969  -8.872  -0.513  1.00  0.00           H 
ATOM     65 3HD1 LEU A   5      -2.434  -8.344  -1.244  1.00  0.00           H 
ATOM     66 1HD2 LEU A   5      -0.603  -9.859   0.718  1.00  0.00           H 
ATOM     67 2HD2 LEU A   5      -0.364  -8.164   0.226  1.00  0.00           H 
ATOM     68 3HD2 LEU A   5      -0.492  -8.581   1.952  1.00  0.00           H 
ATOM     69  N   SER A   6      -1.768  -4.323   2.211  1.00  0.00           N 
ATOM     70  CA  SER A   6      -2.011  -2.890   2.311  1.00  0.00           C 
ATOM     71  C   SER A   6      -3.364  -2.516   1.716  1.00  0.00           C 
ATOM     72  O   SER A   6      -3.726  -2.980   0.635  1.00  0.00           O 
ATOM     73  CB  SER A   6      -0.901  -2.121   1.621  1.00  0.00           C 
ATOM     74  OG  SER A   6       0.356  -2.413   2.165  1.00  0.00           O 
ATOM     75  H   SER A   6      -0.960  -4.651   1.703  1.00  0.00           H 
ATOM     76  HA  SER A   6      -1.936  -2.507   3.330  1.00  0.00           H 
ATOM     77 1HB  SER A   6      -0.900  -2.387   0.563  1.00  0.00           H 
ATOM     78 2HB  SER A   6      -1.095  -1.055   1.726  1.00  0.00           H 
ATOM     79  HG  SER A   6       0.993  -2.535   1.454  1.00  0.00           H 
ATOM     80  N   PRO A   7      -4.108  -1.677   2.429  1.00  0.00           N 
ATOM     81  CA  PRO A   7      -5.378  -1.166   1.929  1.00  0.00           C 
ATOM     82  C   PRO A   7      -5.207  -0.499   0.569  1.00  0.00           C 
ATOM     83  O   PRO A   7      -4.162   0.082   0.279  1.00  0.00           O 
ATOM     84  CB  PRO A   7      -5.830  -0.173   3.003  1.00  0.00           C 
ATOM     85  CG  PRO A   7      -5.131  -0.621   4.241  1.00  0.00           C 
ATOM     86  CD  PRO A   7      -3.794  -1.137   3.778  1.00  0.00           C 
ATOM     87  HA  PRO A   7      -6.121  -1.959   1.765  1.00  0.00           H 
ATOM     88 1HB  PRO A   7      -5.554   0.860   2.742  1.00  0.00           H 
ATOM     89 2HB  PRO A   7      -6.922  -0.191   3.135  1.00  0.00           H 
ATOM     90 1HG  PRO A   7      -5.009   0.210   4.952  1.00  0.00           H 
ATOM     91 2HG  PRO A   7      -5.702  -1.406   4.759  1.00  0.00           H 
ATOM     92 1HD  PRO A   7      -3.035  -0.342   3.729  1.00  0.00           H 
ATOM     93 2HD  PRO A   7      -3.398  -1.919   4.445  1.00  0.00           H 
ATOM     94  N   GLU A   8      -6.240  -0.590  -0.262  1.00  0.00           N 
ATOM     95  CA  GLU A   8      -6.174  -0.074  -1.623  1.00  0.00           C 
ATOM     96  C   GLU A   8      -5.890   1.423  -1.634  1.00  0.00           C 
ATOM     97  O   GLU A   8      -5.029   1.896  -2.376  1.00  0.00           O 
ATOM     98  CB  GLU A   8      -7.478  -0.366  -2.372  1.00  0.00           C 
ATOM     99  CG  GLU A   8      -7.515   0.159  -3.799  1.00  0.00           C 
ATOM    100  CD  GLU A   8      -6.497  -0.533  -4.663  1.00  0.00           C 
ATOM    101  OE1 GLU A   8      -5.957  -1.523  -4.234  1.00  0.00           O 
ATOM    102  OE2 GLU A   8      -6.341  -0.138  -5.794  1.00  0.00           O 
ATOM    103  H   GLU A   8      -7.093  -1.025   0.059  1.00  0.00           H 
ATOM    104  HA  GLU A   8      -5.351  -0.548  -2.160  1.00  0.00           H 
ATOM    105 1HB  GLU A   8      -7.602  -1.450  -2.379  1.00  0.00           H 
ATOM    106 2HB  GLU A   8      -8.284   0.088  -1.796  1.00  0.00           H 
ATOM    107 1HG  GLU A   8      -8.498   0.081  -4.264  1.00  0.00           H 
ATOM    108 2HG  GLU A   8      -7.246   1.209  -3.693  1.00  0.00           H 
ATOM    109  N   HIS A   9      -6.618   2.164  -0.806  1.00  0.00           N 
ATOM    110  CA  HIS A   9      -6.484   3.614  -0.758  1.00  0.00           C 
ATOM    111  C   HIS A   9      -5.141   4.024  -0.167  1.00  0.00           C 
ATOM    112  O   HIS A   9      -4.624   5.102  -0.463  1.00  0.00           O 
ATOM    113  CB  HIS A   9      -7.625   4.236   0.055  1.00  0.00           C 
ATOM    114  CG  HIS A   9      -7.509   4.005   1.530  1.00  0.00           C 
ATOM    115  CD2 HIS A   9      -7.091   4.816   2.530  1.00  0.00           C 
ATOM    116  ND1 HIS A   9      -7.847   2.806   2.124  1.00  0.00           N 
ATOM    117  CE1 HIS A   9      -7.644   2.892   3.427  1.00  0.00           C 
ATOM    118  NE2 HIS A   9      -7.185   4.101   3.698  1.00  0.00           N 
ATOM    119  H   HIS A   9      -7.283   1.710  -0.195  1.00  0.00           H 
ATOM    120  HA  HIS A   9      -6.516   4.020  -1.769  1.00  0.00           H 
ATOM    121 1HB  HIS A   9      -7.644   5.317  -0.088  1.00  0.00           H 
ATOM    122 2HB  HIS A   9      -8.581   3.812  -0.253  1.00  0.00           H 
ATOM    123  HD1 HIS A   9      -8.123   1.970   1.651  1.00  0.00           H 
ATOM    124  HD2 HIS A   9      -6.730   5.845   2.547  1.00  0.00           H 
ATOM    125  HE1 HIS A   9      -7.851   2.044   4.078  1.00  0.00           H 
ATOM    126  N   GLN A  10      -4.579   3.158   0.669  1.00  0.00           N 
ATOM    127  CA  GLN A  10      -3.248   3.379   1.221  1.00  0.00           C 
ATOM    128  C   GLN A  10      -2.173   3.198   0.157  1.00  0.00           C 
ATOM    129  O   GLN A  10      -1.194   3.942   0.118  1.00  0.00           O 
ATOM    130  CB  GLN A  10      -2.986   2.423   2.388  1.00  0.00           C 
ATOM    131  CG  GLN A  10      -3.784   2.738   3.642  1.00  0.00           C 
ATOM    132  CD  GLN A  10      -3.451   4.102   4.213  1.00  0.00           C 
ATOM    133  NE2 GLN A  10      -4.480   4.868   4.555  1.00  0.00           N 
ATOM    134  OE1 GLN A  10      -2.279   4.461   4.353  1.00  0.00           O 
ATOM    135  H   GLN A  10      -5.088   2.325   0.928  1.00  0.00           H 
ATOM    136  HA  GLN A  10      -3.166   4.407   1.573  1.00  0.00           H 
ATOM    137 1HB  GLN A  10      -3.232   1.421   2.035  1.00  0.00           H 
ATOM    138 2HB  GLN A  10      -1.920   2.480   2.608  1.00  0.00           H 
ATOM    139 1HG  GLN A  10      -4.865   2.605   3.702  1.00  0.00           H 
ATOM    140 2HG  GLN A  10      -3.294   1.979   4.251  1.00  0.00           H 
ATOM    141 1HE2 GLN A  10      -4.321   5.780   4.938  1.00  0.00           H 
ATOM    142 2HE2 GLN A  10      -5.415   4.536   4.427  1.00  0.00           H 
ATOM    143  N   ARG A  11      -2.362   2.205  -0.705  1.00  0.00           N 
ATOM    144  CA  ARG A  11      -1.477   2.000  -1.845  1.00  0.00           C 
ATOM    145  C   ARG A  11      -1.563   3.162  -2.825  1.00  0.00           C 
ATOM    146  O   ARG A  11      -0.560   3.569  -3.412  1.00  0.00           O 
ATOM    147  CB  ARG A  11      -1.729   0.668  -2.537  1.00  0.00           C 
ATOM    148  CG  ARG A  11      -1.263  -0.553  -1.762  1.00  0.00           C 
ATOM    149  CD  ARG A  11      -1.523  -1.848  -2.444  1.00  0.00           C 
ATOM    150  NE  ARG A  11      -0.870  -1.988  -3.735  1.00  0.00           N 
ATOM    151  CZ  ARG A  11       0.419  -2.342  -3.907  1.00  0.00           C 
ATOM    152  NH1 ARG A  11       1.207  -2.554  -2.876  1.00  0.00           N 
ATOM    153  NH2 ARG A  11       0.878  -2.447  -5.143  1.00  0.00           N 
ATOM    154  H   ARG A  11      -3.140   1.574  -0.566  1.00  0.00           H 
ATOM    155  HA  ARG A  11      -0.442   1.957  -1.504  1.00  0.00           H 
ATOM    156 1HB  ARG A  11      -2.802   0.598  -2.708  1.00  0.00           H 
ATOM    157 2HB  ARG A  11      -1.211   0.705  -3.494  1.00  0.00           H 
ATOM    158 1HG  ARG A  11      -0.189  -0.471  -1.597  1.00  0.00           H 
ATOM    159 2HG  ARG A  11      -1.777  -0.570  -0.799  1.00  0.00           H 
ATOM    160 1HD  ARG A  11      -1.169  -2.658  -1.809  1.00  0.00           H 
ATOM    161 2HD  ARG A  11      -2.595  -1.953  -2.606  1.00  0.00           H 
ATOM    162  HE  ARG A  11      -1.246  -1.856  -4.664  1.00  0.00           H 
ATOM    163 1HH1 ARG A  11       0.844  -2.452  -1.939  1.00  0.00           H 
ATOM    164 2HH1 ARG A  11       2.169  -2.818  -3.026  1.00  0.00           H 
ATOM    165 1HH2 ARG A  11       0.264  -2.263  -5.923  1.00  0.00           H 
ATOM    166 2HH2 ARG A  11       1.840  -2.709  -5.300  1.00  0.00           H 
ATOM    167  N   VAL A  12      -2.768   3.696  -2.997  1.00  0.00           N 
ATOM    168  CA  VAL A  12      -2.964   4.903  -3.792  1.00  0.00           C 
ATOM    169  C   VAL A  12      -2.186   6.077  -3.212  1.00  0.00           C 
ATOM    170  O   VAL A  12      -1.511   6.805  -3.940  1.00  0.00           O 
ATOM    171  CB  VAL A  12      -4.454   5.284  -3.882  1.00  0.00           C 
ATOM    172  CG1 VAL A  12      -4.616   6.662  -4.504  1.00  0.00           C 
ATOM    173  CG2 VAL A  12      -5.223   4.245  -4.686  1.00  0.00           C 
ATOM    174  H   VAL A  12      -3.568   3.255  -2.567  1.00  0.00           H 
ATOM    175  HA  VAL A  12      -2.575   4.780  -4.803  1.00  0.00           H 
ATOM    176  HB  VAL A  12      -4.882   5.286  -2.879  1.00  0.00           H 
ATOM    177 1HG1 VAL A  12      -5.674   6.915  -4.560  1.00  0.00           H 
ATOM    178 2HG1 VAL A  12      -4.099   7.401  -3.892  1.00  0.00           H 
ATOM    179 3HG1 VAL A  12      -4.190   6.659  -5.507  1.00  0.00           H 
ATOM    180 1HG2 VAL A  12      -6.273   4.528  -4.738  1.00  0.00           H 
ATOM    181 2HG2 VAL A  12      -4.809   4.188  -5.693  1.00  0.00           H 
ATOM    182 3HG2 VAL A  12      -5.134   3.272  -4.201  1.00  0.00           H 
ATOM    183  N   GLN A  13      -2.283   6.255  -1.899  1.00  0.00           N 
ATOM    184  CA  GLN A  13      -1.549   7.312  -1.213  1.00  0.00           C 
ATOM    185  C   GLN A  13      -0.048   7.165  -1.422  1.00  0.00           C 
ATOM    186  O   GLN A  13       0.652   8.147  -1.673  1.00  0.00           O 
ATOM    187  CB  GLN A  13      -1.868   7.300   0.285  1.00  0.00           C 
ATOM    188  CG  GLN A  13      -3.240   7.850   0.634  1.00  0.00           C 
ATOM    189  CD  GLN A  13      -3.611   7.601   2.083  1.00  0.00           C 
ATOM    190  NE2 GLN A  13      -4.820   7.998   2.460  1.00  0.00           N 
ATOM    191  OE1 GLN A  13      -2.819   7.054   2.856  1.00  0.00           O 
ATOM    192  H   GLN A  13      -2.879   5.642  -1.362  1.00  0.00           H 
ATOM    193  HA  GLN A  13      -1.827   8.279  -1.632  1.00  0.00           H 
ATOM    194 1HB  GLN A  13      -1.790   6.265   0.614  1.00  0.00           H 
ATOM    195 2HB  GLN A  13      -1.097   7.896   0.775  1.00  0.00           H 
ATOM    196 1HG  GLN A  13      -3.552   8.862   0.377  1.00  0.00           H 
ATOM    197 2HG  GLN A  13      -3.781   7.135   0.012  1.00  0.00           H 
ATOM    198 1HE2 GLN A  13      -5.121   7.860   3.405  1.00  0.00           H 
ATOM    199 2HE2 GLN A  13      -5.432   8.436   1.801  1.00  0.00           H 
ATOM    200  N   GLN A  14       0.442   5.935  -1.314  1.00  0.00           N 
ATOM    201  CA  GLN A  14       1.852   5.648  -1.549  1.00  0.00           C 
ATOM    202  C   GLN A  14       2.255   5.998  -2.977  1.00  0.00           C 
ATOM    203  O   GLN A  14       3.347   6.511  -3.216  1.00  0.00           O 
ATOM    204  CB  GLN A  14       2.152   4.172  -1.275  1.00  0.00           C 
ATOM    205  CG  GLN A  14       2.143   3.799   0.197  1.00  0.00           C 
ATOM    206  CD  GLN A  14       2.358   2.314   0.419  1.00  0.00           C 
ATOM    207  NE2 GLN A  14       1.273   1.591   0.671  1.00  0.00           N 
ATOM    208  OE1 GLN A  14       3.488   1.820   0.360  1.00  0.00           O 
ATOM    209  H   GLN A  14      -0.178   5.180  -1.063  1.00  0.00           H 
ATOM    210  HA  GLN A  14       2.464   6.267  -0.896  1.00  0.00           H 
ATOM    211 1HB  GLN A  14       1.397   3.593  -1.808  1.00  0.00           H 
ATOM    212 2HB  GLN A  14       3.134   3.966  -1.701  1.00  0.00           H 
ATOM    213 1HG  GLN A  14       2.724   4.337   0.945  1.00  0.00           H 
ATOM    214 2HG  GLN A  14       1.084   4.018   0.335  1.00  0.00           H 
ATOM    215 1HE2 GLN A  14       1.354   0.605   0.826  1.00  0.00           H 
ATOM    216 2HE2 GLN A  14       0.376   2.030   0.708  1.00  0.00           H 
ATOM    217  N   ARG A  15       1.365   5.717  -3.923  1.00  0.00           N 
ATOM    218  CA  ARG A  15       1.594   6.067  -5.319  1.00  0.00           C 
ATOM    219  C   ARG A  15       1.636   7.578  -5.509  1.00  0.00           C 
ATOM    220  O   ARG A  15       2.388   8.089  -6.337  1.00  0.00           O 
ATOM    221  CB  ARG A  15       0.579   5.417  -6.249  1.00  0.00           C 
ATOM    222  CG  ARG A  15       0.781   3.928  -6.476  1.00  0.00           C 
ATOM    223  CD  ARG A  15      -0.088   3.347  -7.530  1.00  0.00           C 
ATOM    224  NE  ARG A  15      -1.457   3.093  -7.110  1.00  0.00           N 
ATOM    225  CZ  ARG A  15      -1.873   1.974  -6.486  1.00  0.00           C 
ATOM    226  NH1 ARG A  15      -1.040   0.987  -6.241  1.00  0.00           N 
ATOM    227  NH2 ARG A  15      -3.147   1.885  -6.149  1.00  0.00           N 
ATOM    228  H   ARG A  15       0.507   5.248  -3.668  1.00  0.00           H 
ATOM    229  HA  ARG A  15       2.564   5.687  -5.641  1.00  0.00           H 
ATOM    230 1HB  ARG A  15      -0.404   5.585  -5.812  1.00  0.00           H 
ATOM    231 2HB  ARG A  15       0.645   5.938  -7.205  1.00  0.00           H 
ATOM    232 1HG  ARG A  15       1.819   3.758  -6.765  1.00  0.00           H 
ATOM    233 2HG  ARG A  15       0.574   3.405  -5.542  1.00  0.00           H 
ATOM    234 1HD  ARG A  15      -0.127   4.033  -8.376  1.00  0.00           H 
ATOM    235 2HD  ARG A  15       0.336   2.396  -7.852  1.00  0.00           H 
ATOM    236  HE  ARG A  15      -2.279   3.676  -7.209  1.00  0.00           H 
ATOM    237 1HH1 ARG A  15      -0.073   1.065  -6.521  1.00  0.00           H 
ATOM    238 2HH1 ARG A  15      -1.370   0.158  -5.772  1.00  0.00           H 
ATOM    239 1HH2 ARG A  15      -3.778   2.645  -6.362  1.00  0.00           H 
ATOM    240 2HH2 ARG A  15      -3.485   1.057  -5.681  1.00  0.00           H 
ATOM    241  N   LYS A  16       0.822   8.289  -4.734  1.00  0.00           N 
ATOM    242  CA  LYS A  16       0.835   9.748  -4.744  1.00  0.00           C 
ATOM    243  C   LYS A  16       2.111  10.291  -4.113  1.00  0.00           C 
ATOM    244  O   LYS A  16       2.636  11.320  -4.540  1.00  0.00           O 
ATOM    245  CB  LYS A  16      -0.389  10.299  -4.013  1.00  0.00           C 
ATOM    246  CG  LYS A  16      -1.705  10.107  -4.756  1.00  0.00           C 
ATOM    247  CD  LYS A  16      -2.877  10.656  -3.956  1.00  0.00           C 
ATOM    248  CE  LYS A  16      -4.185  10.508  -4.720  1.00  0.00           C 
ATOM    249  NZ  LYS A  16      -5.349  10.988  -3.925  1.00  0.00           N 
ATOM    250  H   LYS A  16       0.179   7.807  -4.124  1.00  0.00           H 
ATOM    251  HA  LYS A  16       0.819  10.108  -5.772  1.00  0.00           H 
ATOM    252 1HB  LYS A  16      -0.441   9.792  -3.048  1.00  0.00           H 
ATOM    253 2HB  LYS A  16      -0.214  11.364  -3.853  1.00  0.00           H 
ATOM    254 1HG  LYS A  16      -1.641  10.627  -5.712  1.00  0.00           H 
ATOM    255 2HG  LYS A  16      -1.852   9.042  -4.931  1.00  0.00           H 
ATOM    256 1HD  LYS A  16      -2.941  10.111  -3.014  1.00  0.00           H 
ATOM    257 2HD  LYS A  16      -2.694  11.712  -3.753  1.00  0.00           H 
ATOM    258 1HE  LYS A  16      -4.112  11.085  -5.639  1.00  0.00           H 
ATOM    259 2HE  LYS A  16      -4.322   9.454  -4.962  1.00  0.00           H 
ATOM    260 1HZ  LYS A  16      -6.195  10.873  -4.465  1.00  0.00           H 
ATOM    261 2HZ  LYS A  16      -5.419  10.453  -3.072  1.00  0.00           H 
ATOM    262 3HZ  LYS A  16      -5.224  11.965  -3.701  1.00  0.00           H 
ATOM    263  N   GLU A  17       2.605   9.595  -3.095  1.00  0.00           N 
ATOM    264  CA  GLU A  17       3.801  10.026  -2.382  1.00  0.00           C 
ATOM    265  C   GLU A  17       5.043   9.884  -3.253  1.00  0.00           C 
ATOM    266  O   GLU A  17       5.879  10.786  -3.309  1.00  0.00           O 
ATOM    267  CB  GLU A  17       3.971   9.225  -1.089  1.00  0.00           C 
ATOM    268  CG  GLU A  17       2.982   9.585   0.010  1.00  0.00           C 
ATOM    269  CD  GLU A  17       2.998   8.568   1.117  1.00  0.00           C 
ATOM    270  OE1 GLU A  17       3.692   7.589   0.985  1.00  0.00           O 
ATOM    271  OE2 GLU A  17       2.407   8.822   2.139  1.00  0.00           O 
ATOM    272  H   GLU A  17       2.140   8.746  -2.809  1.00  0.00           H 
ATOM    273  HA  GLU A  17       3.720  11.084  -2.128  1.00  0.00           H 
ATOM    274 1HB  GLU A  17       3.856   8.172  -1.349  1.00  0.00           H 
ATOM    275 2HB  GLU A  17       4.987   9.403  -0.735  1.00  0.00           H 
ATOM    276 1HG  GLU A  17       3.141  10.578   0.428  1.00  0.00           H 
ATOM    277 2HG  GLU A  17       2.017   9.556  -0.496  1.00  0.00           H 
ATOM    278  N   SER A  18       5.157   8.748  -3.931  1.00  0.00           N 
ATOM    279  CA  SER A  18       6.324   8.463  -4.758  1.00  0.00           C 
ATOM    280  C   SER A  18       5.990   7.461  -5.855  1.00  0.00           C 
ATOM    281  O   SER A  18       4.919   6.853  -5.848  1.00  0.00           O 
ATOM    282  CB  SER A  18       7.460   7.946  -3.898  1.00  0.00           C 
ATOM    283  OG  SER A  18       7.187   6.677  -3.371  1.00  0.00           O 
ATOM    284  H   SER A  18       4.418   8.063  -3.871  1.00  0.00           H 
ATOM    285  HA  SER A  18       6.772   9.357  -5.196  1.00  0.00           H 
ATOM    286 1HB  SER A  18       8.361   7.890  -4.508  1.00  0.00           H 
ATOM    287 2HB  SER A  18       7.623   8.644  -3.077  1.00  0.00           H 
ATOM    288  HG  SER A  18       7.761   6.512  -2.620  1.00  0.00           H 
ATOM    289  N   LYS A  19       6.912   7.293  -6.797  1.00  0.00           N 
ATOM    290  CA  LYS A  19       6.726   6.345  -7.890  1.00  0.00           C 
ATOM    291  C   LYS A  19       7.125   4.936  -7.473  1.00  0.00           C 
ATOM    292  O   LYS A  19       6.953   3.982  -8.231  1.00  0.00           O 
ATOM    293  CB  LYS A  19       7.534   6.779  -9.116  1.00  0.00           C 
ATOM    294  CG  LYS A  19       7.071   8.088  -9.742  1.00  0.00           C 
ATOM    295  CD  LYS A  19       7.927   8.458 -10.944  1.00  0.00           C 
ATOM    296  CE  LYS A  19       7.475   9.773 -11.562  1.00  0.00           C 
ATOM    297  NZ  LYS A  19       8.312  10.155 -12.732  1.00  0.00           N 
ATOM    298  H   LYS A  19       7.763   7.834  -6.754  1.00  0.00           H 
ATOM    299  HA  LYS A  19       5.672   6.302  -8.165  1.00  0.00           H 
ATOM    300 1HB  LYS A  19       8.571   6.876  -8.796  1.00  0.00           H 
ATOM    301 2HB  LYS A  19       7.454   5.978  -9.851  1.00  0.00           H 
ATOM    302 1HG  LYS A  19       6.032   7.973 -10.055  1.00  0.00           H 
ATOM    303 2HG  LYS A  19       7.139   8.874  -8.992  1.00  0.00           H 
ATOM    304 1HD  LYS A  19       8.964   8.546 -10.619  1.00  0.00           H 
ATOM    305 2HD  LYS A  19       7.848   7.662 -11.686  1.00  0.00           H 
ATOM    306 1HE  LYS A  19       6.439   9.663 -11.879  1.00  0.00           H 
ATOM    307 2HE  LYS A  19       7.542  10.549 -10.801  1.00  0.00           H 
ATOM    308 1HZ  LYS A  19       7.982  11.030 -13.111  1.00  0.00           H 
ATOM    309 2HZ  LYS A  19       9.274  10.259 -12.438  1.00  0.00           H 
ATOM    310 3HZ  LYS A  19       8.252   9.436 -13.440  1.00  0.00           H 
ATOM    311  N   LYS A  20       7.659   4.812  -6.261  1.00  0.00           N 
ATOM    312  CA  LYS A  20       8.069   3.516  -5.735  1.00  0.00           C 
ATOM    313  C   LYS A  20       6.868   2.606  -5.510  1.00  0.00           C 
ATOM    314  O   LYS A  20       5.832   3.043  -5.008  1.00  0.00           O 
ATOM    315  CB  LYS A  20       8.849   3.691  -4.431  1.00  0.00           C 
ATOM    316  CG  LYS A  20      10.197   4.383  -4.592  1.00  0.00           C 
ATOM    317  CD  LYS A  20      10.916   4.507  -3.256  1.00  0.00           C 
ATOM    318  CE  LYS A  20      12.239   5.244  -3.408  1.00  0.00           C 
ATOM    319  NZ  LYS A  20      12.958   5.367  -2.111  1.00  0.00           N 
ATOM    320  H   LYS A  20       7.782   5.636  -5.692  1.00  0.00           H 
ATOM    321  HA  LYS A  20       8.710   3.010  -6.458  1.00  0.00           H 
ATOM    322 1HB  LYS A  20       8.219   4.274  -3.758  1.00  0.00           H 
ATOM    323 2HB  LYS A  20       9.001   2.696  -4.013  1.00  0.00           H 
ATOM    324 1HG  LYS A  20      10.806   3.797  -5.280  1.00  0.00           H 
ATOM    325 2HG  LYS A  20      10.029   5.375  -5.008  1.00  0.00           H 
ATOM    326 1HD  LYS A  20      10.272   5.052  -2.564  1.00  0.00           H 
ATOM    327 2HD  LYS A  20      11.102   3.506  -2.867  1.00  0.00           H 
ATOM    328 1HE  LYS A  20      12.857   4.696  -4.115  1.00  0.00           H 
ATOM    329 2HE  LYS A  20      12.033   6.240  -3.802  1.00  0.00           H 
ATOM    330 1HZ  LYS A  20      13.828   5.862  -2.254  1.00  0.00           H 
ATOM    331 2HZ  LYS A  20      12.385   5.878  -1.453  1.00  0.00           H 
ATOM    332 3HZ  LYS A  20      13.151   4.446  -1.744  1.00  0.00           H 
ATOM    333  N   PRO A  21       7.013   1.340  -5.884  1.00  0.00           N 
ATOM    334  CA  PRO A  21       5.946   0.362  -5.704  1.00  0.00           C 
ATOM    335  C   PRO A  21       5.464   0.331  -4.259  1.00  0.00           C 
ATOM    336  O   PRO A  21       6.240   0.062  -3.341  1.00  0.00           O 
ATOM    337  CB  PRO A  21       6.583  -0.967  -6.128  1.00  0.00           C 
ATOM    338  CG  PRO A  21       7.652  -0.575  -7.092  1.00  0.00           C 
ATOM    339  CD  PRO A  21       8.198   0.728  -6.572  1.00  0.00           C 
ATOM    340  HA  PRO A  21       5.050   0.596  -6.297  1.00  0.00           H 
ATOM    341 1HB  PRO A  21       7.001  -1.506  -5.267  1.00  0.00           H 
ATOM    342 2HB  PRO A  21       5.846  -1.633  -6.601  1.00  0.00           H 
ATOM    343 1HG  PRO A  21       8.440  -1.342  -7.144  1.00  0.00           H 
ATOM    344 2HG  PRO A  21       7.248  -0.459  -8.108  1.00  0.00           H 
ATOM    345 1HD  PRO A  21       9.033   0.579  -5.872  1.00  0.00           H 
ATOM    346 2HD  PRO A  21       8.570   1.373  -7.381  1.00  0.00           H 
ATOM    347  N   PRO A  22       4.180   0.606  -4.064  1.00  0.00           N 
ATOM    348  CA  PRO A  22       3.580   0.561  -2.736  1.00  0.00           C 
ATOM    349  C   PRO A  22       3.779  -0.804  -2.089  1.00  0.00           C 
ATOM    350  O   PRO A  22       3.816  -1.827  -2.774  1.00  0.00           O 
ATOM    351  CB  PRO A  22       2.100   0.871  -2.982  1.00  0.00           C 
ATOM    352  CG  PRO A  22       2.089   1.630  -4.265  1.00  0.00           C 
ATOM    353  CD  PRO A  22       3.191   1.027  -5.096  1.00  0.00           C 
ATOM    354  HA  PRO A  22       4.039   1.274  -2.037  1.00  0.00           H 
ATOM    355 1HB  PRO A  22       1.502  -0.049  -3.060  1.00  0.00           H 
ATOM    356 2HB  PRO A  22       1.672   1.468  -2.164  1.00  0.00           H 
ATOM    357 1HG  PRO A  22       1.117   1.541  -4.772  1.00  0.00           H 
ATOM    358 2HG  PRO A  22       2.265   2.703  -4.095  1.00  0.00           H 
ATOM    359 1HD  PRO A  22       2.842   0.171  -5.691  1.00  0.00           H 
ATOM    360 2HD  PRO A  22       3.624   1.752  -5.801  1.00  0.00           H 
ATOM    361  N   ALA A  23       3.907  -0.814  -0.767  1.00  0.00           N 
ATOM    362  CA  ALA A  23       4.177  -2.044  -0.033  1.00  0.00           C 
ATOM    363  C   ALA A  23       3.054  -3.056  -0.221  1.00  0.00           C 
ATOM    364  O   ALA A  23       1.877  -2.699  -0.219  1.00  0.00           O 
ATOM    365  CB  ALA A  23       4.382  -1.744   1.446  1.00  0.00           C 
ATOM    366  H   ALA A  23       3.815   0.054  -0.258  1.00  0.00           H 
ATOM    367  HA  ALA A  23       5.089  -2.492  -0.425  1.00  0.00           H 
ATOM    368 1HB  ALA A  23       4.584  -2.673   1.980  1.00  0.00           H 
ATOM    369 2HB  ALA A  23       5.227  -1.067   1.566  1.00  0.00           H 
ATOM    370 3HB  ALA A  23       3.483  -1.280   1.850  1.00  0.00           H 
ATOM    371  N   LYS A  24       3.427  -4.322  -0.385  1.00  0.00           N 
ATOM    372  CA  LYS A  24       2.451  -5.397  -0.513  1.00  0.00           C 
ATOM    373  C   LYS A  24       1.735  -5.649   0.807  1.00  0.00           C 
ATOM    374  O   LYS A  24       0.512  -5.528   0.894  1.00  0.00           O 
ATOM    375  CB  LYS A  24       3.128  -6.680  -0.997  1.00  0.00           C 
ATOM    376  CG  LYS A  24       2.197  -7.879  -1.112  1.00  0.00           C 
ATOM    377  CD  LYS A  24       2.943  -9.118  -1.580  1.00  0.00           C 
ATOM    378  CE  LYS A  24       2.018 -10.323  -1.668  1.00  0.00           C 
ATOM    379  NZ  LYS A  24       2.742 -11.551  -2.095  1.00  0.00           N 
ATOM    380  H   LYS A  24       4.411  -4.542  -0.424  1.00  0.00           H 
ATOM    381  HA  LYS A  24       1.684  -5.115  -1.235  1.00  0.00           H 
ATOM    382 1HB  LYS A  24       3.562  -6.463  -1.974  1.00  0.00           H 
ATOM    383 2HB  LYS A  24       3.926  -6.908  -0.290  1.00  0.00           H 
ATOM    384 1HG  LYS A  24       1.753  -8.068  -0.134  1.00  0.00           H 
ATOM    385 2HG  LYS A  24       1.409  -7.637  -1.826  1.00  0.00           H 
ATOM    386 1HD  LYS A  24       3.373  -8.915  -2.563  1.00  0.00           H 
ATOM    387 2HD  LYS A  24       3.745  -9.328  -0.872  1.00  0.00           H 
ATOM    388 1HE  LYS A  24       1.575 -10.485  -0.688  1.00  0.00           H 
ATOM    389 2HE  LYS A  24       1.232 -10.097  -2.388  1.00  0.00           H 
ATOM    390 1HZ  LYS A  24       2.095 -12.325  -2.141  1.00  0.00           H 
ATOM    391 2HZ  LYS A  24       3.154 -11.400  -3.006  1.00  0.00           H 
ATOM    392 3HZ  LYS A  24       3.471 -11.761  -1.428  1.00  0.00           H 
ATOM    393  N   LEU A  25       2.500  -6.001   1.833  1.00  0.00           N 
ATOM    394  CA  LEU A  25       1.935  -6.308   3.141  1.00  0.00           C 
ATOM    395  C   LEU A  25       1.474  -5.042   3.853  1.00  0.00           C 
ATOM    396  O   LEU A  25       2.034  -3.965   3.649  1.00  0.00           O 
ATOM    397  CB  LEU A  25       2.962  -7.058   3.999  1.00  0.00           C 
ATOM    398  CG  LEU A  25       3.393  -8.426   3.455  1.00  0.00           C 
ATOM    399  CD1 LEU A  25       4.479  -9.022   4.340  1.00  0.00           C 
ATOM    400  CD2 LEU A  25       2.185  -9.350   3.388  1.00  0.00           C 
ATOM    401  H   LEU A  25       3.500  -6.057   1.704  1.00  0.00           H 
ATOM    402  HA  LEU A  25       1.052  -6.933   3.020  1.00  0.00           H 
ATOM    403 1HB  LEU A  25       3.792  -6.355   3.939  1.00  0.00           H 
ATOM    404 2HB  LEU A  25       2.635  -7.147   5.035  1.00  0.00           H 
ATOM    405  HG  LEU A  25       3.750  -8.272   2.436  1.00  0.00           H 
ATOM    406 1HD1 LEU A  25       4.779  -9.994   3.944  1.00  0.00           H 
ATOM    407 2HD1 LEU A  25       5.342  -8.356   4.353  1.00  0.00           H 
ATOM    408 3HD1 LEU A  25       4.098  -9.144   5.352  1.00  0.00           H 
ATOM    409 1HD2 LEU A  25       2.492 -10.321   3.000  1.00  0.00           H 
ATOM    410 2HD2 LEU A  25       1.764  -9.474   4.386  1.00  0.00           H 
ATOM    411 3HD2 LEU A  25       1.432  -8.918   2.729  1.00  0.00           H 
ATOM    412  N   GLN A  26       0.450  -5.179   4.688  1.00  0.00           N 
ATOM    413  CA  GLN A  26      -0.120  -4.038   5.394  1.00  0.00           C 
ATOM    414  C   GLN A  26       0.916  -3.368   6.288  1.00  0.00           C 
ATOM    415  O   GLN A  26       1.800  -4.031   6.833  1.00  0.00           O 
ATOM    416  CB  GLN A  26      -1.323  -4.475   6.233  1.00  0.00           C 
ATOM    417  CG  GLN A  26      -0.978  -5.422   7.370  1.00  0.00           C 
ATOM    418  CD  GLN A  26      -2.209  -5.909   8.111  1.00  0.00           C 
ATOM    419  NE2 GLN A  26      -2.033  -6.930   8.942  1.00  0.00           N 
ATOM    420  OE1 GLN A  26      -3.307  -5.371   7.941  1.00  0.00           O 
ATOM    421  H   GLN A  26       0.057  -6.097   4.839  1.00  0.00           H 
ATOM    422  HA  GLN A  26      -0.440  -3.286   4.674  1.00  0.00           H 
ATOM    423 1HB  GLN A  26      -1.775  -3.566   6.634  1.00  0.00           H 
ATOM    424 2HB  GLN A  26      -2.024  -4.957   5.553  1.00  0.00           H 
ATOM    425 1HG  GLN A  26      -0.304  -6.270   7.248  1.00  0.00           H 
ATOM    426 2HG  GLN A  26      -0.491  -4.657   7.976  1.00  0.00           H 
ATOM    427 1HE2 GLN A  26      -2.809  -7.295   9.459  1.00  0.00           H 
ATOM    428 2HE2 GLN A  26      -1.125  -7.336   9.051  1.00  0.00           H 
ATOM    429  N   PRO A  27       0.801  -2.054   6.437  1.00  0.00           N 
ATOM    430  CA  PRO A  27       1.720  -1.295   7.276  1.00  0.00           C 
ATOM    431  C   PRO A  27       1.500  -1.600   8.751  1.00  0.00           C 
ATOM    432  O   PRO A  27       0.409  -2.003   9.155  1.00  0.00           O 
ATOM    433  CB  PRO A  27       1.415   0.168   6.937  1.00  0.00           C 
ATOM    434  CG  PRO A  27      -0.005   0.155   6.481  1.00  0.00           C 
ATOM    435  CD  PRO A  27      -0.180  -1.154   5.760  1.00  0.00           C 
ATOM    436  HA  PRO A  27       2.774  -1.547   7.088  1.00  0.00           H 
ATOM    437 1HB  PRO A  27       1.547   0.820   7.813  1.00  0.00           H 
ATOM    438 2HB  PRO A  27       2.083   0.548   6.149  1.00  0.00           H 
ATOM    439 1HG  PRO A  27      -0.696   0.233   7.334  1.00  0.00           H 
ATOM    440 2HG  PRO A  27      -0.218   1.005   5.817  1.00  0.00           H 
ATOM    441 1HD  PRO A  27      -1.204  -1.545   5.850  1.00  0.00           H 
ATOM    442 2HD  PRO A  27       0.037  -1.069   4.685  1.00  0.00           H 
ATOM    443  N   ARG A  28       2.541  -1.405   9.553  1.00  0.00           N 
ATOM    444  CA  ARG A  28       2.462  -1.655  10.987  1.00  0.00           C 
ATOM    445  C   ARG A  28       1.579  -0.622  11.677  1.00  0.00           C 
ATOM    446  O   ARG A  28       0.763  -0.916  12.176  1.00  0.00           O 
ATOM    447  O2  ARG A  28       1.864   0.543  11.625  1.00  0.00           O 
ATOM    448  CB  ARG A  28       3.837  -1.732  11.633  1.00  0.00           C 
ATOM    449  CG  ARG A  28       3.829  -2.096  13.110  1.00  0.00           C 
ATOM    450  CD  ARG A  28       5.180  -2.218  13.717  1.00  0.00           C 
ATOM    451  NE  ARG A  28       5.178  -2.594  15.122  1.00  0.00           N 
ATOM    452  CZ  ARG A  28       6.285  -2.769  15.869  1.00  0.00           C 
ATOM    453  NH1 ARG A  28       7.484  -2.641  15.343  1.00  0.00           N 
ATOM    454  NH2 ARG A  28       6.136  -3.097  17.140  1.00  0.00           N 
ATOM    455  H   ARG A  28       3.410  -1.074   9.158  1.00  0.00           H 
ATOM    456  HA  ARG A  28       2.002  -2.626  11.168  1.00  0.00           H 
ATOM    457 1HB  ARG A  28       4.406  -2.482  11.082  1.00  0.00           H 
ATOM    458 2HB  ARG A  28       4.304  -0.756  11.506  1.00  0.00           H 
ATOM    459 1HG  ARG A  28       3.285  -1.325  13.654  1.00  0.00           H 
ATOM    460 2HG  ARG A  28       3.320  -3.053  13.229  1.00  0.00           H 
ATOM    461 1HD  ARG A  28       5.744  -2.978  13.176  1.00  0.00           H 
ATOM    462 2HD  ARG A  28       5.693  -1.260  13.636  1.00  0.00           H 
ATOM    463  HE  ARG A  28       4.397  -2.775  15.738  1.00  0.00           H 
ATOM    464 1HH1 ARG A  28       7.582  -2.409  14.365  1.00  0.00           H 
ATOM    465 2HH1 ARG A  28       8.302  -2.777  15.920  1.00  0.00           H 
ATOM    466 1HH2 ARG A  28       5.207  -3.208  17.523  1.00  0.00           H 
ATOM    467 2HH2 ARG A  28       6.948  -3.235  17.721  1.00  0.00           H 
TER     468      ARG A  28
ENDMDL
MODEL        5
REMARK CONFORMATION    5 ENERGY      0.0000 
REMARK    FAMILY or FILE: GHSRg_top1000pro.pdb
ATOM      1  N   GLY A   1      -7.225  -7.894  -5.939  1.00  0.00           N 
ATOM      2  CA  GLY A   1      -6.153  -7.742  -4.964  1.00  0.00           C 
ATOM      3  C   GLY A   1      -6.627  -6.965  -3.741  1.00  0.00           C 
ATOM      4  O   GLY A   1      -7.475  -7.438  -2.984  1.00  0.00           O 
ATOM      5  H   GLY A   1      -8.109  -7.433  -5.774  1.00  0.00           H 
ATOM      6 1HA  GLY A   1      -5.816  -8.729  -4.649  1.00  0.00           H 
ATOM      7 2HA  GLY A   1      -5.324  -7.207  -5.425  1.00  0.00           H 
ATOM      8  N   SER A   2      -6.075  -5.772  -3.555  1.00  0.00           N 
ATOM      9  CA  SER A   2      -6.409  -4.944  -2.402  1.00  0.00           C 
ATOM     10  C   SER A   2      -7.874  -4.528  -2.430  1.00  0.00           C 
ATOM     11  O   SER A   2      -8.441  -4.147  -1.405  1.00  0.00           O 
ATOM     12  CB  SER A   2      -5.512  -3.722  -2.358  1.00  0.00           C 
ATOM     13  OG  SER A   2      -5.786  -2.831  -3.405  1.00  0.00           O 
ATOM     14  H   SER A   2      -5.405  -5.428  -4.229  1.00  0.00           H 
ATOM     15  HA  SER A   2      -6.176  -5.419  -1.447  1.00  0.00           H 
ATOM     16 1HB  SER A   2      -5.667  -3.211  -1.408  1.00  0.00           H 
ATOM     17 2HB  SER A   2      -4.475  -4.046  -2.430  1.00  0.00           H 
ATOM     18  HG  SER A   2      -6.695  -2.527  -3.336  1.00  0.00           H 
ATOM     19  N   SER A   3      -8.482  -4.600  -3.608  1.00  0.00           N 
ATOM     20  CA  SER A   3      -9.896  -4.281  -3.762  1.00  0.00           C 
ATOM     21  C   SER A   3     -10.769  -5.240  -2.963  1.00  0.00           C 
ATOM     22  O   SER A   3     -11.924  -4.940  -2.662  1.00  0.00           O 
ATOM     23  CB  SER A   3     -10.282  -4.311  -5.229  1.00  0.00           C 
ATOM     24  OG  SER A   3     -10.155  -5.593  -5.779  1.00  0.00           O 
ATOM     25  H   SER A   3      -7.952  -4.886  -4.420  1.00  0.00           H 
ATOM     26  HA  SER A   3     -10.138  -3.251  -3.497  1.00  0.00           H 
ATOM     27 1HB  SER A   3     -11.318  -3.987  -5.322  1.00  0.00           H 
ATOM     28 2HB  SER A   3      -9.637  -3.625  -5.774  1.00  0.00           H 
ATOM     29  HG  SER A   3     -10.920  -5.783  -6.326  1.00  0.00           H 
ATOM     30  N   PHE A   4     -10.209  -6.397  -2.623  1.00  0.00           N 
ATOM     31  CA  PHE A   4     -10.918  -7.383  -1.818  1.00  0.00           C 
ATOM     32  C   PHE A   4     -10.317  -7.490  -0.423  1.00  0.00           C 
ATOM     33  O   PHE A   4     -10.619  -8.420   0.325  1.00  0.00           O 
ATOM     34  CB  PHE A   4     -10.898  -8.749  -2.505  1.00  0.00           C 
ATOM     35  CG  PHE A   4     -11.475  -8.739  -3.892  1.00  0.00           C 
ATOM     36  CD1 PHE A   4     -10.650  -8.808  -5.004  1.00  0.00           C 
ATOM     37  CD2 PHE A   4     -12.847  -8.658  -4.087  1.00  0.00           C 
ATOM     38  CE1 PHE A   4     -11.181  -8.799  -6.280  1.00  0.00           C 
ATOM     39  CE2 PHE A   4     -13.379  -8.649  -5.362  1.00  0.00           C 
ATOM     40  CZ  PHE A   4     -12.546  -8.719  -6.459  1.00  0.00           C 
ATOM     41  H   PHE A   4      -9.268  -6.597  -2.931  1.00  0.00           H 
ATOM     42  HA  PHE A   4     -11.956  -7.076  -1.685  1.00  0.00           H 
ATOM     43 1HB  PHE A   4      -9.874  -9.107  -2.598  1.00  0.00           H 
ATOM     44 2HB  PHE A   4     -11.482  -9.466  -1.930  1.00  0.00           H 
ATOM     45  HD1 PHE A   4      -9.571  -8.871  -4.862  1.00  0.00           H 
ATOM     46  HD2 PHE A   4     -13.506  -8.603  -3.220  1.00  0.00           H 
ATOM     47  HE1 PHE A   4     -10.520  -8.852  -7.144  1.00  0.00           H 
ATOM     48  HE2 PHE A   4     -14.459  -8.587  -5.501  1.00  0.00           H 
ATOM     49  HZ  PHE A   4     -12.964  -8.710  -7.464  1.00  0.00           H 
ATOM     50  N   LEU A   5      -9.463  -6.533  -0.076  1.00  0.00           N 
ATOM     51  CA  LEU A   5      -8.760  -6.557   1.200  1.00  0.00           C 
ATOM     52  C   LEU A   5      -9.063  -5.310   2.021  1.00  0.00           C 
ATOM     53  O   LEU A   5      -9.734  -4.392   1.549  1.00  0.00           O 
ATOM     54  CB  LEU A   5      -7.249  -6.690   0.971  1.00  0.00           C 
ATOM     55  CG  LEU A   5      -6.811  -7.958   0.228  1.00  0.00           C 
ATOM     56  CD1 LEU A   5      -5.319  -7.899  -0.075  1.00  0.00           C 
ATOM     57  CD2 LEU A   5      -7.141  -9.181   1.070  1.00  0.00           C 
ATOM     58  H   LEU A   5      -9.298  -5.767  -0.714  1.00  0.00           H 
ATOM     59  HA  LEU A   5      -9.103  -7.406   1.790  1.00  0.00           H 
ATOM     60 1HB  LEU A   5      -7.088  -5.815   0.343  1.00  0.00           H 
ATOM     61 2HB  LEU A   5      -6.687  -6.580   1.898  1.00  0.00           H 
ATOM     62  HG  LEU A   5      -7.399  -8.017  -0.689  1.00  0.00           H 
ATOM     63 1HD1 LEU A   5      -5.018  -8.804  -0.602  1.00  0.00           H 
ATOM     64 2HD1 LEU A   5      -5.109  -7.029  -0.698  1.00  0.00           H 
ATOM     65 3HD1 LEU A   5      -4.764  -7.819   0.858  1.00  0.00           H 
ATOM     66 1HD2 LEU A   5      -6.830 -10.083   0.541  1.00  0.00           H 
ATOM     67 2HD2 LEU A   5      -6.615  -9.120   2.023  1.00  0.00           H 
ATOM     68 3HD2 LEU A   5      -8.215  -9.221   1.251  1.00  0.00           H 
ATOM     69  N   SER A   6      -8.565  -5.283   3.252  1.00  0.00           N 
ATOM     70  CA  SER A   6      -8.846  -4.185   4.169  1.00  0.00           C 
ATOM     71  C   SER A   6      -8.153  -2.903   3.722  1.00  0.00           C 
ATOM     72  O   SER A   6      -7.237  -2.936   2.901  1.00  0.00           O 
ATOM     73  CB  SER A   6      -8.415  -4.555   5.575  1.00  0.00           C 
ATOM     74  OG  SER A   6      -7.021  -4.561   5.714  1.00  0.00           O 
ATOM     75  H   SER A   6      -7.976  -6.044   3.562  1.00  0.00           H 
ATOM     76  HA  SER A   6      -9.911  -4.001   4.310  1.00  0.00           H 
ATOM     77 1HB  SER A   6      -8.838  -3.829   6.270  1.00  0.00           H 
ATOM     78 2HB  SER A   6      -8.800  -5.545   5.809  1.00  0.00           H 
ATOM     79  HG  SER A   6      -6.630  -5.049   4.985  1.00  0.00           H 
ATOM     80  N   PRO A   7      -8.598  -1.776   4.266  1.00  0.00           N 
ATOM     81  CA  PRO A   7      -8.001  -0.484   3.948  1.00  0.00           C 
ATOM     82  C   PRO A   7      -6.493  -0.505   4.167  1.00  0.00           C 
ATOM     83  O   PRO A   7      -5.746   0.190   3.479  1.00  0.00           O 
ATOM     84  CB  PRO A   7      -8.706   0.496   4.890  1.00  0.00           C 
ATOM     85  CG  PRO A   7     -10.029  -0.136   5.162  1.00  0.00           C 
ATOM     86  CD  PRO A   7      -9.761  -1.617   5.206  1.00  0.00           C 
ATOM     87  HA  PRO A   7      -8.130  -0.204   2.892  1.00  0.00           H 
ATOM     88 1HB  PRO A   7      -8.136   0.644   5.819  1.00  0.00           H 
ATOM     89 2HB  PRO A   7      -8.827   1.486   4.424  1.00  0.00           H 
ATOM     90 1HG  PRO A   7     -10.450   0.217   6.115  1.00  0.00           H 
ATOM     91 2HG  PRO A   7     -10.757   0.111   4.376  1.00  0.00           H 
ATOM     92 1HD  PRO A   7      -9.506  -1.964   6.218  1.00  0.00           H 
ATOM     93 2HD  PRO A   7     -10.627  -2.207   4.873  1.00  0.00           H 
ATOM     94  N   GLU A   8      -6.052  -1.307   5.130  1.00  0.00           N 
ATOM     95  CA  GLU A   8      -4.633  -1.416   5.445  1.00  0.00           C 
ATOM     96  C   GLU A   8      -3.856  -2.020   4.281  1.00  0.00           C 
ATOM     97  O   GLU A   8      -2.656  -1.784   4.135  1.00  0.00           O 
ATOM     98  CB  GLU A   8      -4.427  -2.258   6.707  1.00  0.00           C 
ATOM     99  CG  GLU A   8      -4.925  -1.603   7.986  1.00  0.00           C 
ATOM    100  CD  GLU A   8      -6.418  -1.722   8.117  1.00  0.00           C 
ATOM    101  OE1 GLU A   8      -7.035  -2.230   7.212  1.00  0.00           O 
ATOM    102  OE2 GLU A   8      -6.929  -1.407   9.165  1.00  0.00           O 
ATOM    103  H   GLU A   8      -6.717  -1.855   5.658  1.00  0.00           H 
ATOM    104  HA  GLU A   8      -4.214  -0.424   5.616  1.00  0.00           H 
ATOM    105 1HB  GLU A   8      -4.956  -3.199   6.551  1.00  0.00           H 
ATOM    106 2HB  GLU A   8      -3.358  -2.453   6.790  1.00  0.00           H 
ATOM    107 1HG  GLU A   8      -4.450  -1.994   8.886  1.00  0.00           H 
ATOM    108 2HG  GLU A   8      -4.653  -0.555   7.861  1.00  0.00           H 
ATOM    109  N   HIS A   9      -4.546  -2.799   3.456  1.00  0.00           N 
ATOM    110  CA  HIS A   9      -3.945  -3.366   2.254  1.00  0.00           C 
ATOM    111  C   HIS A   9      -4.151  -2.454   1.052  1.00  0.00           C 
ATOM    112  O   HIS A   9      -3.325  -2.416   0.141  1.00  0.00           O 
ATOM    113  CB  HIS A   9      -4.524  -4.755   1.964  1.00  0.00           C 
ATOM    114  CG  HIS A   9      -4.309  -5.740   3.069  1.00  0.00           C 
ATOM    115  CD2 HIS A   9      -3.254  -6.534   3.364  1.00  0.00           C 
ATOM    116  ND1 HIS A   9      -5.261  -5.993   4.036  1.00  0.00           N 
ATOM    117  CE1 HIS A   9      -4.799  -6.901   4.877  1.00  0.00           C 
ATOM    118  NE2 HIS A   9      -3.584  -7.245   4.491  1.00  0.00           N 
ATOM    119  H   HIS A   9      -5.512  -3.004   3.666  1.00  0.00           H 
ATOM    120  HA  HIS A   9      -2.869  -3.459   2.393  1.00  0.00           H 
ATOM    121 1HB  HIS A   9      -5.601  -4.689   1.810  1.00  0.00           H 
ATOM    122 2HB  HIS A   9      -4.057  -5.177   1.074  1.00  0.00           H 
ATOM    123  HD2 HIS A   9      -2.282  -6.679   2.892  1.00  0.00           H 
ATOM    124  HE1 HIS A   9      -5.405  -7.239   5.717  1.00  0.00           H 
ATOM    125  HE2 HIS A   9      -2.986  -7.921   4.946  1.00  0.00           H 
ATOM    126  N   GLN A  10      -5.257  -1.717   1.056  1.00  0.00           N 
ATOM    127  CA  GLN A  10      -5.549  -0.767  -0.010  1.00  0.00           C 
ATOM    128  C   GLN A  10      -4.531   0.366  -0.031  1.00  0.00           C 
ATOM    129  O   GLN A  10      -4.170   0.870  -1.094  1.00  0.00           O 
ATOM    130  CB  GLN A  10      -6.958  -0.192   0.157  1.00  0.00           C 
ATOM    131  CG  GLN A  10      -8.071  -1.213  -0.006  1.00  0.00           C 
ATOM    132  CD  GLN A  10      -9.407  -0.700   0.495  1.00  0.00           C 
ATOM    133  NE2 GLN A  10     -10.235  -1.604   1.001  1.00  0.00           N 
ATOM    134  OE1 GLN A  10      -9.690   0.500   0.430  1.00  0.00           O 
ATOM    135  H   GLN A  10      -5.913  -1.821   1.816  1.00  0.00           H 
ATOM    136  HA  GLN A  10      -5.476  -1.267  -0.975  1.00  0.00           H 
ATOM    137 1HB  GLN A  10      -7.004   0.247   1.152  1.00  0.00           H 
ATOM    138 2HB  GLN A  10      -7.068   0.594  -0.591  1.00  0.00           H 
ATOM    139 1HG  GLN A  10      -8.246  -1.750  -0.939  1.00  0.00           H 
ATOM    140 2HG  GLN A  10      -7.665  -1.903   0.736  1.00  0.00           H 
ATOM    141 1HE2 GLN A  10     -11.132  -1.325   1.348  1.00  0.00           H 
ATOM    142 2HE2 GLN A  10      -9.965  -2.567   1.036  1.00  0.00           H 
ATOM    143  N   ARG A  11      -4.070   0.763   1.152  1.00  0.00           N 
ATOM    144  CA  ARG A  11      -3.009   1.756   1.266  1.00  0.00           C 
ATOM    145  C   ARG A  11      -1.696   1.228   0.705  1.00  0.00           C 
ATOM    146  O   ARG A  11      -0.905   1.980   0.137  1.00  0.00           O 
ATOM    147  CB  ARG A  11      -2.844   2.256   2.694  1.00  0.00           C 
ATOM    148  CG  ARG A  11      -4.049   2.991   3.259  1.00  0.00           C 
ATOM    149  CD  ARG A  11      -4.441   4.203   2.494  1.00  0.00           C 
ATOM    150  NE  ARG A  11      -5.422   5.045   3.160  1.00  0.00           N 
ATOM    151  CZ  ARG A  11      -6.144   6.006   2.553  1.00  0.00           C 
ATOM    152  NH1 ARG A  11      -5.973   6.278   1.278  1.00  0.00           N 
ATOM    153  NH2 ARG A  11      -7.013   6.687   3.279  1.00  0.00           N 
ATOM    154  H   ARG A  11      -4.465   0.367   1.992  1.00  0.00           H 
ATOM    155  HA  ARG A  11      -3.265   2.639   0.678  1.00  0.00           H 
ATOM    156 1HB  ARG A  11      -2.630   1.387   3.312  1.00  0.00           H 
ATOM    157 2HB  ARG A  11      -1.983   2.926   2.698  1.00  0.00           H 
ATOM    158 1HG  ARG A  11      -4.899   2.309   3.265  1.00  0.00           H 
ATOM    159 2HG  ARG A  11      -3.821   3.297   4.280  1.00  0.00           H 
ATOM    160 1HD  ARG A  11      -3.556   4.812   2.317  1.00  0.00           H 
ATOM    161 2HD  ARG A  11      -4.868   3.897   1.540  1.00  0.00           H 
ATOM    162  HE  ARG A  11      -5.712   5.052   4.129  1.00  0.00           H 
ATOM    163 1HH1 ARG A  11      -5.292   5.761   0.741  1.00  0.00           H 
ATOM    164 2HH1 ARG A  11      -6.523   7.003   0.842  1.00  0.00           H 
ATOM    165 1HH2 ARG A  11      -7.119   6.478   4.263  1.00  0.00           H 
ATOM    166 2HH2 ARG A  11      -7.566   7.414   2.849  1.00  0.00           H 
ATOM    167  N   VAL A  12      -1.470  -0.072   0.865  1.00  0.00           N 
ATOM    168  CA  VAL A  12      -0.293  -0.721   0.300  1.00  0.00           C 
ATOM    169  C   VAL A  12      -0.306  -0.652  -1.223  1.00  0.00           C 
ATOM    170  O   VAL A  12       0.700  -0.309  -1.845  1.00  0.00           O 
ATOM    171  CB  VAL A  12      -0.197  -2.195   0.736  1.00  0.00           C 
ATOM    172  CG1 VAL A  12       0.934  -2.895  -0.003  1.00  0.00           C 
ATOM    173  CG2 VAL A  12       0.009  -2.294   2.239  1.00  0.00           C 
ATOM    174  H   VAL A  12      -2.130  -0.624   1.394  1.00  0.00           H 
ATOM    175  HA  VAL A  12       0.623  -0.209   0.596  1.00  0.00           H 
ATOM    176  HB  VAL A  12      -1.140  -2.693   0.512  1.00  0.00           H 
ATOM    177 1HG1 VAL A  12       0.989  -3.935   0.318  1.00  0.00           H 
ATOM    178 2HG1 VAL A  12       0.748  -2.855  -1.076  1.00  0.00           H 
ATOM    179 3HG1 VAL A  12       1.878  -2.398   0.222  1.00  0.00           H 
ATOM    180 1HG2 VAL A  12       0.076  -3.342   2.531  1.00  0.00           H 
ATOM    181 2HG2 VAL A  12       0.933  -1.781   2.513  1.00  0.00           H 
ATOM    182 3HG2 VAL A  12      -0.831  -1.827   2.754  1.00  0.00           H 
ATOM    183  N   GLN A  13      -1.448  -0.979  -1.815  1.00  0.00           N 
ATOM    184  CA  GLN A  13      -1.611  -0.896  -3.262  1.00  0.00           C 
ATOM    185  C   GLN A  13      -1.392   0.527  -3.761  1.00  0.00           C 
ATOM    186  O   GLN A  13      -0.674   0.749  -4.736  1.00  0.00           O 
ATOM    187  CB  GLN A  13      -3.006  -1.376  -3.672  1.00  0.00           C 
ATOM    188  CG  GLN A  13      -3.237  -1.406  -5.174  1.00  0.00           C 
ATOM    189  CD  GLN A  13      -2.363  -2.429  -5.875  1.00  0.00           C 
ATOM    190  NE2 GLN A  13      -1.928  -2.104  -7.086  1.00  0.00           N 
ATOM    191  OE1 GLN A  13      -2.079  -3.501  -5.330  1.00  0.00           O 
ATOM    192  H   GLN A  13      -2.223  -1.292  -1.250  1.00  0.00           H 
ATOM    193  HA  GLN A  13      -0.859  -1.515  -3.750  1.00  0.00           H 
ATOM    194 1HB  GLN A  13      -3.126  -2.379  -3.261  1.00  0.00           H 
ATOM    195 2HB  GLN A  13      -3.723  -0.703  -3.203  1.00  0.00           H 
ATOM    196 1HG  GLN A  13      -4.231  -1.456  -5.616  1.00  0.00           H 
ATOM    197 2HG  GLN A  13      -2.814  -0.416  -5.346  1.00  0.00           H 
ATOM    198 1HE2 GLN A  13      -1.348  -2.739  -7.596  1.00  0.00           H 
ATOM    199 2HE2 GLN A  13      -2.182  -1.224  -7.489  1.00  0.00           H 
ATOM    200  N   GLN A  14      -2.013   1.487  -3.085  1.00  0.00           N 
ATOM    201  CA  GLN A  14      -1.932   2.885  -3.492  1.00  0.00           C 
ATOM    202  C   GLN A  14      -0.491   3.379  -3.483  1.00  0.00           C 
ATOM    203  O   GLN A  14      -0.013   3.948  -4.464  1.00  0.00           O 
ATOM    204  CB  GLN A  14      -2.784   3.762  -2.571  1.00  0.00           C 
ATOM    205  CG  GLN A  14      -4.282   3.624  -2.790  1.00  0.00           C 
ATOM    206  CD  GLN A  14      -5.092   4.274  -1.684  1.00  0.00           C 
ATOM    207  NE2 GLN A  14      -6.410   4.137  -1.758  1.00  0.00           N 
ATOM    208  OE1 GLN A  14      -4.537   4.893  -0.772  1.00  0.00           O 
ATOM    209  H   GLN A  14      -2.555   1.243  -2.268  1.00  0.00           H 
ATOM    210  HA  GLN A  14      -2.289   2.988  -4.518  1.00  0.00           H 
ATOM    211 1HB  GLN A  14      -2.534   3.481  -1.548  1.00  0.00           H 
ATOM    212 2HB  GLN A  14      -2.482   4.793  -2.749  1.00  0.00           H 
ATOM    213 1HG  GLN A  14      -4.763   3.856  -3.739  1.00  0.00           H 
ATOM    214 2HG  GLN A  14      -4.293   2.544  -2.634  1.00  0.00           H 
ATOM    215 1HE2 GLN A  14      -6.996   4.544  -1.057  1.00  0.00           H 
ATOM    216 2HE2 GLN A  14      -6.818   3.625  -2.516  1.00  0.00           H 
ATOM    217  N   ARG A  15       0.197   3.158  -2.368  1.00  0.00           N 
ATOM    218  CA  ARG A  15       1.557   3.657  -2.196  1.00  0.00           C 
ATOM    219  C   ARG A  15       2.533   2.918  -3.102  1.00  0.00           C 
ATOM    220  O   ARG A  15       3.463   3.515  -3.644  1.00  0.00           O 
ATOM    221  CB  ARG A  15       2.004   3.615  -0.742  1.00  0.00           C 
ATOM    222  CG  ARG A  15       1.440   4.723   0.133  1.00  0.00           C 
ATOM    223  CD  ARG A  15       1.904   4.684   1.544  1.00  0.00           C 
ATOM    224  NE  ARG A  15       3.346   4.789   1.707  1.00  0.00           N 
ATOM    225  CZ  ARG A  15       4.019   5.950   1.831  1.00  0.00           C 
ATOM    226  NH1 ARG A  15       3.395   7.105   1.774  1.00  0.00           N 
ATOM    227  NH2 ARG A  15       5.329   5.898   1.987  1.00  0.00           N 
ATOM    228  H   ARG A  15      -0.232   2.633  -1.620  1.00  0.00           H 
ATOM    229  HA  ARG A  15       1.604   4.708  -2.481  1.00  0.00           H 
ATOM    230 1HB  ARG A  15       1.697   2.649  -0.343  1.00  0.00           H 
ATOM    231 2HB  ARG A  15       3.092   3.677  -0.743  1.00  0.00           H 
ATOM    232 1HG  ARG A  15       1.733   5.684  -0.291  1.00  0.00           H 
ATOM    233 2HG  ARG A  15       0.352   4.643   0.135  1.00  0.00           H 
ATOM    234 1HD  ARG A  15       1.454   5.514   2.088  1.00  0.00           H 
ATOM    235 2HD  ARG A  15       1.593   3.743   1.994  1.00  0.00           H 
ATOM    236  HE  ARG A  15       4.045   4.061   1.752  1.00  0.00           H 
ATOM    237 1HH1 ARG A  15       2.393   7.130   1.636  1.00  0.00           H 
ATOM    238 2HH1 ARG A  15       3.916   7.965   1.870  1.00  0.00           H 
ATOM    239 1HH2 ARG A  15       5.797   5.002   2.012  1.00  0.00           H 
ATOM    240 2HH2 ARG A  15       5.859   6.752   2.083  1.00  0.00           H 
ATOM    241  N   LYS A  16       2.316   1.617  -3.260  1.00  0.00           N 
ATOM    242  CA  LYS A  16       3.078   0.825  -4.217  1.00  0.00           C 
ATOM    243  C   LYS A  16       3.005   1.426  -5.614  1.00  0.00           C 
ATOM    244  O   LYS A  16       4.014   1.526  -6.312  1.00  0.00           O 
ATOM    245  CB  LYS A  16       2.574  -0.620  -4.240  1.00  0.00           C 
ATOM    246  CG  LYS A  16       3.295  -1.522  -5.232  1.00  0.00           C 
ATOM    247  CD  LYS A  16       2.733  -2.937  -5.204  1.00  0.00           C 
ATOM    248  CE  LYS A  16       1.223  -2.937  -5.391  1.00  0.00           C 
ATOM    249  NZ  LYS A  16       0.656  -4.310  -5.340  1.00  0.00           N 
ATOM    250  H   LYS A  16       1.604   1.166  -2.705  1.00  0.00           H 
ATOM    251  HA  LYS A  16       4.133   0.820  -3.935  1.00  0.00           H 
ATOM    252 1HB  LYS A  16       2.698  -1.017  -3.232  1.00  0.00           H 
ATOM    253 2HB  LYS A  16       1.513  -0.584  -4.488  1.00  0.00           H 
ATOM    254 1HG  LYS A  16       3.175  -1.103  -6.232  1.00  0.00           H 
ATOM    255 2HG  LYS A  16       4.352  -1.546  -4.973  1.00  0.00           H 
ATOM    256 1HD  LYS A  16       3.200  -3.511  -6.004  1.00  0.00           H 
ATOM    257 2HD  LYS A  16       2.979  -3.388  -4.241  1.00  0.00           H 
ATOM    258 1HE  LYS A  16       0.781  -2.330  -4.602  1.00  0.00           H 
ATOM    259 2HE  LYS A  16       0.999  -2.487  -6.359  1.00  0.00           H 
ATOM    260 1HZ  LYS A  16      -0.346  -4.266  -5.468  1.00  0.00           H 
ATOM    261 2HZ  LYS A  16       1.064  -4.872  -6.073  1.00  0.00           H 
ATOM    262 3HZ  LYS A  16       0.861  -4.726  -4.443  1.00  0.00           H 
ATOM    263  N   GLU A  17       1.805   1.828  -6.018  1.00  0.00           N 
ATOM    264  CA  GLU A  17       1.598   2.425  -7.331  1.00  0.00           C 
ATOM    265  C   GLU A  17       2.268   3.791  -7.427  1.00  0.00           C 
ATOM    266  O   GLU A  17       2.821   4.151  -8.466  1.00  0.00           O 
ATOM    267  CB  GLU A  17       0.104   2.551  -7.634  1.00  0.00           C 
ATOM    268  CG  GLU A  17      -0.598   1.226  -7.893  1.00  0.00           C 
ATOM    269  CD  GLU A  17      -2.094   1.388  -7.879  1.00  0.00           C 
ATOM    270  OE1 GLU A  17      -2.551   2.486  -7.671  1.00  0.00           O 
ATOM    271  OE2 GLU A  17      -2.776   0.440  -8.187  1.00  0.00           O 
ATOM    272  H   GLU A  17       1.015   1.716  -5.399  1.00  0.00           H 
ATOM    273  HA  GLU A  17       2.058   1.802  -8.098  1.00  0.00           H 
ATOM    274 1HB  GLU A  17      -0.355   3.043  -6.776  1.00  0.00           H 
ATOM    275 2HB  GLU A  17       0.009   3.190  -8.513  1.00  0.00           H 
ATOM    276 1HG  GLU A  17      -0.294   0.749  -8.824  1.00  0.00           H 
ATOM    277 2HG  GLU A  17      -0.294   0.606  -7.051  1.00  0.00           H 
ATOM    278  N   SER A  18       2.215   4.547  -6.336  1.00  0.00           N 
ATOM    279  CA  SER A  18       2.831   5.869  -6.288  1.00  0.00           C 
ATOM    280  C   SER A  18       4.350   5.767  -6.249  1.00  0.00           C 
ATOM    281  O   SER A  18       4.909   4.669  -6.261  1.00  0.00           O 
ATOM    282  CB  SER A  18       2.320   6.639  -5.086  1.00  0.00           C 
ATOM    283  OG  SER A  18       2.967   6.259  -3.904  1.00  0.00           O 
ATOM    284  H   SER A  18       1.735   4.199  -5.518  1.00  0.00           H 
ATOM    285  HA  SER A  18       2.524   6.519  -7.109  1.00  0.00           H 
ATOM    286 1HB  SER A  18       2.490   7.702  -5.258  1.00  0.00           H 
ATOM    287 2HB  SER A  18       1.252   6.457  -4.982  1.00  0.00           H 
ATOM    288  HG  SER A  18       3.041   5.302  -3.873  1.00  0.00           H 
ATOM    289  N   LYS A  19       5.014   6.916  -6.200  1.00  0.00           N 
ATOM    290  CA  LYS A  19       6.470   6.959  -6.138  1.00  0.00           C 
ATOM    291  C   LYS A  19       6.968   6.712  -4.721  1.00  0.00           C 
ATOM    292  O   LYS A  19       8.166   6.538  -4.494  1.00  0.00           O 
ATOM    293  CB  LYS A  19       6.989   8.302  -6.652  1.00  0.00           C 
ATOM    294  CG  LYS A  19       6.733   8.551  -8.132  1.00  0.00           C 
ATOM    295  CD  LYS A  19       7.270   9.907  -8.567  1.00  0.00           C 
ATOM    296  CE  LYS A  19       7.024  10.152 -10.048  1.00  0.00           C 
ATOM    297  NZ  LYS A  19       7.519  11.486 -10.481  1.00  0.00           N 
ATOM    298  H   LYS A  19       4.496   7.784  -6.206  1.00  0.00           H 
ATOM    299  HA  LYS A  19       6.889   6.163  -6.756  1.00  0.00           H 
ATOM    300 1HB  LYS A  19       6.501   9.080  -6.064  1.00  0.00           H 
ATOM    301 2HB  LYS A  19       8.062   8.325  -6.462  1.00  0.00           H 
ATOM    302 1HG  LYS A  19       7.226   7.764  -8.706  1.00  0.00           H 
ATOM    303 2HG  LYS A  19       5.660   8.511  -8.310  1.00  0.00           H 
ATOM    304 1HD  LYS A  19       6.773  10.680  -7.981  1.00  0.00           H 
ATOM    305 2HD  LYS A  19       8.342   9.935  -8.368  1.00  0.00           H 
ATOM    306 1HE  LYS A  19       7.536   9.374 -10.612  1.00  0.00           H 
ATOM    307 2HE  LYS A  19       5.951  10.086 -10.232  1.00  0.00           H 
ATOM    308 1HZ  LYS A  19       7.336  11.610 -11.467  1.00  0.00           H 
ATOM    309 2HZ  LYS A  19       7.043  12.210  -9.957  1.00  0.00           H 
ATOM    310 3HZ  LYS A  19       8.513  11.548 -10.313  1.00  0.00           H 
ATOM    311  N   LYS A  20       6.043   6.698  -3.767  1.00  0.00           N 
ATOM    312  CA  LYS A  20       6.390   6.501  -2.364  1.00  0.00           C 
ATOM    313  C   LYS A  20       6.485   5.020  -2.023  1.00  0.00           C 
ATOM    314  O   LYS A  20       5.854   4.182  -2.668  1.00  0.00           O 
ATOM    315  CB  LYS A  20       5.365   7.185  -1.458  1.00  0.00           C 
ATOM    316  CG  LYS A  20       5.200   8.678  -1.707  1.00  0.00           C 
ATOM    317  CD  LYS A  20       6.484   9.434  -1.405  1.00  0.00           C 
ATOM    318  CE  LYS A  20       6.284  10.938  -1.522  1.00  0.00           C 
ATOM    319  NZ  LYS A  20       7.533  11.691  -1.225  1.00  0.00           N 
ATOM    320  H   LYS A  20       5.074   6.827  -4.020  1.00  0.00           H 
ATOM    321  HA  LYS A  20       7.373   6.931  -2.164  1.00  0.00           H 
ATOM    322 1HB  LYS A  20       4.410   6.683  -1.620  1.00  0.00           H 
ATOM    323 2HB  LYS A  20       5.688   7.024  -0.430  1.00  0.00           H 
ATOM    324 1HG  LYS A  20       4.929   8.827  -2.753  1.00  0.00           H 
ATOM    325 2HG  LYS A  20       4.400   9.050  -1.069  1.00  0.00           H 
ATOM    326 1HD  LYS A  20       6.802   9.189  -0.391  1.00  0.00           H 
ATOM    327 2HD  LYS A  20       7.251   9.115  -2.111  1.00  0.00           H 
ATOM    328 1HE  LYS A  20       5.958  11.161  -2.538  1.00  0.00           H 
ATOM    329 2HE  LYS A  20       5.506  11.234  -0.820  1.00  0.00           H 
ATOM    330 1HZ  LYS A  20       7.357  12.683  -1.314  1.00  0.00           H 
ATOM    331 2HZ  LYS A  20       7.834  11.486  -0.283  1.00  0.00           H 
ATOM    332 3HZ  LYS A  20       8.253  11.418  -1.877  1.00  0.00           H 
ATOM    333  N   PRO A  21       7.278   4.703  -1.006  1.00  0.00           N 
ATOM    334  CA  PRO A  21       7.400   3.330  -0.528  1.00  0.00           C 
ATOM    335  C   PRO A  21       6.039   2.748  -0.172  1.00  0.00           C 
ATOM    336  O   PRO A  21       5.213   3.413   0.454  1.00  0.00           O 
ATOM    337  CB  PRO A  21       8.319   3.440   0.694  1.00  0.00           C 
ATOM    338  CG  PRO A  21       9.099   4.687   0.461  1.00  0.00           C 
ATOM    339  CD  PRO A  21       8.149   5.632  -0.225  1.00  0.00           C 
ATOM    340  HA  PRO A  21       7.809   2.650  -1.289  1.00  0.00           H 
ATOM    341 1HB  PRO A  21       7.740   3.499   1.628  1.00  0.00           H 
ATOM    342 2HB  PRO A  21       8.980   2.565   0.780  1.00  0.00           H 
ATOM    343 1HG  PRO A  21       9.462   5.112   1.410  1.00  0.00           H 
ATOM    344 2HG  PRO A  21       9.983   4.492  -0.163  1.00  0.00           H 
ATOM    345 1HD  PRO A  21       7.563   6.226   0.491  1.00  0.00           H 
ATOM    346 2HD  PRO A  21       8.671   6.344  -0.882  1.00  0.00           H 
ATOM    347  N   PRO A  22       5.809   1.502  -0.575  1.00  0.00           N 
ATOM    348  CA  PRO A  22       4.577   0.802  -0.234  1.00  0.00           C 
ATOM    349  C   PRO A  22       4.290   0.889   1.259  1.00  0.00           C 
ATOM    350  O   PRO A  22       5.207   0.881   2.079  1.00  0.00           O 
ATOM    351  CB  PRO A  22       4.828  -0.639  -0.691  1.00  0.00           C 
ATOM    352  CG  PRO A  22       5.814  -0.511  -1.800  1.00  0.00           C 
ATOM    353  CD  PRO A  22       6.706   0.639  -1.411  1.00  0.00           C 
ATOM    354  HA  PRO A  22       3.692   1.238  -0.720  1.00  0.00           H 
ATOM    355 1HB  PRO A  22       5.226  -1.257   0.127  1.00  0.00           H 
ATOM    356 2HB  PRO A  22       3.900  -1.119  -1.036  1.00  0.00           H 
ATOM    357 1HG  PRO A  22       6.396  -1.436  -1.925  1.00  0.00           H 
ATOM    358 2HG  PRO A  22       5.312  -0.315  -2.759  1.00  0.00           H 
ATOM    359 1HD  PRO A  22       7.584   0.308  -0.836  1.00  0.00           H 
ATOM    360 2HD  PRO A  22       7.083   1.187  -2.288  1.00  0.00           H 
ATOM    361  N   ALA A  23       3.008   0.971   1.605  1.00  0.00           N 
ATOM    362  CA  ALA A  23       2.601   1.137   2.995  1.00  0.00           C 
ATOM    363  C   ALA A  23       3.107  -0.012   3.858  1.00  0.00           C 
ATOM    364  O   ALA A  23       3.328   0.151   5.058  1.00  0.00           O 
ATOM    365  CB  ALA A  23       1.087   1.250   3.092  1.00  0.00           C 
ATOM    366  H   ALA A  23       2.301   0.917   0.887  1.00  0.00           H 
ATOM    367  HA  ALA A  23       3.044   2.053   3.383  1.00  0.00           H 
ATOM    368 1HB  ALA A  23       0.798   1.373   4.138  1.00  0.00           H 
ATOM    369 2HB  ALA A  23       0.748   2.113   2.519  1.00  0.00           H 
ATOM    370 3HB  ALA A  23       0.628   0.347   2.695  1.00  0.00           H 
ATOM    371  N   LYS A  24       3.289  -1.175   3.241  1.00  0.00           N 
ATOM    372  CA  LYS A  24       3.729  -2.363   3.960  1.00  0.00           C 
ATOM    373  C   LYS A  24       5.145  -2.191   4.496  1.00  0.00           C 
ATOM    374  O   LYS A  24       5.562  -2.895   5.415  1.00  0.00           O 
ATOM    375  CB  LYS A  24       3.657  -3.594   3.055  1.00  0.00           C 
ATOM    376  CG  LYS A  24       4.655  -3.589   1.906  1.00  0.00           C 
ATOM    377  CD  LYS A  24       4.492  -4.819   1.025  1.00  0.00           C 
ATOM    378  CE  LYS A  24       5.511  -4.833  -0.104  1.00  0.00           C 
ATOM    379  NZ  LYS A  24       5.384  -6.046  -0.957  1.00  0.00           N 
ATOM    380  H   LYS A  24       3.118  -1.236   2.248  1.00  0.00           H 
ATOM    381  HA  LYS A  24       3.088  -2.531   4.826  1.00  0.00           H 
ATOM    382 1HB  LYS A  24       3.835  -4.465   3.686  1.00  0.00           H 
ATOM    383 2HB  LYS A  24       2.644  -3.638   2.655  1.00  0.00           H 
ATOM    384 1HG  LYS A  24       4.492  -2.691   1.309  1.00  0.00           H 
ATOM    385 2HG  LYS A  24       5.662  -3.571   2.321  1.00  0.00           H 
ATOM    386 1HD  LYS A  24       4.623  -5.709   1.643  1.00  0.00           H 
ATOM    387 2HD  LYS A  24       3.486  -4.815   0.605  1.00  0.00           H 
ATOM    388 1HE  LYS A  24       5.358  -3.944  -0.715  1.00  0.00           H 
ATOM    389 2HE  LYS A  24       6.508  -4.801   0.336  1.00  0.00           H 
ATOM    390 1HZ  LYS A  24       6.076  -6.016  -1.691  1.00  0.00           H 
ATOM    391 2HZ  LYS A  24       5.527  -6.872  -0.391  1.00  0.00           H 
ATOM    392 3HZ  LYS A  24       4.461  -6.074  -1.365  1.00  0.00           H 
ATOM    393  N   LEU A  25       5.880  -1.248   3.916  1.00  0.00           N 
ATOM    394  CA  LEU A  25       7.253  -0.983   4.331  1.00  0.00           C 
ATOM    395  C   LEU A  25       7.322   0.209   5.277  1.00  0.00           C 
ATOM    396  O   LEU A  25       6.505   1.126   5.196  1.00  0.00           O 
ATOM    397  CB  LEU A  25       8.141  -0.744   3.105  1.00  0.00           C 
ATOM    398  CG  LEU A  25       8.156  -1.882   2.076  1.00  0.00           C 
ATOM    399  CD1 LEU A  25       9.089  -1.534   0.925  1.00  0.00           C 
ATOM    400  CD2 LEU A  25       8.592  -3.172   2.752  1.00  0.00           C 
ATOM    401  H   LEU A  25       5.479  -0.701   3.168  1.00  0.00           H 
ATOM    402  HA  LEU A  25       7.639  -1.839   4.885  1.00  0.00           H 
ATOM    403 1HB  LEU A  25       7.638   0.128   2.689  1.00  0.00           H 
ATOM    404 2HB  LEU A  25       9.159  -0.475   3.388  1.00  0.00           H 
ATOM    405  HG  LEU A  25       7.131  -2.017   1.729  1.00  0.00           H 
ATOM    406 1HD1 LEU A  25       9.092  -2.347   0.199  1.00  0.00           H 
ATOM    407 2HD1 LEU A  25       8.745  -0.619   0.441  1.00  0.00           H 
ATOM    408 3HD1 LEU A  25      10.098  -1.385   1.307  1.00  0.00           H 
ATOM    409 1HD2 LEU A  25       8.601  -3.980   2.021  1.00  0.00           H 
ATOM    410 2HD2 LEU A  25       9.592  -3.047   3.167  1.00  0.00           H 
ATOM    411 3HD2 LEU A  25       7.896  -3.418   3.554  1.00  0.00           H 
ATOM    412  N   GLN A  26       8.302   0.190   6.175  1.00  0.00           N 
ATOM    413  CA  GLN A  26       8.481   1.270   7.136  1.00  0.00           C 
ATOM    414  C   GLN A  26       9.496   2.291   6.635  1.00  0.00           C 
ATOM    415  O   GLN A  26      10.390   1.960   5.857  1.00  0.00           O 
ATOM    416  CB  GLN A  26       8.933   0.715   8.489  1.00  0.00           C 
ATOM    417  CG  GLN A  26       7.918  -0.197   9.158  1.00  0.00           C 
ATOM    418  CD  GLN A  26       8.412  -0.734  10.488  1.00  0.00           C 
ATOM    419  NE2 GLN A  26       7.631  -1.624  11.091  1.00  0.00           N 
ATOM    420  OE1 GLN A  26       9.485  -0.357  10.967  1.00  0.00           O 
ATOM    421  H   GLN A  26       8.939  -0.594   6.191  1.00  0.00           H 
ATOM    422  HA  GLN A  26       7.540   1.805   7.264  1.00  0.00           H 
ATOM    423 1HB  GLN A  26       9.859   0.169   8.313  1.00  0.00           H 
ATOM    424 2HB  GLN A  26       9.136   1.573   9.130  1.00  0.00           H 
ATOM    425 1HG  GLN A  26       6.870   0.073   9.275  1.00  0.00           H 
ATOM    426 2HG  GLN A  26       8.008  -0.987   8.412  1.00  0.00           H 
ATOM    427 1HE2 GLN A  26       7.905  -2.014  11.971  1.00  0.00           H 
ATOM    428 2HE2 GLN A  26       6.771  -1.903  10.667  1.00  0.00           H 
ATOM    429  N   PRO A  27       9.351   3.532   7.086  1.00  0.00           N 
ATOM    430  CA  PRO A  27      10.267   4.599   6.701  1.00  0.00           C 
ATOM    431  C   PRO A  27      11.710   4.228   7.019  1.00  0.00           C 
ATOM    432  O   PRO A  27      12.035   3.876   8.152  1.00  0.00           O 
ATOM    433  CB  PRO A  27       9.792   5.810   7.509  1.00  0.00           C 
ATOM    434  CG  PRO A  27       8.351   5.538   7.774  1.00  0.00           C 
ATOM    435  CD  PRO A  27       8.255   4.047   7.965  1.00  0.00           C 
ATOM    436  HA  PRO A  27      10.257   4.799   5.619  1.00  0.00           H 
ATOM    437 1HB  PRO A  27      10.357   5.915   8.447  1.00  0.00           H 
ATOM    438 2HB  PRO A  27       9.922   6.747   6.947  1.00  0.00           H 
ATOM    439 1HG  PRO A  27       8.003   6.073   8.670  1.00  0.00           H 
ATOM    440 2HG  PRO A  27       7.722   5.871   6.936  1.00  0.00           H 
ATOM    441 1HD  PRO A  27       8.411   3.751   9.013  1.00  0.00           H 
ATOM    442 2HD  PRO A  27       7.274   3.652   7.662  1.00  0.00           H 
ATOM    443  N   ARG A  28      12.572   4.309   6.010  1.00  0.00           N 
ATOM    444  CA  ARG A  28      13.987   4.007   6.187  1.00  0.00           C 
ATOM    445  C   ARG A  28      14.863   5.052   5.507  1.00  0.00           C 
ATOM    446  O   ARG A  28      15.512   5.587   6.047  1.00  0.00           O 
ATOM    447  O2  ARG A  28      14.773   5.232   4.325  1.00  0.00           O 
ATOM    448  CB  ARG A  28      14.336   2.601   5.723  1.00  0.00           C 
ATOM    449  CG  ARG A  28      13.698   1.483   6.532  1.00  0.00           C 
ATOM    450  CD  ARG A  28      14.230   1.346   7.912  1.00  0.00           C 
ATOM    451  NE  ARG A  28      13.671   0.235   8.665  1.00  0.00           N 
ATOM    452  CZ  ARG A  28      12.558   0.306   9.422  1.00  0.00           C 
ATOM    453  NH1 ARG A  28      11.903   1.439   9.558  1.00  0.00           N 
ATOM    454  NH2 ARG A  28      12.153  -0.788  10.043  1.00  0.00           N 
ATOM    455  H   ARG A  28      12.238   4.587   5.099  1.00  0.00           H 
ATOM    456  HA  ARG A  28      14.241   4.032   7.247  1.00  0.00           H 
ATOM    457 1HB  ARG A  28      14.017   2.521   4.685  1.00  0.00           H 
ATOM    458 2HB  ARG A  28      15.420   2.508   5.776  1.00  0.00           H 
ATOM    459 1HG  ARG A  28      12.627   1.673   6.602  1.00  0.00           H 
ATOM    460 2HG  ARG A  28      13.867   0.539   6.012  1.00  0.00           H 
ATOM    461 1HD  ARG A  28      15.308   1.198   7.863  1.00  0.00           H 
ATOM    462 2HD  ARG A  28      14.014   2.258   8.467  1.00  0.00           H 
ATOM    463  HE  ARG A  28      13.999  -0.718   8.747  1.00  0.00           H 
ATOM    464 1HH1 ARG A  28      12.235   2.270   9.092  1.00  0.00           H 
ATOM    465 2HH1 ARG A  28      11.071   1.471  10.130  1.00  0.00           H 
ATOM    466 1HH2 ARG A  28      12.679  -1.646   9.941  1.00  0.00           H 
ATOM    467 2HH2 ARG A  28      11.324  -0.762  10.616  1.00  0.00           H 
TER     468      ARG A  28
ENDMDL
MODEL        6
REMARK CONFORMATION    6 ENERGY      0.0000 
REMARK    FAMILY or FILE: GHSRg_top1000pro.pdb
ATOM      1  N   GLY A   1      -0.127  -7.968   2.432  1.00  0.00           N 
ATOM      2  CA  GLY A   1       0.076  -7.389   3.754  1.00  0.00           C 
ATOM      3  C   GLY A   1      -1.235  -6.883   4.342  1.00  0.00           C 
ATOM      4  O   GLY A   1      -2.170  -6.559   3.610  1.00  0.00           O 
ATOM      5  H   GLY A   1      -0.918  -7.667   1.880  1.00  0.00           H 
ATOM      6 1HA  GLY A   1       0.492  -8.149   4.416  1.00  0.00           H 
ATOM      7 2HA  GLY A   1       0.774  -6.557   3.675  1.00  0.00           H 
ATOM      8  N   SER A   2      -1.298  -6.817   5.667  1.00  0.00           N 
ATOM      9  CA  SER A   2      -2.521  -6.429   6.358  1.00  0.00           C 
ATOM     10  C   SER A   2      -3.153  -5.203   5.712  1.00  0.00           C 
ATOM     11  O   SER A   2      -4.329  -5.218   5.349  1.00  0.00           O 
ATOM     12  CB  SER A   2      -2.231  -6.162   7.823  1.00  0.00           C 
ATOM     13  OG  SER A   2      -1.380  -5.064   8.000  1.00  0.00           O 
ATOM     14  H   SER A   2      -0.476  -7.045   6.210  1.00  0.00           H 
ATOM     15  HA  SER A   2      -3.256  -7.233   6.426  1.00  0.00           H 
ATOM     16 1HB  SER A   2      -3.173  -5.967   8.335  1.00  0.00           H 
ATOM     17 2HB  SER A   2      -1.762  -7.047   8.253  1.00  0.00           H 
ATOM     18  HG  SER A   2      -1.670  -4.554   8.760  1.00  0.00           H 
ATOM     19  N   SER A   3      -2.365  -4.142   5.570  1.00  0.00           N 
ATOM     20  CA  SER A   3      -2.855  -2.895   4.994  1.00  0.00           C 
ATOM     21  C   SER A   3      -3.337  -3.102   3.564  1.00  0.00           C 
ATOM     22  O   SER A   3      -4.221  -2.389   3.087  1.00  0.00           O 
ATOM     23  CB  SER A   3      -1.768  -1.838   5.038  1.00  0.00           C 
ATOM     24  OG  SER A   3      -0.718  -2.125   4.157  1.00  0.00           O 
ATOM     25  H   SER A   3      -1.402  -4.202   5.867  1.00  0.00           H 
ATOM     26  HA  SER A   3      -3.640  -2.425   5.586  1.00  0.00           H 
ATOM     27 1HB  SER A   3      -2.206  -0.878   4.766  1.00  0.00           H 
ATOM     28 2HB  SER A   3      -1.375  -1.784   6.053  1.00  0.00           H 
ATOM     29  HG  SER A   3       0.051  -1.603   4.396  1.00  0.00           H 
ATOM     30  N   PHE A   4      -2.749  -4.079   2.881  1.00  0.00           N 
ATOM     31  CA  PHE A   4      -3.099  -4.363   1.494  1.00  0.00           C 
ATOM     32  C   PHE A   4      -4.257  -5.349   1.407  1.00  0.00           C 
ATOM     33  O   PHE A   4      -4.774  -5.617   0.323  1.00  0.00           O 
ATOM     34  CB  PHE A   4      -1.886  -4.908   0.739  1.00  0.00           C 
ATOM     35  CG  PHE A   4      -1.947  -4.687  -0.746  1.00  0.00           C 
ATOM     36  CD1 PHE A   4      -1.866  -3.408  -1.277  1.00  0.00           C 
ATOM     37  CD2 PHE A   4      -2.087  -5.758  -1.616  1.00  0.00           C 
ATOM     38  CE1 PHE A   4      -1.923  -3.207  -2.643  1.00  0.00           C 
ATOM     39  CE2 PHE A   4      -2.144  -5.560  -2.981  1.00  0.00           C 
ATOM     40  CZ  PHE A   4      -2.062  -4.281  -3.495  1.00  0.00           C 
ATOM     41  H   PHE A   4      -2.044  -4.641   3.335  1.00  0.00           H 
ATOM     42  HA  PHE A   4      -3.433  -3.448   1.002  1.00  0.00           H 
ATOM     43 1HB  PHE A   4      -0.976  -4.420   1.087  1.00  0.00           H 
ATOM     44 2HB  PHE A   4      -1.802  -5.982   0.891  1.00  0.00           H 
ATOM     45  HD1 PHE A   4      -1.756  -2.558  -0.603  1.00  0.00           H 
ATOM     46  HD2 PHE A   4      -2.152  -6.769  -1.209  1.00  0.00           H 
ATOM     47  HE1 PHE A   4      -1.858  -2.195  -3.047  1.00  0.00           H 
ATOM     48  HE2 PHE A   4      -2.255  -6.410  -3.654  1.00  0.00           H 
ATOM     49  HZ  PHE A   4      -2.108  -4.122  -4.571  1.00  0.00           H 
ATOM     50  N   LEU A   5      -4.658  -5.885   2.555  1.00  0.00           N 
ATOM     51  CA  LEU A   5      -5.888  -6.661   2.648  1.00  0.00           C 
ATOM     52  C   LEU A   5      -7.072  -5.775   3.014  1.00  0.00           C 
ATOM     53  O   LEU A   5      -8.208  -6.051   2.631  1.00  0.00           O 
ATOM     54  CB  LEU A   5      -5.727  -7.787   3.677  1.00  0.00           C 
ATOM     55  CG  LEU A   5      -4.643  -8.821   3.349  1.00  0.00           C 
ATOM     56  CD1 LEU A   5      -4.493  -9.805   4.501  1.00  0.00           C 
ATOM     57  CD2 LEU A   5      -5.007  -9.548   2.062  1.00  0.00           C 
ATOM     58  H   LEU A   5      -4.096  -5.750   3.384  1.00  0.00           H 
ATOM     59  HA  LEU A   5      -6.117  -7.099   1.678  1.00  0.00           H 
ATOM     60 1HB  LEU A   5      -5.429  -7.196   4.542  1.00  0.00           H 
ATOM     61 2HB  LEU A   5      -6.675  -8.283   3.885  1.00  0.00           H 
ATOM     62  HG  LEU A   5      -3.716  -8.274   3.172  1.00  0.00           H 
ATOM     63 1HD1 LEU A   5      -3.721 -10.535   4.258  1.00  0.00           H 
ATOM     64 2HD1 LEU A   5      -4.210  -9.266   5.405  1.00  0.00           H 
ATOM     65 3HD1 LEU A   5      -5.440 -10.320   4.665  1.00  0.00           H 
ATOM     66 1HD2 LEU A   5      -4.234 -10.282   1.829  1.00  0.00           H 
ATOM     67 2HD2 LEU A   5      -5.964 -10.055   2.187  1.00  0.00           H 
ATOM     68 3HD2 LEU A   5      -5.081  -8.830   1.245  1.00  0.00           H 
ATOM     69  N   SER A   6      -6.798  -4.708   3.758  1.00  0.00           N 
ATOM     70  CA  SER A   6      -7.810  -3.698   4.051  1.00  0.00           C 
ATOM     71  C   SER A   6      -8.138  -2.873   2.813  1.00  0.00           C 
ATOM     72  O   SER A   6      -7.423  -2.927   1.812  1.00  0.00           O 
ATOM     73  CB  SER A   6      -7.338  -2.799   5.176  1.00  0.00           C 
ATOM     74  OG  SER A   6      -6.436  -1.825   4.729  1.00  0.00           O 
ATOM     75  H   SER A   6      -5.867  -4.594   4.131  1.00  0.00           H 
ATOM     76  HA  SER A   6      -8.726  -4.113   4.473  1.00  0.00           H 
ATOM     77 1HB  SER A   6      -8.206  -2.305   5.614  1.00  0.00           H 
ATOM     78 2HB  SER A   6      -6.851  -3.412   5.933  1.00  0.00           H 
ATOM     79  HG  SER A   6      -5.728  -2.247   4.237  1.00  0.00           H 
ATOM     80  N   PRO A   7      -9.222  -2.109   2.888  1.00  0.00           N 
ATOM     81  CA  PRO A   7      -9.594  -1.202   1.809  1.00  0.00           C 
ATOM     82  C   PRO A   7      -8.454  -0.252   1.469  1.00  0.00           C 
ATOM     83  O   PRO A   7      -8.380   0.273   0.358  1.00  0.00           O 
ATOM     84  CB  PRO A   7     -10.819  -0.458   2.354  1.00  0.00           C 
ATOM     85  CG  PRO A   7     -11.387  -1.378   3.379  1.00  0.00           C 
ATOM     86  CD  PRO A   7     -10.199  -2.049   4.016  1.00  0.00           C 
ATOM     87  HA  PRO A   7      -9.818  -1.726   0.869  1.00  0.00           H 
ATOM     88 1HB  PRO A   7     -10.539   0.510   2.797  1.00  0.00           H 
ATOM     89 2HB  PRO A   7     -11.550  -0.248   1.557  1.00  0.00           H 
ATOM     90 1HG  PRO A   7     -11.977  -0.827   4.125  1.00  0.00           H 
ATOM     91 2HG  PRO A   7     -12.060  -2.118   2.920  1.00  0.00           H 
ATOM     92 1HD  PRO A   7      -9.802  -1.472   4.863  1.00  0.00           H 
ATOM     93 2HD  PRO A   7     -10.441  -3.052   4.395  1.00  0.00           H 
ATOM     94  N   GLU A   8      -7.562  -0.038   2.431  1.00  0.00           N 
ATOM     95  CA  GLU A   8      -6.419   0.845   2.232  1.00  0.00           C 
ATOM     96  C   GLU A   8      -5.570   0.390   1.051  1.00  0.00           C 
ATOM     97  O   GLU A   8      -4.859   1.189   0.441  1.00  0.00           O 
ATOM     98  CB  GLU A   8      -5.563   0.907   3.500  1.00  0.00           C 
ATOM     99  CG  GLU A   8      -4.384   1.867   3.417  1.00  0.00           C 
ATOM    100  CD  GLU A   8      -4.847   3.285   3.233  1.00  0.00           C 
ATOM    101  OE1 GLU A   8      -6.029   3.520   3.315  1.00  0.00           O 
ATOM    102  OE2 GLU A   8      -4.012   4.152   3.123  1.00  0.00           O 
ATOM    103  H   GLU A   8      -7.680  -0.496   3.322  1.00  0.00           H 
ATOM    104  HA  GLU A   8      -6.764   1.852   1.995  1.00  0.00           H 
ATOM    105 1HB  GLU A   8      -6.222   1.212   4.313  1.00  0.00           H 
ATOM    106 2HB  GLU A   8      -5.196  -0.102   3.687  1.00  0.00           H 
ATOM    107 1HG  GLU A   8      -3.719   1.812   4.278  1.00  0.00           H 
ATOM    108 2HG  GLU A   8      -3.852   1.541   2.526  1.00  0.00           H 
ATOM    109  N   HIS A   9      -5.650  -0.897   0.733  1.00  0.00           N 
ATOM    110  CA  HIS A   9      -4.937  -1.449  -0.412  1.00  0.00           C 
ATOM    111  C   HIS A   9      -5.055  -0.538  -1.627  1.00  0.00           C 
ATOM    112  O   HIS A   9      -4.122  -0.419  -2.420  1.00  0.00           O 
ATOM    113  CB  HIS A   9      -5.461  -2.847  -0.754  1.00  0.00           C 
ATOM    114  CG  HIS A   9      -6.730  -2.837  -1.549  1.00  0.00           C 
ATOM    115  CD2 HIS A   9      -6.949  -2.946  -2.880  1.00  0.00           C 
ATOM    116  ND1 HIS A   9      -7.972  -2.700  -0.965  1.00  0.00           N 
ATOM    117  CE1 HIS A   9      -8.900  -2.725  -1.905  1.00  0.00           C 
ATOM    118  NE2 HIS A   9      -8.307  -2.874  -3.074  1.00  0.00           N 
ATOM    119  H   HIS A   9      -6.221  -1.510   1.299  1.00  0.00           H 
ATOM    120  HA  HIS A   9      -3.874  -1.522  -0.182  1.00  0.00           H 
ATOM    121 1HB  HIS A   9      -4.725  -3.390  -1.349  1.00  0.00           H 
ATOM    122 2HB  HIS A   9      -5.670  -3.404   0.160  1.00  0.00           H 
ATOM    123  HD2 HIS A   9      -6.282  -3.071  -3.733  1.00  0.00           H 
ATOM    124  HE1 HIS A   9      -9.955  -2.629  -1.645  1.00  0.00           H 
ATOM    125  HE2 HIS A   9      -8.768  -2.927  -3.971  1.00  0.00           H 
ATOM    126  N   GLN A  10      -6.209   0.105  -1.768  1.00  0.00           N 
ATOM    127  CA  GLN A  10      -6.443   1.030  -2.870  1.00  0.00           C 
ATOM    128  C   GLN A  10      -5.433   2.171  -2.857  1.00  0.00           C 
ATOM    129  O   GLN A  10      -4.884   2.538  -3.894  1.00  0.00           O 
ATOM    130  CB  GLN A  10      -7.863   1.597  -2.804  1.00  0.00           C 
ATOM    131  CG  GLN A  10      -8.953   0.579  -3.092  1.00  0.00           C 
ATOM    132  CD  GLN A  10     -10.344   1.136  -2.850  1.00  0.00           C 
ATOM    133  NE2 GLN A  10     -11.362   0.339  -3.156  1.00  0.00           N 
ATOM    134  OE1 GLN A  10     -10.501   2.270  -2.390  1.00  0.00           O 
ATOM    135  H   GLN A  10      -6.945  -0.050  -1.092  1.00  0.00           H 
ATOM    136  HA  GLN A  10      -6.308   0.508  -3.819  1.00  0.00           H 
ATOM    137 1HB  GLN A  10      -7.994   2.003  -1.801  1.00  0.00           H 
ATOM    138 2HB  GLN A  10      -7.914   2.406  -3.533  1.00  0.00           H 
ATOM    139 1HG  GLN A  10      -8.984  -0.010  -4.008  1.00  0.00           H 
ATOM    140 2HG  GLN A  10      -8.690  -0.069  -2.254  1.00  0.00           H 
ATOM    141 1HE2 GLN A  10     -12.301   0.653  -3.017  1.00  0.00           H 
ATOM    142 2HE2 GLN A  10     -11.188  -0.574  -3.524  1.00  0.00           H 
ATOM    143  N   ARG A  11      -5.192   2.726  -1.674  1.00  0.00           N 
ATOM    144  CA  ARG A  11      -4.281   3.855  -1.529  1.00  0.00           C 
ATOM    145  C   ARG A  11      -2.829   3.391  -1.517  1.00  0.00           C 
ATOM    146  O   ARG A  11      -1.921   4.149  -1.861  1.00  0.00           O 
ATOM    147  CB  ARG A  11      -4.604   4.701  -0.307  1.00  0.00           C 
ATOM    148  CG  ARG A  11      -5.822   5.598  -0.456  1.00  0.00           C 
ATOM    149  CD  ARG A  11      -7.122   4.882  -0.390  1.00  0.00           C 
ATOM    150  NE  ARG A  11      -7.414   4.281   0.902  1.00  0.00           N 
ATOM    151  CZ  ARG A  11      -8.607   3.763   1.253  1.00  0.00           C 
ATOM    152  NH1 ARG A  11      -9.630   3.799   0.428  1.00  0.00           N 
ATOM    153  NH2 ARG A  11      -8.728   3.234   2.458  1.00  0.00           N 
ATOM    154  H   ARG A  11      -5.653   2.358  -0.854  1.00  0.00           H 
ATOM    155  HA  ARG A  11      -4.385   4.525  -2.382  1.00  0.00           H 
ATOM    156 1HB  ARG A  11      -4.763   4.015   0.523  1.00  0.00           H 
ATOM    157 2HB  ARG A  11      -3.728   5.318  -0.107  1.00  0.00           H 
ATOM    158 1HG  ARG A  11      -5.808   6.341   0.343  1.00  0.00           H 
ATOM    159 2HG  ARG A  11      -5.766   6.102  -1.422  1.00  0.00           H 
ATOM    160 1HD  ARG A  11      -7.926   5.582  -0.613  1.00  0.00           H 
ATOM    161 2HD  ARG A  11      -7.124   4.081  -1.129  1.00  0.00           H 
ATOM    162  HE  ARG A  11      -6.813   4.159   1.706  1.00  0.00           H 
ATOM    163 1HH1 ARG A  11      -9.527   4.223  -0.483  1.00  0.00           H 
ATOM    164 2HH1 ARG A  11     -10.515   3.404   0.710  1.00  0.00           H 
ATOM    165 1HH2 ARG A  11      -7.936   3.229   3.085  1.00  0.00           H 
ATOM    166 2HH2 ARG A  11      -9.611   2.838   2.746  1.00  0.00           H 
ATOM    167  N   VAL A  12      -2.614   2.141  -1.120  1.00  0.00           N 
ATOM    168  CA  VAL A  12      -1.298   1.522  -1.211  1.00  0.00           C 
ATOM    169  C   VAL A  12      -0.870   1.350  -2.663  1.00  0.00           C 
ATOM    170  O   VAL A  12       0.294   1.561  -3.007  1.00  0.00           O 
ATOM    171  CB  VAL A  12      -1.267   0.152  -0.511  1.00  0.00           C 
ATOM    172  CG1 VAL A  12       0.061  -0.546  -0.765  1.00  0.00           C 
ATOM    173  CG2 VAL A  12      -1.507   0.312   0.983  1.00  0.00           C 
ATOM    174  H   VAL A  12      -3.385   1.605  -0.745  1.00  0.00           H 
ATOM    175  HA  VAL A  12      -0.530   2.157  -0.768  1.00  0.00           H 
ATOM    176  HB  VAL A  12      -2.080  -0.462  -0.898  1.00  0.00           H 
ATOM    177 1HG1 VAL A  12       0.064  -1.515  -0.262  1.00  0.00           H 
ATOM    178 2HG1 VAL A  12       0.196  -0.694  -1.836  1.00  0.00           H 
ATOM    179 3HG1 VAL A  12       0.874   0.066  -0.377  1.00  0.00           H 
ATOM    180 1HG2 VAL A  12      -1.482  -0.668   1.462  1.00  0.00           H 
ATOM    181 2HG2 VAL A  12      -0.729   0.944   1.410  1.00  0.00           H 
ATOM    182 3HG2 VAL A  12      -2.481   0.771   1.148  1.00  0.00           H 
ATOM    183  N   GLN A  13      -1.817   0.965  -3.513  1.00  0.00           N 
ATOM    184  CA  GLN A  13      -1.576   0.898  -4.949  1.00  0.00           C 
ATOM    185  C   GLN A  13      -1.243   2.273  -5.517  1.00  0.00           C 
ATOM    186  O   GLN A  13      -0.343   2.411  -6.343  1.00  0.00           O 
ATOM    187  CB  GLN A  13      -2.798   0.323  -5.671  1.00  0.00           C 
ATOM    188  CG  GLN A  13      -3.004  -1.166  -5.453  1.00  0.00           C 
ATOM    189  CD  GLN A  13      -4.332  -1.652  -6.001  1.00  0.00           C 
ATOM    190  NE2 GLN A  13      -4.548  -2.962  -5.952  1.00  0.00           N 
ATOM    191  OE1 GLN A  13      -5.159  -0.859  -6.459  1.00  0.00           O 
ATOM    192  H   GLN A  13      -2.726   0.713  -3.154  1.00  0.00           H 
ATOM    193  HA  GLN A  13      -0.711   0.265  -5.146  1.00  0.00           H 
ATOM    194 1HB  GLN A  13      -3.666   0.873  -5.307  1.00  0.00           H 
ATOM    195 2HB  GLN A  13      -2.660   0.525  -6.732  1.00  0.00           H 
ATOM    196 1HG  GLN A  13      -2.247  -1.909  -5.705  1.00  0.00           H 
ATOM    197 2HG  GLN A  13      -3.086  -1.086  -4.369  1.00  0.00           H 
ATOM    198 1HE2 GLN A  13      -5.408  -3.341  -6.297  1.00  0.00           H 
ATOM    199 2HE2 GLN A  13      -3.852  -3.569  -5.569  1.00  0.00           H 
ATOM    200  N   GLN A  14      -1.978   3.285  -5.068  1.00  0.00           N 
ATOM    201  CA  GLN A  14      -1.678   4.667  -5.428  1.00  0.00           C 
ATOM    202  C   GLN A  14      -0.280   5.063  -4.971  1.00  0.00           C 
ATOM    203  O   GLN A  14       0.435   5.776  -5.676  1.00  0.00           O 
ATOM    204  CB  GLN A  14      -2.711   5.616  -4.815  1.00  0.00           C 
ATOM    205  CG  GLN A  14      -4.101   5.495  -5.415  1.00  0.00           C 
ATOM    206  CD  GLN A  14      -5.139   6.277  -4.634  1.00  0.00           C 
ATOM    207  NE2 GLN A  14      -6.393   6.187  -5.062  1.00  0.00           N 
ATOM    208  OE1 GLN A  14      -4.819   6.952  -3.652  1.00  0.00           O 
ATOM    209  H   GLN A  14      -2.763   3.094  -4.463  1.00  0.00           H 
ATOM    210  HA  GLN A  14      -1.691   4.772  -6.512  1.00  0.00           H 
ATOM    211 1HB  GLN A  14      -2.749   5.394  -3.748  1.00  0.00           H 
ATOM    212 2HB  GLN A  14      -2.334   6.628  -4.961  1.00  0.00           H 
ATOM    213 1HG  GLN A  14      -4.301   5.642  -6.476  1.00  0.00           H 
ATOM    214 2HG  GLN A  14      -4.209   4.438  -5.170  1.00  0.00           H 
ATOM    215 1HE2 GLN A  14      -7.121   6.681  -4.587  1.00  0.00           H 
ATOM    216 2HE2 GLN A  14      -6.610   5.626  -5.862  1.00  0.00           H 
ATOM    217  N   ARG A  15       0.105   4.599  -3.786  1.00  0.00           N 
ATOM    218  CA  ARG A  15       1.434   4.870  -3.251  1.00  0.00           C 
ATOM    219  C   ARG A  15       2.504   4.119  -4.035  1.00  0.00           C 
ATOM    220  O   ARG A  15       3.642   4.576  -4.144  1.00  0.00           O 
ATOM    221  CB  ARG A  15       1.524   4.577  -1.761  1.00  0.00           C 
ATOM    222  CG  ARG A  15       0.758   5.544  -0.872  1.00  0.00           C 
ATOM    223  CD  ARG A  15       0.803   5.211   0.574  1.00  0.00           C 
ATOM    224  NE  ARG A  15      -0.165   5.929   1.387  1.00  0.00           N 
ATOM    225  CZ  ARG A  15      -1.304   5.395   1.870  1.00  0.00           C 
ATOM    226  NH1 ARG A  15      -1.641   4.156   1.595  1.00  0.00           N 
ATOM    227  NH2 ARG A  15      -2.087   6.160   2.610  1.00  0.00           N 
ATOM    228  H   ARG A  15      -0.541   4.045  -3.242  1.00  0.00           H 
ATOM    229  HA  ARG A  15       1.663   5.930  -3.353  1.00  0.00           H 
ATOM    230 1HB  ARG A  15       1.140   3.568  -1.612  1.00  0.00           H 
ATOM    231 2HB  ARG A  15       2.581   4.606  -1.496  1.00  0.00           H 
ATOM    232 1HG  ARG A  15       1.179   6.541  -1.001  1.00  0.00           H 
ATOM    233 2HG  ARG A  15      -0.287   5.546  -1.184  1.00  0.00           H 
ATOM    234 1HD  ARG A  15       0.610   4.146   0.699  1.00  0.00           H 
ATOM    235 2HD  ARG A  15       1.794   5.447   0.960  1.00  0.00           H 
ATOM    236  HE  ARG A  15      -0.151   6.888   1.711  1.00  0.00           H 
ATOM    237 1HH1 ARG A  15      -1.041   3.589   1.012  1.00  0.00           H 
ATOM    238 2HH1 ARG A  15      -2.500   3.774   1.966  1.00  0.00           H 
ATOM    239 1HH2 ARG A  15      -1.821   7.117   2.798  1.00  0.00           H 
ATOM    240 2HH2 ARG A  15      -2.946   5.786   2.983  1.00  0.00           H 
ATOM    241  N   LYS A  16       2.133   2.964  -4.575  1.00  0.00           N 
ATOM    242  CA  LYS A  16       3.011   2.222  -5.473  1.00  0.00           C 
ATOM    243  C   LYS A  16       3.167   2.939  -6.808  1.00  0.00           C 
ATOM    244  O   LYS A  16       4.220   2.868  -7.441  1.00  0.00           O 
ATOM    245  CB  LYS A  16       2.476   0.807  -5.697  1.00  0.00           C 
ATOM    246  CG  LYS A  16       2.635  -0.122  -4.501  1.00  0.00           C 
ATOM    247  CD  LYS A  16       2.045  -1.497  -4.785  1.00  0.00           C 
ATOM    248  CE  LYS A  16       2.208  -2.427  -3.592  1.00  0.00           C 
ATOM    249  NZ  LYS A  16       1.629  -3.773  -3.853  1.00  0.00           N 
ATOM    250  H   LYS A  16       1.221   2.590  -4.360  1.00  0.00           H 
ATOM    251  HA  LYS A  16       4.009   2.150  -5.039  1.00  0.00           H 
ATOM    252 1HB  LYS A  16       1.418   0.900  -5.944  1.00  0.00           H 
ATOM    253 2HB  LYS A  16       3.011   0.393  -6.552  1.00  0.00           H 
ATOM    254 1HG  LYS A  16       3.699  -0.222  -4.281  1.00  0.00           H 
ATOM    255 2HG  LYS A  16       2.127   0.322  -3.646  1.00  0.00           H 
ATOM    256 1HD  LYS A  16       0.984  -1.379  -5.013  1.00  0.00           H 
ATOM    257 2HD  LYS A  16       2.557  -1.923  -5.648  1.00  0.00           H 
ATOM    258 1HE  LYS A  16       3.270  -2.524  -3.376  1.00  0.00           H 
ATOM    259 2HE  LYS A  16       1.705  -1.976  -2.737  1.00  0.00           H 
ATOM    260 1HZ  LYS A  16       1.756  -4.357  -3.040  1.00  0.00           H 
ATOM    261 2HZ  LYS A  16       0.642  -3.683  -4.052  1.00  0.00           H 
ATOM    262 3HZ  LYS A  16       2.095  -4.191  -4.645  1.00  0.00           H 
ATOM    263  N   GLU A  17       2.114   3.632  -7.229  1.00  0.00           N 
ATOM    264  CA  GLU A  17       2.168   4.450  -8.435  1.00  0.00           C 
ATOM    265  C   GLU A  17       3.048   5.676  -8.227  1.00  0.00           C 
ATOM    266  O   GLU A  17       3.760   6.100  -9.137  1.00  0.00           O 
ATOM    267  CB  GLU A  17       0.760   4.877  -8.854  1.00  0.00           C 
ATOM    268  CG  GLU A  17      -0.104   3.748  -9.397  1.00  0.00           C 
ATOM    269  CD  GLU A  17      -1.539   4.174  -9.533  1.00  0.00           C 
ATOM    270  OE1 GLU A  17      -1.853   5.272  -9.137  1.00  0.00           O 
ATOM    271  OE2 GLU A  17      -2.300   3.452 -10.133  1.00  0.00           O 
ATOM    272  H   GLU A  17       1.253   3.588  -6.700  1.00  0.00           H 
ATOM    273  HA  GLU A  17       2.616   3.880  -9.248  1.00  0.00           H 
ATOM    274 1HB  GLU A  17       0.282   5.308  -7.975  1.00  0.00           H 
ATOM    275 2HB  GLU A  17       0.874   5.646  -9.619  1.00  0.00           H 
ATOM    276 1HG  GLU A  17       0.247   3.351 -10.349  1.00  0.00           H 
ATOM    277 2HG  GLU A  17      -0.027   2.976  -8.632  1.00  0.00           H 
ATOM    278  N   SER A  18       2.992   6.243  -7.028  1.00  0.00           N 
ATOM    279  CA  SER A  18       3.814   7.399  -6.686  1.00  0.00           C 
ATOM    280  C   SER A  18       5.282   7.011  -6.557  1.00  0.00           C 
ATOM    281  O   SER A  18       5.631   5.833  -6.630  1.00  0.00           O 
ATOM    282  CB  SER A  18       3.319   8.029  -5.401  1.00  0.00           C 
ATOM    283  OG  SER A  18       3.655   7.265  -4.276  1.00  0.00           O 
ATOM    284  H   SER A  18       2.365   5.863  -6.333  1.00  0.00           H 
ATOM    285  HA  SER A  18       3.708   8.226  -7.389  1.00  0.00           H 
ATOM    286 1HB  SER A  18       3.765   9.018  -5.303  1.00  0.00           H 
ATOM    287 2HB  SER A  18       2.235   8.126  -5.453  1.00  0.00           H 
ATOM    288  HG  SER A  18       3.804   6.355  -4.541  1.00  0.00           H 
ATOM    289  N   LYS A  19       6.138   8.010  -6.366  1.00  0.00           N 
ATOM    290  CA  LYS A  19       7.579   7.807  -6.437  1.00  0.00           C 
ATOM    291  C   LYS A  19       8.049   6.823  -5.373  1.00  0.00           C 
ATOM    292  O   LYS A  19       8.614   5.776  -5.690  1.00  0.00           O 
ATOM    293  CB  LYS A  19       8.315   9.139  -6.283  1.00  0.00           C 
ATOM    294  CG  LYS A  19       9.832   9.029  -6.340  1.00  0.00           C 
ATOM    295  CD  LYS A  19      10.491  10.397  -6.225  1.00  0.00           C 
ATOM    296  CE  LYS A  19      12.007  10.289  -6.294  1.00  0.00           C 
ATOM    297  NZ  LYS A  19      12.666  11.617  -6.165  1.00  0.00           N 
ATOM    298  H   LYS A  19       5.778   8.932  -6.165  1.00  0.00           H 
ATOM    299  HA  LYS A  19       7.844   7.373  -7.401  1.00  0.00           H 
ATOM    300 1HB  LYS A  19       7.967   9.790  -7.085  1.00  0.00           H 
ATOM    301 2HB  LYS A  19       8.018   9.560  -5.322  1.00  0.00           H 
ATOM    302 1HG  LYS A  19      10.166   8.395  -5.518  1.00  0.00           H 
ATOM    303 2HG  LYS A  19      10.111   8.571  -7.288  1.00  0.00           H 
ATOM    304 1HD  LYS A  19      10.133  11.024  -7.042  1.00  0.00           H 
ATOM    305 2HD  LYS A  19      10.202  10.841  -5.272  1.00  0.00           H 
ATOM    306 1HE  LYS A  19      12.341   9.639  -5.487  1.00  0.00           H 
ATOM    307 2HE  LYS A  19      12.275   9.843  -7.252  1.00  0.00           H 
ATOM    308 1HZ  LYS A  19      13.668  11.502  -6.216  1.00  0.00           H 
ATOM    309 2HZ  LYS A  19      12.357  12.221  -6.914  1.00  0.00           H 
ATOM    310 3HZ  LYS A  19      12.419  12.030  -5.276  1.00  0.00           H 
ATOM    311  N   LYS A  20       7.815   7.166  -4.111  1.00  0.00           N 
ATOM    312  CA  LYS A  20       8.356   6.398  -2.996  1.00  0.00           C 
ATOM    313  C   LYS A  20       7.416   5.265  -2.601  1.00  0.00           C 
ATOM    314  O   LYS A  20       6.209   5.341  -2.827  1.00  0.00           O 
ATOM    315  CB  LYS A  20       8.617   7.308  -1.794  1.00  0.00           C 
ATOM    316  CG  LYS A  20       9.570   8.462  -2.075  1.00  0.00           C 
ATOM    317  CD  LYS A  20      10.959   7.955  -2.434  1.00  0.00           C 
ATOM    318  CE  LYS A  20      11.955   9.101  -2.545  1.00  0.00           C 
ATOM    319  NZ  LYS A  20      13.317   8.621  -2.908  1.00  0.00           N 
ATOM    320  H   LYS A  20       7.248   7.979  -3.920  1.00  0.00           H 
ATOM    321  HA  LYS A  20       9.298   5.932  -3.290  1.00  0.00           H 
ATOM    322 1HB  LYS A  20       7.650   7.705  -1.480  1.00  0.00           H 
ATOM    323 2HB  LYS A  20       9.027   6.684  -1.002  1.00  0.00           H 
ATOM    324 1HG  LYS A  20       9.171   9.049  -2.903  1.00  0.00           H 
ATOM    325 2HG  LYS A  20       9.630   9.086  -1.185  1.00  0.00           H 
ATOM    326 1HD  LYS A  20      11.287   7.260  -1.661  1.00  0.00           H 
ATOM    327 2HD  LYS A  20      10.901   7.433  -3.390  1.00  0.00           H 
ATOM    328 1HE  LYS A  20      11.598   9.792  -3.308  1.00  0.00           H 
ATOM    329 2HE  LYS A  20      11.995   9.612  -1.584  1.00  0.00           H 
ATOM    330 1HZ  LYS A  20      13.946   9.410  -2.971  1.00  0.00           H 
ATOM    331 2HZ  LYS A  20      13.649   7.981  -2.201  1.00  0.00           H 
ATOM    332 3HZ  LYS A  20      13.280   8.148  -3.800  1.00  0.00           H 
ATOM    333  N   PRO A  21       7.979   4.218  -2.009  1.00  0.00           N 
ATOM    334  CA  PRO A  21       7.188   3.079  -1.557  1.00  0.00           C 
ATOM    335  C   PRO A  21       6.097   3.515  -0.589  1.00  0.00           C 
ATOM    336  O   PRO A  21       6.249   4.504   0.129  1.00  0.00           O 
ATOM    337  CB  PRO A  21       8.212   2.153  -0.891  1.00  0.00           C 
ATOM    338  CG  PRO A  21       9.511   2.518  -1.527  1.00  0.00           C 
ATOM    339  CD  PRO A  21       9.433   4.002  -1.768  1.00  0.00           C 
ATOM    340  HA  PRO A  21       6.655   2.577  -2.378  1.00  0.00           H 
ATOM    341 1HB  PRO A  21       8.246   2.305   0.197  1.00  0.00           H 
ATOM    342 2HB  PRO A  21       7.970   1.093  -1.062  1.00  0.00           H 
ATOM    343 1HG  PRO A  21      10.358   2.267  -0.871  1.00  0.00           H 
ATOM    344 2HG  PRO A  21       9.660   1.971  -2.469  1.00  0.00           H 
ATOM    345 1HD  PRO A  21       9.787   4.583  -0.903  1.00  0.00           H 
ATOM    346 2HD  PRO A  21      10.037   4.314  -2.633  1.00  0.00           H 
ATOM    347  N   PRO A  22       4.995   2.773  -0.574  1.00  0.00           N 
ATOM    348  CA  PRO A  22       3.883   3.071   0.323  1.00  0.00           C 
ATOM    349  C   PRO A  22       4.345   3.118   1.774  1.00  0.00           C 
ATOM    350  O   PRO A  22       5.008   2.200   2.256  1.00  0.00           O 
ATOM    351  CB  PRO A  22       2.888   1.933   0.073  1.00  0.00           C 
ATOM    352  CG  PRO A  22       3.198   1.463  -1.308  1.00  0.00           C 
ATOM    353  CD  PRO A  22       4.689   1.608  -1.452  1.00  0.00           C 
ATOM    354  HA  PRO A  22       3.435   4.057   0.134  1.00  0.00           H 
ATOM    355 1HB  PRO A  22       3.009   1.121   0.806  1.00  0.00           H 
ATOM    356 2HB  PRO A  22       1.848   2.284   0.150  1.00  0.00           H 
ATOM    357 1HG  PRO A  22       2.885   0.419  -1.452  1.00  0.00           H 
ATOM    358 2HG  PRO A  22       2.667   2.065  -2.061  1.00  0.00           H 
ATOM    359 1HD  PRO A  22       5.228   0.708  -1.122  1.00  0.00           H 
ATOM    360 2HD  PRO A  22       4.989   1.799  -2.493  1.00  0.00           H 
ATOM    361  N   ALA A  23       3.990   4.197   2.465  1.00  0.00           N 
ATOM    362  CA  ALA A  23       4.367   4.368   3.863  1.00  0.00           C 
ATOM    363  C   ALA A  23       3.738   3.292   4.740  1.00  0.00           C 
ATOM    364  O   ALA A  23       4.253   2.969   5.810  1.00  0.00           O 
ATOM    365  CB  ALA A  23       3.971   5.754   4.354  1.00  0.00           C 
ATOM    366  H   ALA A  23       3.444   4.916   2.012  1.00  0.00           H 
ATOM    367  HA  ALA A  23       5.449   4.264   3.949  1.00  0.00           H 
ATOM    368 1HB  ALA A  23       4.260   5.865   5.398  1.00  0.00           H 
ATOM    369 2HB  ALA A  23       4.479   6.509   3.754  1.00  0.00           H 
ATOM    370 3HB  ALA A  23       2.894   5.878   4.259  1.00  0.00           H 
ATOM    371  N   LYS A  24       2.620   2.741   4.279  1.00  0.00           N 
ATOM    372  CA  LYS A  24       1.885   1.742   5.047  1.00  0.00           C 
ATOM    373  C   LYS A  24       2.193   0.333   4.554  1.00  0.00           C 
ATOM    374  O   LYS A  24       1.574  -0.636   4.992  1.00  0.00           O 
ATOM    375  CB  LYS A  24       0.381   2.009   4.974  1.00  0.00           C 
ATOM    376  CG  LYS A  24      -0.046   3.359   5.532  1.00  0.00           C 
ATOM    377  CD  LYS A  24      -1.552   3.549   5.430  1.00  0.00           C 
ATOM    378  CE  LYS A  24      -1.968   4.942   5.875  1.00  0.00           C 
ATOM    379  NZ  LYS A  24      -3.434   5.156   5.742  1.00  0.00           N 
ATOM    380  H   LYS A  24       2.269   3.021   3.375  1.00  0.00           H 
ATOM    381  HA  LYS A  24       2.195   1.779   6.093  1.00  0.00           H 
ATOM    382 1HB  LYS A  24       0.096   1.944   3.924  1.00  0.00           H 
ATOM    383 2HB  LYS A  24      -0.113   1.213   5.532  1.00  0.00           H 
ATOM    384 1HG  LYS A  24       0.257   3.413   6.578  1.00  0.00           H 
ATOM    385 2HG  LYS A  24       0.459   4.143   4.968  1.00  0.00           H 
ATOM    386 1HD  LYS A  24      -1.852   3.395   4.391  1.00  0.00           H 
ATOM    387 2HD  LYS A  24      -2.040   2.807   6.060  1.00  0.00           H 
ATOM    388 1HE  LYS A  24      -1.675   5.069   6.917  1.00  0.00           H 
ATOM    389 2HE  LYS A  24      -1.438   5.670   5.261  1.00  0.00           H 
ATOM    390 1HZ  LYS A  24      -3.666   6.090   6.047  1.00  0.00           H 
ATOM    391 2HZ  LYS A  24      -3.705   5.041   4.776  1.00  0.00           H 
ATOM    392 3HZ  LYS A  24      -3.926   4.483   6.312  1.00  0.00           H 
ATOM    393  N   LEU A  25       3.152   0.227   3.641  1.00  0.00           N 
ATOM    394  CA  LEU A  25       3.474  -1.048   3.014  1.00  0.00           C 
ATOM    395  C   LEU A  25       3.758  -2.120   4.059  1.00  0.00           C 
ATOM    396  O   LEU A  25       4.673  -1.983   4.870  1.00  0.00           O 
ATOM    397  CB  LEU A  25       4.678  -0.888   2.075  1.00  0.00           C 
ATOM    398  CG  LEU A  25       5.007  -2.118   1.220  1.00  0.00           C 
ATOM    399  CD1 LEU A  25       3.864  -2.406   0.257  1.00  0.00           C 
ATOM    400  CD2 LEU A  25       6.304  -1.877   0.461  1.00  0.00           C 
ATOM    401  H   LEU A  25       3.670   1.053   3.374  1.00  0.00           H 
ATOM    402  HA  LEU A  25       2.620  -1.398   2.436  1.00  0.00           H 
ATOM    403 1HB  LEU A  25       4.304  -0.083   1.444  1.00  0.00           H 
ATOM    404 2HB  LEU A  25       5.565  -0.547   2.610  1.00  0.00           H 
ATOM    405  HG  LEU A  25       5.170  -2.953   1.902  1.00  0.00           H 
ATOM    406 1HD1 LEU A  25       4.107  -3.281  -0.346  1.00  0.00           H 
ATOM    407 2HD1 LEU A  25       2.951  -2.598   0.822  1.00  0.00           H 
ATOM    408 3HD1 LEU A  25       3.713  -1.546  -0.396  1.00  0.00           H 
ATOM    409 1HD2 LEU A  25       6.537  -2.753  -0.146  1.00  0.00           H 
ATOM    410 2HD2 LEU A  25       6.191  -1.006  -0.186  1.00  0.00           H 
ATOM    411 3HD2 LEU A  25       7.113  -1.701   1.170  1.00  0.00           H 
ATOM    412  N   GLN A  26       2.965  -3.186   4.034  1.00  0.00           N 
ATOM    413  CA  GLN A  26       3.173  -4.316   4.932  1.00  0.00           C 
ATOM    414  C   GLN A  26       3.673  -5.538   4.171  1.00  0.00           C 
ATOM    415  O   GLN A  26       3.371  -5.713   2.991  1.00  0.00           O 
ATOM    416  CB  GLN A  26       1.877  -4.661   5.669  1.00  0.00           C 
ATOM    417  CG  GLN A  26       1.274  -3.502   6.444  1.00  0.00           C 
ATOM    418  CD  GLN A  26       2.200  -2.988   7.529  1.00  0.00           C 
ATOM    419  NE2 GLN A  26       2.528  -1.701   7.465  1.00  0.00           N 
ATOM    420  OE1 GLN A  26       2.616  -3.736   8.418  1.00  0.00           O 
ATOM    421  H   GLN A  26       2.198  -3.214   3.377  1.00  0.00           H 
ATOM    422  HA  GLN A  26       3.946  -4.067   5.659  1.00  0.00           H 
ATOM    423 1HB  GLN A  26       1.171  -5.009   4.916  1.00  0.00           H 
ATOM    424 2HB  GLN A  26       2.112  -5.478   6.352  1.00  0.00           H 
ATOM    425 1HG  GLN A  26       0.819  -2.640   5.956  1.00  0.00           H 
ATOM    426 2HG  GLN A  26       0.497  -4.107   6.912  1.00  0.00           H 
ATOM    427 1HE2 GLN A  26       3.135  -1.305   8.155  1.00  0.00           H 
ATOM    428 2HE2 GLN A  26       2.168  -1.129   6.729  1.00  0.00           H 
ATOM    429  N   PRO A  27       4.440  -6.381   4.855  1.00  0.00           N 
ATOM    430  CA  PRO A  27       4.965  -7.600   4.252  1.00  0.00           C 
ATOM    431  C   PRO A  27       3.857  -8.620   4.017  1.00  0.00           C 
ATOM    432  O   PRO A  27       2.868  -8.655   4.747  1.00  0.00           O 
ATOM    433  CB  PRO A  27       6.003  -8.100   5.261  1.00  0.00           C 
ATOM    434  CG  PRO A  27       5.537  -7.562   6.571  1.00  0.00           C 
ATOM    435  CD  PRO A  27       4.930  -6.220   6.257  1.00  0.00           C 
ATOM    436  HA  PRO A  27       5.407  -7.428   3.259  1.00  0.00           H 
ATOM    437 1HB  PRO A  27       6.054  -9.199   5.277  1.00  0.00           H 
ATOM    438 2HB  PRO A  27       7.012  -7.735   5.017  1.00  0.00           H 
ATOM    439 1HG  PRO A  27       4.799  -8.231   7.036  1.00  0.00           H 
ATOM    440 2HG  PRO A  27       6.374  -7.462   7.279  1.00  0.00           H 
ATOM    441 1HD  PRO A  27       4.105  -5.968   6.939  1.00  0.00           H 
ATOM    442 2HD  PRO A  27       5.666  -5.404   6.327  1.00  0.00           H 
ATOM    443  N   ARG A  28       4.030  -9.447   2.992  1.00  0.00           N 
ATOM    444  CA  ARG A  28       3.044 -10.468   2.658  1.00  0.00           C 
ATOM    445  C   ARG A  28       3.017 -11.573   3.705  1.00  0.00           C 
ATOM    446  O   ARG A  28       2.175 -11.761   4.212  1.00  0.00           O 
ATOM    447  O2  ARG A  28       4.006 -12.217   3.924  1.00  0.00           O 
ATOM    448  CB  ARG A  28       3.254 -11.031   1.260  1.00  0.00           C 
ATOM    449  CG  ARG A  28       2.202 -12.035   0.809  1.00  0.00           C 
ATOM    450  CD  ARG A  28       2.399 -12.550  -0.569  1.00  0.00           C 
ATOM    451  NE  ARG A  28       1.389 -13.499  -1.007  1.00  0.00           N 
ATOM    452  CZ  ARG A  28       1.373 -14.099  -2.212  1.00  0.00           C 
ATOM    453  NH1 ARG A  28       2.285 -13.823  -3.118  1.00  0.00           N 
ATOM    454  NH2 ARG A  28       0.400 -14.955  -2.472  1.00  0.00           N 
ATOM    455  H   ARG A  28       4.866  -9.368   2.431  1.00  0.00           H 
ATOM    456  HA  ARG A  28       2.047 -10.028   2.645  1.00  0.00           H 
ATOM    457 1HB  ARG A  28       3.262 -10.187   0.574  1.00  0.00           H 
ATOM    458 2HB  ARG A  28       4.232 -11.513   1.254  1.00  0.00           H 
ATOM    459 1HG  ARG A  28       2.218 -12.885   1.492  1.00  0.00           H 
ATOM    460 2HG  ARG A  28       1.225 -11.552   0.853  1.00  0.00           H 
ATOM    461 1HD  ARG A  28       2.383 -11.713  -1.266  1.00  0.00           H 
ATOM    462 2HD  ARG A  28       3.365 -13.050  -0.625  1.00  0.00           H 
ATOM    463  HE  ARG A  28       0.577 -13.851  -0.514  1.00  0.00           H 
ATOM    464 1HH1 ARG A  28       3.013 -13.153  -2.910  1.00  0.00           H 
ATOM    465 2HH1 ARG A  28       2.256 -14.283  -4.016  1.00  0.00           H 
ATOM    466 1HH2 ARG A  28      -0.305 -15.142  -1.772  1.00  0.00           H 
ATOM    467 2HH2 ARG A  28       0.364 -15.417  -3.369  1.00  0.00           H 
TER     468      ARG A  28
ENDMDL
MODEL        7
REMARK CONFORMATION    7 ENERGY      0.0000 
REMARK    FAMILY or FILE: GHSRg_top1000pro.pdb
ATOM      1  N   GLY A   1      -0.696 -14.451   2.105  1.00  0.00           N 
ATOM      2  CA  GLY A   1      -1.448 -13.316   2.628  1.00  0.00           C 
ATOM      3  C   GLY A   1      -1.812 -12.338   1.517  1.00  0.00           C 
ATOM      4  O   GLY A   1      -2.079 -11.164   1.775  1.00  0.00           O 
ATOM      5  H   GLY A   1      -0.294 -14.390   1.180  1.00  0.00           H 
ATOM      6 1HA  GLY A   1      -2.363 -13.680   3.095  1.00  0.00           H 
ATOM      7 2HA  GLY A   1      -0.843 -12.800   3.372  1.00  0.00           H 
ATOM      8  N   SER A   2      -1.821 -12.828   0.283  1.00  0.00           N 
ATOM      9  CA  SER A   2      -2.095 -11.985  -0.875  1.00  0.00           C 
ATOM     10  C   SER A   2      -3.526 -11.466  -0.851  1.00  0.00           C 
ATOM     11  O   SER A   2      -3.853 -10.487  -1.522  1.00  0.00           O 
ATOM     12  CB  SER A   2      -1.833 -12.754  -2.155  1.00  0.00           C 
ATOM     13  OG  SER A   2      -2.731 -13.814  -2.326  1.00  0.00           O 
ATOM     14  H   SER A   2      -1.632 -13.811   0.143  1.00  0.00           H 
ATOM     15  HA  SER A   2      -1.400 -11.151  -0.977  1.00  0.00           H 
ATOM     16 1HB  SER A   2      -1.925 -12.069  -2.998  1.00  0.00           H 
ATOM     17 2HB  SER A   2      -0.819 -13.152  -2.122  1.00  0.00           H 
ATOM     18  HG  SER A   2      -2.532 -14.274  -3.145  1.00  0.00           H 
ATOM     19  N   SER A   3      -4.378 -12.130  -0.077  1.00  0.00           N 
ATOM     20  CA  SER A   3      -5.775 -11.731   0.043  1.00  0.00           C 
ATOM     21  C   SER A   3      -5.922 -10.487   0.908  1.00  0.00           C 
ATOM     22  O   SER A   3      -6.969  -9.839   0.909  1.00  0.00           O 
ATOM     23  CB  SER A   3      -6.597 -12.871   0.613  1.00  0.00           C 
ATOM     24  OG  SER A   3      -6.246 -13.162   1.938  1.00  0.00           O 
ATOM     25  H   SER A   3      -4.049 -12.930   0.443  1.00  0.00           H 
ATOM     26  HA  SER A   3      -6.265 -11.573  -0.920  1.00  0.00           H 
ATOM     27 1HB  SER A   3      -7.650 -12.594   0.578  1.00  0.00           H 
ATOM     28 2HB  SER A   3      -6.436 -13.758   0.001  1.00  0.00           H 
ATOM     29  HG  SER A   3      -6.787 -13.886   2.260  1.00  0.00           H 
ATOM     30  N   PHE A   4      -4.867 -10.159   1.646  1.00  0.00           N 
ATOM     31  CA  PHE A   4      -4.875  -8.990   2.517  1.00  0.00           C 
ATOM     32  C   PHE A   4      -5.018  -7.704   1.713  1.00  0.00           C 
ATOM     33  O   PHE A   4      -4.292  -7.483   0.744  1.00  0.00           O 
ATOM     34  CB  PHE A   4      -3.600  -8.943   3.361  1.00  0.00           C 
ATOM     35  CG  PHE A   4      -3.455  -7.687   4.172  1.00  0.00           C 
ATOM     36  CD1 PHE A   4      -4.183  -7.512   5.341  1.00  0.00           C 
ATOM     37  CD2 PHE A   4      -2.593  -6.679   3.770  1.00  0.00           C 
ATOM     38  CE1 PHE A   4      -4.051  -6.356   6.087  1.00  0.00           C 
ATOM     39  CE2 PHE A   4      -2.459  -5.523   4.515  1.00  0.00           C 
ATOM     40  CZ  PHE A   4      -3.189  -5.362   5.676  1.00  0.00           C 
ATOM     41  H   PHE A   4      -4.038 -10.734   1.602  1.00  0.00           H 
ATOM     42  HA  PHE A   4      -5.735  -9.034   3.188  1.00  0.00           H 
ATOM     43 1HB  PHE A   4      -3.586  -9.773   4.066  1.00  0.00           H 
ATOM     44 2HB  PHE A   4      -2.723  -9.000   2.717  1.00  0.00           H 
ATOM     45  HD1 PHE A   4      -4.864  -8.297   5.667  1.00  0.00           H 
ATOM     46  HD2 PHE A   4      -2.016  -6.806   2.853  1.00  0.00           H 
ATOM     47  HE1 PHE A   4      -4.630  -6.231   7.002  1.00  0.00           H 
ATOM     48  HE2 PHE A   4      -1.777  -4.739   4.188  1.00  0.00           H 
ATOM     49  HZ  PHE A   4      -3.086  -4.452   6.264  1.00  0.00           H 
ATOM     50  N   LEU A   5      -5.959  -6.858   2.121  1.00  0.00           N 
ATOM     51  CA  LEU A   5      -6.098  -5.530   1.538  1.00  0.00           C 
ATOM     52  C   LEU A   5      -5.526  -4.461   2.459  1.00  0.00           C 
ATOM     53  O   LEU A   5      -5.974  -4.301   3.594  1.00  0.00           O 
ATOM     54  CB  LEU A   5      -7.573  -5.237   1.235  1.00  0.00           C 
ATOM     55  CG  LEU A   5      -7.866  -3.823   0.716  1.00  0.00           C 
ATOM     56  CD1 LEU A   5      -7.190  -3.611  -0.631  1.00  0.00           C 
ATOM     57  CD2 LEU A   5      -9.370  -3.623   0.602  1.00  0.00           C 
ATOM     58  H   LEU A   5      -6.593  -7.145   2.852  1.00  0.00           H 
ATOM     59  HA  LEU A   5      -5.531  -5.477   0.610  1.00  0.00           H 
ATOM     60 1HB  LEU A   5      -7.741  -5.967   0.443  1.00  0.00           H 
ATOM     61 2HB  LEU A   5      -8.216  -5.471   2.085  1.00  0.00           H 
ATOM     62  HG  LEU A   5      -7.492  -3.121   1.462  1.00  0.00           H 
ATOM     63 1HD1 LEU A   5      -7.402  -2.604  -0.991  1.00  0.00           H 
ATOM     64 2HD1 LEU A   5      -6.112  -3.735  -0.521  1.00  0.00           H 
ATOM     65 3HD1 LEU A   5      -7.569  -4.340  -1.347  1.00  0.00           H 
ATOM     66 1HD2 LEU A   5      -9.576  -2.617   0.234  1.00  0.00           H 
ATOM     67 2HD2 LEU A   5      -9.784  -4.355  -0.091  1.00  0.00           H 
ATOM     68 3HD2 LEU A   5      -9.830  -3.752   1.582  1.00  0.00           H 
ATOM     69  N   SER A   6      -4.532  -3.731   1.963  1.00  0.00           N 
ATOM     70  CA  SER A   6      -3.931  -2.640   2.722  1.00  0.00           C 
ATOM     71  C   SER A   6      -4.918  -1.497   2.919  1.00  0.00           C 
ATOM     72  O   SER A   6      -5.805  -1.280   2.095  1.00  0.00           O 
ATOM     73  CB  SER A   6      -2.682  -2.144   2.019  1.00  0.00           C 
ATOM     74  OG  SER A   6      -1.684  -3.127   1.962  1.00  0.00           O 
ATOM     75  H   SER A   6      -4.185  -3.936   1.037  1.00  0.00           H 
ATOM     76  HA  SER A   6      -3.527  -2.954   3.685  1.00  0.00           H 
ATOM     77 1HB  SER A   6      -2.947  -1.848   1.005  1.00  0.00           H 
ATOM     78 2HB  SER A   6      -2.297  -1.279   2.560  1.00  0.00           H 
ATOM     79  HG  SER A   6      -0.927  -2.786   1.479  1.00  0.00           H 
ATOM     80  N   PRO A   7      -4.758  -0.767   4.019  1.00  0.00           N 
ATOM     81  CA  PRO A   7      -5.572   0.412   4.281  1.00  0.00           C 
ATOM     82  C   PRO A   7      -5.451   1.427   3.153  1.00  0.00           C 
ATOM     83  O   PRO A   7      -4.390   1.568   2.542  1.00  0.00           O 
ATOM     84  CB  PRO A   7      -5.030   0.956   5.606  1.00  0.00           C 
ATOM     85  CG  PRO A   7      -4.364  -0.217   6.243  1.00  0.00           C 
ATOM     86  CD  PRO A   7      -3.780  -1.012   5.105  1.00  0.00           C 
ATOM     87  HA  PRO A   7      -6.646   0.183   4.340  1.00  0.00           H 
ATOM     88 1HB  PRO A   7      -4.318   1.778   5.443  1.00  0.00           H 
ATOM     89 2HB  PRO A   7      -5.836   1.348   6.242  1.00  0.00           H 
ATOM     90 1HG  PRO A   7      -3.579   0.104   6.945  1.00  0.00           H 
ATOM     91 2HG  PRO A   7      -5.083  -0.819   6.819  1.00  0.00           H 
ATOM     92 1HD  PRO A   7      -2.774  -0.664   4.829  1.00  0.00           H 
ATOM     93 2HD  PRO A   7      -3.696  -2.082   5.345  1.00  0.00           H 
ATOM     94  N   GLU A   8      -6.542   2.135   2.878  1.00  0.00           N 
ATOM     95  CA  GLU A   8      -6.545   3.172   1.855  1.00  0.00           C 
ATOM     96  C   GLU A   8      -5.571   4.290   2.198  1.00  0.00           C 
ATOM     97  O   GLU A   8      -4.775   4.715   1.360  1.00  0.00           O 
ATOM     98  CB  GLU A   8      -7.956   3.741   1.673  1.00  0.00           C 
ATOM     99  CG  GLU A   8      -8.072   4.794   0.580  1.00  0.00           C 
ATOM    100  CD  GLU A   8      -7.784   4.208  -0.775  1.00  0.00           C 
ATOM    101  OE1 GLU A   8      -8.322   3.172  -1.081  1.00  0.00           O 
ATOM    102  OE2 GLU A   8      -7.116   4.854  -1.549  1.00  0.00           O 
ATOM    103  H   GLU A   8      -7.391   1.948   3.394  1.00  0.00           H 
ATOM    104  HA  GLU A   8      -6.214   2.753   0.904  1.00  0.00           H 
ATOM    105 1HB  GLU A   8      -8.609   2.900   1.438  1.00  0.00           H 
ATOM    106 2HB  GLU A   8      -8.249   4.175   2.628  1.00  0.00           H 
ATOM    107 1HG  GLU A   8      -9.040   5.293   0.561  1.00  0.00           H 
ATOM    108 2HG  GLU A   8      -7.298   5.515   0.836  1.00  0.00           H 
ATOM    109  N   HIS A   9      -5.636   4.764   3.439  1.00  0.00           N 
ATOM    110  CA  HIS A   9      -4.733   5.808   3.909  1.00  0.00           C 
ATOM    111  C   HIS A   9      -3.277   5.408   3.705  1.00  0.00           C 
ATOM    112  O   HIS A   9      -2.463   6.205   3.239  1.00  0.00           O 
ATOM    113  CB  HIS A   9      -4.988   6.120   5.386  1.00  0.00           C 
ATOM    114  CG  HIS A   9      -4.012   7.093   5.973  1.00  0.00           C 
ATOM    115  CD2 HIS A   9      -4.015   8.446   6.010  1.00  0.00           C 
ATOM    116  ND1 HIS A   9      -2.865   6.693   6.622  1.00  0.00           N 
ATOM    117  CE1 HIS A   9      -2.201   7.759   7.033  1.00  0.00           C 
ATOM    118  NE2 HIS A   9      -2.878   8.835   6.674  1.00  0.00           N 
ATOM    119  H   HIS A   9      -6.330   4.392   4.071  1.00  0.00           H 
ATOM    120  HA  HIS A   9      -4.888   6.716   3.327  1.00  0.00           H 
ATOM    121 1HB  HIS A   9      -5.980   6.559   5.511  1.00  0.00           H 
ATOM    122 2HB  HIS A   9      -4.917   5.209   5.980  1.00  0.00           H 
ATOM    123  HD2 HIS A   9      -4.710   9.196   5.631  1.00  0.00           H 
ATOM    124  HE1 HIS A   9      -1.259   7.656   7.571  1.00  0.00           H 
ATOM    125  HE2 HIS A   9      -2.611   9.794   6.853  1.00  0.00           H 
ATOM    126  N   GLN A  10      -2.955   4.168   4.058  1.00  0.00           N 
ATOM    127  CA  GLN A  10      -1.574   3.698   4.030  1.00  0.00           C 
ATOM    128  C   GLN A  10      -1.108   3.442   2.602  1.00  0.00           C 
ATOM    129  O   GLN A  10       0.064   3.628   2.280  1.00  0.00           O 
ATOM    130  CB  GLN A  10      -1.428   2.420   4.860  1.00  0.00           C 
ATOM    131  CG  GLN A  10      -1.576   2.629   6.358  1.00  0.00           C 
ATOM    132  CD  GLN A  10      -0.524   3.567   6.917  1.00  0.00           C 
ATOM    133  NE2 GLN A  10      -0.971   4.657   7.532  1.00  0.00           N 
ATOM    134  OE1 GLN A  10       0.679   3.313   6.804  1.00  0.00           O 
ATOM    135  H   GLN A  10      -3.684   3.535   4.353  1.00  0.00           H 
ATOM    136  HA  GLN A  10      -0.918   4.468   4.438  1.00  0.00           H 
ATOM    137 1HB  GLN A  10      -2.189   1.725   4.506  1.00  0.00           H 
ATOM    138 2HB  GLN A  10      -0.439   2.014   4.641  1.00  0.00           H 
ATOM    139 1HG  GLN A  10      -2.527   2.874   6.827  1.00  0.00           H 
ATOM    140 2HG  GLN A  10      -1.298   1.606   6.615  1.00  0.00           H 
ATOM    141 1HE2 GLN A  10      -0.323   5.313   7.922  1.00  0.00           H 
ATOM    142 2HE2 GLN A  10      -1.954   4.823   7.603  1.00  0.00           H 
ATOM    143  N   ARG A  11      -2.035   3.013   1.753  1.00  0.00           N 
ATOM    144  CA  ARG A  11      -1.741   2.816   0.337  1.00  0.00           C 
ATOM    145  C   ARG A  11      -1.401   4.136  -0.344  1.00  0.00           C 
ATOM    146  O   ARG A  11      -0.476   4.206  -1.153  1.00  0.00           O 
ATOM    147  CB  ARG A  11      -2.867   2.091  -0.386  1.00  0.00           C 
ATOM    148  CG  ARG A  11      -2.725   0.579  -0.438  1.00  0.00           C 
ATOM    149  CD  ARG A  11      -3.817  -0.115  -1.169  1.00  0.00           C 
ATOM    150  NE  ARG A  11      -5.047  -0.269  -0.409  1.00  0.00           N 
ATOM    151  CZ  ARG A  11      -6.176   0.433  -0.629  1.00  0.00           C 
ATOM    152  NH1 ARG A  11      -6.224   1.363  -1.557  1.00  0.00           N 
ATOM    153  NH2 ARG A  11      -7.226   0.178   0.131  1.00  0.00           N 
ATOM    154  H   ARG A  11      -2.964   2.816   2.095  1.00  0.00           H 
ATOM    155  HA  ARG A  11      -0.867   2.174   0.227  1.00  0.00           H 
ATOM    156 1HB  ARG A  11      -3.792   2.348   0.126  1.00  0.00           H 
ATOM    157 2HB  ARG A  11      -2.896   2.483  -1.403  1.00  0.00           H 
ATOM    158 1HG  ARG A  11      -1.784   0.335  -0.931  1.00  0.00           H 
ATOM    159 2HG  ARG A  11      -2.709   0.197   0.584  1.00  0.00           H 
ATOM    160 1HD  ARG A  11      -4.057   0.452  -2.067  1.00  0.00           H 
ATOM    161 2HD  ARG A  11      -3.477  -1.111  -1.448  1.00  0.00           H 
ATOM    162  HE  ARG A  11      -5.254  -0.890   0.364  1.00  0.00           H 
ATOM    163 1HH1 ARG A  11      -5.407   1.558  -2.116  1.00  0.00           H 
ATOM    164 2HH1 ARG A  11      -7.080   1.878  -1.705  1.00  0.00           H 
ATOM    165 1HH2 ARG A  11      -7.167  -0.528   0.851  1.00  0.00           H 
ATOM    166 2HH2 ARG A  11      -8.085   0.690  -0.012  1.00  0.00           H 
ATOM    167  N   VAL A  12      -2.151   5.180  -0.009  1.00  0.00           N 
ATOM    168  CA  VAL A  12      -1.884   6.515  -0.531  1.00  0.00           C 
ATOM    169  C   VAL A  12      -0.542   7.040  -0.037  1.00  0.00           C 
ATOM    170  O   VAL A  12       0.289   7.486  -0.826  1.00  0.00           O 
ATOM    171  CB  VAL A  12      -2.990   7.508  -0.133  1.00  0.00           C 
ATOM    172  CG1 VAL A  12      -2.587   8.929  -0.499  1.00  0.00           C 
ATOM    173  CG2 VAL A  12      -4.304   7.142  -0.807  1.00  0.00           C 
ATOM    174  H   VAL A  12      -2.928   5.045   0.623  1.00  0.00           H 
ATOM    175  HA  VAL A  12      -1.798   6.505  -1.618  1.00  0.00           H 
ATOM    176  HB  VAL A  12      -3.158   7.443   0.942  1.00  0.00           H 
ATOM    177 1HG1 VAL A  12      -3.381   9.618  -0.210  1.00  0.00           H 
ATOM    178 2HG1 VAL A  12      -1.669   9.193   0.028  1.00  0.00           H 
ATOM    179 3HG1 VAL A  12      -2.422   8.996  -1.573  1.00  0.00           H 
ATOM    180 1HG2 VAL A  12      -5.075   7.853  -0.516  1.00  0.00           H 
ATOM    181 2HG2 VAL A  12      -4.177   7.166  -1.889  1.00  0.00           H 
ATOM    182 3HG2 VAL A  12      -4.603   6.139  -0.500  1.00  0.00           H 
ATOM    183  N   GLN A  13      -0.336   6.984   1.275  1.00  0.00           N 
ATOM    184  CA  GLN A  13       0.925   7.405   1.872  1.00  0.00           C 
ATOM    185  C   GLN A  13       2.107   6.710   1.208  1.00  0.00           C 
ATOM    186  O   GLN A  13       2.988   7.361   0.647  1.00  0.00           O 
ATOM    187  CB  GLN A  13       0.931   7.113   3.374  1.00  0.00           C 
ATOM    188  CG  GLN A  13       2.239   7.451   4.068  1.00  0.00           C 
ATOM    189  CD  GLN A  13       2.261   6.997   5.516  1.00  0.00           C 
ATOM    190  NE2 GLN A  13       3.456   6.884   6.083  1.00  0.00           N 
ATOM    191  OE1 GLN A  13       1.212   6.756   6.120  1.00  0.00           O 
ATOM    192  H   GLN A  13      -1.074   6.641   1.874  1.00  0.00           H 
ATOM    193  HA  GLN A  13       1.065   8.474   1.712  1.00  0.00           H 
ATOM    194 1HB  GLN A  13       0.121   7.696   3.812  1.00  0.00           H 
ATOM    195 2HB  GLN A  13       0.715   6.052   3.490  1.00  0.00           H 
ATOM    196 1HG  GLN A  13       3.213   7.224   3.634  1.00  0.00           H 
ATOM    197 2HG  GLN A  13       2.074   8.528   4.047  1.00  0.00           H 
ATOM    198 1HE2 GLN A  13       3.532   6.590   7.037  1.00  0.00           H 
ATOM    199 2HE2 GLN A  13       4.282   7.092   5.557  1.00  0.00           H 
ATOM    200  N   GLN A  14       2.121   5.382   1.276  1.00  0.00           N 
ATOM    201  CA  GLN A  14       3.200   4.597   0.691  1.00  0.00           C 
ATOM    202  C   GLN A  14       3.400   4.945  -0.779  1.00  0.00           C 
ATOM    203  O   GLN A  14       4.532   5.083  -1.245  1.00  0.00           O 
ATOM    204  CB  GLN A  14       2.910   3.099   0.831  1.00  0.00           C 
ATOM    205  CG  GLN A  14       3.079   2.563   2.243  1.00  0.00           C 
ATOM    206  CD  GLN A  14       4.528   2.269   2.580  1.00  0.00           C 
ATOM    207  NE2 GLN A  14       4.796   1.042   3.012  1.00  0.00           N 
ATOM    208  OE1 GLN A  14       5.398   3.134   2.453  1.00  0.00           O 
ATOM    209  H   GLN A  14       1.365   4.906   1.746  1.00  0.00           H 
ATOM    210  HA  GLN A  14       4.138   4.831   1.195  1.00  0.00           H 
ATOM    211 1HB  GLN A  14       1.884   2.945   0.498  1.00  0.00           H 
ATOM    212 2HB  GLN A  14       3.592   2.583   0.158  1.00  0.00           H 
ATOM    213 1HG  GLN A  14       2.622   3.036   3.112  1.00  0.00           H 
ATOM    214 2HG  GLN A  14       2.574   1.619   2.037  1.00  0.00           H 
ATOM    215 1HE2 GLN A  14       5.734   0.788   3.248  1.00  0.00           H 
ATOM    216 2HE2 GLN A  14       4.061   0.369   3.099  1.00  0.00           H 
ATOM    217  N   ARG A  15       2.296   5.087  -1.505  1.00  0.00           N 
ATOM    218  CA  ARG A  15       2.349   5.381  -2.931  1.00  0.00           C 
ATOM    219  C   ARG A  15       2.915   6.771  -3.187  1.00  0.00           C 
ATOM    220  O   ARG A  15       3.369   7.075  -4.290  1.00  0.00           O 
ATOM    221  CB  ARG A  15       0.998   5.197  -3.606  1.00  0.00           C 
ATOM    222  CG  ARG A  15       0.986   5.480  -5.099  1.00  0.00           C 
ATOM    223  CD  ARG A  15       1.826   4.557  -5.906  1.00  0.00           C 
ATOM    224  NE  ARG A  15       1.900   4.890  -7.319  1.00  0.00           N 
ATOM    225  CZ  ARG A  15       2.753   5.789  -7.850  1.00  0.00           C 
ATOM    226  NH1 ARG A  15       3.577   6.473  -7.088  1.00  0.00           N 
ATOM    227  NH2 ARG A  15       2.722   5.982  -9.157  1.00  0.00           N 
ATOM    228  H   ARG A  15       1.398   4.988  -1.056  1.00  0.00           H 
ATOM    229  HA  ARG A  15       3.019   4.678  -3.428  1.00  0.00           H 
ATOM    230 1HB  ARG A  15       0.694   4.165  -3.434  1.00  0.00           H 
ATOM    231 2HB  ARG A  15       0.300   5.868  -3.108  1.00  0.00           H 
ATOM    232 1HG  ARG A  15      -0.042   5.398  -5.459  1.00  0.00           H 
ATOM    233 2HG  ARG A  15       1.349   6.495  -5.262  1.00  0.00           H 
ATOM    234 1HD  ARG A  15       2.843   4.572  -5.513  1.00  0.00           H 
ATOM    235 2HD  ARG A  15       1.421   3.550  -5.827  1.00  0.00           H 
ATOM    236  HE  ARG A  15       1.362   4.528  -8.095  1.00  0.00           H 
ATOM    237 1HH1 ARG A  15       3.576   6.327  -6.087  1.00  0.00           H 
ATOM    238 2HH1 ARG A  15       4.207   7.142  -7.506  1.00  0.00           H 
ATOM    239 1HH2 ARG A  15       2.069   5.460  -9.727  1.00  0.00           H 
ATOM    240 2HH2 ARG A  15       3.349   6.649  -9.580  1.00  0.00           H 
ATOM    241  N   LYS A  16       2.885   7.615  -2.159  1.00  0.00           N 
ATOM    242  CA  LYS A  16       3.562   8.905  -2.208  1.00  0.00           C 
ATOM    243  C   LYS A  16       5.011   8.783  -1.754  1.00  0.00           C 
ATOM    244  O   LYS A  16       5.841   9.640  -2.057  1.00  0.00           O 
ATOM    245  CB  LYS A  16       2.825   9.929  -1.344  1.00  0.00           C 
ATOM    246  CG  LYS A  16       1.481  10.374  -1.905  1.00  0.00           C 
ATOM    247  CD  LYS A  16       0.827  11.418  -1.011  1.00  0.00           C 
ATOM    248  CE  LYS A  16      -0.469  11.933  -1.620  1.00  0.00           C 
ATOM    249  NZ  LYS A  16      -1.120  12.957  -0.758  1.00  0.00           N 
ATOM    250  H   LYS A  16       2.379   7.355  -1.324  1.00  0.00           H 
ATOM    251  HA  LYS A  16       3.589   9.271  -3.235  1.00  0.00           H 
ATOM    252 1HB  LYS A  16       2.678   9.474  -0.364  1.00  0.00           H 
ATOM    253 2HB  LYS A  16       3.480  10.796  -1.245  1.00  0.00           H 
ATOM    254 1HG  LYS A  16       1.641  10.793  -2.898  1.00  0.00           H 
ATOM    255 2HG  LYS A  16       0.832   9.501  -1.980  1.00  0.00           H 
ATOM    256 1HD  LYS A  16       0.620  10.965  -0.041  1.00  0.00           H 
ATOM    257 2HD  LYS A  16       1.521  12.248  -0.882  1.00  0.00           H 
ATOM    258 1HE  LYS A  16      -0.241  12.369  -2.591  1.00  0.00           H 
ATOM    259 2HE  LYS A  16      -1.144  11.088  -1.751  1.00  0.00           H 
ATOM    260 1HZ  LYS A  16      -1.974  13.271  -1.195  1.00  0.00           H 
ATOM    261 2HZ  LYS A  16      -1.332  12.552   0.144  1.00  0.00           H 
ATOM    262 3HZ  LYS A  16      -0.495  13.740  -0.636  1.00  0.00           H 
ATOM    263  N   GLU A  17       5.310   7.712  -1.026  1.00  0.00           N 
ATOM    264  CA  GLU A  17       6.661   7.471  -0.534  1.00  0.00           C 
ATOM    265  C   GLU A  17       7.475   6.662  -1.535  1.00  0.00           C 
ATOM    266  O   GLU A  17       8.705   6.638  -1.475  1.00  0.00           O 
ATOM    267  CB  GLU A  17       6.621   6.753   0.817  1.00  0.00           C 
ATOM    268  CG  GLU A  17       6.050   7.586   1.954  1.00  0.00           C 
ATOM    269  CD  GLU A  17       5.862   6.760   3.196  1.00  0.00           C 
ATOM    270  OE1 GLU A  17       6.049   5.568   3.126  1.00  0.00           O 
ATOM    271  OE2 GLU A  17       5.640   7.329   4.237  1.00  0.00           O 
ATOM    272  H   GLU A  17       4.582   7.047  -0.807  1.00  0.00           H 
ATOM    273  HA  GLU A  17       7.182   8.421  -0.408  1.00  0.00           H 
ATOM    274 1HB  GLU A  17       6.014   5.858   0.682  1.00  0.00           H 
ATOM    275 2HB  GLU A  17       7.646   6.466   1.055  1.00  0.00           H 
ATOM    276 1HG  GLU A  17       6.650   8.464   2.193  1.00  0.00           H 
ATOM    277 2HG  GLU A  17       5.079   7.903   1.579  1.00  0.00           H 
ATOM    278  N   SER A  18       6.784   5.998  -2.454  1.00  0.00           N 
ATOM    279  CA  SER A  18       7.440   5.167  -3.456  1.00  0.00           C 
ATOM    280  C   SER A  18       6.637   5.128  -4.750  1.00  0.00           C 
ATOM    281  O   SER A  18       5.550   5.700  -4.836  1.00  0.00           O 
ATOM    282  CB  SER A  18       7.646   3.765  -2.919  1.00  0.00           C 
ATOM    283  OG  SER A  18       6.439   3.061  -2.809  1.00  0.00           O 
ATOM    284  H   SER A  18       5.776   6.071  -2.459  1.00  0.00           H 
ATOM    285  HA  SER A  18       8.466   5.472  -3.666  1.00  0.00           H 
ATOM    286 1HB  SER A  18       8.309   3.227  -3.594  1.00  0.00           H 
ATOM    287 2HB  SER A  18       8.108   3.832  -1.935  1.00  0.00           H 
ATOM    288  HG  SER A  18       5.789   3.608  -2.362  1.00  0.00           H 
ATOM    289  N   LYS A  19       7.178   4.449  -5.756  1.00  0.00           N 
ATOM    290  CA  LYS A  19       6.512   4.331  -7.047  1.00  0.00           C 
ATOM    291  C   LYS A  19       5.910   2.944  -7.232  1.00  0.00           C 
ATOM    292  O   LYS A  19       5.457   2.592  -8.320  1.00  0.00           O 
ATOM    293  CB  LYS A  19       7.489   4.635  -8.184  1.00  0.00           C 
ATOM    294  CG  LYS A  19       8.035   6.057  -8.180  1.00  0.00           C 
ATOM    295  CD  LYS A  19       8.946   6.302  -9.374  1.00  0.00           C 
ATOM    296  CE  LYS A  19       9.520   7.712  -9.352  1.00  0.00           C 
ATOM    297  NZ  LYS A  19      10.417   7.965 -10.512  1.00  0.00           N 
ATOM    298  H   LYS A  19       8.075   4.003  -5.621  1.00  0.00           H 
ATOM    299  HA  LYS A  19       5.684   5.037  -7.102  1.00  0.00           H 
ATOM    300 1HB  LYS A  19       8.315   3.929  -8.093  1.00  0.00           H 
ATOM    301 2HB  LYS A  19       6.959   4.453  -9.119  1.00  0.00           H 
ATOM    302 1HG  LYS A  19       7.194   6.750  -8.215  1.00  0.00           H 
ATOM    303 2HG  LYS A  19       8.594   6.211  -7.258  1.00  0.00           H 
ATOM    304 1HD  LYS A  19       9.760   5.576  -9.345  1.00  0.00           H 
ATOM    305 2HD  LYS A  19       8.367   6.161 -10.288  1.00  0.00           H 
ATOM    306 1HE  LYS A  19       8.693   8.418  -9.373  1.00  0.00           H 
ATOM    307 2HE  LYS A  19      10.081   7.838  -8.426  1.00  0.00           H 
ATOM    308 1HZ  LYS A  19      10.777   8.907 -10.459  1.00  0.00           H 
ATOM    309 2HZ  LYS A  19      11.186   7.310 -10.493  1.00  0.00           H 
ATOM    310 3HZ  LYS A  19       9.898   7.849 -11.372  1.00  0.00           H 
ATOM    311  N   LYS A  20       5.908   2.158  -6.160  1.00  0.00           N 
ATOM    312  CA  LYS A  20       5.432   0.781  -6.221  1.00  0.00           C 
ATOM    313  C   LYS A  20       3.909   0.724  -6.220  1.00  0.00           C 
ATOM    314  O   LYS A  20       3.246   1.613  -5.684  1.00  0.00           O 
ATOM    315  CB  LYS A  20       5.989  -0.030  -5.050  1.00  0.00           C 
ATOM    316  CG  LYS A  20       7.498  -0.230  -5.083  1.00  0.00           C 
ATOM    317  CD  LYS A  20       7.977  -1.034  -3.886  1.00  0.00           C 
ATOM    318  CE  LYS A  20       9.485  -1.241  -3.923  1.00  0.00           C 
ATOM    319  NZ  LYS A  20       9.970  -2.020  -2.751  1.00  0.00           N 
ATOM    320  H   LYS A  20       6.246   2.523  -5.281  1.00  0.00           H 
ATOM    321  HA  LYS A  20       5.760   0.318  -7.151  1.00  0.00           H 
ATOM    322 1HB  LYS A  20       5.713   0.497  -4.136  1.00  0.00           H 
ATOM    323 2HB  LYS A  20       5.495  -1.003  -5.070  1.00  0.00           H 
ATOM    324 1HG  LYS A  20       7.757  -0.756  -6.002  1.00  0.00           H 
ATOM    325 2HG  LYS A  20       7.977   0.749  -5.079  1.00  0.00           H 
ATOM    326 1HD  LYS A  20       7.705  -0.499  -2.975  1.00  0.00           H 
ATOM    327 2HD  LYS A  20       7.480  -2.005  -3.897  1.00  0.00           H 
ATOM    328 1HE  LYS A  20       9.735  -1.772  -4.840  1.00  0.00           H 
ATOM    329 2HE  LYS A  20       9.963  -0.262  -3.930  1.00  0.00           H 
ATOM    330 1HZ  LYS A  20      10.970  -2.133  -2.813  1.00  0.00           H 
ATOM    331 2HZ  LYS A  20       9.738  -1.527  -1.900  1.00  0.00           H 
ATOM    332 3HZ  LYS A  20       9.527  -2.928  -2.745  1.00  0.00           H 
ATOM    333  N   PRO A  21       3.361  -0.326  -6.821  1.00  0.00           N 
ATOM    334  CA  PRO A  21       1.917  -0.526  -6.850  1.00  0.00           C 
ATOM    335  C   PRO A  21       1.337  -0.547  -5.442  1.00  0.00           C 
ATOM    336  O   PRO A  21       1.868  -1.208  -4.551  1.00  0.00           O 
ATOM    337  CB  PRO A  21       1.739  -1.867  -7.569  1.00  0.00           C 
ATOM    338  CG  PRO A  21       2.974  -2.016  -8.388  1.00  0.00           C 
ATOM    339  CD  PRO A  21       4.076  -1.403  -7.566  1.00  0.00           C 
ATOM    340  HA  PRO A  21       1.386   0.289  -7.364  1.00  0.00           H 
ATOM    341 1HB  PRO A  21       1.632  -2.696  -6.853  1.00  0.00           H 
ATOM    342 2HB  PRO A  21       0.838  -1.868  -8.201  1.00  0.00           H 
ATOM    343 1HG  PRO A  21       3.183  -3.075  -8.603  1.00  0.00           H 
ATOM    344 2HG  PRO A  21       2.873  -1.505  -9.358  1.00  0.00           H 
ATOM    345 1HD  PRO A  21       4.536  -2.130  -6.878  1.00  0.00           H 
ATOM    346 2HD  PRO A  21       4.885  -0.997  -8.191  1.00  0.00           H 
ATOM    347  N   PRO A  22       0.242   0.181  -5.248  1.00  0.00           N 
ATOM    348  CA  PRO A  22      -0.424   0.231  -3.951  1.00  0.00           C 
ATOM    349  C   PRO A  22      -0.965  -1.137  -3.557  1.00  0.00           C 
ATOM    350  O   PRO A  22      -1.140  -1.428  -2.374  1.00  0.00           O 
ATOM    351  CB  PRO A  22      -1.543   1.261  -4.145  1.00  0.00           C 
ATOM    352  CG  PRO A  22      -1.778   1.279  -5.617  1.00  0.00           C 
ATOM    353  CD  PRO A  22      -0.427   1.052  -6.240  1.00  0.00           C 
ATOM    354  HA  PRO A  22       0.256   0.514  -3.134  1.00  0.00           H 
ATOM    355 1HB  PRO A  22      -2.453   0.973  -3.601  1.00  0.00           H 
ATOM    356 2HB  PRO A  22      -1.246   2.253  -3.776  1.00  0.00           H 
ATOM    357 1HG  PRO A  22      -2.489   0.496  -5.917  1.00  0.00           H 
ATOM    358 2HG  PRO A  22      -2.205   2.241  -5.939  1.00  0.00           H 
ATOM    359 1HD  PRO A  22      -0.499   0.561  -7.222  1.00  0.00           H 
ATOM    360 2HD  PRO A  22       0.125   1.992  -6.391  1.00  0.00           H 
ATOM    361  N   ALA A  23      -1.230  -1.973  -4.556  1.00  0.00           N 
ATOM    362  CA  ALA A  23      -1.674  -3.340  -4.312  1.00  0.00           C 
ATOM    363  C   ALA A  23      -0.591  -4.157  -3.619  1.00  0.00           C 
ATOM    364  O   ALA A  23      -0.883  -5.119  -2.911  1.00  0.00           O 
ATOM    365  CB  ALA A  23      -2.089  -4.003  -5.618  1.00  0.00           C 
ATOM    366  H   ALA A  23      -1.118  -1.653  -5.508  1.00  0.00           H 
ATOM    367  HA  ALA A  23      -2.537  -3.314  -3.645  1.00  0.00           H 
ATOM    368 1HB  ALA A  23      -2.417  -5.023  -5.418  1.00  0.00           H 
ATOM    369 2HB  ALA A  23      -2.905  -3.439  -6.068  1.00  0.00           H 
ATOM    370 3HB  ALA A  23      -1.241  -4.023  -6.301  1.00  0.00           H 
ATOM    371  N   LYS A  24       0.662  -3.768  -3.829  1.00  0.00           N 
ATOM    372  CA  LYS A  24       1.793  -4.471  -3.235  1.00  0.00           C 
ATOM    373  C   LYS A  24       2.268  -3.778  -1.964  1.00  0.00           C 
ATOM    374  O   LYS A  24       2.767  -4.423  -1.043  1.00  0.00           O 
ATOM    375  CB  LYS A  24       2.944  -4.578  -4.238  1.00  0.00           C 
ATOM    376  CG  LYS A  24       2.616  -5.385  -5.487  1.00  0.00           C 
ATOM    377  CD  LYS A  24       3.794  -5.413  -6.451  1.00  0.00           C 
ATOM    378  CE  LYS A  24       3.428  -6.113  -7.752  1.00  0.00           C 
ATOM    379  NZ  LYS A  24       4.532  -6.051  -8.747  1.00  0.00           N 
ATOM    380  H   LYS A  24       0.835  -2.963  -4.413  1.00  0.00           H 
ATOM    381  HA  LYS A  24       1.490  -5.477  -2.945  1.00  0.00           H 
ATOM    382 1HB  LYS A  24       3.213  -3.560  -4.523  1.00  0.00           H 
ATOM    383 2HB  LYS A  24       3.780  -5.042  -3.716  1.00  0.00           H 
ATOM    384 1HG  LYS A  24       2.369  -6.402  -5.186  1.00  0.00           H 
ATOM    385 2HG  LYS A  24       1.755  -4.931  -5.976  1.00  0.00           H 
ATOM    386 1HD  LYS A  24       4.092  -4.384  -6.664  1.00  0.00           H 
ATOM    387 2HD  LYS A  24       4.620  -5.939  -5.975  1.00  0.00           H 
ATOM    388 1HE  LYS A  24       3.201  -7.154  -7.526  1.00  0.00           H 
ATOM    389 2HE  LYS A  24       2.541  -5.630  -8.163  1.00  0.00           H 
ATOM    390 1HZ  LYS A  24       4.251  -6.526  -9.593  1.00  0.00           H 
ATOM    391 2HZ  LYS A  24       4.741  -5.085  -8.956  1.00  0.00           H 
ATOM    392 3HZ  LYS A  24       5.353  -6.498  -8.366  1.00  0.00           H 
ATOM    393  N   LEU A  25       2.109  -2.459  -1.922  1.00  0.00           N 
ATOM    394  CA  LEU A  25       2.552  -1.672  -0.777  1.00  0.00           C 
ATOM    395  C   LEU A  25       1.768  -2.033   0.477  1.00  0.00           C 
ATOM    396  O   LEU A  25       0.554  -2.228   0.427  1.00  0.00           O 
ATOM    397  CB  LEU A  25       2.413  -0.173  -1.081  1.00  0.00           C 
ATOM    398  CG  LEU A  25       3.419   0.383  -2.097  1.00  0.00           C 
ATOM    399  CD1 LEU A  25       2.979   1.765  -2.563  1.00  0.00           C 
ATOM    400  CD2 LEU A  25       4.802   0.440  -1.466  1.00  0.00           C 
ATOM    401  H   LEU A  25       1.671  -1.990  -2.701  1.00  0.00           H 
ATOM    402  HA  LEU A  25       3.597  -1.894  -0.564  1.00  0.00           H 
ATOM    403 1HB  LEU A  25       1.412  -0.170  -1.505  1.00  0.00           H 
ATOM    404 2HB  LEU A  25       2.425   0.425  -0.169  1.00  0.00           H 
ATOM    405  HG  LEU A  25       3.461  -0.321  -2.929  1.00  0.00           H 
ATOM    406 1HD1 LEU A  25       3.699   2.151  -3.285  1.00  0.00           H 
ATOM    407 2HD1 LEU A  25       1.998   1.695  -3.031  1.00  0.00           H 
ATOM    408 3HD1 LEU A  25       2.928   2.437  -1.707  1.00  0.00           H 
ATOM    409 1HD2 LEU A  25       5.515   0.834  -2.190  1.00  0.00           H 
ATOM    410 2HD2 LEU A  25       4.776   1.089  -0.591  1.00  0.00           H 
ATOM    411 3HD2 LEU A  25       5.107  -0.562  -1.165  1.00  0.00           H 
ATOM    412  N   GLN A  26       2.470  -2.121   1.603  1.00  0.00           N 
ATOM    413  CA  GLN A  26       1.857  -2.544   2.855  1.00  0.00           C 
ATOM    414  C   GLN A  26       1.757  -1.385   3.838  1.00  0.00           C 
ATOM    415  O   GLN A  26       2.479  -0.395   3.722  1.00  0.00           O 
ATOM    416  CB  GLN A  26       2.659  -3.688   3.485  1.00  0.00           C 
ATOM    417  CG  GLN A  26       2.805  -4.908   2.593  1.00  0.00           C 
ATOM    418  CD  GLN A  26       1.473  -5.564   2.286  1.00  0.00           C 
ATOM    419  NE2 GLN A  26       1.148  -5.671   1.003  1.00  0.00           N 
ATOM    420  OE1 GLN A  26       0.744  -5.976   3.192  1.00  0.00           O 
ATOM    421  H   GLN A  26       3.452  -1.888   1.587  1.00  0.00           H 
ATOM    422  HA  GLN A  26       0.838  -2.882   2.669  1.00  0.00           H 
ATOM    423 1HB  GLN A  26       3.644  -3.286   3.727  1.00  0.00           H 
ATOM    424 2HB  GLN A  26       2.144  -3.963   4.405  1.00  0.00           H 
ATOM    425 1HG  GLN A  26       3.394  -4.903   1.676  1.00  0.00           H 
ATOM    426 2HG  GLN A  26       3.318  -5.505   3.349  1.00  0.00           H 
ATOM    427 1HE2 GLN A  26       0.280  -6.094   0.739  1.00  0.00           H 
ATOM    428 2HE2 GLN A  26       1.769  -5.325   0.300  1.00  0.00           H 
ATOM    429  N   PRO A  27       0.857  -1.514   4.808  1.00  0.00           N 
ATOM    430  CA  PRO A  27       0.694  -0.500   5.841  1.00  0.00           C 
ATOM    431  C   PRO A  27       1.973  -0.327   6.652  1.00  0.00           C 
ATOM    432  O   PRO A  27       2.700  -1.289   6.893  1.00  0.00           O 
ATOM    433  CB  PRO A  27      -0.464  -1.020   6.699  1.00  0.00           C 
ATOM    434  CG  PRO A  27      -0.508  -2.484   6.416  1.00  0.00           C 
ATOM    435  CD  PRO A  27      -0.109  -2.621   4.970  1.00  0.00           C 
ATOM    436  HA  PRO A  27       0.482   0.499   5.430  1.00  0.00           H 
ATOM    437 1HB  PRO A  27      -0.293  -0.828   7.768  1.00  0.00           H 
ATOM    438 2HB  PRO A  27      -1.414  -0.535   6.430  1.00  0.00           H 
ATOM    439 1HG  PRO A  27       0.183  -3.036   7.069  1.00  0.00           H 
ATOM    440 2HG  PRO A  27      -1.513  -2.893   6.590  1.00  0.00           H 
ATOM    441 1HD  PRO A  27       0.348  -3.598   4.756  1.00  0.00           H 
ATOM    442 2HD  PRO A  27      -0.967  -2.513   4.291  1.00  0.00           H 
ATOM    443  N   ARG A  28       2.242   0.905   7.068  1.00  0.00           N 
ATOM    444  CA  ARG A  28       3.436   1.207   7.849  1.00  0.00           C 
ATOM    445  C   ARG A  28       3.246   0.833   9.312  1.00  0.00           C 
ATOM    446  O   ARG A  28       3.850   0.161   9.740  1.00  0.00           O 
ATOM    447  O2  ARG A  28       2.371   1.346   9.953  1.00  0.00           O 
ATOM    448  CB  ARG A  28       3.870   2.658   7.696  1.00  0.00           C 
ATOM    449  CG  ARG A  28       4.423   3.019   6.326  1.00  0.00           C 
ATOM    450  CD  ARG A  28       5.884   2.799   6.177  1.00  0.00           C 
ATOM    451  NE  ARG A  28       6.460   3.372   4.972  1.00  0.00           N 
ATOM    452  CZ  ARG A  28       7.755   3.261   4.616  1.00  0.00           C 
ATOM    453  NH1 ARG A  28       8.618   2.633   5.385  1.00  0.00           N 
ATOM    454  NH2 ARG A  28       8.141   3.822   3.483  1.00  0.00           N 
ATOM    455  H   ARG A  28       1.603   1.653   6.838  1.00  0.00           H 
ATOM    456  HA  ARG A  28       4.275   0.615   7.482  1.00  0.00           H 
ATOM    457 1HB  ARG A  28       2.998   3.275   7.906  1.00  0.00           H 
ATOM    458 2HB  ARG A  28       4.636   2.841   8.450  1.00  0.00           H 
ATOM    459 1HG  ARG A  28       3.913   2.414   5.576  1.00  0.00           H 
ATOM    460 2HG  ARG A  28       4.221   4.075   6.140  1.00  0.00           H 
ATOM    461 1HD  ARG A  28       6.398   3.242   7.029  1.00  0.00           H 
ATOM    462 2HD  ARG A  28       6.079   1.727   6.154  1.00  0.00           H 
ATOM    463  HE  ARG A  28       6.020   3.917   4.242  1.00  0.00           H 
ATOM    464 1HH1 ARG A  28       8.310   2.225   6.256  1.00  0.00           H 
ATOM    465 2HH1 ARG A  28       9.584   2.562   5.099  1.00  0.00           H 
ATOM    466 1HH2 ARG A  28       7.469   4.317   2.913  1.00  0.00           H 
ATOM    467 2HH2 ARG A  28       9.105   3.756   3.194  1.00  0.00           H 
TER     468      ARG A  28
ENDMDL
MODEL        8
REMARK CONFORMATION    8 ENERGY      0.0000 
REMARK    FAMILY or FILE: GHSRg_top1000pro.pdb
ATOM      1  N   GLY A   1      -3.841  -8.261  -5.354  1.00  0.00           N 
ATOM      2  CA  GLY A   1      -3.944  -6.919  -5.916  1.00  0.00           C 
ATOM      3  C   GLY A   1      -5.062  -6.127  -5.251  1.00  0.00           C 
ATOM      4  O   GLY A   1      -5.562  -6.510  -4.193  1.00  0.00           O 
ATOM      5  H   GLY A   1      -4.174  -8.428  -4.414  1.00  0.00           H 
ATOM      6 1HA  GLY A   1      -4.149  -6.996  -6.985  1.00  0.00           H 
ATOM      7 2HA  GLY A   1      -3.000  -6.397  -5.765  1.00  0.00           H 
ATOM      8  N   SER A   2      -5.451  -5.022  -5.878  1.00  0.00           N 
ATOM      9  CA  SER A   2      -6.516  -4.177  -5.351  1.00  0.00           C 
ATOM     10  C   SER A   2      -6.136  -3.591  -3.998  1.00  0.00           C 
ATOM     11  O   SER A   2      -6.972  -3.486  -3.100  1.00  0.00           O 
ATOM     12  CB  SER A   2      -6.838  -3.070  -6.335  1.00  0.00           C 
ATOM     13  OG  SER A   2      -5.786  -2.153  -6.459  1.00  0.00           O 
ATOM     14  H   SER A   2      -4.997  -4.760  -6.741  1.00  0.00           H 
ATOM     15  HA  SER A   2      -7.477  -4.689  -5.279  1.00  0.00           H 
ATOM     16 1HB  SER A   2      -7.727  -2.544  -5.988  1.00  0.00           H 
ATOM     17 2HB  SER A   2      -7.038  -3.515  -7.309  1.00  0.00           H 
ATOM     18  HG  SER A   2      -6.027  -1.330  -6.030  1.00  0.00           H 
ATOM     19  N   SER A   3      -4.872  -3.212  -3.857  1.00  0.00           N 
ATOM     20  CA  SER A   3      -4.353  -2.729  -2.581  1.00  0.00           C 
ATOM     21  C   SER A   3      -4.441  -3.808  -1.509  1.00  0.00           C 
ATOM     22  O   SER A   3      -4.976  -3.576  -0.426  1.00  0.00           O 
ATOM     23  CB  SER A   3      -2.920  -2.261  -2.744  1.00  0.00           C 
ATOM     24  OG  SER A   3      -2.057  -3.314  -3.073  1.00  0.00           O 
ATOM     25  H   SER A   3      -4.253  -3.258  -4.655  1.00  0.00           H 
ATOM     26  HA  SER A   3      -4.841  -1.819  -2.232  1.00  0.00           H 
ATOM     27 1HB  SER A   3      -2.592  -1.813  -1.806  1.00  0.00           H 
ATOM     28 2HB  SER A   3      -2.885  -1.513  -3.536  1.00  0.00           H 
ATOM     29  HG  SER A   3      -1.642  -3.134  -3.921  1.00  0.00           H 
ATOM     30  N   PHE A   4      -3.911  -4.987  -1.818  1.00  0.00           N 
ATOM     31  CA  PHE A   4      -3.971  -6.118  -0.899  1.00  0.00           C 
ATOM     32  C   PHE A   4      -5.392  -6.348  -0.400  1.00  0.00           C 
ATOM     33  O   PHE A   4      -5.624  -6.484   0.800  1.00  0.00           O 
ATOM     34  CB  PHE A   4      -3.440  -7.383  -1.575  1.00  0.00           C 
ATOM     35  CG  PHE A   4      -3.588  -8.623  -0.740  1.00  0.00           C 
ATOM     36  CD1 PHE A   4      -2.698  -8.897   0.289  1.00  0.00           C 
ATOM     37  CD2 PHE A   4      -4.619  -9.519  -0.981  1.00  0.00           C 
ATOM     38  CE1 PHE A   4      -2.835 -10.036   1.057  1.00  0.00           C 
ATOM     39  CE2 PHE A   4      -4.757 -10.659  -0.215  1.00  0.00           C 
ATOM     40  CZ  PHE A   4      -3.864 -10.919   0.805  1.00  0.00           C 
ATOM     41  H   PHE A   4      -3.456  -5.102  -2.712  1.00  0.00           H 
ATOM     42  HA  PHE A   4      -3.363  -5.911  -0.018  1.00  0.00           H 
ATOM     43 1HB  PHE A   4      -2.376  -7.276  -1.786  1.00  0.00           H 
ATOM     44 2HB  PHE A   4      -3.978  -7.566  -2.503  1.00  0.00           H 
ATOM     45  HD1 PHE A   4      -1.884  -8.200   0.486  1.00  0.00           H 
ATOM     46  HD2 PHE A   4      -5.326  -9.314  -1.786  1.00  0.00           H 
ATOM     47  HE1 PHE A   4      -2.129 -10.239   1.861  1.00  0.00           H 
ATOM     48  HE2 PHE A   4      -5.573 -11.356  -0.415  1.00  0.00           H 
ATOM     49  HZ  PHE A   4      -3.973 -11.818   1.410  1.00  0.00           H 
ATOM     50  N   LEU A   5      -6.341  -6.388  -1.330  1.00  0.00           N 
ATOM     51  CA  LEU A   5      -7.717  -6.739  -1.004  1.00  0.00           C 
ATOM     52  C   LEU A   5      -8.406  -5.618  -0.239  1.00  0.00           C 
ATOM     53  O   LEU A   5      -9.222  -5.867   0.649  1.00  0.00           O 
ATOM     54  CB  LEU A   5      -8.497  -7.070  -2.283  1.00  0.00           C 
ATOM     55  CG  LEU A   5      -8.047  -8.341  -3.013  1.00  0.00           C 
ATOM     56  CD1 LEU A   5      -8.769  -8.462  -4.349  1.00  0.00           C 
ATOM     57  CD2 LEU A   5      -8.325  -9.555  -2.138  1.00  0.00           C 
ATOM     58  H   LEU A   5      -6.102  -6.170  -2.287  1.00  0.00           H 
ATOM     59  HA  LEU A   5      -7.727  -7.611  -0.350  1.00  0.00           H 
ATOM     60 1HB  LEU A   5      -8.247  -6.190  -2.875  1.00  0.00           H 
ATOM     61 2HB  LEU A   5      -9.573  -7.093  -2.106  1.00  0.00           H 
ATOM     62  HG  LEU A   5      -6.968  -8.270  -3.151  1.00  0.00           H 
ATOM     63 1HD1 LEU A   5      -8.443  -9.367  -4.858  1.00  0.00           H 
ATOM     64 2HD1 LEU A   5      -8.538  -7.594  -4.966  1.00  0.00           H 
ATOM     65 3HD1 LEU A   5      -9.844  -8.509  -4.177  1.00  0.00           H 
ATOM     66 1HD2 LEU A   5      -8.004 -10.458  -2.657  1.00  0.00           H 
ATOM     67 2HD2 LEU A   5      -9.394  -9.616  -1.930  1.00  0.00           H 
ATOM     68 3HD2 LEU A   5      -7.777  -9.462  -1.200  1.00  0.00           H 
ATOM     69  N   SER A   6      -8.073  -4.379  -0.586  1.00  0.00           N 
ATOM     70  CA  SER A   6      -8.711  -3.215   0.017  1.00  0.00           C 
ATOM     71  C   SER A   6      -8.310  -3.063   1.479  1.00  0.00           C 
ATOM     72  O   SER A   6      -7.297  -3.609   1.915  1.00  0.00           O 
ATOM     73  CB  SER A   6      -8.357  -1.964  -0.761  1.00  0.00           C 
ATOM     74  OG  SER A   6      -7.001  -1.631  -0.633  1.00  0.00           O 
ATOM     75  H   SER A   6      -7.358  -4.240  -1.287  1.00  0.00           H 
ATOM     76  HA  SER A   6      -9.799  -3.224  -0.071  1.00  0.00           H 
ATOM     77 1HB  SER A   6      -8.961  -1.138  -0.386  1.00  0.00           H 
ATOM     78 2HB  SER A   6      -8.583  -2.129  -1.814  1.00  0.00           H 
ATOM     79  HG  SER A   6      -6.489  -2.429  -0.482  1.00  0.00           H 
ATOM     80  N   PRO A   7      -9.113  -2.318   2.232  1.00  0.00           N 
ATOM     81  CA  PRO A   7      -8.854  -2.112   3.653  1.00  0.00           C 
ATOM     82  C   PRO A   7      -7.454  -1.560   3.885  1.00  0.00           C 
ATOM     83  O   PRO A   7      -6.928  -0.810   3.063  1.00  0.00           O 
ATOM     84  CB  PRO A   7      -9.942  -1.127   4.091  1.00  0.00           C 
ATOM     85  CG  PRO A   7     -11.061  -1.356   3.131  1.00  0.00           C 
ATOM     86  CD  PRO A   7     -10.398  -1.673   1.816  1.00  0.00           C 
ATOM     87  HA  PRO A   7      -8.891  -3.047   4.232  1.00  0.00           H 
ATOM     88 1HB  PRO A   7      -9.586  -0.086   4.046  1.00  0.00           H 
ATOM     89 2HB  PRO A   7     -10.263  -1.314   5.126  1.00  0.00           H 
ATOM     90 1HG  PRO A   7     -11.700  -0.466   3.046  1.00  0.00           H 
ATOM     91 2HG  PRO A   7     -11.703  -2.186   3.460  1.00  0.00           H 
ATOM     92 1HD  PRO A   7     -10.212  -0.771   1.215  1.00  0.00           H 
ATOM     93 2HD  PRO A   7     -11.004  -2.352   1.199  1.00  0.00           H 
ATOM     94  N   GLU A   8      -6.855  -1.935   5.009  1.00  0.00           N 
ATOM     95  CA  GLU A   8      -5.460  -1.606   5.281  1.00  0.00           C 
ATOM     96  C   GLU A   8      -5.156  -0.157   4.922  1.00  0.00           C 
ATOM     97  O   GLU A   8      -4.125   0.140   4.318  1.00  0.00           O 
ATOM     98  CB  GLU A   8      -5.126  -1.864   6.752  1.00  0.00           C 
ATOM     99  CG  GLU A   8      -3.669  -1.614   7.119  1.00  0.00           C 
ATOM    100  CD  GLU A   8      -3.401  -1.965   8.555  1.00  0.00           C 
ATOM    101  OE1 GLU A   8      -4.312  -2.390   9.224  1.00  0.00           O 
ATOM    102  OE2 GLU A   8      -2.315  -1.703   9.016  1.00  0.00           O 
ATOM    103  H   GLU A   8      -7.378  -2.462   5.695  1.00  0.00           H 
ATOM    104  HA  GLU A   8      -4.807  -2.223   4.662  1.00  0.00           H 
ATOM    105 1HB  GLU A   8      -5.378  -2.903   6.958  1.00  0.00           H 
ATOM    106 2HB  GLU A   8      -5.767  -1.209   7.344  1.00  0.00           H 
ATOM    107 1HG  GLU A   8      -3.344  -0.592   6.928  1.00  0.00           H 
ATOM    108 2HG  GLU A   8      -3.122  -2.297   6.470  1.00  0.00           H 
ATOM    109  N   HIS A   9      -6.061   0.742   5.294  1.00  0.00           N 
ATOM    110  CA  HIS A   9      -5.912   2.157   4.974  1.00  0.00           C 
ATOM    111  C   HIS A   9      -5.728   2.366   3.478  1.00  0.00           C 
ATOM    112  O   HIS A   9      -4.836   3.098   3.047  1.00  0.00           O 
ATOM    113  CB  HIS A   9      -7.122   2.954   5.470  1.00  0.00           C 
ATOM    114  CG  HIS A   9      -7.038   4.420   5.177  1.00  0.00           C 
ATOM    115  CD2 HIS A   9      -7.692   5.187   4.274  1.00  0.00           C 
ATOM    116  ND1 HIS A   9      -6.192   5.268   5.861  1.00  0.00           N 
ATOM    117  CE1 HIS A   9      -6.332   6.495   5.391  1.00  0.00           C 
ATOM    118  NE2 HIS A   9      -7.234   6.473   4.428  1.00  0.00           N 
ATOM    119  H   HIS A   9      -6.872   0.438   5.813  1.00  0.00           H 
ATOM    120  HA  HIS A   9      -5.016   2.548   5.454  1.00  0.00           H 
ATOM    121 1HB  HIS A   9      -7.218   2.858   6.552  1.00  0.00           H 
ATOM    122 2HB  HIS A   9      -8.031   2.592   4.992  1.00  0.00           H 
ATOM    123  HD1 HIS A   9      -5.622   5.027   6.647  1.00  0.00           H 
ATOM    124  HD2 HIS A   9      -8.448   4.964   3.521  1.00  0.00           H 
ATOM    125  HE1 HIS A   9      -5.747   7.318   5.804  1.00  0.00           H 
ATOM    126  N   GLN A  10      -6.577   1.721   2.686  1.00  0.00           N 
ATOM    127  CA  GLN A  10      -6.506   1.829   1.234  1.00  0.00           C 
ATOM    128  C   GLN A  10      -5.309   1.068   0.683  1.00  0.00           C 
ATOM    129  O   GLN A  10      -4.757   1.428  -0.358  1.00  0.00           O 
ATOM    130  CB  GLN A  10      -7.794   1.303   0.593  1.00  0.00           C 
ATOM    131  CG  GLN A  10      -9.020   2.156   0.867  1.00  0.00           C 
ATOM    132  CD  GLN A  10      -8.883   3.562   0.312  1.00  0.00           C 
ATOM    133  NE2 GLN A  10      -9.280   4.550   1.105  1.00  0.00           N 
ATOM    134  OE1 GLN A  10      -8.429   3.756  -0.819  1.00  0.00           O 
ATOM    135  H   GLN A  10      -7.291   1.139   3.101  1.00  0.00           H 
ATOM    136  HA  GLN A  10      -6.366   2.873   0.953  1.00  0.00           H 
ATOM    137 1HB  GLN A  10      -7.949   0.296   0.980  1.00  0.00           H 
ATOM    138 2HB  GLN A  10      -7.612   1.253  -0.481  1.00  0.00           H 
ATOM    139 1HG  GLN A  10      -9.480   2.229   1.852  1.00  0.00           H 
ATOM    140 2HG  GLN A  10      -9.671   1.587   0.204  1.00  0.00           H 
ATOM    141 1HE2 GLN A  10      -9.213   5.500   0.793  1.00  0.00           H 
ATOM    142 2HE2 GLN A  10      -9.644   4.348   2.014  1.00  0.00           H 
ATOM    143  N   ARG A  11      -4.909   0.014   1.386  1.00  0.00           N 
ATOM    144  CA  ARG A  11      -3.727  -0.754   1.010  1.00  0.00           C 
ATOM    145  C   ARG A  11      -2.478   0.117   1.019  1.00  0.00           C 
ATOM    146  O   ARG A  11      -1.676   0.079   0.086  1.00  0.00           O 
ATOM    147  CB  ARG A  11      -3.549  -1.992   1.877  1.00  0.00           C 
ATOM    148  CG  ARG A  11      -2.457  -2.944   1.414  1.00  0.00           C 
ATOM    149  CD  ARG A  11      -2.409  -4.228   2.159  1.00  0.00           C 
ATOM    150  NE  ARG A  11      -3.698  -4.883   2.317  1.00  0.00           N 
ATOM    151  CZ  ARG A  11      -4.350  -5.017   3.489  1.00  0.00           C 
ATOM    152  NH1 ARG A  11      -3.857  -4.512   4.599  1.00  0.00           N 
ATOM    153  NH2 ARG A  11      -5.511  -5.648   3.489  1.00  0.00           N 
ATOM    154  H   ARG A  11      -5.437  -0.262   2.200  1.00  0.00           H 
ATOM    155  HA  ARG A  11      -3.838  -1.127  -0.009  1.00  0.00           H 
ATOM    156 1HB  ARG A  11      -4.504  -2.516   1.883  1.00  0.00           H 
ATOM    157 2HB  ARG A  11      -3.319  -1.644   2.884  1.00  0.00           H 
ATOM    158 1HG  ARG A  11      -1.494  -2.450   1.533  1.00  0.00           H 
ATOM    159 2HG  ARG A  11      -2.620  -3.173   0.360  1.00  0.00           H 
ATOM    160 1HD  ARG A  11      -2.013  -4.044   3.158  1.00  0.00           H 
ATOM    161 2HD  ARG A  11      -1.754  -4.921   1.631  1.00  0.00           H 
ATOM    162  HE  ARG A  11      -4.289  -5.321   1.622  1.00  0.00           H 
ATOM    163 1HH1 ARG A  11      -2.978  -4.017   4.579  1.00  0.00           H 
ATOM    164 2HH1 ARG A  11      -4.361  -4.624   5.468  1.00  0.00           H 
ATOM    165 1HH2 ARG A  11      -5.884  -6.014   2.623  1.00  0.00           H 
ATOM    166 2HH2 ARG A  11      -6.020  -5.763   4.353  1.00  0.00           H 
ATOM    167  N   VAL A  12      -2.319   0.903   2.079  1.00  0.00           N 
ATOM    168  CA  VAL A  12      -1.178   1.803   2.201  1.00  0.00           C 
ATOM    169  C   VAL A  12      -1.210   2.883   1.128  1.00  0.00           C 
ATOM    170  O   VAL A  12      -0.191   3.189   0.511  1.00  0.00           O 
ATOM    171  CB  VAL A  12      -1.131   2.471   3.588  1.00  0.00           C 
ATOM    172  CG1 VAL A  12      -0.065   3.557   3.620  1.00  0.00           C 
ATOM    173  CG2 VAL A  12      -0.867   1.436   4.671  1.00  0.00           C 
ATOM    174  H   VAL A  12      -3.005   0.876   2.818  1.00  0.00           H 
ATOM    175  HA  VAL A  12      -0.238   1.274   2.038  1.00  0.00           H 
ATOM    176  HB  VAL A  12      -2.106   2.911   3.801  1.00  0.00           H 
ATOM    177 1HG1 VAL A  12      -0.047   4.020   4.606  1.00  0.00           H 
ATOM    178 2HG1 VAL A  12      -0.296   4.314   2.870  1.00  0.00           H 
ATOM    179 3HG1 VAL A  12       0.909   3.117   3.407  1.00  0.00           H 
ATOM    180 1HG2 VAL A  12      -0.838   1.925   5.643  1.00  0.00           H 
ATOM    181 2HG2 VAL A  12       0.089   0.948   4.480  1.00  0.00           H 
ATOM    182 3HG2 VAL A  12      -1.662   0.691   4.664  1.00  0.00           H 
ATOM    183  N   GLN A  13      -2.389   3.457   0.909  1.00  0.00           N 
ATOM    184  CA  GLN A  13      -2.548   4.532  -0.062  1.00  0.00           C 
ATOM    185  C   GLN A  13      -2.236   4.050  -1.473  1.00  0.00           C 
ATOM    186  O   GLN A  13      -1.485   4.692  -2.206  1.00  0.00           O 
ATOM    187  CB  GLN A  13      -3.971   5.095  -0.010  1.00  0.00           C 
ATOM    188  CG  GLN A  13      -4.260   5.946   1.214  1.00  0.00           C 
ATOM    189  CD  GLN A  13      -5.717   6.358   1.304  1.00  0.00           C 
ATOM    190  NE2 GLN A  13      -6.009   7.314   2.177  1.00  0.00           N 
ATOM    191  OE1 GLN A  13      -6.573   5.818   0.597  1.00  0.00           O 
ATOM    192  H   GLN A  13      -3.194   3.142   1.431  1.00  0.00           H 
ATOM    193  HA  GLN A  13      -1.838   5.330   0.156  1.00  0.00           H 
ATOM    194 1HB  GLN A  13      -4.648   4.242  -0.035  1.00  0.00           H 
ATOM    195 2HB  GLN A  13      -4.106   5.691  -0.912  1.00  0.00           H 
ATOM    196 1HG  GLN A  13      -3.652   6.806   1.492  1.00  0.00           H 
ATOM    197 2HG  GLN A  13      -4.086   5.136   1.926  1.00  0.00           H 
ATOM    198 1HE2 GLN A  13      -6.954   7.626   2.280  1.00  0.00           H 
ATOM    199 2HE2 GLN A  13      -5.284   7.723   2.733  1.00  0.00           H 
ATOM    200  N   GLN A  14      -2.820   2.917  -1.847  1.00  0.00           N 
ATOM    201  CA  GLN A  14      -2.677   2.392  -3.201  1.00  0.00           C 
ATOM    202  C   GLN A  14      -1.256   1.906  -3.453  1.00  0.00           C 
ATOM    203  O   GLN A  14      -0.717   2.075  -4.548  1.00  0.00           O 
ATOM    204  CB  GLN A  14      -3.665   1.247  -3.439  1.00  0.00           C 
ATOM    205  CG  GLN A  14      -5.117   1.687  -3.527  1.00  0.00           C 
ATOM    206  CD  GLN A  14      -6.060   0.524  -3.773  1.00  0.00           C 
ATOM    207  NE2 GLN A  14      -6.535  -0.090  -2.697  1.00  0.00           N 
ATOM    208  OE1 GLN A  14      -6.354   0.179  -4.921  1.00  0.00           O 
ATOM    209  H   GLN A  14      -3.378   2.407  -1.178  1.00  0.00           H 
ATOM    210  HA  GLN A  14      -2.866   3.187  -3.922  1.00  0.00           H 
ATOM    211 1HB  GLN A  14      -3.541   0.547  -2.612  1.00  0.00           H 
ATOM    212 2HB  GLN A  14      -3.370   0.766  -4.370  1.00  0.00           H 
ATOM    213 1HG  GLN A  14      -5.444   2.521  -4.148  1.00  0.00           H 
ATOM    214 2HG  GLN A  14      -5.185   1.970  -2.476  1.00  0.00           H 
ATOM    215 1HE2 GLN A  14      -7.160  -0.864  -2.797  1.00  0.00           H 
ATOM    216 2HE2 GLN A  14      -6.269   0.221  -1.785  1.00  0.00           H 
ATOM    217  N   ARG A  15      -0.653   1.300  -2.437  1.00  0.00           N 
ATOM    218  CA  ARG A  15       0.737   0.866  -2.519  1.00  0.00           C 
ATOM    219  C   ARG A  15       1.684   2.057  -2.572  1.00  0.00           C 
ATOM    220  O   ARG A  15       2.718   2.011  -3.239  1.00  0.00           O 
ATOM    221  CB  ARG A  15       1.107  -0.091  -1.393  1.00  0.00           C 
ATOM    222  CG  ARG A  15       0.482  -1.473  -1.498  1.00  0.00           C 
ATOM    223  CD  ARG A  15       0.805  -2.377  -0.364  1.00  0.00           C 
ATOM    224  NE  ARG A  15       2.199  -2.787  -0.298  1.00  0.00           N 
ATOM    225  CZ  ARG A  15       2.718  -3.842  -0.954  1.00  0.00           C 
ATOM    226  NH1 ARG A  15       1.975  -4.576  -1.752  1.00  0.00           N 
ATOM    227  NH2 ARG A  15       4.002  -4.110  -0.792  1.00  0.00           N 
ATOM    228  H   ARG A  15      -1.170   1.136  -1.585  1.00  0.00           H 
ATOM    229  HA  ARG A  15       0.894   0.302  -3.440  1.00  0.00           H 
ATOM    230 1HB  ARG A  15       0.791   0.378  -0.462  1.00  0.00           H 
ATOM    231 2HB  ARG A  15       2.193  -0.186  -1.402  1.00  0.00           H 
ATOM    232 1HG  ARG A  15       0.835  -1.944  -2.415  1.00  0.00           H 
ATOM    233 2HG  ARG A  15      -0.601  -1.361  -1.540  1.00  0.00           H 
ATOM    234 1HD  ARG A  15       0.204  -3.282  -0.450  1.00  0.00           H 
ATOM    235 2HD  ARG A  15       0.570  -1.872   0.571  1.00  0.00           H 
ATOM    236  HE  ARG A  15       2.969  -2.377   0.216  1.00  0.00           H 
ATOM    237 1HH1 ARG A  15       0.999  -4.349  -1.881  1.00  0.00           H 
ATOM    238 2HH1 ARG A  15       2.384  -5.364  -2.236  1.00  0.00           H 
ATOM    239 1HH2 ARG A  15       4.564  -3.524  -0.187  1.00  0.00           H 
ATOM    240 2HH2 ARG A  15       4.416  -4.894  -1.270  1.00  0.00           H 
ATOM    241  N   LYS A  16       1.326   3.124  -1.865  1.00  0.00           N 
ATOM    242  CA  LYS A  16       2.066   4.377  -1.942  1.00  0.00           C 
ATOM    243  C   LYS A  16       2.032   4.952  -3.353  1.00  0.00           C 
ATOM    244  O   LYS A  16       3.026   5.494  -3.836  1.00  0.00           O 
ATOM    245  CB  LYS A  16       1.504   5.393  -0.946  1.00  0.00           C 
ATOM    246  CG  LYS A  16       2.241   6.726  -0.923  1.00  0.00           C 
ATOM    247  CD  LYS A  16       1.667   7.657   0.133  1.00  0.00           C 
ATOM    248  CE  LYS A  16       2.388   8.997   0.143  1.00  0.00           C 
ATOM    249  NZ  LYS A  16       1.829   9.924   1.164  1.00  0.00           N 
ATOM    250  H   LYS A  16       0.520   3.064  -1.260  1.00  0.00           H 
ATOM    251  HA  LYS A  16       3.116   4.201  -1.704  1.00  0.00           H 
ATOM    252 1HB  LYS A  16       1.555   4.933   0.041  1.00  0.00           H 
ATOM    253 2HB  LYS A  16       0.461   5.560  -1.215  1.00  0.00           H 
ATOM    254 1HG  LYS A  16       2.148   7.190  -1.907  1.00  0.00           H 
ATOM    255 2HG  LYS A  16       3.293   6.536  -0.709  1.00  0.00           H 
ATOM    256 1HD  LYS A  16       1.773   7.181   1.111  1.00  0.00           H 
ATOM    257 2HD  LYS A  16       0.611   7.816  -0.079  1.00  0.00           H 
ATOM    258 1HE  LYS A  16       2.291   9.445  -0.846  1.00  0.00           H 
ATOM    259 2HE  LYS A  16       3.442   8.816   0.354  1.00  0.00           H 
ATOM    260 1HZ  LYS A  16       2.334  10.798   1.137  1.00  0.00           H 
ATOM    261 2HZ  LYS A  16       1.921   9.510   2.080  1.00  0.00           H 
ATOM    262 3HZ  LYS A  16       0.853  10.092   0.967  1.00  0.00           H 
ATOM    263  N   GLU A  17       0.883   4.831  -4.007  1.00  0.00           N 
ATOM    264  CA  GLU A  17       0.750   5.237  -5.401  1.00  0.00           C 
ATOM    265  C   GLU A  17       1.641   4.397  -6.307  1.00  0.00           C 
ATOM    266  O   GLU A  17       2.265   4.915  -7.234  1.00  0.00           O 
ATOM    267  CB  GLU A  17      -0.709   5.129  -5.853  1.00  0.00           C 
ATOM    268  CG  GLU A  17      -1.638   6.162  -5.230  1.00  0.00           C 
ATOM    269  CD  GLU A  17      -3.081   5.822  -5.485  1.00  0.00           C 
ATOM    270  OE1 GLU A  17      -3.337   4.781  -6.037  1.00  0.00           O 
ATOM    271  OE2 GLU A  17      -3.920   6.653  -5.227  1.00  0.00           O 
ATOM    272  H   GLU A  17       0.082   4.449  -3.528  1.00  0.00           H 
ATOM    273  HA  GLU A  17       1.074   6.270  -5.518  1.00  0.00           H 
ATOM    274 1HB  GLU A  17      -1.051   4.128  -5.590  1.00  0.00           H 
ATOM    275 2HB  GLU A  17      -0.716   5.242  -6.937  1.00  0.00           H 
ATOM    276 1HG  GLU A  17      -1.440   7.180  -5.564  1.00  0.00           H 
ATOM    277 2HG  GLU A  17      -1.430   6.084  -4.164  1.00  0.00           H 
ATOM    278  N   SER A  18       1.695   3.098  -6.035  1.00  0.00           N 
ATOM    279  CA  SER A  18       2.582   2.199  -6.765  1.00  0.00           C 
ATOM    280  C   SER A  18       4.024   2.346  -6.298  1.00  0.00           C 
ATOM    281  O   SER A  18       4.347   3.248  -5.525  1.00  0.00           O 
ATOM    282  CB  SER A  18       2.117   0.765  -6.605  1.00  0.00           C 
ATOM    283  OG  SER A  18       2.516   0.217  -5.378  1.00  0.00           O 
ATOM    284  H   SER A  18       1.111   2.723  -5.302  1.00  0.00           H 
ATOM    285  HA  SER A  18       2.528   2.323  -7.848  1.00  0.00           H 
ATOM    286 1HB  SER A  18       2.540   0.170  -7.414  1.00  0.00           H 
ATOM    287 2HB  SER A  18       1.030   0.740  -6.667  1.00  0.00           H 
ATOM    288  HG  SER A  18       2.426   0.878  -4.688  1.00  0.00           H 
ATOM    289  N   LYS A  19       4.887   1.453  -6.769  1.00  0.00           N 
ATOM    290  CA  LYS A  19       6.287   1.450  -6.361  1.00  0.00           C 
ATOM    291  C   LYS A  19       6.527   0.465  -5.224  1.00  0.00           C 
ATOM    292  O   LYS A  19       7.646   0.336  -4.729  1.00  0.00           O 
ATOM    293  CB  LYS A  19       7.191   1.114  -7.549  1.00  0.00           C 
ATOM    294  CG  LYS A  19       7.159   2.139  -8.675  1.00  0.00           C 
ATOM    295  CD  LYS A  19       8.079   1.737  -9.816  1.00  0.00           C 
ATOM    296  CE  LYS A  19       8.010   2.734 -10.964  1.00  0.00           C 
ATOM    297  NZ  LYS A  19       8.936   2.374 -12.071  1.00  0.00           N 
ATOM    298  H   LYS A  19       4.566   0.758  -7.429  1.00  0.00           H 
ATOM    299  HA  LYS A  19       6.562   2.435  -5.982  1.00  0.00           H 
ATOM    300 1HB  LYS A  19       6.868   0.145  -7.931  1.00  0.00           H 
ATOM    301 2HB  LYS A  19       8.208   1.030  -7.163  1.00  0.00           H 
ATOM    302 1HG  LYS A  19       7.477   3.103  -8.274  1.00  0.00           H 
ATOM    303 2HG  LYS A  19       6.137   2.219  -9.042  1.00  0.00           H 
ATOM    304 1HD  LYS A  19       7.780   0.750 -10.173  1.00  0.00           H 
ATOM    305 2HD  LYS A  19       9.102   1.691  -9.438  1.00  0.00           H 
ATOM    306 1HE  LYS A  19       8.271   3.719 -10.577  1.00  0.00           H 
ATOM    307 2HE  LYS A  19       6.985   2.752 -11.337  1.00  0.00           H 
ATOM    308 1HZ  LYS A  19       8.858   3.060 -12.810  1.00  0.00           H 
ATOM    309 2HZ  LYS A  19       8.693   1.461 -12.431  1.00  0.00           H 
ATOM    310 3HZ  LYS A  19       9.884   2.359 -11.724  1.00  0.00           H 
ATOM    311  N   LYS A  20       5.470  -0.226  -4.815  1.00  0.00           N 
ATOM    312  CA  LYS A  20       5.574  -1.235  -3.767  1.00  0.00           C 
ATOM    313  C   LYS A  20       5.524  -0.599  -2.383  1.00  0.00           C 
ATOM    314  O   LYS A  20       4.670   0.244  -2.108  1.00  0.00           O 
ATOM    315  CB  LYS A  20       4.459  -2.272  -3.909  1.00  0.00           C 
ATOM    316  CG  LYS A  20       4.557  -3.134  -5.160  1.00  0.00           C 
ATOM    317  CD  LYS A  20       3.431  -4.153  -5.221  1.00  0.00           C 
ATOM    318  CE  LYS A  20       3.508  -4.994  -6.487  1.00  0.00           C 
ATOM    319  NZ  LYS A  20       2.407  -5.992  -6.563  1.00  0.00           N 
ATOM    320  H   LYS A  20       4.571  -0.049  -5.240  1.00  0.00           H 
ATOM    321  HA  LYS A  20       6.534  -1.744  -3.840  1.00  0.00           H 
ATOM    322 1HB  LYS A  20       3.514  -1.728  -3.918  1.00  0.00           H 
ATOM    323 2HB  LYS A  20       4.500  -2.910  -3.026  1.00  0.00           H 
ATOM    324 1HG  LYS A  20       5.517  -3.651  -5.150  1.00  0.00           H 
ATOM    325 2HG  LYS A  20       4.506  -2.483  -6.034  1.00  0.00           H 
ATOM    326 1HD  LYS A  20       2.478  -3.620  -5.196  1.00  0.00           H 
ATOM    327 2HD  LYS A  20       3.503  -4.804  -4.350  1.00  0.00           H 
ATOM    328 1HE  LYS A  20       4.467  -5.508  -6.496  1.00  0.00           H 
ATOM    329 2HE  LYS A  20       3.451  -4.324  -7.345  1.00  0.00           H 
ATOM    330 1HZ  LYS A  20       2.496  -6.527  -7.415  1.00  0.00           H 
ATOM    331 2HZ  LYS A  20       1.518  -5.514  -6.556  1.00  0.00           H 
ATOM    332 3HZ  LYS A  20       2.463  -6.613  -5.768  1.00  0.00           H 
ATOM    333  N   PRO A  21       6.443  -1.007  -1.516  1.00  0.00           N 
ATOM    334  CA  PRO A  21       6.468  -0.523  -0.141  1.00  0.00           C 
ATOM    335  C   PRO A  21       5.119  -0.722   0.537  1.00  0.00           C 
ATOM    336  O   PRO A  21       4.659  -1.851   0.708  1.00  0.00           O 
ATOM    337  CB  PRO A  21       7.575  -1.347   0.526  1.00  0.00           C 
ATOM    338  CG  PRO A  21       8.478  -1.731  -0.596  1.00  0.00           C 
ATOM    339  CD  PRO A  21       7.574  -1.960  -1.777  1.00  0.00           C 
ATOM    340  HA  PRO A  21       6.663   0.557  -0.073  1.00  0.00           H 
ATOM    341 1HB  PRO A  21       7.168  -2.235   1.031  1.00  0.00           H 
ATOM    342 2HB  PRO A  21       8.111  -0.760   1.286  1.00  0.00           H 
ATOM    343 1HG  PRO A  21       9.049  -2.640  -0.354  1.00  0.00           H 
ATOM    344 2HG  PRO A  21       9.211  -0.939  -0.807  1.00  0.00           H 
ATOM    345 1HD  PRO A  21       7.216  -2.998  -1.833  1.00  0.00           H 
ATOM    346 2HD  PRO A  21       8.073  -1.740  -2.732  1.00  0.00           H 
ATOM    347  N   PRO A  22       4.489   0.382   0.923  1.00  0.00           N 
ATOM    348  CA  PRO A  22       3.157   0.337   1.516  1.00  0.00           C 
ATOM    349  C   PRO A  22       3.140  -0.535   2.765  1.00  0.00           C 
ATOM    350  O   PRO A  22       4.170  -0.735   3.408  1.00  0.00           O 
ATOM    351  CB  PRO A  22       2.836   1.801   1.829  1.00  0.00           C 
ATOM    352  CG  PRO A  22       3.663   2.578   0.861  1.00  0.00           C 
ATOM    353  CD  PRO A  22       4.933   1.788   0.698  1.00  0.00           C 
ATOM    354  HA  PRO A  22       2.408  -0.114   0.847  1.00  0.00           H 
ATOM    355 1HB  PRO A  22       3.094   2.056   2.867  1.00  0.00           H 
ATOM    356 2HB  PRO A  22       1.765   2.016   1.701  1.00  0.00           H 
ATOM    357 1HG  PRO A  22       3.871   3.590   1.238  1.00  0.00           H 
ATOM    358 2HG  PRO A  22       3.142   2.693  -0.101  1.00  0.00           H 
ATOM    359 1HD  PRO A  22       5.701   2.081   1.428  1.00  0.00           H 
ATOM    360 2HD  PRO A  22       5.375   1.912  -0.301  1.00  0.00           H 
ATOM    361  N   ALA A  23       1.964  -1.051   3.105  1.00  0.00           N 
ATOM    362  CA  ALA A  23       1.819  -1.937   4.253  1.00  0.00           C 
ATOM    363  C   ALA A  23       2.377  -1.297   5.518  1.00  0.00           C 
ATOM    364  O   ALA A  23       1.908  -0.244   5.949  1.00  0.00           O 
ATOM    365  CB  ALA A  23       0.358  -2.319   4.446  1.00  0.00           C 
ATOM    366  H   ALA A  23       1.148  -0.822   2.554  1.00  0.00           H 
ATOM    367  HA  ALA A  23       2.394  -2.845   4.068  1.00  0.00           H 
ATOM    368 1HB  ALA A  23       0.268  -2.983   5.307  1.00  0.00           H 
ATOM    369 2HB  ALA A  23      -0.007  -2.830   3.555  1.00  0.00           H 
ATOM    370 3HB  ALA A  23      -0.233  -1.421   4.617  1.00  0.00           H 
ATOM    371  N   LYS A  24       3.378  -1.940   6.108  1.00  0.00           N 
ATOM    372  CA  LYS A  24       3.958  -1.468   7.359  1.00  0.00           C 
ATOM    373  C   LYS A  24       4.639  -0.117   7.176  1.00  0.00           C 
ATOM    374  O   LYS A  24       4.779   0.651   8.128  1.00  0.00           O 
ATOM    375  CB  LYS A  24       2.886  -1.374   8.446  1.00  0.00           C 
ATOM    376  CG  LYS A  24       2.167  -2.685   8.735  1.00  0.00           C 
ATOM    377  CD  LYS A  24       1.034  -2.487   9.730  1.00  0.00           C 
ATOM    378  CE  LYS A  24       0.237  -3.768   9.926  1.00  0.00           C 
ATOM    379  NZ  LYS A  24      -0.972  -3.549  10.764  1.00  0.00           N 
ATOM    380  H   LYS A  24       3.747  -2.776   5.679  1.00  0.00           H 
ATOM    381  HA  LYS A  24       4.732  -2.162   7.693  1.00  0.00           H 
ATOM    382 1HB  LYS A  24       2.162  -0.628   8.116  1.00  0.00           H 
ATOM    383 2HB  LYS A  24       3.379  -1.022   9.352  1.00  0.00           H 
ATOM    384 1HG  LYS A  24       2.890  -3.393   9.144  1.00  0.00           H 
ATOM    385 2HG  LYS A  24       1.768  -3.074   7.800  1.00  0.00           H 
ATOM    386 1HD  LYS A  24       0.375  -1.704   9.353  1.00  0.00           H 
ATOM    387 2HD  LYS A  24       1.458  -2.173  10.683  1.00  0.00           H 
ATOM    388 1HE  LYS A  24       0.884  -4.502  10.406  1.00  0.00           H 
ATOM    389 2HE  LYS A  24      -0.063  -4.136   8.945  1.00  0.00           H 
ATOM    390 1HZ  LYS A  24      -1.470  -4.421  10.870  1.00  0.00           H 
ATOM    391 2HZ  LYS A  24      -1.572  -2.870  10.320  1.00  0.00           H 
ATOM    392 3HZ  LYS A  24      -0.694  -3.208  11.674  1.00  0.00           H 
ATOM    393  N   LEU A  25       5.058   0.168   5.948  1.00  0.00           N 
ATOM    394  CA  LEU A  25       5.844   1.362   5.664  1.00  0.00           C 
ATOM    395  C   LEU A  25       7.203   1.001   5.078  1.00  0.00           C 
ATOM    396  O   LEU A  25       7.329   0.032   4.329  1.00  0.00           O 
ATOM    397  CB  LEU A  25       5.079   2.285   4.708  1.00  0.00           C 
ATOM    398  CG  LEU A  25       4.190   3.336   5.386  1.00  0.00           C 
ATOM    399  CD1 LEU A  25       2.864   2.710   5.798  1.00  0.00           C 
ATOM    400  CD2 LEU A  25       3.965   4.501   4.434  1.00  0.00           C 
ATOM    401  H   LEU A  25       4.826  -0.461   5.192  1.00  0.00           H 
ATOM    402  HA  LEU A  25       6.041   1.899   6.592  1.00  0.00           H 
ATOM    403 1HB  LEU A  25       4.462   1.544   4.201  1.00  0.00           H 
ATOM    404 2HB  LEU A  25       5.744   2.758   3.985  1.00  0.00           H 
ATOM    405  HG  LEU A  25       4.737   3.712   6.251  1.00  0.00           H 
ATOM    406 1HD1 LEU A  25       2.240   3.464   6.278  1.00  0.00           H 
ATOM    407 2HD1 LEU A  25       3.048   1.895   6.495  1.00  0.00           H 
ATOM    408 3HD1 LEU A  25       2.354   2.326   4.915  1.00  0.00           H 
ATOM    409 1HD2 LEU A  25       3.334   5.248   4.917  1.00  0.00           H 
ATOM    410 2HD2 LEU A  25       3.476   4.144   3.528  1.00  0.00           H 
ATOM    411 3HD2 LEU A  25       4.923   4.950   4.175  1.00  0.00           H 
ATOM    412  N   GLN A  26       8.218   1.785   5.424  1.00  0.00           N 
ATOM    413  CA  GLN A  26       9.571   1.552   4.928  1.00  0.00           C 
ATOM    414  C   GLN A  26       9.943   2.563   3.852  1.00  0.00           C 
ATOM    415  O   GLN A  26       9.540   3.725   3.910  1.00  0.00           O 
ATOM    416  CB  GLN A  26      10.581   1.621   6.076  1.00  0.00           C 
ATOM    417  CG  GLN A  26      10.371   0.572   7.154  1.00  0.00           C 
ATOM    418  CD  GLN A  26      11.394   0.676   8.270  1.00  0.00           C 
ATOM    419  NE2 GLN A  26      11.157  -0.046   9.358  1.00  0.00           N 
ATOM    420  OE1 GLN A  26      12.386   1.403   8.156  1.00  0.00           O 
ATOM    421  H   GLN A  26       8.050   2.562   6.046  1.00  0.00           H 
ATOM    422  HA  GLN A  26       9.623   0.567   4.462  1.00  0.00           H 
ATOM    423 1HB  GLN A  26      10.497   2.618   6.509  1.00  0.00           H 
ATOM    424 2HB  GLN A  26      11.569   1.500   5.631  1.00  0.00           H 
ATOM    425 1HG  GLN A  26      10.229  -0.485   6.929  1.00  0.00           H 
ATOM    426 2HG  GLN A  26       9.432   0.997   7.506  1.00  0.00           H 
ATOM    427 1HE2 GLN A  26      11.796  -0.017  10.129  1.00  0.00           H 
ATOM    428 2HE2 GLN A  26      10.339  -0.620   9.409  1.00  0.00           H 
ATOM    429  N   PRO A  27      10.718   2.114   2.868  1.00  0.00           N 
ATOM    430  CA  PRO A  27      11.163   2.984   1.788  1.00  0.00           C 
ATOM    431  C   PRO A  27      11.880   4.212   2.329  1.00  0.00           C 
ATOM    432  O   PRO A  27      12.784   4.101   3.159  1.00  0.00           O 
ATOM    433  CB  PRO A  27      12.091   2.096   0.952  1.00  0.00           C 
ATOM    434  CG  PRO A  27      11.620   0.708   1.222  1.00  0.00           C 
ATOM    435  CD  PRO A  27      11.189   0.706   2.664  1.00  0.00           C 
ATOM    436  HA  PRO A  27      10.330   3.383   1.190  1.00  0.00           H 
ATOM    437 1HB  PRO A  27      13.143   2.224   1.246  1.00  0.00           H 
ATOM    438 2HB  PRO A  27      12.024   2.338  -0.120  1.00  0.00           H 
ATOM    439 1HG  PRO A  27      12.420  -0.025   1.048  1.00  0.00           H 
ATOM    440 2HG  PRO A  27      10.784   0.436   0.559  1.00  0.00           H 
ATOM    441 1HD  PRO A  27      12.017   0.459   3.344  1.00  0.00           H 
ATOM    442 2HD  PRO A  27      10.386  -0.021   2.857  1.00  0.00           H 
ATOM    443  N   ARG A  28      11.475   5.385   1.858  1.00  0.00           N 
ATOM    444  CA  ARG A  28      12.112   6.635   2.255  1.00  0.00           C 
ATOM    445  C   ARG A  28      12.368   7.532   1.051  1.00  0.00           C 
ATOM    446  O   ARG A  28      13.302   7.808   0.823  1.00  0.00           O 
ATOM    447  O2  ARG A  28      11.451   7.903   0.373  1.00  0.00           O 
ATOM    448  CB  ARG A  28      11.324   7.365   3.333  1.00  0.00           C 
ATOM    449  CG  ARG A  28      11.264   6.651   4.674  1.00  0.00           C 
ATOM    450  CD  ARG A  28      12.556   6.613   5.406  1.00  0.00           C 
ATOM    451  NE  ARG A  28      12.486   5.995   6.721  1.00  0.00           N 
ATOM    452  CZ  ARG A  28      12.657   4.679   6.957  1.00  0.00           C 
ATOM    453  NH1 ARG A  28      12.944   3.847   5.980  1.00  0.00           N 
ATOM    454  NH2 ARG A  28      12.552   4.250   8.203  1.00  0.00           N 
ATOM    455  H   ARG A  28      10.703   5.413   1.206  1.00  0.00           H 
ATOM    456  HA  ARG A  28      13.086   6.427   2.699  1.00  0.00           H 
ATOM    457 1HB  ARG A  28      10.313   7.499   2.952  1.00  0.00           H 
ATOM    458 2HB  ARG A  28      11.795   8.338   3.466  1.00  0.00           H 
ATOM    459 1HG  ARG A  28      10.944   5.622   4.506  1.00  0.00           H 
ATOM    460 2HG  ARG A  28      10.535   7.159   5.306  1.00  0.00           H 
ATOM    461 1HD  ARG A  28      12.915   7.633   5.544  1.00  0.00           H 
ATOM    462 2HD  ARG A  28      13.281   6.050   4.819  1.00  0.00           H 
ATOM    463  HE  ARG A  28      12.309   6.416   7.623  1.00  0.00           H 
ATOM    464 1HH1 ARG A  28      13.038   4.194   5.036  1.00  0.00           H 
ATOM    465 2HH1 ARG A  28      13.069   2.865   6.179  1.00  0.00           H 
ATOM    466 1HH2 ARG A  28      12.348   4.906   8.945  1.00  0.00           H 
ATOM    467 2HH2 ARG A  28      12.675   3.270   8.408  1.00  0.00           H 
TER     468      ARG A  28
ENDMDL
MODEL        9
REMARK CONFORMATION    9 ENERGY      0.0000 
REMARK    FAMILY or FILE: GHSRg_top1000pro.pdb
ATOM      1  N   GLY A   1      -5.251 -10.303  -1.425  1.00  0.00           N 
ATOM      2  CA  GLY A   1      -5.781  -9.191  -2.204  1.00  0.00           C 
ATOM      3  C   GLY A   1      -5.959  -7.950  -1.339  1.00  0.00           C 
ATOM      4  O   GLY A   1      -5.736  -7.986  -0.129  1.00  0.00           O 
ATOM      5  H   GLY A   1      -5.272 -10.252  -0.416  1.00  0.00           H 
ATOM      6 1HA  GLY A   1      -5.091  -8.963  -3.015  1.00  0.00           H 
ATOM      7 2HA  GLY A   1      -6.747  -9.475  -2.619  1.00  0.00           H 
ATOM      8  N   SER A   2      -6.361  -6.850  -1.968  1.00  0.00           N 
ATOM      9  CA  SER A   2      -6.516  -5.580  -1.267  1.00  0.00           C 
ATOM     10  C   SER A   2      -7.527  -5.695  -0.136  1.00  0.00           C 
ATOM     11  O   SER A   2      -7.434  -4.986   0.868  1.00  0.00           O 
ATOM     12  CB  SER A   2      -6.932  -4.495  -2.240  1.00  0.00           C 
ATOM     13  OG  SER A   2      -5.959  -4.267  -3.223  1.00  0.00           O 
ATOM     14  H   SER A   2      -6.567  -6.895  -2.955  1.00  0.00           H 
ATOM     15  HA  SER A   2      -5.575  -5.180  -0.886  1.00  0.00           H 
ATOM     16 1HB  SER A   2      -7.859  -4.799  -2.725  1.00  0.00           H 
ATOM     17 2HB  SER A   2      -7.099  -3.573  -1.686  1.00  0.00           H 
ATOM     18  HG  SER A   2      -5.112  -4.101  -2.802  1.00  0.00           H 
ATOM     19  N   SER A   3      -8.495  -6.591  -0.302  1.00  0.00           N 
ATOM     20  CA  SER A   3      -9.535  -6.789   0.701  1.00  0.00           C 
ATOM     21  C   SER A   3      -8.953  -7.330   2.000  1.00  0.00           C 
ATOM     22  O   SER A   3      -9.586  -7.258   3.052  1.00  0.00           O 
ATOM     23  CB  SER A   3     -10.600  -7.728   0.168  1.00  0.00           C 
ATOM     24  OG  SER A   3     -10.106  -9.022  -0.041  1.00  0.00           O 
ATOM     25  H   SER A   3      -8.509  -7.148  -1.142  1.00  0.00           H 
ATOM     26  HA  SER A   3     -10.119  -5.890   0.902  1.00  0.00           H 
ATOM     27 1HB  SER A   3     -11.417  -7.772   0.887  1.00  0.00           H 
ATOM     28 2HB  SER A   3     -10.972  -7.334  -0.777  1.00  0.00           H 
ATOM     29  HG  SER A   3     -10.809  -9.582  -0.376  1.00  0.00           H 
ATOM     30  N   PHE A   4      -7.743  -7.874   1.918  1.00  0.00           N 
ATOM     31  CA  PHE A   4      -7.055  -8.391   3.096  1.00  0.00           C 
ATOM     32  C   PHE A   4      -5.886  -7.497   3.488  1.00  0.00           C 
ATOM     33  O   PHE A   4      -5.007  -7.906   4.247  1.00  0.00           O 
ATOM     34  CB  PHE A   4      -6.565  -9.818   2.844  1.00  0.00           C 
ATOM     35  CG  PHE A   4      -7.660 -10.781   2.483  1.00  0.00           C 
ATOM     36  CD1 PHE A   4      -7.853 -11.172   1.166  1.00  0.00           C 
ATOM     37  CD2 PHE A   4      -8.501 -11.295   3.457  1.00  0.00           C 
ATOM     38  CE1 PHE A   4      -8.861 -12.057   0.832  1.00  0.00           C 
ATOM     39  CE2 PHE A   4      -9.509 -12.180   3.127  1.00  0.00           C 
ATOM     40  CZ  PHE A   4      -9.689 -12.562   1.813  1.00  0.00           C 
ATOM     41  H   PHE A   4      -7.288  -7.929   1.019  1.00  0.00           H 
ATOM     42  HA  PHE A   4      -7.736  -8.402   3.948  1.00  0.00           H 
ATOM     43 1HB  PHE A   4      -5.854  -9.830   2.018  1.00  0.00           H 
ATOM     44 2HB  PHE A   4      -6.086 -10.214   3.739  1.00  0.00           H 
ATOM     45  HD1 PHE A   4      -7.198 -10.774   0.391  1.00  0.00           H 
ATOM     46  HD2 PHE A   4      -8.359 -10.993   4.496  1.00  0.00           H 
ATOM     47  HE1 PHE A   4      -9.001 -12.356  -0.205  1.00  0.00           H 
ATOM     48  HE2 PHE A   4     -10.162 -12.578   3.904  1.00  0.00           H 
ATOM     49  HZ  PHE A   4     -10.484 -13.258   1.551  1.00  0.00           H 
ATOM     50  N   LEU A   5      -5.881  -6.276   2.967  1.00  0.00           N 
ATOM     51  CA  LEU A   5      -4.809  -5.327   3.246  1.00  0.00           C 
ATOM     52  C   LEU A   5      -5.342  -4.085   3.950  1.00  0.00           C 
ATOM     53  O   LEU A   5      -6.454  -3.634   3.676  1.00  0.00           O 
ATOM     54  CB  LEU A   5      -4.092  -4.939   1.947  1.00  0.00           C 
ATOM     55  CG  LEU A   5      -3.357  -6.084   1.240  1.00  0.00           C 
ATOM     56  CD1 LEU A   5      -2.722  -5.581  -0.050  1.00  0.00           C 
ATOM     57  CD2 LEU A   5      -2.301  -6.664   2.170  1.00  0.00           C 
ATOM     58  H   LEU A   5      -6.639  -5.997   2.361  1.00  0.00           H 
ATOM     59  HA  LEU A   5      -4.088  -5.782   3.925  1.00  0.00           H 
ATOM     60 1HB  LEU A   5      -4.951  -4.624   1.357  1.00  0.00           H 
ATOM     61 2HB  LEU A   5      -3.423  -4.091   2.094  1.00  0.00           H 
ATOM     62  HG  LEU A   5      -4.091  -6.866   1.042  1.00  0.00           H 
ATOM     63 1HD1 LEU A   5      -2.203  -6.401  -0.545  1.00  0.00           H 
ATOM     64 2HD1 LEU A   5      -3.499  -5.193  -0.709  1.00  0.00           H 
ATOM     65 3HD1 LEU A   5      -2.012  -4.788   0.180  1.00  0.00           H 
ATOM     66 1HD2 LEU A   5      -1.780  -7.477   1.666  1.00  0.00           H 
ATOM     67 2HD2 LEU A   5      -1.585  -5.884   2.438  1.00  0.00           H 
ATOM     68 3HD2 LEU A   5      -2.780  -7.043   3.073  1.00  0.00           H 
ATOM     69  N   SER A   6      -4.542  -3.536   4.856  1.00  0.00           N 
ATOM     70  CA  SER A   6      -4.897  -2.298   5.542  1.00  0.00           C 
ATOM     71  C   SER A   6      -4.844  -1.108   4.593  1.00  0.00           C 
ATOM     72  O   SER A   6      -4.302  -1.203   3.493  1.00  0.00           O 
ATOM     73  CB  SER A   6      -3.975  -2.074   6.724  1.00  0.00           C 
ATOM     74  OG  SER A   6      -2.740  -1.537   6.334  1.00  0.00           O 
ATOM     75  H   SER A   6      -3.665  -3.987   5.077  1.00  0.00           H 
ATOM     76  HA  SER A   6      -5.870  -2.340   6.033  1.00  0.00           H 
ATOM     77 1HB  SER A   6      -4.456  -1.385   7.417  1.00  0.00           H 
ATOM     78 2HB  SER A   6      -3.804  -3.028   7.221  1.00  0.00           H 
ATOM     79  HG  SER A   6      -2.098  -1.670   7.034  1.00  0.00           H 
ATOM     80  N   PRO A   7      -5.411   0.013   5.027  1.00  0.00           N 
ATOM     81  CA  PRO A   7      -5.343   1.251   4.260  1.00  0.00           C 
ATOM     82  C   PRO A   7      -3.912   1.566   3.846  1.00  0.00           C 
ATOM     83  O   PRO A   7      -3.657   1.954   2.706  1.00  0.00           O 
ATOM     84  CB  PRO A   7      -5.915   2.309   5.208  1.00  0.00           C 
ATOM     85  CG  PRO A   7      -6.840   1.551   6.097  1.00  0.00           C 
ATOM     86  CD  PRO A   7      -6.181   0.215   6.314  1.00  0.00           C 
ATOM     87  HA  PRO A   7      -5.907   1.198   3.317  1.00  0.00           H 
ATOM     88 1HB  PRO A   7      -5.120   2.802   5.788  1.00  0.00           H 
ATOM     89 2HB  PRO A   7      -6.448   3.099   4.659  1.00  0.00           H 
ATOM     90 1HG  PRO A   7      -6.993   2.076   7.054  1.00  0.00           H 
ATOM     91 2HG  PRO A   7      -7.831   1.434   5.633  1.00  0.00           H 
ATOM     92 1HD  PRO A   7      -5.510   0.220   7.185  1.00  0.00           H 
ATOM     93 2HD  PRO A   7      -6.913  -0.589   6.475  1.00  0.00           H 
ATOM     94  N   GLU A   8      -2.980   1.395   4.778  1.00  0.00           N 
ATOM     95  CA  GLU A   8      -1.575   1.678   4.517  1.00  0.00           C 
ATOM     96  C   GLU A   8      -0.959   0.622   3.608  1.00  0.00           C 
ATOM     97  O   GLU A   8      -0.157   0.936   2.729  1.00  0.00           O 
ATOM     98  CB  GLU A   8      -0.791   1.763   5.829  1.00  0.00           C 
ATOM     99  CG  GLU A   8      -1.034   3.038   6.625  1.00  0.00           C 
ATOM    100  CD  GLU A   8       0.000   3.215   7.700  1.00  0.00           C 
ATOM    101  OE1 GLU A   8       1.166   3.177   7.388  1.00  0.00           O 
ATOM    102  OE2 GLU A   8      -0.372   3.503   8.814  1.00  0.00           O 
ATOM    103  H   GLU A   8      -3.254   1.061   5.692  1.00  0.00           H 
ATOM    104  HA  GLU A   8      -1.480   2.630   3.993  1.00  0.00           H 
ATOM    105 1HB  GLU A   8      -1.083   0.899   6.429  1.00  0.00           H 
ATOM    106 2HB  GLU A   8       0.266   1.690   5.575  1.00  0.00           H 
ATOM    107 1HG  GLU A   8      -1.073   3.934   6.007  1.00  0.00           H 
ATOM    108 2HG  GLU A   8      -2.009   2.871   7.083  1.00  0.00           H 
ATOM    109  N   HIS A   9      -1.340  -0.632   3.824  1.00  0.00           N 
ATOM    110  CA  HIS A   9      -0.925  -1.722   2.948  1.00  0.00           C 
ATOM    111  C   HIS A   9      -1.300  -1.434   1.498  1.00  0.00           C 
ATOM    112  O   HIS A   9      -0.497  -1.643   0.589  1.00  0.00           O 
ATOM    113  CB  HIS A   9      -1.551  -3.046   3.398  1.00  0.00           C 
ATOM    114  CG  HIS A   9      -1.143  -3.468   4.774  1.00  0.00           C 
ATOM    115  CD2 HIS A   9      -0.163  -3.015   5.591  1.00  0.00           C 
ATOM    116  ND1 HIS A   9      -1.781  -4.478   5.463  1.00  0.00           N 
ATOM    117  CE1 HIS A   9      -1.209  -4.630   6.644  1.00  0.00           C 
ATOM    118  NE2 HIS A   9      -0.226  -3.754   6.747  1.00  0.00           N 
ATOM    119  H   HIS A   9      -1.931  -0.836   4.617  1.00  0.00           H 
ATOM    120  HA  HIS A   9       0.159  -1.820   2.975  1.00  0.00           H 
ATOM    121 1HB  HIS A   9      -2.640  -2.964   3.406  1.00  0.00           H 
ATOM    122 2HB  HIS A   9      -1.255  -3.849   2.723  1.00  0.00           H 
ATOM    123  HD2 HIS A   9       0.591  -2.234   5.483  1.00  0.00           H 
ATOM    124  HE1 HIS A   9      -1.569  -5.385   7.343  1.00  0.00           H 
ATOM    125  HE2 HIS A   9       0.387  -3.639   7.542  1.00  0.00           H 
ATOM    126  N   GLN A  10      -2.520  -0.955   1.291  1.00  0.00           N 
ATOM    127  CA  GLN A  10      -3.016  -0.674  -0.050  1.00  0.00           C 
ATOM    128  C   GLN A  10      -2.359   0.573  -0.630  1.00  0.00           C 
ATOM    129  O   GLN A  10      -2.109   0.652  -1.832  1.00  0.00           O 
ATOM    130  CB  GLN A  10      -4.537  -0.496  -0.035  1.00  0.00           C 
ATOM    131  CG  GLN A  10      -5.305  -1.751   0.338  1.00  0.00           C 
ATOM    132  CD  GLN A  10      -6.796  -1.498   0.475  1.00  0.00           C 
ATOM    133  NE2 GLN A  10      -7.418  -2.151   1.449  1.00  0.00           N 
ATOM    134  OE1 GLN A  10      -7.380  -0.721  -0.285  1.00  0.00           O 
ATOM    135  H   GLN A  10      -3.122  -0.780   2.085  1.00  0.00           H 
ATOM    136  HA  GLN A  10      -2.757  -1.498  -0.716  1.00  0.00           H 
ATOM    137 1HB  GLN A  10      -4.754   0.296   0.682  1.00  0.00           H 
ATOM    138 2HB  GLN A  10      -4.826  -0.170  -1.033  1.00  0.00           H 
ATOM    139 1HG  GLN A  10      -5.174  -2.701  -0.183  1.00  0.00           H 
ATOM    140 2HG  GLN A  10      -4.876  -1.824   1.337  1.00  0.00           H 
ATOM    141 1HE2 GLN A  10      -8.402  -2.024   1.588  1.00  0.00           H 
ATOM    142 2HE2 GLN A  10      -6.906  -2.771   2.045  1.00  0.00           H 
ATOM    143  N   ARG A  11      -2.081   1.544   0.233  1.00  0.00           N 
ATOM    144  CA  ARG A  11      -1.301   2.714  -0.155  1.00  0.00           C 
ATOM    145  C   ARG A  11       0.035   2.307  -0.765  1.00  0.00           C 
ATOM    146  O   ARG A  11       0.424   2.807  -1.820  1.00  0.00           O 
ATOM    147  CB  ARG A  11      -1.113   3.687   0.998  1.00  0.00           C 
ATOM    148  CG  ARG A  11      -2.341   4.517   1.340  1.00  0.00           C 
ATOM    149  CD  ARG A  11      -2.237   5.266   2.619  1.00  0.00           C 
ATOM    150  NE  ARG A  11      -1.177   6.260   2.650  1.00  0.00           N 
ATOM    151  CZ  ARG A  11      -0.688   6.823   3.773  1.00  0.00           C 
ATOM    152  NH1 ARG A  11      -1.186   6.522   4.952  1.00  0.00           N 
ATOM    153  NH2 ARG A  11       0.289   7.705   3.657  1.00  0.00           N 
ATOM    154  H   ARG A  11      -2.418   1.472   1.181  1.00  0.00           H 
ATOM    155  HA  ARG A  11      -1.835   3.274  -0.924  1.00  0.00           H 
ATOM    156 1HB  ARG A  11      -0.825   3.100   1.867  1.00  0.00           H 
ATOM    157 2HB  ARG A  11      -0.297   4.354   0.722  1.00  0.00           H 
ATOM    158 1HG  ARG A  11      -2.505   5.241   0.541  1.00  0.00           H 
ATOM    159 2HG  ARG A  11      -3.202   3.851   1.409  1.00  0.00           H 
ATOM    160 1HD  ARG A  11      -3.177   5.786   2.802  1.00  0.00           H 
ATOM    161 2HD  ARG A  11      -2.048   4.560   3.428  1.00  0.00           H 
ATOM    162  HE  ARG A  11      -0.657   6.672   1.888  1.00  0.00           H 
ATOM    163 1HH1 ARG A  11      -1.945   5.859   5.024  1.00  0.00           H 
ATOM    164 2HH1 ARG A  11      -0.807   6.954   5.783  1.00  0.00           H 
ATOM    165 1HH2 ARG A  11       0.647   7.937   2.741  1.00  0.00           H 
ATOM    166 2HH2 ARG A  11       0.672   8.142   4.481  1.00  0.00           H 
ATOM    167  N   VAL A  12       0.733   1.398  -0.093  1.00  0.00           N 
ATOM    168  CA  VAL A  12       1.998   0.879  -0.598  1.00  0.00           C 
ATOM    169  C   VAL A  12       1.800   0.115  -1.901  1.00  0.00           C 
ATOM    170  O   VAL A  12       2.563   0.282  -2.851  1.00  0.00           O 
ATOM    171  CB  VAL A  12       2.679  -0.046   0.429  1.00  0.00           C 
ATOM    172  CG1 VAL A  12       3.893  -0.725  -0.188  1.00  0.00           C 
ATOM    173  CG2 VAL A  12       3.082   0.739   1.668  1.00  0.00           C 
ATOM    174  H   VAL A  12       0.379   1.058   0.790  1.00  0.00           H 
ATOM    175  HA  VAL A  12       2.688   1.686  -0.849  1.00  0.00           H 
ATOM    176  HB  VAL A  12       1.965  -0.802   0.753  1.00  0.00           H 
ATOM    177 1HG1 VAL A  12       4.362  -1.373   0.551  1.00  0.00           H 
ATOM    178 2HG1 VAL A  12       3.580  -1.319  -1.046  1.00  0.00           H 
ATOM    179 3HG1 VAL A  12       4.608   0.031  -0.510  1.00  0.00           H 
ATOM    180 1HG2 VAL A  12       3.561   0.071   2.383  1.00  0.00           H 
ATOM    181 2HG2 VAL A  12       3.779   1.529   1.387  1.00  0.00           H 
ATOM    182 3HG2 VAL A  12       2.196   1.182   2.124  1.00  0.00           H 
ATOM    183  N   GLN A  13       0.770  -0.724  -1.938  1.00  0.00           N 
ATOM    184  CA  GLN A  13       0.422  -1.457  -3.148  1.00  0.00           C 
ATOM    185  C   GLN A  13       0.310  -0.521  -4.346  1.00  0.00           C 
ATOM    186  O   GLN A  13       0.811  -0.821  -5.430  1.00  0.00           O 
ATOM    187  CB  GLN A  13      -0.896  -2.213  -2.959  1.00  0.00           C 
ATOM    188  CG  GLN A  13      -1.331  -3.022  -4.169  1.00  0.00           C 
ATOM    189  CD  GLN A  13      -2.644  -3.743  -3.941  1.00  0.00           C 
ATOM    190  NE2 GLN A  13      -3.050  -4.552  -4.913  1.00  0.00           N 
ATOM    191  OE1 GLN A  13      -3.288  -3.577  -2.901  1.00  0.00           O 
ATOM    192  H   GLN A  13       0.214  -0.859  -1.105  1.00  0.00           H 
ATOM    193  HA  GLN A  13       1.215  -2.168  -3.386  1.00  0.00           H 
ATOM    194 1HB  GLN A  13      -0.758  -2.875  -2.103  1.00  0.00           H 
ATOM    195 2HB  GLN A  13      -1.654  -1.467  -2.723  1.00  0.00           H 
ATOM    196 1HG  GLN A  13      -1.344  -2.610  -5.179  1.00  0.00           H 
ATOM    197 2HG  GLN A  13      -0.520  -3.746  -4.085  1.00  0.00           H 
ATOM    198 1HE2 GLN A  13      -3.910  -5.056  -4.819  1.00  0.00           H 
ATOM    199 2HE2 GLN A  13      -2.497  -4.660  -5.739  1.00  0.00           H 
ATOM    200  N   GLN A  14      -0.350   0.614  -4.143  1.00  0.00           N 
ATOM    201  CA  GLN A  14      -0.640   1.537  -5.233  1.00  0.00           C 
ATOM    202  C   GLN A  14       0.601   2.327  -5.630  1.00  0.00           C 
ATOM    203  O   GLN A  14       0.595   3.054  -6.623  1.00  0.00           O 
ATOM    204  CB  GLN A  14      -1.760   2.501  -4.836  1.00  0.00           C 
ATOM    205  CG  GLN A  14      -3.102   1.831  -4.595  1.00  0.00           C 
ATOM    206  CD  GLN A  14      -3.585   1.050  -5.803  1.00  0.00           C 
ATOM    207  NE2 GLN A  14      -4.003  -0.190  -5.576  1.00  0.00           N 
ATOM    208  OE1 GLN A  14      -3.586   1.559  -6.927  1.00  0.00           O 
ATOM    209  H   GLN A  14      -0.660   0.842  -3.209  1.00  0.00           H 
ATOM    210  HA  GLN A  14      -0.945   0.976  -6.116  1.00  0.00           H 
ATOM    211 1HB  GLN A  14      -1.432   3.008  -3.928  1.00  0.00           H 
ATOM    212 2HB  GLN A  14      -1.852   3.228  -5.643  1.00  0.00           H 
ATOM    213 1HG  GLN A  14      -3.313   1.236  -3.706  1.00  0.00           H 
ATOM    214 2HG  GLN A  14      -3.659   2.767  -4.542  1.00  0.00           H 
ATOM    215 1HE2 GLN A  14      -4.333  -0.753  -6.335  1.00  0.00           H 
ATOM    216 2HE2 GLN A  14      -3.986  -0.562  -4.648  1.00  0.00           H 
ATOM    217  N   ARG A  15       1.665   2.180  -4.846  1.00  0.00           N 
ATOM    218  CA  ARG A  15       2.932   2.838  -5.146  1.00  0.00           C 
ATOM    219  C   ARG A  15       3.553   2.281  -6.420  1.00  0.00           C 
ATOM    220  O   ARG A  15       4.495   2.857  -6.965  1.00  0.00           O 
ATOM    221  CB  ARG A  15       3.903   2.769  -3.977  1.00  0.00           C 
ATOM    222  CG  ARG A  15       3.447   3.497  -2.723  1.00  0.00           C 
ATOM    223  CD  ARG A  15       3.232   4.956  -2.905  1.00  0.00           C 
ATOM    224  NE  ARG A  15       2.926   5.678  -1.680  1.00  0.00           N 
ATOM    225  CZ  ARG A  15       1.683   5.904  -1.217  1.00  0.00           C 
ATOM    226  NH1 ARG A  15       0.625   5.503  -1.888  1.00  0.00           N 
ATOM    227  NH2 ARG A  15       1.550   6.564  -0.079  1.00  0.00           N 
ATOM    228  H   ARG A  15       1.594   1.599  -4.025  1.00  0.00           H 
ATOM    229  HA  ARG A  15       2.764   3.900  -5.320  1.00  0.00           H 
ATOM    230 1HB  ARG A  15       4.051   1.715  -3.747  1.00  0.00           H 
ATOM    231 2HB  ARG A  15       4.844   3.200  -4.319  1.00  0.00           H 
ATOM    232 1HG  ARG A  15       2.505   3.059  -2.389  1.00  0.00           H 
ATOM    233 2HG  ARG A  15       4.204   3.363  -1.950  1.00  0.00           H 
ATOM    234 1HD  ARG A  15       4.135   5.396  -3.326  1.00  0.00           H 
ATOM    235 2HD  ARG A  15       2.399   5.108  -3.590  1.00  0.00           H 
ATOM    236  HE  ARG A  15       3.552   6.106  -1.011  1.00  0.00           H 
ATOM    237 1HH1 ARG A  15       0.742   5.016  -2.764  1.00  0.00           H 
ATOM    238 2HH1 ARG A  15      -0.299   5.683  -1.523  1.00  0.00           H 
ATOM    239 1HH2 ARG A  15       2.373   6.882   0.415  1.00  0.00           H 
ATOM    240 2HH2 ARG A  15       0.630   6.749   0.290  1.00  0.00           H 
ATOM    241  N   LYS A  16       3.021   1.159  -6.891  1.00  0.00           N 
ATOM    242  CA  LYS A  16       3.405   0.614  -8.188  1.00  0.00           C 
ATOM    243  C   LYS A  16       3.169   1.625  -9.302  1.00  0.00           C 
ATOM    244  O   LYS A  16       3.789   1.550 -10.364  1.00  0.00           O 
ATOM    245  CB  LYS A  16       2.636  -0.676  -8.477  1.00  0.00           C 
ATOM    246  CG  LYS A  16       1.133  -0.489  -8.640  1.00  0.00           C 
ATOM    247  CD  LYS A  16       0.427  -1.822  -8.831  1.00  0.00           C 
ATOM    248  CE  LYS A  16      -1.072  -1.635  -9.013  1.00  0.00           C 
ATOM    249  NZ  LYS A  16      -1.781  -2.934  -9.170  1.00  0.00           N 
ATOM    250  H   LYS A  16       2.334   0.671  -6.336  1.00  0.00           H 
ATOM    251  HA  LYS A  16       4.473   0.391  -8.193  1.00  0.00           H 
ATOM    252 1HB  LYS A  16       3.050  -1.097  -9.393  1.00  0.00           H 
ATOM    253 2HB  LYS A  16       2.828  -1.355  -7.646  1.00  0.00           H 
ATOM    254 1HG  LYS A  16       0.746   0.003  -7.745  1.00  0.00           H 
ATOM    255 2HG  LYS A  16       0.955   0.146  -9.507  1.00  0.00           H 
ATOM    256 1HD  LYS A  16       0.842  -2.311  -9.713  1.00  0.00           H 
ATOM    257 2HD  LYS A  16       0.610  -2.443  -7.954  1.00  0.00           H 
ATOM    258 1HE  LYS A  16      -1.460  -1.113  -8.140  1.00  0.00           H 
ATOM    259 2HE  LYS A  16      -1.234  -1.024  -9.902  1.00  0.00           H 
ATOM    260 1HZ  LYS A  16      -2.769  -2.765  -9.289  1.00  0.00           H 
ATOM    261 2HZ  LYS A  16      -1.422  -3.417  -9.981  1.00  0.00           H 
ATOM    262 3HZ  LYS A  16      -1.632  -3.499  -8.348  1.00  0.00           H 
ATOM    263  N   GLU A  17       2.270   2.571  -9.055  1.00  0.00           N 
ATOM    264  CA  GLU A  17       2.011   3.649 -10.002  1.00  0.00           C 
ATOM    265  C   GLU A  17       2.313   5.009  -9.385  1.00  0.00           C 
ATOM    266  O   GLU A  17       2.783   5.920 -10.066  1.00  0.00           O 
ATOM    267  CB  GLU A  17       0.559   3.603 -10.485  1.00  0.00           C 
ATOM    268  CG  GLU A  17       0.226   2.402 -11.357  1.00  0.00           C 
ATOM    269  CD  GLU A  17      -1.241   2.355 -11.685  1.00  0.00           C 
ATOM    270  OE1 GLU A  17      -1.965   3.193 -11.206  1.00  0.00           O 
ATOM    271  OE2 GLU A  17      -1.621   1.550 -12.504  1.00  0.00           O 
ATOM    272  H   GLU A  17       1.752   2.543  -8.188  1.00  0.00           H 
ATOM    273  HA  GLU A  17       2.669   3.548 -10.866  1.00  0.00           H 
ATOM    274 1HB  GLU A  17      -0.071   3.590  -9.595  1.00  0.00           H 
ATOM    275 2HB  GLU A  17       0.379   4.520 -11.045  1.00  0.00           H 
ATOM    276 1HG  GLU A  17       0.805   2.361 -12.279  1.00  0.00           H 
ATOM    277 2HG  GLU A  17       0.484   1.548 -10.730  1.00  0.00           H 
ATOM    278  N   SER A  18       2.042   5.139  -8.090  1.00  0.00           N 
ATOM    279  CA  SER A  18       2.205   6.412  -7.397  1.00  0.00           C 
ATOM    280  C   SER A  18       3.676   6.715  -7.141  1.00  0.00           C 
ATOM    281  O   SER A  18       4.473   5.808  -6.902  1.00  0.00           O 
ATOM    282  CB  SER A  18       1.433   6.398  -6.092  1.00  0.00           C 
ATOM    283  OG  SER A  18       1.730   7.510  -5.294  1.00  0.00           O 
ATOM    284  H   SER A  18       1.714   4.335  -7.574  1.00  0.00           H 
ATOM    285  HA  SER A  18       1.739   7.251  -7.918  1.00  0.00           H 
ATOM    286 1HB  SER A  18       0.367   6.401  -6.320  1.00  0.00           H 
ATOM    287 2HB  SER A  18       1.685   5.491  -5.547  1.00  0.00           H 
ATOM    288  HG  SER A  18       1.078   7.585  -4.594  1.00  0.00           H 
ATOM    289  N   LYS A  19       4.028   7.994  -7.191  1.00  0.00           N 
ATOM    290  CA  LYS A  19       5.394   8.424  -6.914  1.00  0.00           C 
ATOM    291  C   LYS A  19       5.532   8.933  -5.484  1.00  0.00           C 
ATOM    292  O   LYS A  19       6.583   9.441  -5.094  1.00  0.00           O 
ATOM    293  CB  LYS A  19       5.826   9.508  -7.902  1.00  0.00           C 
ATOM    294  CG  LYS A  19       5.871   9.053  -9.354  1.00  0.00           C 
ATOM    295  CD  LYS A  19       6.353  10.169 -10.269  1.00  0.00           C 
ATOM    296  CE  LYS A  19       6.359   9.729 -11.726  1.00  0.00           C 
ATOM    297  NZ  LYS A  19       6.846  10.805 -12.631  1.00  0.00           N 
ATOM    298  H   LYS A  19       3.333   8.688  -7.428  1.00  0.00           H 
ATOM    299  HA  LYS A  19       6.074   7.576  -7.008  1.00  0.00           H 
ATOM    300 1HB  LYS A  19       5.118  10.332  -7.802  1.00  0.00           H 
ATOM    301 2HB  LYS A  19       6.817   9.844  -7.596  1.00  0.00           H 
ATOM    302 1HG  LYS A  19       6.550   8.203  -9.430  1.00  0.00           H 
ATOM    303 2HG  LYS A  19       4.869   8.745  -9.653  1.00  0.00           H 
ATOM    304 1HD  LYS A  19       5.689  11.027 -10.151  1.00  0.00           H 
ATOM    305 2HD  LYS A  19       7.363  10.452  -9.972  1.00  0.00           H 
ATOM    306 1HE  LYS A  19       7.006   8.857 -11.817  1.00  0.00           H 
ATOM    307 2HE  LYS A  19       5.342   9.455 -12.004  1.00  0.00           H 
ATOM    308 1HZ  LYS A  19       6.834  10.473 -13.586  1.00  0.00           H 
ATOM    309 2HZ  LYS A  19       6.245  11.614 -12.548  1.00  0.00           H 
ATOM    310 3HZ  LYS A  19       7.789  11.059 -12.375  1.00  0.00           H 
ATOM    311  N   LYS A  20       4.463   8.795  -4.707  1.00  0.00           N 
ATOM    312  CA  LYS A  20       4.442   9.293  -3.337  1.00  0.00           C 
ATOM    313  C   LYS A  20       5.183   8.351  -2.397  1.00  0.00           C 
ATOM    314  O   LYS A  20       5.327   7.162  -2.682  1.00  0.00           O 
ATOM    315  CB  LYS A  20       3.002   9.488  -2.859  1.00  0.00           C 
ATOM    316  CG  LYS A  20       2.187  10.461  -3.700  1.00  0.00           C 
ATOM    317  CD  LYS A  20       2.747  11.873  -3.613  1.00  0.00           C 
ATOM    318  CE  LYS A  20       1.846  12.872  -4.324  1.00  0.00           C 
ATOM    319  NZ  LYS A  20       2.366  14.263  -4.220  1.00  0.00           N 
ATOM    320  H   LYS A  20       3.643   8.333  -5.075  1.00  0.00           H 
ATOM    321  HA  LYS A  20       4.959  10.253  -3.286  1.00  0.00           H 
ATOM    322 1HB  LYS A  20       2.525   8.508  -2.874  1.00  0.00           H 
ATOM    323 2HB  LYS A  20       3.053   9.852  -1.833  1.00  0.00           H 
ATOM    324 1HG  LYS A  20       2.209  10.125  -4.739  1.00  0.00           H 
ATOM    325 2HG  LYS A  20       1.159  10.454  -3.338  1.00  0.00           H 
ATOM    326 1HD  LYS A  20       2.835  12.146  -2.561  1.00  0.00           H 
ATOM    327 2HD  LYS A  20       3.734  11.884  -4.074  1.00  0.00           H 
ATOM    328 1HE  LYS A  20       1.779  12.587  -5.372  1.00  0.00           H 
ATOM    329 2HE  LYS A  20       0.856  12.821  -3.871  1.00  0.00           H 
ATOM    330 1HZ  LYS A  20       1.741  14.892  -4.703  1.00  0.00           H 
ATOM    331 2HZ  LYS A  20       2.428  14.528  -3.247  1.00  0.00           H 
ATOM    332 3HZ  LYS A  20       3.283  14.310  -4.641  1.00  0.00           H 
ATOM    333  N   PRO A  21       5.651   8.888  -1.276  1.00  0.00           N 
ATOM    334  CA  PRO A  21       6.320   8.084  -0.261  1.00  0.00           C 
ATOM    335  C   PRO A  21       5.447   6.919   0.184  1.00  0.00           C 
ATOM    336  O   PRO A  21       4.281   7.103   0.532  1.00  0.00           O 
ATOM    337  CB  PRO A  21       6.593   9.069   0.879  1.00  0.00           C 
ATOM    338  CG  PRO A  21       6.626  10.405   0.216  1.00  0.00           C 
ATOM    339  CD  PRO A  21       5.602  10.330  -0.883  1.00  0.00           C 
ATOM    340  HA  PRO A  21       7.247   7.618  -0.630  1.00  0.00           H 
ATOM    341 1HB  PRO A  21       5.805   9.025   1.647  1.00  0.00           H 
ATOM    342 2HB  PRO A  21       7.545   8.851   1.383  1.00  0.00           H 
ATOM    343 1HG  PRO A  21       6.385  11.208   0.928  1.00  0.00           H 
ATOM    344 2HG  PRO A  21       7.627  10.622  -0.188  1.00  0.00           H 
ATOM    345 1HD  PRO A  21       4.598  10.619  -0.538  1.00  0.00           H 
ATOM    346 2HD  PRO A  21       5.852  10.988  -1.730  1.00  0.00           H 
ATOM    347  N   PRO A  22       6.016   5.719   0.169  1.00  0.00           N 
ATOM    348  CA  PRO A  22       5.313   4.531   0.638  1.00  0.00           C 
ATOM    349  C   PRO A  22       4.801   4.718   2.060  1.00  0.00           C 
ATOM    350  O   PRO A  22       5.469   5.329   2.895  1.00  0.00           O 
ATOM    351  CB  PRO A  22       6.357   3.415   0.543  1.00  0.00           C 
ATOM    352  CG  PRO A  22       7.314   3.889  -0.499  1.00  0.00           C 
ATOM    353  CD  PRO A  22       7.387   5.381  -0.322  1.00  0.00           C 
ATOM    354  HA  PRO A  22       4.416   4.304   0.041  1.00  0.00           H 
ATOM    355 1HB  PRO A  22       6.864   3.254   1.506  1.00  0.00           H 
ATOM    356 2HB  PRO A  22       5.899   2.456   0.255  1.00  0.00           H 
ATOM    357 1HG  PRO A  22       8.303   3.426  -0.370  1.00  0.00           H 
ATOM    358 2HG  PRO A  22       6.964   3.627  -1.508  1.00  0.00           H 
ATOM    359 1HD  PRO A  22       8.158   5.677   0.406  1.00  0.00           H 
ATOM    360 2HD  PRO A  22       7.618   5.901  -1.264  1.00  0.00           H 
ATOM    361  N   ALA A  23       3.612   4.189   2.331  1.00  0.00           N 
ATOM    362  CA  ALA A  23       3.048   4.220   3.675  1.00  0.00           C 
ATOM    363  C   ALA A  23       3.875   3.379   4.638  1.00  0.00           C 
ATOM    364  O   ALA A  23       4.570   2.451   4.229  1.00  0.00           O 
ATOM    365  CB  ALA A  23       1.603   3.743   3.654  1.00  0.00           C 
ATOM    366  H   ALA A  23       3.087   3.754   1.587  1.00  0.00           H 
ATOM    367  HA  ALA A  23       3.070   5.248   4.039  1.00  0.00           H 
ATOM    368 1HB  ALA A  23       1.196   3.773   4.665  1.00  0.00           H 
ATOM    369 2HB  ALA A  23       1.014   4.394   3.007  1.00  0.00           H 
ATOM    370 3HB  ALA A  23       1.564   2.722   3.277  1.00  0.00           H 
ATOM    371  N   LYS A  24       3.794   3.711   5.923  1.00  0.00           N 
ATOM    372  CA  LYS A  24       4.613   3.055   6.936  1.00  0.00           C 
ATOM    373  C   LYS A  24       4.422   1.543   6.904  1.00  0.00           C 
ATOM    374  O   LYS A  24       5.384   0.790   6.755  1.00  0.00           O 
ATOM    375  CB  LYS A  24       4.281   3.597   8.327  1.00  0.00           C 
ATOM    376  CG  LYS A  24       5.085   2.966   9.457  1.00  0.00           C 
ATOM    377  CD  LYS A  24       4.698   3.555  10.806  1.00  0.00           C 
ATOM    378  CE  LYS A  24       5.455   2.882  11.941  1.00  0.00           C 
ATOM    379  NZ  LYS A  24       5.079   3.439  13.268  1.00  0.00           N 
ATOM    380  H   LYS A  24       3.151   4.436   6.205  1.00  0.00           H 
ATOM    381  HA  LYS A  24       5.669   3.239   6.734  1.00  0.00           H 
ATOM    382 1HB  LYS A  24       4.468   4.671   8.304  1.00  0.00           H 
ATOM    383 2HB  LYS A  24       3.219   3.419   8.495  1.00  0.00           H 
ATOM    384 1HG  LYS A  24       4.894   1.892   9.459  1.00  0.00           H 
ATOM    385 2HG  LYS A  24       6.143   3.146   9.272  1.00  0.00           H 
ATOM    386 1HD  LYS A  24       4.926   4.621  10.798  1.00  0.00           H 
ATOM    387 2HD  LYS A  24       3.627   3.414  10.952  1.00  0.00           H 
ATOM    388 1HE  LYS A  24       5.231   1.816  11.917  1.00  0.00           H 
ATOM    389 2HE  LYS A  24       6.523   3.030  11.774  1.00  0.00           H 
ATOM    390 1HZ  LYS A  24       5.603   2.967  13.992  1.00  0.00           H 
ATOM    391 2HZ  LYS A  24       5.287   4.428  13.291  1.00  0.00           H 
ATOM    392 3HZ  LYS A  24       4.091   3.300  13.423  1.00  0.00           H 
ATOM    393  N   LEU A  25       3.175   1.107   7.044  1.00  0.00           N 
ATOM    394  CA  LEU A  25       2.861  -0.317   7.081  1.00  0.00           C 
ATOM    395  C   LEU A  25       2.947  -0.935   5.691  1.00  0.00           C 
ATOM    396  O   LEU A  25       2.557  -0.316   4.701  1.00  0.00           O 
ATOM    397  CB  LEU A  25       1.466  -0.537   7.678  1.00  0.00           C 
ATOM    398  CG  LEU A  25       1.290  -0.051   9.123  1.00  0.00           C 
ATOM    399  CD1 LEU A  25      -0.153  -0.244   9.567  1.00  0.00           C 
ATOM    400  CD2 LEU A  25       2.241  -0.814  10.034  1.00  0.00           C 
ATOM    401  H   LEU A  25       2.426   1.779   7.128  1.00  0.00           H 
ATOM    402  HA  LEU A  25       3.595  -0.837   7.696  1.00  0.00           H 
ATOM    403 1HB  LEU A  25       0.884   0.086   7.000  1.00  0.00           H 
ATOM    404 2HB  LEU A  25       1.145  -1.574   7.584  1.00  0.00           H 
ATOM    405  HG  LEU A  25       1.576   1.001   9.148  1.00  0.00           H 
ATOM    406 1HD1 LEU A  25      -0.268   0.103  10.594  1.00  0.00           H 
ATOM    407 2HD1 LEU A  25      -0.813   0.328   8.915  1.00  0.00           H 
ATOM    408 3HD1 LEU A  25      -0.412  -1.301   9.510  1.00  0.00           H 
ATOM    409 1HD2 LEU A  25       2.115  -0.466  11.061  1.00  0.00           H 
ATOM    410 2HD2 LEU A  25       2.020  -1.880   9.981  1.00  0.00           H 
ATOM    411 3HD2 LEU A  25       3.269  -0.639   9.717  1.00  0.00           H 
ATOM    412  N   GLN A  26       3.459  -2.160   5.625  1.00  0.00           N 
ATOM    413  CA  GLN A  26       3.675  -2.831   4.349  1.00  0.00           C 
ATOM    414  C   GLN A  26       2.689  -3.975   4.156  1.00  0.00           C 
ATOM    415  O   GLN A  26       2.204  -4.561   5.125  1.00  0.00           O 
ATOM    416  CB  GLN A  26       5.108  -3.363   4.258  1.00  0.00           C 
ATOM    417  CG  GLN A  26       6.176  -2.325   4.552  1.00  0.00           C 
ATOM    418  CD  GLN A  26       6.164  -1.183   3.554  1.00  0.00           C 
ATOM    419  NE2 GLN A  26       6.020   0.039   4.057  1.00  0.00           N 
ATOM    420  OE1 GLN A  26       6.284  -1.394   2.345  1.00  0.00           O 
ATOM    421  H   GLN A  26       3.706  -2.636   6.481  1.00  0.00           H 
ATOM    422  HA  GLN A  26       3.499  -2.131   3.533  1.00  0.00           H 
ATOM    423 1HB  GLN A  26       5.184  -4.184   4.971  1.00  0.00           H 
ATOM    424 2HB  GLN A  26       5.237  -3.748   3.246  1.00  0.00           H 
ATOM    425 1HG  GLN A  26       6.331  -1.902   5.544  1.00  0.00           H 
ATOM    426 2HG  GLN A  26       7.008  -2.987   4.308  1.00  0.00           H 
ATOM    427 1HE2 GLN A  26       6.005   0.832   3.447  1.00  0.00           H 
ATOM    428 2HE2 GLN A  26       5.927   0.167   5.044  1.00  0.00           H 
ATOM    429  N   PRO A  27       2.393  -4.292   2.899  1.00  0.00           N 
ATOM    430  CA  PRO A  27       1.397  -5.306   2.577  1.00  0.00           C 
ATOM    431  C   PRO A  27       1.702  -6.620   3.284  1.00  0.00           C 
ATOM    432  O   PRO A  27       2.838  -7.091   3.279  1.00  0.00           O 
ATOM    433  CB  PRO A  27       1.476  -5.438   1.053  1.00  0.00           C 
ATOM    434  CG  PRO A  27       1.931  -4.097   0.586  1.00  0.00           C 
ATOM    435  CD  PRO A  27       2.876  -3.605   1.650  1.00  0.00           C 
ATOM    436  HA  PRO A  27       0.385  -5.030   2.914  1.00  0.00           H 
ATOM    437 1HB  PRO A  27       2.185  -6.225   0.754  1.00  0.00           H 
ATOM    438 2HB  PRO A  27       0.501  -5.700   0.620  1.00  0.00           H 
ATOM    439 1HG  PRO A  27       2.434  -4.165  -0.389  1.00  0.00           H 
ATOM    440 2HG  PRO A  27       1.081  -3.410   0.464  1.00  0.00           H 
ATOM    441 1HD  PRO A  27       3.922  -3.874   1.435  1.00  0.00           H 
ATOM    442 2HD  PRO A  27       2.843  -2.511   1.761  1.00  0.00           H 
ATOM    443  N   ARG A  28       0.677  -7.209   3.893  1.00  0.00           N 
ATOM    444  CA  ARG A  28       0.829  -8.481   4.589  1.00  0.00           C 
ATOM    445  C   ARG A  28       1.559  -9.499   3.723  1.00  0.00           C 
ATOM    446  O   ARG A  28       2.423  -9.894   4.037  1.00  0.00           O 
ATOM    447  O2  ARG A  28       1.099  -9.827   2.664  1.00  0.00           O 
ATOM    448  CB  ARG A  28      -0.502  -9.026   5.085  1.00  0.00           C 
ATOM    449  CG  ARG A  28      -1.148  -8.218   6.199  1.00  0.00           C 
ATOM    450  CD  ARG A  28      -2.386  -8.822   6.756  1.00  0.00           C 
ATOM    451  NE  ARG A  28      -2.954  -8.102   7.885  1.00  0.00           N 
ATOM    452  CZ  ARG A  28      -3.896  -7.145   7.788  1.00  0.00           C 
ATOM    453  NH1 ARG A  28      -4.353  -6.762   6.617  1.00  0.00           N 
ATOM    454  NH2 ARG A  28      -4.333  -6.583   8.902  1.00  0.00           N 
ATOM    455  H   ARG A  28      -0.230  -6.765   3.873  1.00  0.00           H 
ATOM    456  HA  ARG A  28       1.436  -8.342   5.484  1.00  0.00           H 
ATOM    457 1HB  ARG A  28      -1.173  -9.057   4.228  1.00  0.00           H 
ATOM    458 2HB  ARG A  28      -0.318 -10.041   5.440  1.00  0.00           H 
ATOM    459 1HG  ARG A  28      -0.430  -8.113   7.015  1.00  0.00           H 
ATOM    460 2HG  ARG A  28      -1.400  -7.232   5.809  1.00  0.00           H 
ATOM    461 1HD  ARG A  28      -3.146  -8.853   5.975  1.00  0.00           H 
ATOM    462 2HD  ARG A  28      -2.167  -9.835   7.091  1.00  0.00           H 
ATOM    463  HE  ARG A  28      -2.750  -8.190   8.872  1.00  0.00           H 
ATOM    464 1HH1 ARG A  28      -3.997  -7.189   5.773  1.00  0.00           H 
ATOM    465 2HH1 ARG A  28      -5.060  -6.043   6.565  1.00  0.00           H 
ATOM    466 1HH2 ARG A  28      -3.956  -6.877   9.793  1.00  0.00           H 
ATOM    467 2HH2 ARG A  28      -5.037  -5.863   8.857  1.00  0.00           H 
TER     468      ARG A  28
ENDMDL
MODEL       10
REMARK CONFORMATION   10 ENERGY      0.0000 
REMARK    FAMILY or FILE: GHSRg_top1000pro.pdb
ATOM      1  N   GLY A   1      -3.674 -13.131  -0.695  1.00  0.00           N 
ATOM      2  CA  GLY A   1      -4.697 -12.401  -1.435  1.00  0.00           C 
ATOM      3  C   GLY A   1      -4.767 -10.947  -0.988  1.00  0.00           C 
ATOM      4  O   GLY A   1      -5.216 -10.078  -1.737  1.00  0.00           O 
ATOM      5  H   GLY A   1      -2.985 -12.613  -0.168  1.00  0.00           H 
ATOM      6 1HA  GLY A   1      -5.664 -12.872  -1.265  1.00  0.00           H 
ATOM      7 2HA  GLY A   1      -4.459 -12.435  -2.498  1.00  0.00           H 
ATOM      8  N   SER A   2      -4.323 -10.686   0.237  1.00  0.00           N 
ATOM      9  CA  SER A   2      -4.349  -9.339   0.792  1.00  0.00           C 
ATOM     10  C   SER A   2      -5.779  -8.843   0.967  1.00  0.00           C 
ATOM     11  O   SER A   2      -6.662  -9.599   1.372  1.00  0.00           O 
ATOM     12  CB  SER A   2      -3.614  -9.305   2.116  1.00  0.00           C 
ATOM     13  OG  SER A   2      -3.643  -8.033   2.704  1.00  0.00           O 
ATOM     14  H   SER A   2      -3.957 -11.442   0.797  1.00  0.00           H 
ATOM     15  HA  SER A   2      -3.776  -8.618   0.206  1.00  0.00           H 
ATOM     16 1HB  SER A   2      -2.576  -9.592   1.946  1.00  0.00           H 
ATOM     17 2HB  SER A   2      -4.079 -10.018   2.794  1.00  0.00           H 
ATOM     18  HG  SER A   2      -3.641  -7.363   2.015  1.00  0.00           H 
ATOM     19  N   SER A   3      -6.001  -7.570   0.658  1.00  0.00           N 
ATOM     20  CA  SER A   3      -7.335  -6.985   0.732  1.00  0.00           C 
ATOM     21  C   SER A   3      -7.746  -6.731   2.176  1.00  0.00           C 
ATOM     22  O   SER A   3      -6.899  -6.572   3.054  1.00  0.00           O 
ATOM     23  CB  SER A   3      -7.383  -5.696  -0.065  1.00  0.00           C 
ATOM     24  OG  SER A   3      -8.552  -4.966   0.185  1.00  0.00           O 
ATOM     25  H   SER A   3      -5.226  -6.993   0.365  1.00  0.00           H 
ATOM     26  HA  SER A   3      -8.097  -7.580   0.227  1.00  0.00           H 
ATOM     27 1HB  SER A   3      -7.340  -5.941  -1.127  1.00  0.00           H 
ATOM     28 2HB  SER A   3      -6.521  -5.087   0.201  1.00  0.00           H 
ATOM     29  HG  SER A   3      -8.667  -4.302  -0.498  1.00  0.00           H 
ATOM     30  N   PHE A   4      -9.052  -6.694   2.416  1.00  0.00           N 
ATOM     31  CA  PHE A   4      -9.581  -6.348   3.730  1.00  0.00           C 
ATOM     32  C   PHE A   4      -9.241  -4.910   4.098  1.00  0.00           C 
ATOM     33  O   PHE A   4      -9.265  -4.535   5.271  1.00  0.00           O 
ATOM     34  CB  PHE A   4     -11.096  -6.559   3.770  1.00  0.00           C 
ATOM     35  CG  PHE A   4     -11.867  -5.548   2.971  1.00  0.00           C 
ATOM     36  CD1 PHE A   4     -12.299  -4.365   3.552  1.00  0.00           C 
ATOM     37  CD2 PHE A   4     -12.166  -5.779   1.636  1.00  0.00           C 
ATOM     38  CE1 PHE A   4     -13.009  -3.434   2.817  1.00  0.00           C 
ATOM     39  CE2 PHE A   4     -12.877  -4.851   0.900  1.00  0.00           C 
ATOM     40  CZ  PHE A   4     -13.299  -3.677   1.491  1.00  0.00           C 
ATOM     41  H   PHE A   4      -9.696  -6.914   1.669  1.00  0.00           H 
ATOM     42  HA  PHE A   4      -9.121  -6.980   4.493  1.00  0.00           H 
ATOM     43 1HB  PHE A   4     -11.458  -6.488   4.794  1.00  0.00           H 
ATOM     44 2HB  PHE A   4     -11.348  -7.536   3.362  1.00  0.00           H 
ATOM     45  HD1 PHE A   4     -12.070  -4.173   4.601  1.00  0.00           H 
ATOM     46  HD2 PHE A   4     -11.833  -6.706   1.169  1.00  0.00           H 
ATOM     47  HE1 PHE A   4     -13.341  -2.508   3.286  1.00  0.00           H 
ATOM     48  HE2 PHE A   4     -13.106  -5.045  -0.148  1.00  0.00           H 
ATOM     49  HZ  PHE A   4     -13.859  -2.945   0.911  1.00  0.00           H 
ATOM     50  N   LEU A   5      -8.926  -4.105   3.089  1.00  0.00           N 
ATOM     51  CA  LEU A   5      -8.569  -2.708   3.305  1.00  0.00           C 
ATOM     52  C   LEU A   5      -7.299  -2.585   4.136  1.00  0.00           C 
ATOM     53  O   LEU A   5      -6.493  -3.514   4.196  1.00  0.00           O 
ATOM     54  CB  LEU A   5      -8.400  -1.990   1.960  1.00  0.00           C 
ATOM     55  CG  LEU A   5      -9.682  -1.842   1.132  1.00  0.00           C 
ATOM     56  CD1 LEU A   5      -9.353  -1.285  -0.245  1.00  0.00           C 
ATOM     57  CD2 LEU A   5     -10.657  -0.932   1.863  1.00  0.00           C 
ATOM     58  H   LEU A   5      -8.932  -4.470   2.147  1.00  0.00           H 
ATOM     59  HA  LEU A   5      -9.358  -2.214   3.872  1.00  0.00           H 
ATOM     60 1HB  LEU A   5      -7.718  -2.685   1.473  1.00  0.00           H 
ATOM     61 2HB  LEU A   5      -7.909  -1.023   2.079  1.00  0.00           H 
ATOM     62  HG  LEU A   5     -10.137  -2.830   1.061  1.00  0.00           H 
ATOM     63 1HD1 LEU A   5     -10.270  -1.183  -0.826  1.00  0.00           H 
ATOM     64 2HD1 LEU A   5      -8.672  -1.963  -0.760  1.00  0.00           H 
ATOM     65 3HD1 LEU A   5      -8.881  -0.308  -0.140  1.00  0.00           H 
ATOM     66 1HD2 LEU A   5     -11.570  -0.828   1.273  1.00  0.00           H 
ATOM     67 2HD2 LEU A   5     -10.204   0.049   2.005  1.00  0.00           H 
ATOM     68 3HD2 LEU A   5     -10.901  -1.363   2.835  1.00  0.00           H 
ATOM     69  N   SER A   6      -7.124  -1.434   4.776  1.00  0.00           N 
ATOM     70  CA  SER A   6      -5.974  -1.204   5.641  1.00  0.00           C 
ATOM     71  C   SER A   6      -4.667  -1.375   4.876  1.00  0.00           C 
ATOM     72  O   SER A   6      -4.573  -1.015   3.702  1.00  0.00           O 
ATOM     73  CB  SER A   6      -6.051   0.180   6.255  1.00  0.00           C 
ATOM     74  OG  SER A   6      -4.852   0.542   6.885  1.00  0.00           O 
ATOM     75  H   SER A   6      -7.807  -0.699   4.659  1.00  0.00           H 
ATOM     76  HA  SER A   6      -5.968  -1.836   6.530  1.00  0.00           H 
ATOM     77 1HB  SER A   6      -6.855   0.190   6.990  1.00  0.00           H 
ATOM     78 2HB  SER A   6      -6.269   0.900   5.468  1.00  0.00           H 
ATOM     79  HG  SER A   6      -5.018   1.267   7.492  1.00  0.00           H 
ATOM     80  N   PRO A   7      -3.661  -1.923   5.549  1.00  0.00           N 
ATOM     81  CA  PRO A   7      -2.328  -2.041   4.970  1.00  0.00           C 
ATOM     82  C   PRO A   7      -1.865  -0.717   4.377  1.00  0.00           C 
ATOM     83  O   PRO A   7      -1.136  -0.690   3.386  1.00  0.00           O 
ATOM     84  CB  PRO A   7      -1.449  -2.485   6.144  1.00  0.00           C 
ATOM     85  CG  PRO A   7      -2.383  -3.204   7.056  1.00  0.00           C 
ATOM     86  CD  PRO A   7      -3.692  -2.468   6.948  1.00  0.00           C 
ATOM     87  HA  PRO A   7      -2.288  -2.755   4.134  1.00  0.00           H 
ATOM     88 1HB  PRO A   7      -0.984  -1.625   6.647  1.00  0.00           H 
ATOM     89 2HB  PRO A   7      -0.633  -3.143   5.810  1.00  0.00           H 
ATOM     90 1HG  PRO A   7      -2.011  -3.200   8.091  1.00  0.00           H 
ATOM     91 2HG  PRO A   7      -2.497  -4.257   6.760  1.00  0.00           H 
ATOM     92 1HD  PRO A   7      -3.775  -1.658   7.688  1.00  0.00           H 
ATOM     93 2HD  PRO A   7      -4.556  -3.130   7.101  1.00  0.00           H 
ATOM     94  N   GLU A   8      -2.294   0.383   4.988  1.00  0.00           N 
ATOM     95  CA  GLU A   8      -2.035   1.711   4.448  1.00  0.00           C 
ATOM     96  C   GLU A   8      -2.677   1.882   3.077  1.00  0.00           C 
ATOM     97  O   GLU A   8      -2.059   2.414   2.155  1.00  0.00           O 
ATOM     98  CB  GLU A   8      -2.548   2.789   5.407  1.00  0.00           C 
ATOM     99  CG  GLU A   8      -2.252   4.215   4.965  1.00  0.00           C 
ATOM    100  CD  GLU A   8      -2.605   5.204   6.040  1.00  0.00           C 
ATOM    101  OE1 GLU A   8      -3.258   4.822   6.981  1.00  0.00           O 
ATOM    102  OE2 GLU A   8      -2.319   6.366   5.869  1.00  0.00           O 
ATOM    103  H   GLU A   8      -2.814   0.294   5.851  1.00  0.00           H 
ATOM    104  HA  GLU A   8      -0.963   1.851   4.308  1.00  0.00           H 
ATOM    105 1HB  GLU A   8      -2.078   2.604   6.373  1.00  0.00           H 
ATOM    106 2HB  GLU A   8      -3.626   2.653   5.494  1.00  0.00           H 
ATOM    107 1HG  GLU A   8      -2.752   4.494   4.038  1.00  0.00           H 
ATOM    108 2HG  GLU A   8      -1.174   4.217   4.809  1.00  0.00           H 
ATOM    109  N   HIS A   9      -3.920   1.428   2.950  1.00  0.00           N 
ATOM    110  CA  HIS A   9      -4.647   1.530   1.691  1.00  0.00           C 
ATOM    111  C   HIS A   9      -3.987   0.692   0.604  1.00  0.00           C 
ATOM    112  O   HIS A   9      -3.794   1.156  -0.521  1.00  0.00           O 
ATOM    113  CB  HIS A   9      -6.106   1.097   1.872  1.00  0.00           C 
ATOM    114  CG  HIS A   9      -6.877   1.964   2.817  1.00  0.00           C 
ATOM    115  CD2 HIS A   9      -6.722   3.262   3.167  1.00  0.00           C 
ATOM    116  ND1 HIS A   9      -7.961   1.501   3.533  1.00  0.00           N 
ATOM    117  CE1 HIS A   9      -8.440   2.481   4.282  1.00  0.00           C 
ATOM    118  NE2 HIS A   9      -7.706   3.559   4.077  1.00  0.00           N 
ATOM    119  H   HIS A   9      -4.372   1.003   3.747  1.00  0.00           H 
ATOM    120  HA  HIS A   9      -4.630   2.562   1.340  1.00  0.00           H 
ATOM    121 1HB  HIS A   9      -6.151   0.083   2.270  1.00  0.00           H 
ATOM    122 2HB  HIS A   9      -6.629   1.134   0.916  1.00  0.00           H 
ATOM    123  HD2 HIS A   9      -6.008   4.030   2.865  1.00  0.00           H 
ATOM    124  HE1 HIS A   9      -9.304   2.314   4.926  1.00  0.00           H 
ATOM    125  HE2 HIS A   9      -7.838   4.459   4.515  1.00  0.00           H 
ATOM    126  N   GLN A  10      -3.641  -0.544   0.946  1.00  0.00           N 
ATOM    127  CA  GLN A  10      -3.047  -1.468  -0.015  1.00  0.00           C 
ATOM    128  C   GLN A  10      -1.655  -1.012  -0.431  1.00  0.00           C 
ATOM    129  O   GLN A  10      -1.250  -1.192  -1.579  1.00  0.00           O 
ATOM    130  CB  GLN A  10      -2.976  -2.880   0.572  1.00  0.00           C 
ATOM    131  CG  GLN A  10      -4.330  -3.522   0.813  1.00  0.00           C 
ATOM    132  CD  GLN A  10      -4.216  -4.881   1.480  1.00  0.00           C 
ATOM    133  NE2 GLN A  10      -4.640  -4.960   2.736  1.00  0.00           N 
ATOM    134  OE1 GLN A  10      -3.746  -5.848   0.874  1.00  0.00           O 
ATOM    135  H   GLN A  10      -3.791  -0.853   1.896  1.00  0.00           H 
ATOM    136  HA  GLN A  10      -3.651  -1.486  -0.923  1.00  0.00           H 
ATOM    137 1HB  GLN A  10      -2.431  -2.801   1.513  1.00  0.00           H 
ATOM    138 2HB  GLN A  10      -2.402  -3.483  -0.129  1.00  0.00           H 
ATOM    139 1HG  GLN A  10      -5.097  -3.593   0.041  1.00  0.00           H 
ATOM    140 2HG  GLN A  10      -4.639  -2.795   1.565  1.00  0.00           H 
ATOM    141 1HE2 GLN A  10      -4.589  -5.831   3.229  1.00  0.00           H 
ATOM    142 2HE2 GLN A  10      -5.012  -4.151   3.191  1.00  0.00           H 
ATOM    143  N   ARG A  11      -0.926  -0.421   0.510  1.00  0.00           N 
ATOM    144  CA  ARG A  11       0.362   0.191   0.209  1.00  0.00           C 
ATOM    145  C   ARG A  11       0.219   1.302  -0.822  1.00  0.00           C 
ATOM    146  O   ARG A  11       0.945   1.338  -1.814  1.00  0.00           O 
ATOM    147  CB  ARG A  11       1.070   0.684   1.463  1.00  0.00           C 
ATOM    148  CG  ARG A  11       2.326   1.503   1.209  1.00  0.00           C 
ATOM    149  CD  ARG A  11       3.458   0.729   0.639  1.00  0.00           C 
ATOM    150  NE  ARG A  11       4.107  -0.172   1.577  1.00  0.00           N 
ATOM    151  CZ  ARG A  11       5.236  -0.860   1.321  1.00  0.00           C 
ATOM    152  NH1 ARG A  11       5.864  -0.726   0.174  1.00  0.00           N 
ATOM    153  NH2 ARG A  11       5.710  -1.656   2.264  1.00  0.00           N 
ATOM    154  H   ARG A  11      -1.275  -0.393   1.459  1.00  0.00           H 
ATOM    155  HA  ARG A  11       1.031  -0.552  -0.225  1.00  0.00           H 
ATOM    156 1HB  ARG A  11       1.329  -0.198   2.050  1.00  0.00           H 
ATOM    157 2HB  ARG A  11       0.353   1.290   2.016  1.00  0.00           H 
ATOM    158 1HG  ARG A  11       2.657   1.933   2.155  1.00  0.00           H 
ATOM    159 2HG  ARG A  11       2.080   2.305   0.512  1.00  0.00           H 
ATOM    160 1HD  ARG A  11       4.215   1.423   0.276  1.00  0.00           H 
ATOM    161 2HD  ARG A  11       3.090   0.126  -0.192  1.00  0.00           H 
ATOM    162  HE  ARG A  11       3.841  -0.420   2.520  1.00  0.00           H 
ATOM    163 1HH1 ARG A  11       5.500  -0.101  -0.530  1.00  0.00           H 
ATOM    164 2HH1 ARG A  11       6.710  -1.251   0.001  1.00  0.00           H 
ATOM    165 1HH2 ARG A  11       5.223  -1.733   3.147  1.00  0.00           H 
ATOM    166 2HH2 ARG A  11       6.555  -2.181   2.098  1.00  0.00           H 
ATOM    167  N   VAL A  12      -0.724   2.207  -0.582  1.00  0.00           N 
ATOM    168  CA  VAL A  12      -0.989   3.301  -1.507  1.00  0.00           C 
ATOM    169  C   VAL A  12      -1.290   2.779  -2.906  1.00  0.00           C 
ATOM    170  O   VAL A  12      -0.810   3.324  -3.900  1.00  0.00           O 
ATOM    171  CB  VAL A  12      -2.166   4.173  -1.031  1.00  0.00           C 
ATOM    172  CG1 VAL A  12      -2.605   5.125  -2.134  1.00  0.00           C 
ATOM    173  CG2 VAL A  12      -1.784   4.948   0.219  1.00  0.00           C 
ATOM    174  H   VAL A  12      -1.272   2.135   0.264  1.00  0.00           H 
ATOM    175  HA  VAL A  12      -0.113   3.939  -1.630  1.00  0.00           H 
ATOM    176  HB  VAL A  12      -2.999   3.524  -0.759  1.00  0.00           H 
ATOM    177 1HG1 VAL A  12      -3.438   5.731  -1.781  1.00  0.00           H 
ATOM    178 2HG1 VAL A  12      -2.919   4.551  -3.006  1.00  0.00           H 
ATOM    179 3HG1 VAL A  12      -1.774   5.775  -2.405  1.00  0.00           H 
ATOM    180 1HG2 VAL A  12      -2.627   5.558   0.543  1.00  0.00           H 
ATOM    181 2HG2 VAL A  12      -0.933   5.593  -0.000  1.00  0.00           H 
ATOM    182 3HG2 VAL A  12      -1.516   4.250   1.013  1.00  0.00           H 
ATOM    183  N   GLN A  13      -2.087   1.718  -2.978  1.00  0.00           N 
ATOM    184  CA  GLN A  13      -2.392   1.074  -4.249  1.00  0.00           C 
ATOM    185  C   GLN A  13      -1.130   0.534  -4.910  1.00  0.00           C 
ATOM    186  O   GLN A  13      -0.911   0.732  -6.105  1.00  0.00           O 
ATOM    187  CB  GLN A  13      -3.395  -0.065  -4.046  1.00  0.00           C 
ATOM    188  CG  GLN A  13      -4.800   0.398  -3.695  1.00  0.00           C 
ATOM    189  CD  GLN A  13      -5.699  -0.749  -3.274  1.00  0.00           C 
ATOM    190  NE2 GLN A  13      -6.969  -0.446  -3.033  1.00  0.00           N 
ATOM    191  OE1 GLN A  13      -5.256  -1.896  -3.164  1.00  0.00           O 
ATOM    192  H   GLN A  13      -2.491   1.349  -2.129  1.00  0.00           H 
ATOM    193  HA  GLN A  13      -2.815   1.805  -4.938  1.00  0.00           H 
ATOM    194 1HB  GLN A  13      -3.002  -0.692  -3.245  1.00  0.00           H 
ATOM    195 2HB  GLN A  13      -3.417  -0.635  -4.974  1.00  0.00           H 
ATOM    196 1HG  GLN A  13      -5.380   1.060  -4.337  1.00  0.00           H 
ATOM    197 2HG  GLN A  13      -4.490   0.940  -2.800  1.00  0.00           H 
ATOM    198 1HE2 GLN A  13      -7.610  -1.160  -2.752  1.00  0.00           H 
ATOM    199 2HE2 GLN A  13      -7.286   0.497  -3.132  1.00  0.00           H 
ATOM    200  N   GLN A  14      -0.303  -0.148  -4.127  1.00  0.00           N 
ATOM    201  CA  GLN A  14       0.934  -0.727  -4.638  1.00  0.00           C 
ATOM    202  C   GLN A  14       1.990   0.346  -4.869  1.00  0.00           C 
ATOM    203  O   GLN A  14       3.008   0.100  -5.515  1.00  0.00           O 
ATOM    204  CB  GLN A  14       1.472  -1.782  -3.667  1.00  0.00           C 
ATOM    205  CG  GLN A  14       0.623  -3.037  -3.578  1.00  0.00           C 
ATOM    206  CD  GLN A  14       1.065  -3.956  -2.455  1.00  0.00           C 
ATOM    207  NE2 GLN A  14       0.247  -4.050  -1.412  1.00  0.00           N 
ATOM    208  OE1 GLN A  14       2.131  -4.572  -2.521  1.00  0.00           O 
ATOM    209  H   GLN A  14      -0.536  -0.269  -3.152  1.00  0.00           H 
ATOM    210  HA  GLN A  14       0.748  -1.192  -5.607  1.00  0.00           H 
ATOM    211 1HB  GLN A  14       1.534  -1.307  -2.689  1.00  0.00           H 
ATOM    212 2HB  GLN A  14       2.475  -2.040  -4.009  1.00  0.00           H 
ATOM    213 1HG  GLN A  14       0.391  -3.656  -4.444  1.00  0.00           H 
ATOM    214 2HG  GLN A  14      -0.278  -2.510  -3.259  1.00  0.00           H 
ATOM    215 1HE2 GLN A  14       0.484  -4.640  -0.641  1.00  0.00           H 
ATOM    216 2HE2 GLN A  14      -0.609  -3.532  -1.399  1.00  0.00           H 
ATOM    217  N   ARG A  15       1.742   1.538  -4.338  1.00  0.00           N 
ATOM    218  CA  ARG A  15       2.674   2.650  -4.481  1.00  0.00           C 
ATOM    219  C   ARG A  15       2.168   3.667  -5.496  1.00  0.00           C 
ATOM    220  O   ARG A  15       2.709   4.766  -5.610  1.00  0.00           O 
ATOM    221  CB  ARG A  15       2.991   3.307  -3.145  1.00  0.00           C 
ATOM    222  CG  ARG A  15       3.730   2.421  -2.156  1.00  0.00           C 
ATOM    223  CD  ARG A  15       5.177   2.256  -2.446  1.00  0.00           C 
ATOM    224  NE  ARG A  15       5.956   3.480  -2.345  1.00  0.00           N 
ATOM    225  CZ  ARG A  15       6.458   3.975  -1.197  1.00  0.00           C 
ATOM    226  NH1 ARG A  15       6.300   3.339  -0.058  1.00  0.00           N 
ATOM    227  NH2 ARG A  15       7.136   5.109  -1.250  1.00  0.00           N 
ATOM    228  H   ARG A  15       0.883   1.677  -3.823  1.00  0.00           H 
ATOM    229  HA  ARG A  15       3.628   2.285  -4.856  1.00  0.00           H 
ATOM    230 1HB  ARG A  15       2.042   3.619  -2.710  1.00  0.00           H 
ATOM    231 2HB  ARG A  15       3.597   4.187  -3.361  1.00  0.00           H 
ATOM    232 1HG  ARG A  15       3.271   1.432  -2.165  1.00  0.00           H 
ATOM    233 2HG  ARG A  15       3.633   2.856  -1.161  1.00  0.00           H 
ATOM    234 1HD  ARG A  15       5.296   1.876  -3.459  1.00  0.00           H 
ATOM    235 2HD  ARG A  15       5.601   1.541  -1.741  1.00  0.00           H 
ATOM    236  HE  ARG A  15       6.236   4.127  -3.070  1.00  0.00           H 
ATOM    237 1HH1 ARG A  15       5.795   2.464  -0.037  1.00  0.00           H 
ATOM    238 2HH1 ARG A  15       6.684   3.726   0.791  1.00  0.00           H 
ATOM    239 1HH2 ARG A  15       7.264   5.576  -2.138  1.00  0.00           H 
ATOM    240 2HH2 ARG A  15       7.523   5.502  -0.405  1.00  0.00           H 
ATOM    241  N   LYS A  16       1.126   3.293  -6.232  1.00  0.00           N 
ATOM    242  CA  LYS A  16       0.574   4.153  -7.271  1.00  0.00           C 
ATOM    243  C   LYS A  16       1.617   4.471  -8.335  1.00  0.00           C 
ATOM    244  O   LYS A  16       1.564   5.521  -8.977  1.00  0.00           O 
ATOM    245  CB  LYS A  16      -0.649   3.498  -7.914  1.00  0.00           C 
ATOM    246  CG  LYS A  16      -1.921   3.583  -7.079  1.00  0.00           C 
ATOM    247  CD  LYS A  16      -3.092   2.915  -7.785  1.00  0.00           C 
ATOM    248  CE  LYS A  16      -4.389   3.118  -7.018  1.00  0.00           C 
ATOM    249  NZ  LYS A  16      -5.542   2.453  -7.686  1.00  0.00           N 
ATOM    250  H   LYS A  16       0.706   2.389  -6.067  1.00  0.00           H 
ATOM    251  HA  LYS A  16       0.271   5.107  -6.839  1.00  0.00           H 
ATOM    252 1HB  LYS A  16      -0.399   2.452  -8.087  1.00  0.00           H 
ATOM    253 2HB  LYS A  16      -0.812   3.994  -8.872  1.00  0.00           H 
ATOM    254 1HG  LYS A  16      -2.152   4.635  -6.907  1.00  0.00           H 
ATOM    255 2HG  LYS A  16      -1.741   3.090  -6.125  1.00  0.00           H 
ATOM    256 1HD  LYS A  16      -2.882   1.848  -7.870  1.00  0.00           H 
ATOM    257 2HD  LYS A  16      -3.188   3.346  -8.782  1.00  0.00           H 
ATOM    258 1HE  LYS A  16      -4.581   4.188  -6.947  1.00  0.00           H 
ATOM    259 2HE  LYS A  16      -4.263   2.706  -6.017  1.00  0.00           H 
ATOM    260 1HZ  LYS A  16      -6.381   2.610  -7.147  1.00  0.00           H 
ATOM    261 2HZ  LYS A  16      -5.365   1.460  -7.752  1.00  0.00           H 
ATOM    262 3HZ  LYS A  16      -5.659   2.836  -8.613  1.00  0.00           H 
ATOM    263  N   GLU A  17       2.566   3.559  -8.518  1.00  0.00           N 
ATOM    264  CA  GLU A  17       3.618   3.736  -9.512  1.00  0.00           C 
ATOM    265  C   GLU A  17       4.897   4.260  -8.872  1.00  0.00           C 
ATOM    266  O   GLU A  17       5.930   4.375  -9.532  1.00  0.00           O 
ATOM    267  CB  GLU A  17       3.894   2.419 -10.238  1.00  0.00           C 
ATOM    268  CG  GLU A  17       2.685   1.827 -10.949  1.00  0.00           C 
ATOM    269  CD  GLU A  17       2.130   2.779 -11.969  1.00  0.00           C 
ATOM    270  OE1 GLU A  17       2.888   3.275 -12.768  1.00  0.00           O 
ATOM    271  OE2 GLU A  17       0.968   3.102 -11.881  1.00  0.00           O 
ATOM    272  H   GLU A  17       2.558   2.722  -7.953  1.00  0.00           H 
ATOM    273  HA  GLU A  17       3.311   4.482 -10.246  1.00  0.00           H 
ATOM    274 1HB  GLU A  17       4.258   1.713  -9.492  1.00  0.00           H 
ATOM    275 2HB  GLU A  17       4.682   2.616 -10.967  1.00  0.00           H 
ATOM    276 1HG  GLU A  17       1.891   1.519 -10.269  1.00  0.00           H 
ATOM    277 2HG  GLU A  17       3.089   0.950 -11.453  1.00  0.00           H 
ATOM    278  N   SER A  18       4.821   4.578  -7.583  1.00  0.00           N 
ATOM    279  CA  SER A  18       5.986   5.050  -6.843  1.00  0.00           C 
ATOM    280  C   SER A  18       6.023   6.571  -6.787  1.00  0.00           C 
ATOM    281  O   SER A  18       4.986   7.223  -6.670  1.00  0.00           O 
ATOM    282  CB  SER A  18       5.981   4.470  -5.441  1.00  0.00           C 
ATOM    283  OG  SER A  18       7.005   5.003  -4.647  1.00  0.00           O 
ATOM    284  H   SER A  18       3.937   4.489  -7.107  1.00  0.00           H 
ATOM    285  HA  SER A  18       6.930   4.668  -7.232  1.00  0.00           H 
ATOM    286 1HB  SER A  18       6.111   3.391  -5.510  1.00  0.00           H 
ATOM    287 2HB  SER A  18       5.021   4.690  -4.975  1.00  0.00           H 
ATOM    288  HG  SER A  18       7.854   4.838  -5.067  1.00  0.00           H 
ATOM    289  N   LYS A  19       7.224   7.132  -6.873  1.00  0.00           N 
ATOM    290  CA  LYS A  19       7.401   8.577  -6.806  1.00  0.00           C 
ATOM    291  C   LYS A  19       7.485   9.056  -5.361  1.00  0.00           C 
ATOM    292  O   LYS A  19       7.263  10.232  -5.074  1.00  0.00           O 
ATOM    293  CB  LYS A  19       8.657   9.000  -7.572  1.00  0.00           C 
ATOM    294  CG  LYS A  19       8.585   8.764  -9.074  1.00  0.00           C 
ATOM    295  CD  LYS A  19       9.864   9.210  -9.767  1.00  0.00           C 
ATOM    296  CE  LYS A  19       9.780   9.009 -11.273  1.00  0.00           C 
ATOM    297  NZ  LYS A  19      11.016   9.462 -11.965  1.00  0.00           N 
ATOM    298  H   LYS A  19       8.035   6.541  -6.987  1.00  0.00           H 
ATOM    299  HA  LYS A  19       6.539   9.076  -7.249  1.00  0.00           H 
ATOM    300 1HB  LYS A  19       9.490   8.433  -7.155  1.00  0.00           H 
ATOM    301 2HB  LYS A  19       8.808  10.061  -7.378  1.00  0.00           H 
ATOM    302 1HG  LYS A  19       7.740   9.327  -9.474  1.00  0.00           H 
ATOM    303 2HG  LYS A  19       8.428   7.700  -9.252  1.00  0.00           H 
ATOM    304 1HD  LYS A  19      10.696   8.627  -9.368  1.00  0.00           H 
ATOM    305 2HD  LYS A  19      10.026  10.267  -9.550  1.00  0.00           H 
ATOM    306 1HE  LYS A  19       8.926   9.574 -11.646  1.00  0.00           H 
ATOM    307 2HE  LYS A  19       9.623   7.948 -11.467  1.00  0.00           H 
ATOM    308 1HZ  LYS A  19      10.919   9.312 -12.959  1.00  0.00           H 
ATOM    309 2HZ  LYS A  19      11.807   8.937 -11.621  1.00  0.00           H 
ATOM    310 3HZ  LYS A  19      11.160  10.445 -11.786  1.00  0.00           H 
ATOM    311  N   LYS A  20       7.805   8.138  -4.458  1.00  0.00           N 
ATOM    312  CA  LYS A  20       7.949   8.470  -3.045  1.00  0.00           C 
ATOM    313  C   LYS A  20       6.660   8.196  -2.279  1.00  0.00           C 
ATOM    314  O   LYS A  20       5.868   7.336  -2.668  1.00  0.00           O 
ATOM    315  CB  LYS A  20       9.106   7.687  -2.425  1.00  0.00           C 
ATOM    316  CG  LYS A  20      10.479   8.055  -2.970  1.00  0.00           C 
ATOM    317  CD  LYS A  20      11.574   7.221  -2.322  1.00  0.00           C 
ATOM    318  CE  LYS A  20      12.950   7.612  -2.842  1.00  0.00           C 
ATOM    319  NZ  LYS A  20      14.034   6.820  -2.199  1.00  0.00           N 
ATOM    320  H   LYS A  20       7.953   7.184  -4.754  1.00  0.00           H 
ATOM    321  HA  LYS A  20       8.153   9.537  -2.936  1.00  0.00           H 
ATOM    322 1HB  LYS A  20       8.913   6.630  -2.611  1.00  0.00           H 
ATOM    323 2HB  LYS A  20       9.081   7.876  -1.350  1.00  0.00           H 
ATOM    324 1HG  LYS A  20      10.658   9.112  -2.770  1.00  0.00           H 
ATOM    325 2HG  LYS A  20      10.481   7.883  -4.046  1.00  0.00           H 
ATOM    326 1HD  LYS A  20      11.386   6.170  -2.542  1.00  0.00           H 
ATOM    327 2HD  LYS A  20      11.537   7.379  -1.244  1.00  0.00           H 
ATOM    328 1HE  LYS A  20      13.104   8.671  -2.639  1.00  0.00           H 
ATOM    329 2HE  LYS A  20      12.968   7.443  -3.919  1.00  0.00           H 
ATOM    330 1HZ  LYS A  20      14.927   7.109  -2.571  1.00  0.00           H 
ATOM    331 2HZ  LYS A  20      13.891   5.838  -2.388  1.00  0.00           H 
ATOM    332 3HZ  LYS A  20      14.017   6.976  -1.201  1.00  0.00           H 
ATOM    333  N   PRO A  21       6.456   8.930  -1.192  1.00  0.00           N 
ATOM    334  CA  PRO A  21       5.231   8.814  -0.409  1.00  0.00           C 
ATOM    335  C   PRO A  21       5.000   7.379   0.044  1.00  0.00           C 
ATOM    336  O   PRO A  21       5.886   6.750   0.624  1.00  0.00           O 
ATOM    337  CB  PRO A  21       5.452   9.764   0.773  1.00  0.00           C 
ATOM    338  CG  PRO A  21       6.400  10.789   0.254  1.00  0.00           C 
ATOM    339  CD  PRO A  21       7.320  10.046  -0.677  1.00  0.00           C 
ATOM    340  HA  PRO A  21       4.331   9.079  -0.984  1.00  0.00           H 
ATOM    341 1HB  PRO A  21       5.871   9.235   1.642  1.00  0.00           H 
ATOM    342 2HB  PRO A  21       4.508  10.224   1.102  1.00  0.00           H 
ATOM    343 1HG  PRO A  21       6.965  11.259   1.074  1.00  0.00           H 
ATOM    344 2HG  PRO A  21       5.868  11.593  -0.273  1.00  0.00           H 
ATOM    345 1HD  PRO A  21       8.208   9.651  -0.160  1.00  0.00           H 
ATOM    346 2HD  PRO A  21       7.685  10.681  -1.498  1.00  0.00           H 
ATOM    347  N   PRO A  22       3.804   6.864  -0.224  1.00  0.00           N 
ATOM    348  CA  PRO A  22       3.421   5.536   0.238  1.00  0.00           C 
ATOM    349  C   PRO A  22       3.549   5.419   1.751  1.00  0.00           C 
ATOM    350  O   PRO A  22       3.332   6.390   2.477  1.00  0.00           O 
ATOM    351  CB  PRO A  22       1.971   5.380  -0.233  1.00  0.00           C 
ATOM    352  CG  PRO A  22       1.845   6.336  -1.369  1.00  0.00           C 
ATOM    353  CD  PRO A  22       2.713   7.509  -1.003  1.00  0.00           C 
ATOM    354  HA  PRO A  22       4.069   4.743  -0.163  1.00  0.00           H 
ATOM    355 1HB  PRO A  22       1.259   5.620   0.571  1.00  0.00           H 
ATOM    356 2HB  PRO A  22       1.760   4.349  -0.554  1.00  0.00           H 
ATOM    357 1HG  PRO A  22       0.799   6.647  -1.513  1.00  0.00           H 
ATOM    358 2HG  PRO A  22       2.176   5.878  -2.312  1.00  0.00           H 
ATOM    359 1HD  PRO A  22       2.172   8.255  -0.400  1.00  0.00           H 
ATOM    360 2HD  PRO A  22       3.101   8.033  -1.889  1.00  0.00           H 
ATOM    361  N   ALA A  23       3.903   4.228   2.221  1.00  0.00           N 
ATOM    362  CA  ALA A  23       3.942   3.950   3.651  1.00  0.00           C 
ATOM    363  C   ALA A  23       2.557   3.607   4.183  1.00  0.00           C 
ATOM    364  O   ALA A  23       1.575   3.618   3.440  1.00  0.00           O 
ATOM    365  CB  ALA A  23       4.919   2.821   3.944  1.00  0.00           C 
ATOM    366  H   ALA A  23       4.152   3.497   1.569  1.00  0.00           H 
ATOM    367  HA  ALA A  23       4.278   4.846   4.173  1.00  0.00           H 
ATOM    368 1HB  ALA A  23       4.937   2.626   5.016  1.00  0.00           H 
ATOM    369 2HB  ALA A  23       5.917   3.107   3.612  1.00  0.00           H 
ATOM    370 3HB  ALA A  23       4.605   1.921   3.417  1.00  0.00           H 
ATOM    371  N   LYS A  24       2.483   3.303   5.475  1.00  0.00           N 
ATOM    372  CA  LYS A  24       1.221   2.932   6.103  1.00  0.00           C 
ATOM    373  C   LYS A  24       1.113   1.423   6.274  1.00  0.00           C 
ATOM    374  O   LYS A  24       0.099   0.913   6.748  1.00  0.00           O 
ATOM    375  CB  LYS A  24       1.073   3.627   7.458  1.00  0.00           C 
ATOM    376  CG  LYS A  24       0.872   5.134   7.374  1.00  0.00           C 
ATOM    377  CD  LYS A  24       0.655   5.740   8.753  1.00  0.00           C 
ATOM    378  CE  LYS A  24       0.335   7.226   8.659  1.00  0.00           C 
ATOM    379  NZ  LYS A  24      -1.056   7.467   8.189  1.00  0.00           N 
ATOM    380  H   LYS A  24       3.322   3.331   6.035  1.00  0.00           H 
ATOM    381  HA  LYS A  24       0.389   3.233   5.466  1.00  0.00           H 
ATOM    382 1HB  LYS A  24       1.978   3.413   8.027  1.00  0.00           H 
ATOM    383 2HB  LYS A  24       0.215   3.173   7.958  1.00  0.00           H 
ATOM    384 1HG  LYS A  24       0.000   5.333   6.749  1.00  0.00           H 
ATOM    385 2HG  LYS A  24       1.755   5.576   6.918  1.00  0.00           H 
ATOM    386 1HD  LYS A  24       1.563   5.600   9.341  1.00  0.00           H 
ATOM    387 2HD  LYS A  24      -0.173   5.221   9.236  1.00  0.00           H 
ATOM    388 1HE  LYS A  24       1.039   7.684   7.966  1.00  0.00           H 
ATOM    389 2HE  LYS A  24       0.463   7.664   9.650  1.00  0.00           H 
ATOM    390 1HZ  LYS A  24      -1.228   8.461   8.141  1.00  0.00           H 
ATOM    391 2HZ  LYS A  24      -1.708   7.042   8.832  1.00  0.00           H 
ATOM    392 3HZ  LYS A  24      -1.175   7.061   7.271  1.00  0.00           H 
ATOM    393  N   LEU A  25       2.166   0.712   5.885  1.00  0.00           N 
ATOM    394  CA  LEU A  25       2.189  -0.742   5.984  1.00  0.00           C 
ATOM    395  C   LEU A  25       2.622  -1.378   4.669  1.00  0.00           C 
ATOM    396  O   LEU A  25       3.754  -1.193   4.223  1.00  0.00           O 
ATOM    397  CB  LEU A  25       3.120  -1.183   7.122  1.00  0.00           C 
ATOM    398  CG  LEU A  25       3.285  -2.698   7.280  1.00  0.00           C 
ATOM    399  CD1 LEU A  25       1.949  -3.336   7.636  1.00  0.00           C 
ATOM    400  CD2 LEU A  25       4.323  -2.987   8.354  1.00  0.00           C 
ATOM    401  H   LEU A  25       2.973   1.192   5.510  1.00  0.00           H 
ATOM    402  HA  LEU A  25       1.184  -1.110   6.188  1.00  0.00           H 
ATOM    403 1HB  LEU A  25       2.569  -0.775   7.969  1.00  0.00           H 
ATOM    404 2HB  LEU A  25       4.093  -0.698   7.056  1.00  0.00           H 
ATOM    405  HG  LEU A  25       3.668  -3.083   6.334  1.00  0.00           H 
ATOM    406 1HD1 LEU A  25       2.076  -4.412   7.746  1.00  0.00           H 
ATOM    407 2HD1 LEU A  25       1.228  -3.135   6.843  1.00  0.00           H 
ATOM    408 3HD1 LEU A  25       1.584  -2.915   8.573  1.00  0.00           H 
ATOM    409 1HD2 LEU A  25       4.440  -4.066   8.465  1.00  0.00           H 
ATOM    410 2HD2 LEU A  25       3.997  -2.558   9.302  1.00  0.00           H 
ATOM    411 3HD2 LEU A  25       5.278  -2.547   8.067  1.00  0.00           H 
ATOM    412  N   GLN A  26       1.714  -2.128   4.053  1.00  0.00           N 
ATOM    413  CA  GLN A  26       1.995  -2.777   2.779  1.00  0.00           C 
ATOM    414  C   GLN A  26       2.820  -4.042   2.975  1.00  0.00           C 
ATOM    415  O   GLN A  26       2.861  -4.604   4.069  1.00  0.00           O 
ATOM    416  CB  GLN A  26       0.690  -3.118   2.052  1.00  0.00           C 
ATOM    417  CG  GLN A  26      -0.093  -4.256   2.683  1.00  0.00           C 
ATOM    418  CD  GLN A  26       0.285  -5.608   2.110  1.00  0.00           C 
ATOM    419  NE2 GLN A  26       0.330  -6.622   2.968  1.00  0.00           N 
ATOM    420  OE1 GLN A  26       0.539  -5.740   0.910  1.00  0.00           O 
ATOM    421  H   GLN A  26       0.807  -2.249   4.478  1.00  0.00           H 
ATOM    422  HA  GLN A  26       2.591  -2.112   2.153  1.00  0.00           H 
ATOM    423 1HB  GLN A  26       0.959  -3.379   1.028  1.00  0.00           H 
ATOM    424 2HB  GLN A  26       0.085  -2.212   2.048  1.00  0.00           H 
ATOM    425 1HG  GLN A  26      -1.177  -4.233   2.798  1.00  0.00           H 
ATOM    426 2HG  GLN A  26       0.376  -4.152   3.662  1.00  0.00           H 
ATOM    427 1HE2 GLN A  26       0.576  -7.538   2.648  1.00  0.00           H 
ATOM    428 2HE2 GLN A  26       0.120  -6.469   3.933  1.00  0.00           H 
ATOM    429  N   PRO A  27       3.476  -4.485   1.908  1.00  0.00           N 
ATOM    430  CA  PRO A  27       4.397  -5.613   1.989  1.00  0.00           C 
ATOM    431  C   PRO A  27       3.694  -6.865   2.498  1.00  0.00           C 
ATOM    432  O   PRO A  27       2.736  -7.340   1.890  1.00  0.00           O 
ATOM    433  CB  PRO A  27       4.910  -5.782   0.556  1.00  0.00           C 
ATOM    434  CG  PRO A  27       4.777  -4.426  -0.049  1.00  0.00           C 
ATOM    435  CD  PRO A  27       3.530  -3.840   0.556  1.00  0.00           C 
ATOM    436  HA  PRO A  27       5.218  -5.440   2.700  1.00  0.00           H 
ATOM    437 1HB  PRO A  27       4.316  -6.525   0.002  1.00  0.00           H 
ATOM    438 2HB  PRO A  27       5.954  -6.125   0.539  1.00  0.00           H 
ATOM    439 1HG  PRO A  27       4.695  -4.485  -1.143  1.00  0.00           H 
ATOM    440 2HG  PRO A  27       5.656  -3.804   0.175  1.00  0.00           H 
ATOM    441 1HD  PRO A  27       2.630  -4.077  -0.032  1.00  0.00           H 
ATOM    442 2HD  PRO A  27       3.580  -2.743   0.635  1.00  0.00           H 
ATOM    443  N   ARG A  28       4.176  -7.394   3.619  1.00  0.00           N 
ATOM    444  CA  ARG A  28       3.592  -8.590   4.212  1.00  0.00           C 
ATOM    445  C   ARG A  28       3.875  -9.821   3.363  1.00  0.00           C 
ATOM    446  O   ARG A  28       3.117 -10.352   2.983  1.00  0.00           O 
ATOM    447  O2  ARG A  28       5.007 -10.154   3.147  1.00  0.00           O 
ATOM    448  CB  ARG A  28       4.040  -8.793   5.653  1.00  0.00           C 
ATOM    449  CG  ARG A  28       3.385  -9.965   6.367  1.00  0.00           C 
ATOM    450  CD  ARG A  28       3.794 -10.121   7.787  1.00  0.00           C 
ATOM    451  NE  ARG A  28       3.148 -11.222   8.482  1.00  0.00           N 
ATOM    452  CZ  ARG A  28       3.360 -11.542   9.773  1.00  0.00           C 
ATOM    453  NH1 ARG A  28       4.169 -10.828  10.524  1.00  0.00           N 
ATOM    454  NH2 ARG A  28       2.712 -12.580  10.274  1.00  0.00           N 
ATOM    455  H   ARG A  28       4.966  -6.955   4.069  1.00  0.00           H 
ATOM    456  HA  ARG A  28       2.508  -8.487   4.260  1.00  0.00           H 
ATOM    457 1HB  ARG A  28       3.813  -7.872   6.190  1.00  0.00           H 
ATOM    458 2HB  ARG A  28       5.119  -8.944   5.631  1.00  0.00           H 
ATOM    459 1HG  ARG A  28       3.646 -10.882   5.840  1.00  0.00           H 
ATOM    460 2HG  ARG A  28       2.305  -9.826   6.342  1.00  0.00           H 
ATOM    461 1HD  ARG A  28       3.552  -9.207   8.327  1.00  0.00           H 
ATOM    462 2HD  ARG A  28       4.869 -10.296   7.829  1.00  0.00           H 
ATOM    463  HE  ARG A  28       2.473 -11.893   8.139  1.00  0.00           H 
ATOM    464 1HH1 ARG A  28       4.641 -10.026  10.131  1.00  0.00           H 
ATOM    465 2HH1 ARG A  28       4.314 -11.085  11.490  1.00  0.00           H 
ATOM    466 1HH2 ARG A  28       2.082 -13.108   9.688  1.00  0.00           H 
ATOM    467 2HH2 ARG A  28       2.854 -12.842  11.238  1.00  0.00           H 
TER     468      ARG A  28
ENDMDL
MODEL       11
REMARK CONFORMATION   11 ENERGY      0.0000 
REMARK    FAMILY or FILE: GHSRg_top1000pro.pdb
ATOM      1  N   GLY A   1      -2.528 -10.240   7.525  1.00  0.00           N 
ATOM      2  CA  GLY A   1      -3.428  -9.412   6.732  1.00  0.00           C 
ATOM      3  C   GLY A   1      -2.717  -8.835   5.514  1.00  0.00           C 
ATOM      4  O   GLY A   1      -3.335  -8.183   4.673  1.00  0.00           O 
ATOM      5  H   GLY A   1      -1.564  -9.958   7.630  1.00  0.00           H 
ATOM      6 1HA  GLY A   1      -4.269 -10.019   6.397  1.00  0.00           H 
ATOM      7 2HA  GLY A   1      -3.795  -8.593   7.349  1.00  0.00           H 
ATOM      8  N   SER A   2      -1.412  -9.080   5.425  1.00  0.00           N 
ATOM      9  CA  SER A   2      -0.606  -8.548   4.333  1.00  0.00           C 
ATOM     10  C   SER A   2      -1.033  -9.137   2.995  1.00  0.00           C 
ATOM     11  O   SER A   2      -0.812  -8.539   1.943  1.00  0.00           O 
ATOM     12  CB  SER A   2       0.863  -8.825   4.588  1.00  0.00           C 
ATOM     13  OG  SER A   2       1.150 -10.196   4.576  1.00  0.00           O 
ATOM     14  H   SER A   2      -0.970  -9.648   6.132  1.00  0.00           H 
ATOM     15  HA  SER A   2      -0.615  -7.458   4.279  1.00  0.00           H 
ATOM     16 1HB  SER A   2       1.448  -8.333   3.811  1.00  0.00           H 
ATOM     17 2HB  SER A   2       1.132  -8.415   5.559  1.00  0.00           H 
ATOM     18  HG  SER A   2       2.087 -10.328   4.740  1.00  0.00           H 
ATOM     19  N   SER A   3      -1.648 -10.315   3.042  1.00  0.00           N 
ATOM     20  CA  SER A   3      -2.102 -10.989   1.832  1.00  0.00           C 
ATOM     21  C   SER A   3      -3.480 -10.496   1.410  1.00  0.00           C 
ATOM     22  O   SER A   3      -3.994 -10.882   0.360  1.00  0.00           O 
ATOM     23  CB  SER A   3      -2.122 -12.490   2.048  1.00  0.00           C 
ATOM     24  OG  SER A   3      -3.079 -12.874   2.997  1.00  0.00           O 
ATOM     25  H   SER A   3      -1.802 -10.754   3.938  1.00  0.00           H 
ATOM     26  HA  SER A   3      -1.405 -10.901   0.998  1.00  0.00           H 
ATOM     27 1HB  SER A   3      -2.351 -12.976   1.099  1.00  0.00           H 
ATOM     28 2HB  SER A   3      -1.138 -12.808   2.389  1.00  0.00           H 
ATOM     29  HG  SER A   3      -3.059 -13.827   3.104  1.00  0.00           H 
ATOM     30  N   PHE A   4      -4.074  -9.641   2.236  1.00  0.00           N 
ATOM     31  CA  PHE A   4      -5.407  -9.117   1.965  1.00  0.00           C 
ATOM     32  C   PHE A   4      -5.371  -7.611   1.735  1.00  0.00           C 
ATOM     33  O   PHE A   4      -4.334  -6.972   1.906  1.00  0.00           O 
ATOM     34  CB  PHE A   4      -6.357  -9.450   3.117  1.00  0.00           C 
ATOM     35  CG  PHE A   4      -6.553 -10.923   3.334  1.00  0.00           C 
ATOM     36  CD1 PHE A   4      -5.816 -11.603   4.293  1.00  0.00           C 
ATOM     37  CD2 PHE A   4      -7.475 -11.634   2.579  1.00  0.00           C 
ATOM     38  CE1 PHE A   4      -5.995 -12.958   4.493  1.00  0.00           C 
ATOM     39  CE2 PHE A   4      -7.657 -12.989   2.777  1.00  0.00           C 
ATOM     40  CZ  PHE A   4      -6.915 -13.652   3.735  1.00  0.00           C 
ATOM     41  H   PHE A   4      -3.591  -9.347   3.072  1.00  0.00           H 
ATOM     42  HA  PHE A   4      -5.802  -9.560   1.049  1.00  0.00           H 
ATOM     43 1HB  PHE A   4      -5.969  -9.048   4.052  1.00  0.00           H 
ATOM     44 2HB  PHE A   4      -7.344  -9.031   2.923  1.00  0.00           H 
ATOM     45  HD1 PHE A   4      -5.090 -11.054   4.894  1.00  0.00           H 
ATOM     46  HD2 PHE A   4      -8.058 -11.110   1.821  1.00  0.00           H 
ATOM     47  HE1 PHE A   4      -5.410 -13.481   5.249  1.00  0.00           H 
ATOM     48  HE2 PHE A   4      -8.384 -13.535   2.176  1.00  0.00           H 
ATOM     49  HZ  PHE A   4      -7.057 -14.720   3.891  1.00  0.00           H 
ATOM     50  N   LEU A   5      -6.512  -7.050   1.347  1.00  0.00           N 
ATOM     51  CA  LEU A   5      -6.604  -5.623   1.060  1.00  0.00           C 
ATOM     52  C   LEU A   5      -6.578  -4.800   2.342  1.00  0.00           C 
ATOM     53  O   LEU A   5      -7.617  -4.343   2.818  1.00  0.00           O 
ATOM     54  CB  LEU A   5      -7.877  -5.324   0.260  1.00  0.00           C 
ATOM     55  CG  LEU A   5      -8.022  -3.875  -0.221  1.00  0.00           C 
ATOM     56  CD1 LEU A   5      -6.929  -3.547  -1.230  1.00  0.00           C 
ATOM     57  CD2 LEU A   5      -9.400  -3.677  -0.836  1.00  0.00           C 
ATOM     58  H   LEU A   5      -7.336  -7.624   1.249  1.00  0.00           H 
ATOM     59  HA  LEU A   5      -5.738  -5.311   0.475  1.00  0.00           H 
ATOM     60 1HB  LEU A   5      -7.711  -5.985  -0.589  1.00  0.00           H 
ATOM     61 2HB  LEU A   5      -8.773  -5.639   0.795  1.00  0.00           H 
ATOM     62  HG  LEU A   5      -7.954  -3.234   0.659  1.00  0.00           H 
ATOM     63 1HD1 LEU A   5      -7.040  -2.516  -1.565  1.00  0.00           H 
ATOM     64 2HD1 LEU A   5      -5.953  -3.673  -0.763  1.00  0.00           H 
ATOM     65 3HD1 LEU A   5      -7.013  -4.217  -2.084  1.00  0.00           H 
ATOM     66 1HD2 LEU A   5      -9.502  -2.646  -1.175  1.00  0.00           H 
ATOM     67 2HD2 LEU A   5      -9.522  -4.353  -1.681  1.00  0.00           H 
ATOM     68 3HD2 LEU A   5     -10.165  -3.889  -0.088  1.00  0.00           H 
ATOM     69  N   SER A   6      -5.384  -4.613   2.896  1.00  0.00           N 
ATOM     70  CA  SER A   6      -5.194  -3.696   4.012  1.00  0.00           C 
ATOM     71  C   SER A   6      -5.593  -2.276   3.634  1.00  0.00           C 
ATOM     72  O   SER A   6      -5.478  -1.875   2.476  1.00  0.00           O 
ATOM     73  CB  SER A   6      -3.750  -3.733   4.476  1.00  0.00           C 
ATOM     74  OG  SER A   6      -3.435  -2.647   5.305  1.00  0.00           O 
ATOM     75  H   SER A   6      -4.589  -5.119   2.533  1.00  0.00           H 
ATOM     76  HA  SER A   6      -5.720  -4.002   4.918  1.00  0.00           H 
ATOM     77 1HB  SER A   6      -3.584  -4.659   5.026  1.00  0.00           H 
ATOM     78 2HB  SER A   6      -3.100  -3.710   3.602  1.00  0.00           H 
ATOM     79  HG  SER A   6      -2.523  -2.721   5.594  1.00  0.00           H 
ATOM     80  N   PRO A   7      -6.065  -1.518   4.619  1.00  0.00           N 
ATOM     81  CA  PRO A   7      -6.364  -0.104   4.421  1.00  0.00           C 
ATOM     82  C   PRO A   7      -5.128   0.660   3.962  1.00  0.00           C 
ATOM     83  O   PRO A   7      -5.234   1.765   3.429  1.00  0.00           O 
ATOM     84  CB  PRO A   7      -6.857   0.368   5.793  1.00  0.00           C 
ATOM     85  CG  PRO A   7      -6.298  -0.626   6.752  1.00  0.00           C 
ATOM     86  CD  PRO A   7      -6.310  -1.939   6.017  1.00  0.00           C 
ATOM     87  HA  PRO A   7      -7.112   0.067   3.634  1.00  0.00           H 
ATOM     88 1HB  PRO A   7      -6.501   1.385   6.021  1.00  0.00           H 
ATOM     89 2HB  PRO A   7      -7.955   0.393   5.839  1.00  0.00           H 
ATOM     90 1HG  PRO A   7      -5.277  -0.353   7.058  1.00  0.00           H 
ATOM     91 2HG  PRO A   7      -6.906  -0.680   7.668  1.00  0.00           H 
ATOM     92 1HD  PRO A   7      -5.529  -2.625   6.377  1.00  0.00           H 
ATOM     93 2HD  PRO A   7      -7.271  -2.465   6.119  1.00  0.00           H 
ATOM     94  N   GLU A   8      -3.959   0.066   4.170  1.00  0.00           N 
ATOM     95  CA  GLU A   8      -2.705   0.668   3.736  1.00  0.00           C 
ATOM     96  C   GLU A   8      -2.642   0.775   2.218  1.00  0.00           C 
ATOM     97  O   GLU A   8      -1.783   1.468   1.669  1.00  0.00           O 
ATOM     98  CB  GLU A   8      -1.513  -0.140   4.255  1.00  0.00           C 
ATOM     99  CG  GLU A   8      -1.328  -0.087   5.764  1.00  0.00           C 
ATOM    100  CD  GLU A   8      -0.393  -1.165   6.238  1.00  0.00           C 
ATOM    101  OE1 GLU A   8      -0.758  -2.315   6.171  1.00  0.00           O 
ATOM    102  OE2 GLU A   8       0.729  -0.851   6.561  1.00  0.00           O 
ATOM    103  H   GLU A   8      -3.938  -0.827   4.643  1.00  0.00           H 
ATOM    104  HA  GLU A   8      -2.629   1.685   4.121  1.00  0.00           H 
ATOM    105 1HB  GLU A   8      -1.671  -1.173   3.945  1.00  0.00           H 
ATOM    106 2HB  GLU A   8      -0.623   0.255   3.766  1.00  0.00           H 
ATOM    107 1HG  GLU A   8      -0.978   0.879   6.124  1.00  0.00           H 
ATOM    108 2HG  GLU A   8      -2.327  -0.279   6.152  1.00  0.00           H 
ATOM    109  N   HIS A   9      -3.556   0.088   1.542  1.00  0.00           N 
ATOM    110  CA  HIS A   9      -3.659   0.169   0.090  1.00  0.00           C 
ATOM    111  C   HIS A   9      -3.768   1.617  -0.373  1.00  0.00           C 
ATOM    112  O   HIS A   9      -3.410   1.945  -1.505  1.00  0.00           O 
ATOM    113  CB  HIS A   9      -4.863  -0.634  -0.413  1.00  0.00           C 
ATOM    114  CG  HIS A   9      -6.177   0.045  -0.183  1.00  0.00           C 
ATOM    115  CD2 HIS A   9      -6.926   0.835  -0.988  1.00  0.00           C 
ATOM    116  ND1 HIS A   9      -6.870  -0.060   1.005  1.00  0.00           N 
ATOM    117  CE1 HIS A   9      -7.989   0.638   0.921  1.00  0.00           C 
ATOM    118  NE2 HIS A   9      -8.046   1.190  -0.278  1.00  0.00           N 
ATOM    119  H   HIS A   9      -4.196  -0.507   2.048  1.00  0.00           H 
ATOM    120  HA  HIS A   9      -2.754  -0.234  -0.365  1.00  0.00           H 
ATOM    121 1HB  HIS A   9      -4.781  -0.799  -1.489  1.00  0.00           H 
ATOM    122 2HB  HIS A   9      -4.914  -1.595   0.099  1.00  0.00           H 
ATOM    123  HD1 HIS A   9      -6.552  -0.515   1.837  1.00  0.00           H 
ATOM    124  HD2 HIS A   9      -6.791   1.193  -2.008  1.00  0.00           H 
ATOM    125  HE1 HIS A   9      -8.679   0.684   1.763  1.00  0.00           H 
ATOM    126  N   GLN A  10      -4.265   2.478   0.507  1.00  0.00           N 
ATOM    127  CA  GLN A  10      -4.277   3.914   0.251  1.00  0.00           C 
ATOM    128  C   GLN A  10      -2.865   4.484   0.242  1.00  0.00           C 
ATOM    129  O   GLN A  10      -2.545   5.368  -0.552  1.00  0.00           O 
ATOM    130  CB  GLN A  10      -5.120   4.640   1.302  1.00  0.00           C 
ATOM    131  CG  GLN A  10      -6.612   4.375   1.195  1.00  0.00           C 
ATOM    132  CD  GLN A  10      -7.198   4.882  -0.110  1.00  0.00           C 
ATOM    133  NE2 GLN A  10      -7.947   4.024  -0.793  1.00  0.00           N 
ATOM    134  OE1 GLN A  10      -6.981   6.032  -0.497  1.00  0.00           O 
ATOM    135  H   GLN A  10      -4.644   2.131   1.376  1.00  0.00           H 
ATOM    136  HA  GLN A  10      -4.694   4.105  -0.738  1.00  0.00           H 
ATOM    137 1HB  GLN A  10      -4.757   4.313   2.277  1.00  0.00           H 
ATOM    138 2HB  GLN A  10      -4.927   5.705   1.182  1.00  0.00           H 
ATOM    139 1HG  GLN A  10      -7.055   3.402   1.404  1.00  0.00           H 
ATOM    140 2HG  GLN A  10      -6.881   5.072   1.988  1.00  0.00           H 
ATOM    141 1HE2 GLN A  10      -8.360   4.302  -1.662  1.00  0.00           H 
ATOM    142 2HE2 GLN A  10      -8.098   3.101  -0.442  1.00  0.00           H 
ATOM    143  N   ARG A  11      -2.020   3.971   1.133  1.00  0.00           N 
ATOM    144  CA  ARG A  11      -0.601   4.304   1.122  1.00  0.00           C 
ATOM    145  C   ARG A  11       0.071   3.806  -0.152  1.00  0.00           C 
ATOM    146  O   ARG A  11       0.917   4.490  -0.728  1.00  0.00           O 
ATOM    147  CB  ARG A  11       0.117   3.798   2.365  1.00  0.00           C 
ATOM    148  CG  ARG A  11       1.608   4.091   2.404  1.00  0.00           C 
ATOM    149  CD  ARG A  11       2.330   3.437   3.526  1.00  0.00           C 
ATOM    150  NE  ARG A  11       2.370   1.985   3.453  1.00  0.00           N 
ATOM    151  CZ  ARG A  11       2.050   1.158   4.468  1.00  0.00           C 
ATOM    152  NH1 ARG A  11       1.706   1.632   5.645  1.00  0.00           N 
ATOM    153  NH2 ARG A  11       2.118  -0.144   4.256  1.00  0.00           N 
ATOM    154  H   ARG A  11      -2.372   3.338   1.835  1.00  0.00           H 
ATOM    155  HA  ARG A  11      -0.474   5.387   1.136  1.00  0.00           H 
ATOM    156 1HB  ARG A  11      -0.365   4.267   3.222  1.00  0.00           H 
ATOM    157 2HB  ARG A  11      -0.038   2.721   2.405  1.00  0.00           H 
ATOM    158 1HG  ARG A  11       2.055   3.746   1.471  1.00  0.00           H 
ATOM    159 2HG  ARG A  11       1.749   5.169   2.497  1.00  0.00           H 
ATOM    160 1HD  ARG A  11       3.361   3.791   3.539  1.00  0.00           H 
ATOM    161 2HD  ARG A  11       1.844   3.704   4.463  1.00  0.00           H 
ATOM    162  HE  ARG A  11       2.625   1.385   2.679  1.00  0.00           H 
ATOM    163 1HH1 ARG A  11       1.677   2.631   5.795  1.00  0.00           H 
ATOM    164 2HH1 ARG A  11       1.471   0.997   6.393  1.00  0.00           H 
ATOM    165 1HH2 ARG A  11       2.402  -0.492   3.351  1.00  0.00           H 
ATOM    166 2HH2 ARG A  11       1.885  -0.785   5.000  1.00  0.00           H 
ATOM    167  N   VAL A  12      -0.310   2.609  -0.586  1.00  0.00           N 
ATOM    168  CA  VAL A  12       0.200   2.048  -1.831  1.00  0.00           C 
ATOM    169  C   VAL A  12      -0.143   2.938  -3.018  1.00  0.00           C 
ATOM    170  O   VAL A  12       0.708   3.218  -3.863  1.00  0.00           O 
ATOM    171  CB  VAL A  12      -0.356   0.634  -2.084  1.00  0.00           C 
ATOM    172  CG1 VAL A  12       0.079   0.126  -3.451  1.00  0.00           C 
ATOM    173  CG2 VAL A  12       0.099  -0.321  -0.993  1.00  0.00           C 
ATOM    174  H   VAL A  12      -0.970   2.075  -0.039  1.00  0.00           H 
ATOM    175  HA  VAL A  12       1.290   1.996  -1.826  1.00  0.00           H 
ATOM    176  HB  VAL A  12      -1.445   0.669  -2.040  1.00  0.00           H 
ATOM    177 1HG1 VAL A  12      -0.324  -0.873  -3.613  1.00  0.00           H 
ATOM    178 2HG1 VAL A  12      -0.294   0.797  -4.223  1.00  0.00           H 
ATOM    179 3HG1 VAL A  12       1.167   0.090  -3.495  1.00  0.00           H 
ATOM    180 1HG2 VAL A  12      -0.304  -1.315  -1.186  1.00  0.00           H 
ATOM    181 2HG2 VAL A  12       1.188  -0.367  -0.981  1.00  0.00           H 
ATOM    182 3HG2 VAL A  12      -0.259   0.032  -0.025  1.00  0.00           H 
ATOM    183  N   GLN A  13      -1.395   3.381  -3.077  1.00  0.00           N 
ATOM    184  CA  GLN A  13      -1.850   4.248  -4.156  1.00  0.00           C 
ATOM    185  C   GLN A  13      -1.092   5.570  -4.159  1.00  0.00           C 
ATOM    186  O   GLN A  13      -0.571   5.997  -5.189  1.00  0.00           O 
ATOM    187  CB  GLN A  13      -3.353   4.515  -4.032  1.00  0.00           C 
ATOM    188  CG  GLN A  13      -4.228   3.324  -4.387  1.00  0.00           C 
ATOM    189  CD  GLN A  13      -5.676   3.532  -3.989  1.00  0.00           C 
ATOM    190  NE2 GLN A  13      -6.535   2.593  -4.374  1.00  0.00           N 
ATOM    191  OE1 GLN A  13      -6.020   4.523  -3.341  1.00  0.00           O 
ATOM    192  H   GLN A  13      -2.046   3.109  -2.355  1.00  0.00           H 
ATOM    193  HA  GLN A  13      -1.649   3.774  -5.116  1.00  0.00           H 
ATOM    194 1HB  GLN A  13      -3.534   4.812  -2.999  1.00  0.00           H 
ATOM    195 2HB  GLN A  13      -3.580   5.349  -4.695  1.00  0.00           H 
ATOM    196 1HG  GLN A  13      -4.213   2.854  -5.369  1.00  0.00           H 
ATOM    197 2HG  GLN A  13      -3.763   2.656  -3.660  1.00  0.00           H 
ATOM    198 1HE2 GLN A  13      -7.505   2.676  -4.141  1.00  0.00           H 
ATOM    199 2HE2 GLN A  13      -6.212   1.804  -4.896  1.00  0.00           H 
ATOM    200  N   GLN A  14      -1.036   6.214  -2.999  1.00  0.00           N 
ATOM    201  CA  GLN A  14      -0.410   7.526  -2.881  1.00  0.00           C 
ATOM    202  C   GLN A  14       1.066   7.469  -3.252  1.00  0.00           C 
ATOM    203  O   GLN A  14       1.544   8.263  -4.062  1.00  0.00           O 
ATOM    204  CB  GLN A  14      -0.563   8.069  -1.457  1.00  0.00           C 
ATOM    205  CG  GLN A  14      -1.970   8.530  -1.115  1.00  0.00           C 
ATOM    206  CD  GLN A  14      -2.141   8.818   0.364  1.00  0.00           C 
ATOM    207  NE2 GLN A  14      -3.325   9.284   0.743  1.00  0.00           N 
ATOM    208  OE1 GLN A  14      -1.218   8.621   1.161  1.00  0.00           O 
ATOM    209  H   GLN A  14      -1.435   5.786  -2.176  1.00  0.00           H 
ATOM    210  HA  GLN A  14      -0.877   8.218  -3.580  1.00  0.00           H 
ATOM    211 1HB  GLN A  14      -0.263   7.267  -0.781  1.00  0.00           H 
ATOM    212 2HB  GLN A  14       0.132   8.902  -1.362  1.00  0.00           H 
ATOM    213 1HG  GLN A  14      -2.485   9.313  -1.670  1.00  0.00           H 
ATOM    214 2HG  GLN A  14      -2.433   7.567  -1.334  1.00  0.00           H 
ATOM    215 1HE2 GLN A  14      -3.496   9.492   1.706  1.00  0.00           H 
ATOM    216 2HE2 GLN A  14      -4.046   9.427   0.065  1.00  0.00           H 
ATOM    217  N   ARG A  15       1.784   6.522  -2.655  1.00  0.00           N 
ATOM    218  CA  ARG A  15       3.189   6.307  -2.982  1.00  0.00           C 
ATOM    219  C   ARG A  15       3.379   6.076  -4.475  1.00  0.00           C 
ATOM    220  O   ARG A  15       4.136   6.791  -5.132  1.00  0.00           O 
ATOM    221  CB  ARG A  15       3.802   5.182  -2.162  1.00  0.00           C 
ATOM    222  CG  ARG A  15       5.314   5.062  -2.271  1.00  0.00           C 
ATOM    223  CD  ARG A  15       5.886   3.883  -1.572  1.00  0.00           C 
ATOM    224  NE  ARG A  15       7.340   3.830  -1.570  1.00  0.00           N 
ATOM    225  CZ  ARG A  15       8.067   2.729  -1.846  1.00  0.00           C 
ATOM    226  NH1 ARG A  15       7.483   1.581  -2.109  1.00  0.00           N 
ATOM    227  NH2 ARG A  15       9.384   2.829  -1.821  1.00  0.00           N 
ATOM    228  H   ARG A  15       1.345   5.937  -1.958  1.00  0.00           H 
ATOM    229  HA  ARG A  15       3.767   7.197  -2.728  1.00  0.00           H 
ATOM    230 1HB  ARG A  15       3.531   5.360  -1.123  1.00  0.00           H 
ATOM    231 2HB  ARG A  15       3.343   4.254  -2.503  1.00  0.00           H 
ATOM    232 1HG  ARG A  15       5.581   4.990  -3.326  1.00  0.00           H 
ATOM    233 2HG  ARG A  15       5.764   5.958  -1.843  1.00  0.00           H 
ATOM    234 1HD  ARG A  15       5.559   3.893  -0.533  1.00  0.00           H 
ATOM    235 2HD  ARG A  15       5.528   2.976  -2.056  1.00  0.00           H 
ATOM    236  HE  ARG A  15       8.011   4.561  -1.375  1.00  0.00           H 
ATOM    237 1HH1 ARG A  15       6.474   1.517  -2.105  1.00  0.00           H 
ATOM    238 2HH1 ARG A  15       8.045   0.768  -2.312  1.00  0.00           H 
ATOM    239 1HH2 ARG A  15       9.817   3.715  -1.600  1.00  0.00           H 
ATOM    240 2HH2 ARG A  15       9.951   2.019  -2.023  1.00  0.00           H 
ATOM    241  N   LYS A  16       2.688   5.074  -5.006  1.00  0.00           N 
ATOM    242  CA  LYS A  16       2.761   4.762  -6.429  1.00  0.00           C 
ATOM    243  C   LYS A  16       2.563   6.010  -7.278  1.00  0.00           C 
ATOM    244  O   LYS A  16       3.251   6.208  -8.279  1.00  0.00           O 
ATOM    245  CB  LYS A  16       1.719   3.704  -6.799  1.00  0.00           C 
ATOM    246  CG  LYS A  16       1.702   3.330  -8.275  1.00  0.00           C 
ATOM    247  CD  LYS A  16       0.653   2.264  -8.563  1.00  0.00           C 
ATOM    248  CE  LYS A  16       0.636   1.889 -10.037  1.00  0.00           C 
ATOM    249  NZ  LYS A  16      -0.383   0.844 -10.334  1.00  0.00           N 
ATOM    250  H   LYS A  16       2.095   4.515  -4.410  1.00  0.00           H 
ATOM    251  HA  LYS A  16       3.751   4.375  -6.671  1.00  0.00           H 
ATOM    252 1HB  LYS A  16       1.939   2.817  -6.202  1.00  0.00           H 
ATOM    253 2HB  LYS A  16       0.745   4.100  -6.514  1.00  0.00           H 
ATOM    254 1HG  LYS A  16       1.481   4.224  -8.857  1.00  0.00           H 
ATOM    255 2HG  LYS A  16       2.688   2.953  -8.549  1.00  0.00           H 
ATOM    256 1HD  LYS A  16       0.882   1.381  -7.965  1.00  0.00           H 
ATOM    257 2HD  LYS A  16      -0.323   2.652  -8.277  1.00  0.00           H 
ATOM    258 1HE  LYS A  16       0.416   2.784 -10.616  1.00  0.00           H 
ATOM    259 2HE  LYS A  16       1.625   1.517 -10.306  1.00  0.00           H 
ATOM    260 1HZ  LYS A  16      -0.362   0.624 -11.318  1.00  0.00           H 
ATOM    261 2HZ  LYS A  16      -0.178   0.013  -9.797  1.00  0.00           H 
ATOM    262 3HZ  LYS A  16      -1.299   1.188 -10.084  1.00  0.00           H 
ATOM    263  N   GLU A  17       1.618   6.852  -6.873  1.00  0.00           N 
ATOM    264  CA  GLU A  17       1.329   8.086  -7.595  1.00  0.00           C 
ATOM    265  C   GLU A  17       2.513   9.043  -7.546  1.00  0.00           C 
ATOM    266  O   GLU A  17       2.742   9.809  -8.480  1.00  0.00           O 
ATOM    267  CB  GLU A  17       0.082   8.761  -7.022  1.00  0.00           C 
ATOM    268  CG  GLU A  17      -1.229   8.086  -7.397  1.00  0.00           C 
ATOM    269  CD  GLU A  17      -2.366   8.592  -6.554  1.00  0.00           C 
ATOM    270  OE1 GLU A  17      -2.120   9.369  -5.662  1.00  0.00           O 
ATOM    271  OE2 GLU A  17      -3.493   8.292  -6.871  1.00  0.00           O 
ATOM    272  H   GLU A  17       1.086   6.631  -6.042  1.00  0.00           H 
ATOM    273  HA  GLU A  17       1.153   7.865  -8.649  1.00  0.00           H 
ATOM    274 1HB  GLU A  17       0.192   8.764  -5.937  1.00  0.00           H 
ATOM    275 2HB  GLU A  17       0.079   9.789  -7.390  1.00  0.00           H 
ATOM    276 1HG  GLU A  17      -1.485   8.191  -8.451  1.00  0.00           H 
ATOM    277 2HG  GLU A  17      -1.050   7.036  -7.171  1.00  0.00           H 
ATOM    278  N   SER A  18       3.263   8.993  -6.451  1.00  0.00           N 
ATOM    279  CA  SER A  18       4.459   9.812  -6.303  1.00  0.00           C 
ATOM    280  C   SER A  18       5.609   9.266  -7.141  1.00  0.00           C 
ATOM    281  O   SER A  18       5.427   8.336  -7.928  1.00  0.00           O 
ATOM    282  CB  SER A  18       4.862   9.890  -4.843  1.00  0.00           C 
ATOM    283  OG  SER A  18       5.513   8.727  -4.413  1.00  0.00           O 
ATOM    284  H   SER A  18       2.997   8.371  -5.699  1.00  0.00           H 
ATOM    285  HA  SER A  18       4.296  10.864  -6.539  1.00  0.00           H 
ATOM    286 1HB  SER A  18       5.532  10.740  -4.712  1.00  0.00           H 
ATOM    287 2HB  SER A  18       3.966  10.039  -4.242  1.00  0.00           H 
ATOM    288  HG  SER A  18       5.532   8.707  -3.453  1.00  0.00           H 
ATOM    289  N   LYS A  19       6.790   9.847  -6.967  1.00  0.00           N 
ATOM    290  CA  LYS A  19       7.984   9.381  -7.664  1.00  0.00           C 
ATOM    291  C   LYS A  19       8.363   7.974  -7.223  1.00  0.00           C 
ATOM    292  O   LYS A  19       9.090   7.268  -7.924  1.00  0.00           O 
ATOM    293  CB  LYS A  19       9.152  10.340  -7.426  1.00  0.00           C 
ATOM    294  CG  LYS A  19       9.681  10.344  -5.998  1.00  0.00           C 
ATOM    295  CD  LYS A  19      10.812  11.346  -5.831  1.00  0.00           C 
ATOM    296  CE  LYS A  19      11.373  11.319  -4.417  1.00  0.00           C 
ATOM    297  NZ  LYS A  19      12.492  12.286  -4.242  1.00  0.00           N 
ATOM    298  H   LYS A  19       6.863  10.633  -6.337  1.00  0.00           H 
ATOM    299  HA  LYS A  19       7.788   9.329  -8.736  1.00  0.00           H 
ATOM    300 1HB  LYS A  19       9.949  10.047  -8.110  1.00  0.00           H
[truncated: 425,917 more chars]
