# Supplementary material for: Integrating Solid-State NMR and Computational Modeling to Investigate the Structure and Dynamics of Membrane-Associated Ghrelin
Source: PLoS One. 2015 Mar 24;10(3):e0122444. doi: 10.1371/journal.pone.0122444 (PMC4372444; doi:10.1371/journal.pone.0122444)
Supplement: S2 File — (TGZ) [file pone.0122444.s008.tgz › ghrelin/folding_analysis/PSVS_analysis/GHSRg_top1000pro_model9_H.clcl]

/farm/software/bin/probe

:   468:A   9 HIS 1HB  :A   5 LEU 2HB  :   -0.501:        0
:   468:A   9 HIS  CB  :A   5 LEU 2HB  :   -0.462:        0

:   468:A  15 ARG  HA  :A  18 SER 1HB  :   -0.428:        0

:   468:A  17 GLU 2HG  :A  16 LYS 2HG  :   -0.409:        0
#sum2 ::8.55 clashscore : 8.55 clashscore B<40 
#summary::468 atoms:468 atoms B<40:51353 potential dots:3210.0 A^2:4 bumps:4 bumps B<40:121.2 score
