# Supplementary material for: Integrating Solid-State NMR and Computational Modeling to Investigate the Structure and Dynamics of Membrane-Associated Ghrelin
Source: PLoS One. 2015 Mar 24;10(3):e0122444. doi: 10.1371/journal.pone.0122444 (PMC4372444; doi:10.1371/journal.pone.0122444)
Supplement: S2 File — (TGZ) [file pone.0122444.s008.tgz › ghrelin/folding_analysis/PSVS_analysis/GHSRg_top1000pro_model22_H.clcl]

/farm/software/bin/probe

:   468:A  27 PRO 2HD  :A   7 PRO 2HD  :   -0.468:        0
:   468:A  27 PRO 1HD  :A   3 SER  HA  :   -0.407:        0

:   468:A  17 GLU  H   :A  15 ARG 1HG  :   -0.447:        0
#sum2 ::6.41 clashscore : 6.41 clashscore B<40 
#summary::468 atoms:468 atoms B<40:51259 potential dots:3204.0 A^2:3 bumps:3 bumps B<40:139.6 score
