# Supplementary material for: Integrating Solid-State NMR and Computational Modeling to Investigate the Structure and Dynamics of Membrane-Associated Ghrelin
Source: PLoS One. 2015 Mar 24;10(3):e0122444. doi: 10.1371/journal.pone.0122444 (PMC4372444; doi:10.1371/journal.pone.0122444)
Supplement: S2 File — (TGZ) [file pone.0122444.s008.tgz › ghrelin/folding_analysis/PSVS_analysis/GHSRg_top1000pro_parseable_results.xml]

<?xml version="1.0" encoding="UTF-8"?>
<SUMMARY>
<SP_COMM><![CDATA[ Analyses performed for all residues.<BR>]]></SP_COMM>
<STRUCTURES_COMPUTED>currently unknown</STRUCTURES_COMPUTED>
<STRUCTURES_USED>22</STRUCTURES_USED>
<RMSD>
<ALL>
<BACKBONE_ATOMS>4.0</BACKBONE_ATOMS>
<HEAVY_ATOMS>5.3</HEAVY_ATOMS>
</ALL>
<ORDERED>
<BACKBONE_ATOMS>1.3</BACKBONE_ATOMS>
<HEAVY_ATOMS>2.5</HEAVY_ATOMS>
</ORDERED>
<SELECTED>
<BACKBONE_ATOMS>4.0</BACKBONE_ATOMS>
<HEAVY_ATOMS>5.3</HEAVY_ATOMS>
</SELECTED>
</RMSD>
<QFACTORS>
<MEAN_SCORE>
<PROCHECK_G_PHI_PSI>0.13</PROCHECK_G_PHI_PSI>
<PROCHECK_G_ALL>0.29</PROCHECK_G_ALL>
<VERIFY3D>0.24</VERIFY3D>
<PROSAII_NEG>0.60</PROSAII_NEG>
<MAGE_CLASH>3.01
</MAGE_CLASH>
</MEAN_SCORE>
<STD_DEVIATION>
<PROCHECK_G_PHI_PSI>N/A</PROCHECK_G_PHI_PSI>
<PROCHECK_G_ALL>N/A</PROCHECK_G_ALL>
<VERIFY3D>0.0668</VERIFY3D>
<PROSAII_NEG>0.1512</PROSAII_NEG>
<MAGE_CLASH>3.0681
</MAGE_CLASH>
</STD_DEVIATION>
<ZSCORE>
<PROCHECK_G_PHI_PSI>0.83</PROCHECK_G_PHI_PSI>
<PROCHECK_G_ALL>1.71</PROCHECK_G_ALL>
<VERIFY3D>-3.53</VERIFY3D>
<PROSAII_NEG>-0.21</PROSAII_NEG>
<MAGE_CLASH>1.01
</MAGE_CLASH>
</ZSCORE>
</QFACTORS>
<RAMACHANDRAN>
<MOST_FAVORED>95.2%</MOST_FAVORED>
<ADDID_ALLOWED>4.8%</ADDID_ALLOWED>
<GEN_ALLOWED>0.0%</GEN_ALLOWED>
<DISALLOWED>0.0%</DISALLOWED>
</RAMACHANDRAN>
<MOLRAMA>
<MOST_FAVORED>99.5%</MOST_FAVORED>
<ALLOWED>0.5%</ALLOWED>
<DISALLOWED>0%</DISALLOWED>
</MOLRAMA>
<ORD_RES></ORD_RES>
<SEL_RES_DESC>all residues</SEL_RES_DESC>
<SEL_RES>all</SEL_RES>

</SUMMARY>
