# Supplementary material for: Integrating Solid-State NMR and Computational Modeling to Investigate the Structure and Dynamics of Membrane-Associated Ghrelin
Source: PLoS One. 2015 Mar 24;10(3):e0122444. doi: 10.1371/journal.pone.0122444 (PMC4372444; doi:10.1371/journal.pone.0122444)
Supplement: S2 File — (TGZ) [file pone.0122444.s008.tgz › ghrelin/folding_analysis/PSVS_analysis/GHSRg_top1000pro_model17_H.clcl]

/farm/software/bin/probe

:   468:A  25 LEU  C   :A  25 LEU 2HD1 :   -0.674:        0
:   468:A  25 LEU  O   :A  25 LEU 2HD1 :   -0.538:        0
:   468:A  25 LEU  C   :A  25 LEU  CD1 :   -0.435:        0
:   468:A  12 VAL 1HG2 :A  25 LEU 2HB  :   -0.407:        0

:   468:A   8 GLU  C   :A   7 PRO  O   :   -0.457:        0
#sum2 ::10.68 clashscore : 10.68 clashscore B<40 
#summary::468 atoms:468 atoms B<40:51443 potential dots:3215.0 A^2:5 bumps:5 bumps B<40:164 score
