# Supplementary material for: Integrating Solid-State NMR and Computational Modeling to Investigate the Structure and Dynamics of Membrane-Associated Ghrelin
Source: PLoS One. 2015 Mar 24;10(3):e0122444. doi: 10.1371/journal.pone.0122444 (PMC4372444; doi:10.1371/journal.pone.0122444)
Supplement: S2 File — (TGZ) [file pone.0122444.s008.tgz › ghrelin/folding_analysis/PSVS_analysis/GHSRg_top1000pro.letter]

                                                       Jun. 30, 18:19:43 2014

[ Text modified to reflect that this was run under PSVS - Aneerban Bhattacharya: Dec 2005 ]


The following checks were made on :
-----------------------------------------

CLOSE CONTACTS

==> Distances smaller than 2.2 Angstroms are considered as close contacts
    for heavy atoms, 1.6 Angstroms for hydrogens.

      none


DISTANCES AND ANGLES 

We have checked your intra and intermolecular distances and angles with the
procedures currently in place at PDB:

==> Bond and angle checks are performed by first computing the average rms
    error for all bonds and angles relative to standard values for nucleotide
    units [L. Clowney et al., Geometric Parameters in Nucleic Acids: Nitrogenous
    Bases, J.Am.Chem.Soc. 1996, 118, 509-518; A. Gelbin et al., Geometric
    Parameters in Nucleic Acids: Sugar and Phosphate Constituents, J.Am.Chem.Soc.
    1996, 118, 519-529] and amino acid units [R.A. Engh and R. Huber, Accurate
    Bond and Angle Parameters for X-ray protein structure refinement, Acta
    Crystallogr. 1991, A47, 392-400]. Any bond or angle which deviates from the
    dictionary values by more than six times this computed rms error is 
    identified as an outlier.


    *** Covalent Bond Lengths:


The RMS deviation for covalent bonds relative to the standard 
dictionary is   0.017 Angstroms


The following table contains a list of the covalent bonds
greater than 6.0*RMSD.


 Deviation  Residue  Chain  Sequence  Model  AT1  -  AT2    Bond    Dictionary
             Name     ID     Number                 Distance    Value
------------------------------------------------------------------------
  -0.230     ARG        A     28        1   C    -  O      1.001     1.231
  -0.231     ARG        A     28        2   C    -  O      1.000     1.231
  -0.232     ARG        A     28        3   C    -  O      0.999     1.231
  -0.231     ARG        A     28        4   C    -  O      1.000     1.231
  -0.232     ARG        A     28        5   C    -  O      0.999     1.231
  -0.230     ARG        A     28        6   C    -  O      1.001     1.231
  -0.231     ARG        A     28        7   C    -  O      1.000     1.231
  -0.231     ARG        A     28        8   C    -  O      1.000     1.231
  -0.231     ARG        A     28        9   C    -  O      1.000     1.231
  -0.231     ARG        A     28       10   C    -  O      1.000     1.231
  -0.230     ARG        A     28       11   C    -  O      1.001     1.231
  -0.231     ARG        A     28       12   C    -  O      1.000     1.231
  -0.232     ARG        A     28       13   C    -  O      0.999     1.231
  -0.231     ARG        A     28       14   C    -  O      1.000     1.231
  -0.231     ARG        A     28       15   C    -  O      1.000     1.231
  -0.232     ARG        A     28       16   C    -  O      0.999     1.231
  -0.231     ARG        A     28       17   C    -  O      1.000     1.231
  -0.231     ARG        A     28       18   C    -  O      1.000     1.231
  -0.230     ARG        A     28       19   C    -  O      1.001     1.231
  -0.231     ARG        A     28       20   C    -  O      1.000     1.231
  -0.232     ARG        A     28       21   C    -  O      0.999     1.231
  -0.231     ARG        A     28       22   C    -  O      1.000     1.231

    *** Covalent Angle Values:


The RMS deviation for covalent angles relative to the standard 
dictionary is    0.7 degrees.


All covalent bond angles lie within a 6.0*RMSD range about the 
standard dictionary values.


TORSION ANGLES
 
The torsion angle distributions have been checked.  The postscript file of the
conformation rings showing the torsion angle distributions will be sent in a
separate E-mail message.


CHIRALITY

The chirality has been checked. O1P, O2P, and hydrogen atoms which do not
follow the convention defined in the IUBMB (Liebecq, C. Compendium of
Biochemical Nomenclature and Related Documents, 2nd ed.; Portland Press:
London and Chapel Hill, 1992) and IUPAC nomenclature (J.L. Markley, A. Bax,
Y. Arata, C.W. Hilbers, R. Kaptein, B.D. Sykes, P.E. Wright and K. W�thrich,
Recommendations for the Presentation of NMR Structures of Proteins and
Nucleic Acids, Pure & Appl. Chem., Vol. 70, pp. 117-142, 1998) have been
standardized.  Any other stereochemical violations are listed below.


E/Z NOMENCLATURE

E/Z nomenclature of hydrogens and/or nitrogens on Arg, Asn or Gln residues needs
to be corrected to conform with the standard for E/Z orientation presented in
[J.L. Markley, et al., Recommendations for the Presentation of NMR Structures of
Proteins and Nucleic Acids, Pure & Appl. Chem., 1998, 70, 117-142]. 

Model  Chain  Residue  Residue  Atom Name  Original
               Name    Number              Atom Name
-----  -----  -------  -------  --------   ---------
  1    A       GLN       10      1HE2
  1    A       GLN       10      2HE2
  1    A       GLN       13      1HE2
  1    A       GLN       13      2HE2
  1    A       GLN       14      1HE2
  1    A       GLN       14      2HE2
  1    A       GLN       26      1HE2
  1    A       GLN       26      2HE2
  2    A       GLN       10      1HE2
  2    A       GLN       10      2HE2
  2    A       GLN       13      1HE2
  2    A       GLN       13      2HE2
  2    A       GLN       14      1HE2
  2    A       GLN       14      2HE2
  2    A       GLN       26      1HE2
  2    A       GLN       26      2HE2
  3    A       GLN       10      1HE2
  3    A       GLN       10      2HE2
  3    A       GLN       13      1HE2
  3    A       GLN       13      2HE2
  3    A       GLN       14      1HE2
  3    A       GLN       14      2HE2
  3    A       GLN       26      1HE2
  3    A       GLN       26      2HE2
  4    A       GLN       10      1HE2
  4    A       GLN       10      2HE2
  4    A       GLN       13      1HE2
  4    A       GLN       13      2HE2
  4    A       GLN       14      1HE2
  4    A       GLN       14      2HE2
  4    A       GLN       26      1HE2
  4    A       GLN       26      2HE2
  5    A       GLN       10      1HE2
  5    A       GLN       10      2HE2
  5    A       GLN       13      1HE2
  5    A       GLN       13      2HE2
  5    A       GLN       14      1HE2
  5    A       GLN       14      2HE2
  5    A       GLN       26      1HE2
  5    A       GLN       26      2HE2
  6    A       GLN       10      1HE2
  6    A       GLN       10      2HE2
  6    A       GLN       13      1HE2
  6    A       GLN       13      2HE2
  6    A       GLN       14      1HE2
  6    A       GLN       14      2HE2
  6    A       GLN       26      1HE2
  6    A       GLN       26      2HE2
  7    A       GLN       10      1HE2
  7    A       GLN       10      2HE2
  7    A       GLN       13      1HE2
  7    A       GLN       13      2HE2
  7    A       GLN       14      1HE2
  7    A       GLN       14      2HE2
  7    A       GLN       26      1HE2
  7    A       GLN       26      2HE2
  8    A       GLN       10      1HE2
  8    A       GLN       10      2HE2
  8    A       GLN       13      1HE2
  8    A       GLN       13      2HE2
  8    A       GLN       14      1HE2
  8    A       GLN       14      2HE2
  8    A       GLN       26      1HE2
  8    A       GLN       26      2HE2
  9    A       GLN       10      1HE2
  9    A       GLN       10      2HE2
  9    A       GLN       13      1HE2
  9    A       GLN       13      2HE2
  9    A       GLN       14      1HE2
  9    A       GLN       14      2HE2
  9    A       GLN       26      1HE2
  9    A       GLN       26      2HE2
 10    A       GLN       10      1HE2
 10    A       GLN       10      2HE2
 10    A       GLN       13      1HE2
 10    A       GLN       13      2HE2
 10    A       GLN       14      1HE2
 10    A       GLN       14      2HE2
 10    A       GLN       26      1HE2
 10    A       GLN       26      2HE2
 11    A       GLN       10      1HE2
 11    A       GLN       10      2HE2
 11    A       GLN       13      1HE2
 11    A       GLN       13      2HE2
 11    A       GLN       14      1HE2
 11    A       GLN       14      2HE2
 11    A       GLN       26      1HE2
 11    A       GLN       26      2HE2
 12    A       GLN       10      1HE2
 12    A       GLN       10      2HE2
 12    A       GLN       13      1HE2
 12    A       GLN       13      2HE2
 12    A       GLN       14      1HE2
 12    A       GLN       14      2HE2
 12    A       GLN       26      1HE2
 12    A       GLN       26      2HE2
 13    A       GLN       10      1HE2
 13    A       GLN       10      2HE2
 13    A       GLN       13      1HE2
 13    A       GLN       13      2HE2
 13    A       GLN       14      1HE2
 13    A       GLN       14      2HE2
 13    A       GLN       26      1HE2
 13    A       GLN       26      2HE2
 14    A       GLN       10      1HE2
 14    A       GLN       10      2HE2
 14    A       GLN       13      1HE2
 14    A       GLN       13      2HE2
 14    A       GLN       14      1HE2
 14    A       GLN       14      2HE2
 14    A       GLN       26      1HE2
 14    A       GLN       26      2HE2
 15    A       GLN       10      1HE2
 15    A       GLN       10      2HE2
 15    A       GLN       13      1HE2
 15    A       GLN       13      2HE2
 15    A       GLN       14      1HE2
 15    A       GLN       14      2HE2
 15    A       GLN       26      1HE2
 15    A       GLN       26      2HE2
 16    A       GLN       10      1HE2
 16    A       GLN       10      2HE2
 16    A       GLN       13      1HE2
 16    A       GLN       13      2HE2
 16    A       GLN       14      1HE2
 16    A       GLN       14      2HE2
 16    A       GLN       26      1HE2
 16    A       GLN       26      2HE2
 17    A       GLN       10      1HE2
 17    A       GLN       10      2HE2
 17    A       GLN       13      1HE2
 17    A       GLN       13      2HE2
 17    A       GLN       14      1HE2
 17    A       GLN       14      2HE2
 17    A       GLN       26      1HE2
 17    A       GLN       26      2HE2
 18    A       GLN       10      1HE2
 18    A       GLN       10      2HE2
 18    A       GLN       13      1HE2
 18    A       GLN       13      2HE2
 18    A       GLN       14      1HE2
 18    A       GLN       14      2HE2
 18    A       GLN       26      1HE2
 18    A       GLN       26      2HE2
 19    A       GLN       10      1HE2
 19    A       GLN       10      2HE2
 19    A       GLN       13      1HE2
 19    A       GLN       13      2HE2
 19    A       GLN       14      1HE2
 19    A       GLN       14      2HE2
 19    A       GLN       26      1HE2
 19    A       GLN       26      2HE2
 20    A       GLN       10      1HE2
 20    A       GLN       10      2HE2
 20    A       GLN       13      1HE2
 20    A       GLN       13      2HE2
 20    A       GLN       14      1HE2
 20    A       GLN       14      2HE2
 20    A       GLN       26      1HE2
 20    A       GLN       26      2HE2
 21    A       GLN       10      1HE2
 21    A       GLN       10      2HE2
 21    A       GLN       13      1HE2
 21    A       GLN       13      2HE2
 21    A       GLN       14      1HE2
 21    A       GLN       14      2HE2
 21    A       GLN       26      1HE2
 21    A       GLN       26      2HE2
 22    A       GLN       10      1HE2
 22    A       GLN       10      2HE2
 22    A       GLN       13      1HE2
 22    A       GLN       13      2HE2
 22    A       GLN       14      1HE2
 22    A       GLN       14      2HE2
 22    A       GLN       26      1HE2
 22    A       GLN       26      2HE2

OTHER IMPORTANT ISSUES


==> The following residues have missing atoms:                        

     RES MOD#C SEQ          ATOMS

     GLU(  1 A   8)         HE2 
     HIS(  1 A   9)         HD1 
     GLU(  1 A  17)         HE2 
     GLU(  2 A   8)         HE2 
     HIS(  2 A   9)         HD1 
     GLU(  2 A  17)         HE2 
     GLU(  3 A   8)         HE2 
     HIS(  3 A   9)         HE2 
     GLU(  3 A  17)         HE2 
     GLU(  4 A   8)         HE2 
     HIS(  4 A   9)         HE2 
     GLU(  4 A  17)         HE2 
     GLU(  5 A   8)         HE2 
     HIS(  5 A   9)         HD1 
     GLU(  5 A  17)         HE2 
     GLU(  6 A   8)         HE2 
     HIS(  6 A   9)         HD1 
     GLU(  6 A  17)         HE2 
     GLU(  7 A   8)         HE2 
     HIS(  7 A   9)         HD1 
     GLU(  7 A  17)         HE2 
     GLU(  8 A   8)         HE2 
     HIS(  8 A   9)         HE2 
     GLU(  8 A  17)         HE2 
     GLU(  9 A   8)         HE2 
     HIS(  9 A   9)         HD1 
     GLU(  9 A  17)         HE2 
     GLU( 10 A   8)         HE2 
     HIS( 10 A   9)         HD1 
     GLU( 10 A  17)         HE2 
     GLU( 11 A   8)         HE2 
     HIS( 11 A   9)         HE2 
     GLU( 11 A  17)         HE2 
     GLU( 12 A   8)         HE2 
     HIS( 12 A   9)         HE2 
     GLU( 12 A  17)         HE2 
     GLU( 13 A   8)         HE2 
     HIS( 13 A   9)         HE2 
     GLU( 13 A  17)         HE2 
     GLU( 14 A   8)         HE2 
     HIS( 14 A   9)         HE2 
     GLU( 14 A  17)         HE2 
     GLU( 15 A   8)         HE2 
     HIS( 15 A   9)         HE2 
     GLU( 15 A  17)         HE2 
     GLU( 16 A   8)         HE2 
     HIS( 16 A   9)         HE2 
     GLU( 16 A  17)         HE2 
     GLU( 17 A   8)         HE2 
     HIS( 17 A   9)         HD1 
     GLU( 17 A  17)         HE2 
     GLU( 18 A   8)         HE2 
     HIS( 18 A   9)         HD1 
     GLU( 18 A  17)         HE2 
     GLU( 19 A   8)         HE2 
     HIS( 19 A   9)         HD1 
     GLU( 19 A  17)         HE2 
     GLU( 20 A   8)         HE2 
     HIS( 20 A   9)         HE2 
     GLU( 20 A  17)         HE2 
     GLU( 21 A   8)         HE2 
     HIS( 21 A   9)         HD1 
     GLU( 21 A  17)         HE2 
     GLU( 22 A   8)         HE2 
     HIS( 22 A   9)         HE2 
     GLU( 22 A  17)         HE2 
==> The following residues have extra atoms:                         
    
     RES MOD#C SEQ          ATOMS
    
     GLY(  1 A   1)           H 
     ARG(  1 A  28)          O2 
     GLY(  2 A   1)           H 
     ARG(  2 A  28)          O2 
     GLY(  3 A   1)           H 
     ARG(  3 A  28)          O2 
     GLY(  4 A   1)           H 
     ARG(  4 A  28)          O2 
     GLY(  5 A   1)           H 
     ARG(  5 A  28)          O2 
     GLY(  6 A   1)           H 
     ARG(  6 A  28)          O2 
     GLY(  7 A   1)           H 
     ARG(  7 A  28)          O2 
     GLY(  8 A   1)           H 
     ARG(  8 A  28)          O2 
     GLY(  9 A   1)           H 
     ARG(  9 A  28)          O2 
     GLY( 10 A   1)           H 
     ARG( 10 A  28)          O2 
     GLY( 11 A   1)           H 
     ARG( 11 A  28)          O2 
     GLY( 12 A   1)           H 
     ARG( 12 A  28)          O2 
     GLY( 13 A   1)           H 
     ARG( 13 A  28)          O2 
     GLY( 14 A   1)           H 
     ARG( 14 A  28)          O2 
     GLY( 15 A   1)           H 
     ARG( 15 A  28)          O2 
     GLY( 16 A   1)           H 
     ARG( 16 A  28)          O2 
     GLY( 17 A   1)           H 
     ARG( 17 A  28)          O2 
     GLY( 18 A   1)           H 
     ARG( 18 A  28)          O2 
     GLY( 19 A   1)           H 
     ARG( 19 A  28)          O2 
     GLY( 20 A   1)           H 
     ARG( 20 A  28)          O2 
     GLY( 21 A   1)           H 
     ARG( 21 A  28)          O2 
     GLY( 22 A   1)           H 
     ARG( 22 A  28)          O2 


GHSRg_top1000pro.pdb: Missing KEYWDS records

GHSRg_top1000pro.pdb: Missing TITLE record
