# Supplementary material for: Integrating Solid-State NMR and Computational Modeling to Investigate the Structure and Dynamics of Membrane-Associated Ghrelin
Source: PLoS One. 2015 Mar 24;10(3):e0122444. doi: 10.1371/journal.pone.0122444 (PMC4372444; doi:10.1371/journal.pone.0122444)
Supplement: S2 File — (TGZ) [file pone.0122444.s008.tgz › ghrelin/folding_analysis/PSVS_analysis/rmsd_heavy.pdbstat]

 > Kabsch RMSD of heavy atoms in res. *[1..28],for model  1 is: 4.744
 > Kabsch RMSD of heavy atoms in res. *[1..28],for model  2 is: 5.152
 > Kabsch RMSD of heavy atoms in res. *[1..28],for model  3 is: 6.378
 > Kabsch RMSD of heavy atoms in res. *[1..28],for model  4 is: 6.051
 > Kabsch RMSD of heavy atoms in res. *[1..28],for model  5 is: 4.802
 > Kabsch RMSD of heavy atoms in res. *[1..28],for model  6 is: 5.240
 > Kabsch RMSD of heavy atoms in res. *[1..28],for model  7 is: 6.803
 > Kabsch RMSD of heavy atoms in res. *[1..28],for model  8 is: 6.420
 > Kabsch RMSD of heavy atoms in res. *[1..28],for model  9 is: 4.489
 > Kabsch RMSD of heavy atoms in res. *[1..28],for model 10 is: 4.674
 > Kabsch RMSD of heavy atoms in res. *[1..28],for model 11 is: 5.145
 > Kabsch RMSD of heavy atoms in res. *[1..28],for model 12 is: 5.312
 > Kabsch RMSD of heavy atoms in res. *[1..28],for model 13 is: 6.689
 > Kabsch RMSD of heavy atoms in res. *[1..28],for model 14 is: 5.385
 > Kabsch RMSD of heavy atoms in res. *[1..28],for model 15 is: 4.114
 > Kabsch RMSD of heavy atoms in res. *[1..28],for model 16 is: 4.008 (*)
 > Kabsch RMSD of heavy atoms in res. *[1..28],for model 17 is: 5.434
 > Kabsch RMSD of heavy atoms in res. *[1..28],for model 18 is: 5.270
 > Kabsch RMSD of heavy atoms in res. *[1..28],for model 19 is: 5.961
 > Kabsch RMSD of heavy atoms in res. *[1..28],for model 20 is: 4.925
 > Kabsch RMSD of heavy atoms in res. *[1..28],for model 21 is: 4.842
 > Kabsch RMSD of heavy atoms in res. *[1..28],for model 22 is: 5.731
 >
 > Kabsch RMSD statistics for 22 structures: 
 > Mean RMSD using as refer. str. `average' for res.[1..28], is: 5.344 
 > Range of RMSD values to reference struct. is 4.008 to 6.803 
