# Supplementary material for: Integrating Solid-State NMR and Computational Modeling to Investigate the Structure and Dynamics of Membrane-Associated Ghrelin
Source: PLoS One. 2015 Mar 24;10(3):e0122444. doi: 10.1371/journal.pone.0122444 (PMC4372444; doi:10.1371/journal.pone.0122444)
Supplement: S2 File — (TGZ) [file pone.0122444.s008.tgz › ghrelin/folding_analysis/PSVS_analysis/rmsd_best.pdbstat]

 > 
 > Kabsch RMSD data for family `GHSRg_top1000pro.pdb' 
 > 
 > Kabsch RMSD of backbone atoms in res. A[8..14],A[16..17],A[19..21],A[25..26],for model  1 is: 1.979
 > Kabsch RMSD of backbone atoms in res. A[8..14],A[16..17],A[19..21],A[25..26],for model  2 is: 2.279
 > Kabsch RMSD of backbone atoms in res. A[8..14],A[16..17],A[19..21],A[25..26],for model  3 is: 3.299
 > Kabsch RMSD of backbone atoms in res. A[8..14],A[16..17],A[19..21],A[25..26],for model  4 is: 1.961
 > Kabsch RMSD of backbone atoms in res. A[8..14],A[16..17],A[19..21],A[25..26],for model  5 is: 1.956
 > Kabsch RMSD of backbone atoms in res. A[8..14],A[16..17],A[19..21],A[25..26],for model  6 is: 1.293 (*)
 > Kabsch RMSD of backbone atoms in res. A[8..14],A[16..17],A[19..21],A[25..26],for model  7 is: 2.211
 > Kabsch RMSD of backbone atoms in res. A[8..14],A[16..17],A[19..21],A[25..26],for model  8 is: 2.344
 > Kabsch RMSD of backbone atoms in res. A[8..14],A[16..17],A[19..21],A[25..26],for model  9 is: 2.005
 > Kabsch RMSD of backbone atoms in res. A[8..14],A[16..17],A[19..21],A[25..26],for model 10 is: 2.337
 > Kabsch RMSD of backbone atoms in res. A[8..14],A[16..17],A[19..21],A[25..26],for model 11 is: 2.135
 > Kabsch RMSD of backbone atoms in res. A[8..14],A[16..17],A[19..21],A[25..26],for model 12 is: 2.055
 > Kabsch RMSD of backbone atoms in res. A[8..14],A[16..17],A[19..21],A[25..26],for model 13 is: 2.533
 > Kabsch RMSD of backbone atoms in res. A[8..14],A[16..17],A[19..21],A[25..26],for model 14 is: 1.770
 > Kabsch RMSD of backbone atoms in res. A[8..14],A[16..17],A[19..21],A[25..26],for model 15 is: 1.403
 > Kabsch RMSD of backbone atoms in res. A[8..14],A[16..17],A[19..21],A[25..26],for model 16 is: 1.708
 > Kabsch RMSD of backbone atoms in res. A[8..14],A[16..17],A[19..21],A[25..26],for model 17 is: 1.959
 > Kabsch RMSD of backbone atoms in res. A[8..14],A[16..17],A[19..21],A[25..26],for model 18 is: 1.572
 > Kabsch RMSD of backbone atoms in res. A[8..14],A[16..17],A[19..21],A[25..26],for model 19 is: 2.685
 > Kabsch RMSD of backbone atoms in res. A[8..14],A[16..17],A[19..21],A[25..26],for model 20 is: 2.929
 > Kabsch RMSD of backbone atoms in res. A[8..14],A[16..17],A[19..21],A[25..26],for model 21 is: 2.242
 > Kabsch RMSD of backbone atoms in res. A[8..14],A[16..17],A[19..21],A[25..26],for model 22 is: 2.984
 >
 > Kabsch RMSD statistics for 22 structures: 
 > Mean RMSD using as refer. str. `average' for res.[8..14],[16..17],[19..21],[25..26], is: 2.165 
 > Range of RMSD values to reference struct. is 1.293 to 3.299 


 > Kabsch RMSD of heavy atoms in res. A[8..14],A[16..17],A[19..21],A[25..26],for model  1 is: 2.507
 > Kabsch RMSD of heavy atoms in res. A[8..14],A[16..17],A[19..21],A[25..26],for model  2 is: 3.714
 > Kabsch RMSD of heavy atoms in res. A[8..14],A[16..17],A[19..21],A[25..26],for model  3 is: 4.601
 > Kabsch RMSD of heavy atoms in res. A[8..14],A[16..17],A[19..21],A[25..26],for model  4 is: 4.263
 > Kabsch RMSD of heavy atoms in res. A[8..14],A[16..17],A[19..21],A[25..26],for model  5 is: 2.712
 > Kabsch RMSD of heavy atoms in res. A[8..14],A[16..17],A[19..21],A[25..26],for model  6 is: 2.503
 > Kabsch RMSD of heavy atoms in res. A[8..14],A[16..17],A[19..21],A[25..26],for model  7 is: 4.230
 > Kabsch RMSD of heavy atoms in res. A[8..14],A[16..17],A[19..21],A[25..26],for model  8 is: 3.108
 > Kabsch RMSD of heavy atoms in res. A[8..14],A[16..17],A[19..21],A[25..26],for model  9 is: 3.061
 > Kabsch RMSD of heavy atoms in res. A[8..14],A[16..17],A[19..21],A[25..26],for model 10 is: 4.196
 > Kabsch RMSD of heavy atoms in res. A[8..14],A[16..17],A[19..21],A[25..26],for model 11 is: 2.517
 > Kabsch RMSD of heavy atoms in res. A[8..14],A[16..17],A[19..21],A[25..26],for model 12 is: 4.235
 > Kabsch RMSD of heavy atoms in res. A[8..14],A[16..17],A[19..21],A[25..26],for model 13 is: 3.347
 > Kabsch RMSD of heavy atoms in res. A[8..14],A[16..17],A[19..21],A[25..26],for model 14 is: 2.398
 > Kabsch RMSD of heavy atoms in res. A[8..14],A[16..17],A[19..21],A[25..26],for model 15 is: 2.122 (*)
 > Kabsch RMSD of heavy atoms in res. A[8..14],A[16..17],A[19..21],A[25..26],for model 16 is: 2.376
 > Kabsch RMSD of heavy atoms in res. A[8..14],A[16..17],A[19..21],A[25..26],for model 17 is: 2.956
 > Kabsch RMSD of heavy atoms in res. A[8..14],A[16..17],A[19..21],A[25..26],for model 18 is: 2.166
 > Kabsch RMSD of heavy atoms in res. A[8..14],A[16..17],A[19..21],A[25..26],for model 19 is: 4.548
 > Kabsch RMSD of heavy atoms in res. A[8..14],A[16..17],A[19..21],A[25..26],for model 20 is: 5.256
 > Kabsch RMSD of heavy atoms in res. A[8..14],A[16..17],A[19..21],A[25..26],for model 21 is: 3.265
 > Kabsch RMSD of heavy atoms in res. A[8..14],A[16..17],A[19..21],A[25..26],for model 22 is: 5.137
 >
 > Kabsch RMSD statistics for 22 structures: 
 > Mean RMSD using as refer. str. `average' for res.[8..14],[16..17],[19..21],[25..26], is: 3.419 
 > Range of RMSD values to reference struct. is 2.122 to 5.256 
