# Supplementary material for: Integrating Solid-State NMR and Computational Modeling to Investigate the Structure and Dynamics of Membrane-Associated Ghrelin
Source: PLoS One. 2015 Mar 24;10(3):e0122444. doi: 10.1371/journal.pone.0122444 (PMC4372444; doi:10.1371/journal.pone.0122444)
Supplement: S2 File — (TGZ) [file pone.0122444.s008.tgz › ghrelin/folding_analysis/PSVS_analysis/quality_factor_stats.txt]

Procheck G-factor (phi / psi only):	Mean	0.13	SD	N/A
Procheck G-factor (all dihedral angles):	Mean	0.29	SD	N/A
Verify3D:	Mean	0.24	SD	0.0668
ProsaII (-ve):	Mean	0.60	SD	0.1512
MAGE VdW clashscore:	Mean	3.01	SD	3.0681
