# Supplementary material for: Integrating Solid-State NMR and Computational Modeling to Investigate the Structure and Dynamics of Membrane-Associated Ghrelin
Source: PLoS One. 2015 Mar 24;10(3):e0122444. doi: 10.1371/journal.pone.0122444 (PMC4372444; doi:10.1371/journal.pone.0122444)
Supplement: S2 File — (TGZ) [file pone.0122444.s008.tgz › ghrelin/folding_analysis/PSVS_analysis/input/run_args.txt]

GHSRg_top1000pro
nmr
7
PDB
-nesg
NAME
-ana_cshift
3.1
-calc_sse
calculate
-res_sel
all
-res_sel_option
all
-res_sel_desc
all residues
-sp_comm
 Analyses performed for all residues.<BR>
stephanie.h.deluca@vanderbilt.edu
