# Supplementary material for: Integrating Solid-State NMR and Computational Modeling to Investigate the Structure and Dynamics of Membrane-Associated Ghrelin
Source: PLoS One. 2015 Mar 24;10(3):e0122444. doi: 10.1371/journal.pone.0122444 (PMC4372444; doi:10.1371/journal.pone.0122444)
Supplement: S2 File — (TGZ) [file pone.0122444.s008.tgz › ghrelin/folding_analysis/PSVS_analysis/input/run_analysis_script_err]

"my" variable $range_s masks earlier declaration in same scope at /data/PSVS/PSVS-v1.5-dev//strcalc/ana_script.pl line 597.
Use of implicit split to @_ is deprecated at /data/PSVS/PSVS-v1.5-dev//strcalc/ana_script.pl line 911.
Name "main::MSL" used only once: possible typo at /data/PSVS/PSVS-v1.5-dev//strcalc/ana_script.pl line 1346.
