# Supplementary material for: Integrating Solid-State NMR and Computational Modeling to Investigate the Structure and Dynamics of Membrane-Associated Ghrelin
Source: PLoS One. 2015 Mar 24;10(3):e0122444. doi: 10.1371/journal.pone.0122444 (PMC4372444; doi:10.1371/journal.pone.0122444)
Supplement: S2 File — (TGZ) [file pone.0122444.s008.tgz › ghrelin/folding_analysis/PSVS_analysis/procheck_phipsi_gfactor.tab]

No ordered residues found for phipsi_gfactor.
