# Supplementary material for: Integrating Solid-State NMR and Computational Modeling to Investigate the Structure and Dynamics of Membrane-Associated Ghrelin
Source: PLoS One. 2015 Mar 24;10(3):e0122444. doi: 10.1371/journal.pone.0122444 (PMC4372444; doi:10.1371/journal.pone.0122444)
Supplement: S2 File — (TGZ) [file pone.0122444.s008.tgz › ghrelin/folding_analysis/PSVS_analysis/Order_phi_psi]

#     CHAIN                                                              .GT.  SUM.GT.
#  RES  ID DIH  S(phi)  S(psi)  S(chi1) S(chi2) S(chi3) S(chi4) S(chi5)  0.90     1.6 
#  ----------------------------------------------------------------------------------- 
   GLY  A   1           0.168                                                        
   SER  A   2   0.895   0.629   0.802                                                
   SER  A   3   0.949   0.720   0.887                                                
   PHE  A   4   0.930   0.695   0.672   0.877                                        
   LEU  A   5   0.961   0.485   0.867   0.878                                        
   SER  A   6   0.987   0.982   0.466                                       6        6 
   PRO  A   7   0.993   0.182   0.942   0.897                                        
   GLU  A   8   0.985   0.975   0.603   0.152   0.789                       8        8 
   HIS  A   9   0.980   0.989   0.150   0.191                               9        9 
   GLN  A  10   0.996   0.995   0.834   0.183   0.587                      10       10 
   ARG  A  11   0.995   0.993   0.602   0.700   0.263   0.568   1.000      11       11 
   VAL  A  12   0.997   0.995   0.999                                      12       12 
   GLN  A  13   0.996   0.992   0.609   0.404   0.745                      13       13 
   GLN  A  14   0.996   0.981   0.807   0.665   0.788                      14       14 
   ARG  A  15   0.981   0.702   0.631   0.521   0.233   0.220   1.000                
   LYS  A  16   0.907   0.954   0.358   0.869   0.866   0.942              16       16 
   GLU  A  17   0.952   0.931   0.934   0.808   0.923                      17       17 
   SER  A  18   0.883   0.953   0.732                                               18 
   LYS  A  19   0.983   0.960   0.798   1.000   1.000   0.999              19       19 
   LYS  A  20   0.966   0.985   0.935   0.592   0.999   0.999              20       20 
   PRO  A  21   0.994   0.967   0.953   0.919                              21       21 
   PRO  A  22   0.992   0.455   0.903   0.821                                        
   ALA  A  23   0.932   0.067                                                        
   LYS  A  24   0.865   0.481   0.579   0.875   0.999   0.942                        
   LEU  A  25   0.908   0.962   0.505   0.582                              25       25 
   GLN  A  26   0.940   0.953   0.704   0.380   0.723                      26       26 
   PRO  A  27   0.993   0.794   0.914   0.846                                        
   ARG  A  28   0.740           0.616   0.740   0.936   0.702   1.000                
