# Supplementary material for: Integrating Solid-State NMR and Computational Modeling to Investigate the Structure and Dynamics of Membrane-Associated Ghrelin
Source: PLoS One. 2015 Mar 24;10(3):e0122444. doi: 10.1371/journal.pone.0122444 (PMC4372444; doi:10.1371/journal.pone.0122444)
Supplement: S2 File — (TGZ) [file pone.0122444.s008.tgz › ghrelin/folding_analysis/PSVS_analysis/GHSRg_top1000pro_model13_H.clcl]

/farm/software/bin/probe
#sum2 ::0.00 clashscore : 0.00 clashscore B<40 
#summary::468 atoms:468 atoms B<40:51419 potential dots:3214.0 A^2:0 bumps:0 bumps B<40:153.8 score
