# Supplementary material for: Integrating Solid-State NMR and Computational Modeling to Investigate the Structure and Dynamics of Membrane-Associated Ghrelin
Source: PLoS One. 2015 Mar 24;10(3):e0122444. doi: 10.1371/journal.pone.0122444 (PMC4372444; doi:10.1371/journal.pone.0122444)
Supplement: S2 File — (TGZ) [file pone.0122444.s008.tgz › ghrelin/folding_analysis/PSVS_analysis/GHSRg_top1000pro.sum]

 +----------<<<  P  R  O  C  H  E  C  K     S  U  M  M  A  R  Y  >>>----------+
 |                                                                            |
 | GHSRg_top1000pro_022.rin   0.0                                616 residues |
 |                                                                            |
 | Ramachandran plot:   95.2% core    4.8% allow    0.0% gener    0.0% disall |
 |                                                                            |
+| All Ramachandrans:    1 labelled residues (out of 572)                     |
 | Chi1-chi2 plots:      0 labelled residues (out of 374)                     |
