# Supplementary material for: Integrating Solid-State NMR and Computational Modeling to Investigate the Structure and Dynamics of Membrane-Associated Ghrelin
Source: PLoS One. 2015 Mar 24;10(3):e0122444. doi: 10.1371/journal.pone.0122444 (PMC4372444; doi:10.1371/journal.pone.0122444)
Supplement: S2 File — (TGZ) [file pone.0122444.s008.tgz › ghrelin/folding_analysis/PSVS_analysis/richardson_rama_stat.txt]

#Ramachandran statistics from Richardson Lab's Molprobity
Model	Favored	Allowed	Outlier	Outlier_res
1	26	0	0
2	26	0	0
3	26	0	0
4	26	0	0
5	26	0	0
6	26	0	0
7	26	0	0
8	26	0	0
9	26	0	0
10	26	0	0
11	25	1	0
12	26	0	0
13	26	0	0
14	26	0	0
15	26	0	0
16	26	0	0
17	25	1	0
18	25	1	0
19	26	0	0
20	26	0	0
21	26	0	0
22	26	0	0
Overall	569	3	0
