# Supplementary material for: Integrating Solid-State NMR and Computational Modeling to Investigate the Structure and Dynamics of Membrane-Associated Ghrelin
Source: PLoS One. 2015 Mar 24;10(3):e0122444. doi: 10.1371/journal.pone.0122444 (PMC4372444; doi:10.1371/journal.pone.0122444)
Supplement: S2 File — (TGZ) [file pone.0122444.s008.tgz › ghrelin/folding_analysis/PSVS_analysis/rmsd_back.pdbstat]

 > Kabsch RMSD of backb atoms in res. *[1..28],for model  1 is: 4.001
 > Kabsch RMSD of backb atoms in res. *[1..28],for model  2 is: 3.537
 > Kabsch RMSD of backb atoms in res. *[1..28],for model  3 is: 4.646
 > Kabsch RMSD of backb atoms in res. *[1..28],for model  4 is: 4.507
 > Kabsch RMSD of backb atoms in res. *[1..28],for model  5 is: 4.099
 > Kabsch RMSD of backb atoms in res. *[1..28],for model  6 is: 3.804
 > Kabsch RMSD of backb atoms in res. *[1..28],for model  7 is: 5.362
 > Kabsch RMSD of backb atoms in res. *[1..28],for model  8 is: 5.092
 > Kabsch RMSD of backb atoms in res. *[1..28],for model  9 is: 3.085
 > Kabsch RMSD of backb atoms in res. *[1..28],for model 10 is: 3.328
 > Kabsch RMSD of backb atoms in res. *[1..28],for model 11 is: 4.314
 > Kabsch RMSD of backb atoms in res. *[1..28],for model 12 is: 3.372
 > Kabsch RMSD of backb atoms in res. *[1..28],for model 13 is: 5.715
 > Kabsch RMSD of backb atoms in res. *[1..28],for model 14 is: 3.402
 > Kabsch RMSD of backb atoms in res. *[1..28],for model 15 is: 2.886 (*)
 > Kabsch RMSD of backb atoms in res. *[1..28],for model 16 is: 3.074
 > Kabsch RMSD of backb atoms in res. *[1..28],for model 17 is: 3.646
 > Kabsch RMSD of backb atoms in res. *[1..28],for model 18 is: 3.467
 > Kabsch RMSD of backb atoms in res. *[1..28],for model 19 is: 4.884
 > Kabsch RMSD of backb atoms in res. *[1..28],for model 20 is: 3.569
 > Kabsch RMSD of backb atoms in res. *[1..28],for model 21 is: 3.410
 > Kabsch RMSD of backb atoms in res. *[1..28],for model 22 is: 4.567
 >
 > Kabsch RMSD statistics for 22 structures: 
 > Mean RMSD using as refer. str. `average' for res.[1..28], is: 3.989 
 > Range of RMSD values to reference struct. is 2.886 to 5.715 
