# Supplementary material for: Integrating Solid-State NMR and Computational Modeling to Investigate the Structure and Dynamics of Membrane-Associated Ghrelin
Source: PLoS One. 2015 Mar 24;10(3):e0122444. doi: 10.1371/journal.pone.0122444 (PMC4372444; doi:10.1371/journal.pone.0122444)
Supplement: S2 File — (TGZ) [file pone.0122444.s008.tgz › ghrelin/folding_analysis/MembraneDepthFilter_command.txt]

/hd0/Rosetta/main/source/bin/rosetta_scripts.mpi.linuxgccrelease -database /hd0/Rosetta/main/database/ -in:file:l pdb.ls -parser:protocol test.xml -out:file:score_only -in:file:spanfile GHSRg.span -in:file:lipofile GHSRg.lips4 -membrane:no_interpolate_Mpair -membrane:Menv_penalties -out:file:scorefile test_MembraneDepth_020114.sc -out:no_nstruct_label >& test_MembraneDepth_020114.log &
