# Supplementary material for: Integrating Solid-State NMR and Computational Modeling to Investigate the Structure and Dynamics of Membrane-Associated Ghrelin
Source: PLoS One. 2015 Mar 24;10(3):e0122444. doi: 10.1371/journal.pone.0122444 (PMC4372444; doi:10.1371/journal.pone.0122444)
Supplement: S2 File — (TGZ) [file pone.0122444.s008.tgz › ghrelin/folding_input/fragment_picker/GHSRg_scores.cfg]

# score name         priority  wght   min_allowed  extras
ProfileScoreL1           700     1.0     -
ProfileScoreStructL1     100     1.4     -
SecondarySimilarity      600     1.0     -    psipred
RamaScore                400     6.0     -    psipred
SecondarySimilarity      600     1.0     -    jufo
RamaScore                400     6.0     -    jufo
SecondarySimilarity      600     1.0     -    sam
RamaScore                400     6.0     -    sam
