# Supplementary material for: Integrating Solid-State NMR and Computational Modeling to Investigate the Structure and Dynamics of Membrane-Associated Ghrelin
Source: PLoS One. 2015 Mar 24;10(3):e0122444. doi: 10.1371/journal.pone.0122444 (PMC4372444; doi:10.1371/journal.pone.0122444)
Supplement: S2 File — (TGZ) [file pone.0122444.s008.tgz › ghrelin/folding_input/fragment_picker/GHSRg_fragment_picker.flags]

-in:file:fasta          GHSRg.fasta
-in:path:database       /dors/meilerlab/apps/rosetta/rosetta-3.4/rosetta_database
-in:file:vall           /dors/meilerlab/apps/rosetta/rosetta-3.4/rosetta_tools/fragment_tools/vall.jul19.2011.gz
-frags:n_candidates     1000
-frags:n_frags          200
-frags:frag_sizes       3 9
-out:file:frag_prefix   GHSRg
-frags:scoring:config   GHSRg_scores.cfg
#-out:level 2000
-in:file:checkpoint     GHSRg.checkpoint
-frags:write_ca_coordinates
-frags:describe_fragments GHSRg_frags_score
-frags:ss_pred GHSRg.psipred_ss2 psipred GHSRg.jufo_ss jufo GHSRg.rdb sam
