# Supplementary material for: Integrating Solid-State NMR and Computational Modeling to Investigate the Structure and Dynamics of Membrane-Associated Ghrelin
Source: PLoS One. 2015 Mar 24;10(3):e0122444. doi: 10.1371/journal.pone.0122444 (PMC4372444; doi:10.1371/journal.pone.0122444)
Supplement: S2 File — (TGZ) [file pone.0122444.s008.tgz › ghrelin/folding_input/GHSRg.pdb]

ATOM      1  N   ALA A   1      72.349  14.924   6.656  1.00  0.00           N  
ATOM      2  CA  ALA A   1      71.596  16.089   6.193  1.00  0.00           C  
ATOM      3  C   ALA A   1      70.958  15.915   4.819  1.00  0.00           C  
ATOM      4  O   ALA A   1      69.735  16.046   4.694  1.00  0.00           O  
ATOM      5  CB  ALA A   1      72.501  17.311   6.187  1.00  0.00           C  
ATOM      6  H   ALA A   1      72.975  14.457   6.016  1.00  0.00           H  
ATOM      7  HA  ALA A   1      70.767  16.265   6.878  1.00  0.00           H  
ATOM      8 1HB  ALA A   1      71.932  18.184   5.865  1.00  0.00           H  
ATOM      9 2HB  ALA A   1      72.888  17.483   7.192  1.00  0.00           H  
ATOM     10 3HB  ALA A   1      73.331  17.147   5.502  1.00  0.00           H  
ATOM     11  N   PRO A   2      71.755  15.605   3.799  1.00  0.00           N  
ATOM     12  CA  PRO A   2      71.209  15.459   2.451  1.00  0.00           C  
ATOM     13  C   PRO A   2      69.917  14.662   2.463  1.00  0.00           C  
ATOM     14  O   PRO A   2      68.971  15.017   1.761  1.00  0.00           O  
ATOM     15  CB  PRO A   2      72.317  14.744   1.671  1.00  0.00           C  
ATOM     16  CG  PRO A   2      73.582  15.272   2.256  1.00  0.00           C  
ATOM     17  CD  PRO A   2      73.309  15.421   3.729  1.00  0.00           C  
ATOM     18  HA  PRO A   2      70.944  16.423   1.992  1.00  0.00           H  
ATOM     19 1HB  PRO A   2      72.250  13.652   1.786  1.00  0.00           H  
ATOM     20 2HB  PRO A   2      72.256  14.960   0.594  1.00  0.00           H  
ATOM     21 1HG  PRO A   2      74.421  14.582   2.077  1.00  0.00           H  
ATOM     22 2HG  PRO A   2      73.857  16.237   1.805  1.00  0.00           H  
ATOM     23 1HD  PRO A   2      73.615  14.533   4.301  1.00  0.00           H  
ATOM     24 2HD  PRO A   2      73.839  16.281   4.164  1.00  0.00           H  
ATOM     25  N   LEU A   3      69.878  13.593   3.250  1.00  0.00           N  
ATOM     26  CA  LEU A   3      68.704  12.749   3.333  1.00  0.00           C  
ATOM     27  C   LEU A   3      67.501  13.592   3.693  1.00  0.00           C  
ATOM     28  O   LEU A   3      66.500  13.535   3.017  1.00  0.00           O  
ATOM     29  CB  LEU A   3      68.913  11.631   4.361  1.00  0.00           C  
ATOM     30  CG  LEU A   3      67.906  10.477   4.284  1.00  0.00           C  
ATOM     31  CD1 LEU A   3      68.535   9.197   4.817  1.00  0.00           C  
ATOM     32  CD2 LEU A   3      66.659  10.835   5.079  1.00  0.00           C  
ATOM     33  H   LEU A   3      70.689  13.364   3.806  1.00  0.00           H  
ATOM     34  HA  LEU A   3      68.509  12.298   2.361  1.00  0.00           H  
ATOM     35 1HB  LEU A   3      69.899  11.288   4.052  1.00  0.00           H  
ATOM     36 2HB  LEU A   3      68.967  12.022   5.378  1.00  0.00           H  
ATOM     37  HG  LEU A   3      67.615  10.370   3.239  1.00  0.00           H  
ATOM     38 1HD1 LEU A   3      67.813   8.383   4.758  1.00  0.00           H  
ATOM     39 2HD1 LEU A   3      69.412   8.947   4.219  1.00  0.00           H  
ATOM     40 3HD1 LEU A   3      68.832   9.343   5.855  1.00  0.00           H  
ATOM     41 1HD2 LEU A   3      65.943  10.015   5.021  1.00  0.00           H  
ATOM     42 2HD2 LEU A   3      66.929  11.012   6.120  1.00  0.00           H  
ATOM     43 3HD2 LEU A   3      66.208  11.737   4.663  1.00  0.00           H  
ATOM     44  N   LEU A   4      67.586  14.381   4.751  1.00  0.00           N  
ATOM     45  CA  LEU A   4      66.375  14.984   5.253  1.00  0.00           C  
ATOM     46  C   LEU A   4      66.047  16.139   4.359  1.00  0.00           C  
ATOM     47  O   LEU A   4      64.896  16.535   4.287  1.00  0.00           O  
ATOM     48  CB  LEU A   4      66.539  15.439   6.709  1.00  0.00           C  
ATOM     49  CG  LEU A   4      66.695  14.308   7.733  1.00  0.00           C  
ATOM     50  CD1 LEU A   4      66.866  14.888   9.130  1.00  0.00           C  
ATOM     51  CD2 LEU A   4      65.478  13.396   7.673  1.00  0.00           C  
ATOM     52  H   LEU A   4      68.462  14.576   5.215  1.00  0.00           H  
ATOM     53  HA  LEU A   4      65.562  14.260   5.210  1.00  0.00           H  
ATOM     54 1HB  LEU A   4      67.471  15.992   6.618  1.00  0.00           H  
ATOM     55 2HB  LEU A   4      65.741  16.118   7.011  1.00  0.00           H  
ATOM     56  HG  LEU A   4      67.565  13.722   7.438  1.00  0.00           H  
ATOM     57 1HD1 LEU A   4      66.975  14.077   9.850  1.00  0.00           H  
ATOM     58 2HD1 LEU A   4      67.755  15.519   9.156  1.00  0.00           H  
ATOM     59 3HD1 LEU A   4      65.990  15.484   9.386  1.00  0.00           H  
ATOM     60 1HD2 LEU A   4      65.591  12.591   8.400  1.00  0.00           H  
ATOM     61 2HD2 LEU A   4      64.580  13.971   7.902  1.00  0.00           H  
ATOM     62 3HD2 LEU A   4      65.391  12.970   6.673  1.00  0.00           H  
ATOM     63  N   ALA A   5      67.060  16.678   3.680  1.00  0.00           N  
ATOM     64  CA  ALA A   5      66.876  17.768   2.714  1.00  0.00           C  
ATOM     65  C   ALA A   5      66.040  17.277   1.563  1.00  0.00           C  
ATOM     66  O   ALA A   5      65.176  17.994   1.058  1.00  0.00           O  
ATOM     67  CB  ALA A   5      68.214  18.298   2.216  1.00  0.00           C  
ATOM     68  H   ALA A   5      67.988  16.316   3.844  1.00  0.00           H  
ATOM     69  HA  ALA A   5      66.350  18.587   3.206  1.00  0.00           H  
ATOM     70 1HB  ALA A   5      68.041  19.084   1.480  1.00  0.00           H  
ATOM     71 2HB  ALA A   5      68.780  18.703   3.054  1.00  0.00           H  
ATOM     72 3HB  ALA A   5      68.776  17.488   1.754  1.00  0.00           H  
ATOM     73  N   GLY A   6      66.337  16.054   1.145  1.00  0.00           N  
ATOM     74  CA  GLY A   6      65.634  15.387   0.072  1.00  0.00           C  
ATOM     75  C   GLY A   6      64.220  15.165   0.521  1.00  0.00           C  
ATOM     76  O   GLY A   6      63.293  15.373  -0.253  1.00  0.00           O  
ATOM     77  H   GLY A   6      67.095  15.576   1.609  1.00  0.00           H  
ATOM     78 1HA  GLY A   6      65.662  16.017  -0.818  1.00  0.00           H  
ATOM     79 2HA  GLY A   6      66.126  14.438  -0.140  1.00  0.00           H  
ATOM     80  N   VAL A   7      64.063  14.728   1.769  1.00  0.00           N  
ATOM     81  CA  VAL A   7      62.751  14.422   2.313  1.00  0.00           C  
ATOM     82  C   VAL A   7      61.915  15.657   2.233  1.00  0.00           C  
ATOM     83  O   VAL A   7      60.804  15.596   1.724  1.00  0.00           O  
ATOM     84  CB  VAL A   7      62.811  13.936   3.772  1.00  0.00           C  
ATOM     85  CG1 VAL A   7      61.410  13.844   4.361  1.00  0.00           C  
ATOM     86  CG2 VAL A   7      63.512  12.589   3.857  1.00  0.00           C  
ATOM     87  H   VAL A   7      64.878  14.604   2.352  1.00  0.00           H  
ATOM     88  HA  VAL A   7      62.246  13.656   1.724  1.00  0.00           H  
ATOM     89  HB  VAL A   7      63.404  14.639   4.356  1.00  0.00           H  
ATOM     90 1HG1 VAL A   7      61.471  13.499   5.393  1.00  0.00           H  
ATOM     91 2HG1 VAL A   7      60.939  14.826   4.334  1.00  0.00           H  
ATOM     92 3HG1 VAL A   7      60.817  13.139   3.779  1.00  0.00           H  
ATOM     93 1HG2 VAL A   7      63.546  12.261   4.896  1.00  0.00           H  
ATOM     94 2HG2 VAL A   7      62.966  11.858   3.263  1.00  0.00           H  
ATOM     95 3HG2 VAL A   7      64.528  12.683   3.474  1.00  0.00           H  
ATOM     96  N   THR A   8      62.458  16.775   2.717  1.00  0.00           N  
ATOM     97  CA  THR A   8      61.745  18.050   2.731  1.00  0.00           C  
ATOM     98  C   THR A   8      61.480  18.528   1.318  1.00  0.00           C  
ATOM     99  O   THR A   8      60.461  19.171   1.075  1.00  0.00           O  
ATOM    100  CB  THR A   8      62.529  19.137   3.491  1.00  0.00           C  
ATOM    101  CG2 THR A   8      62.607  18.800   4.973  1.00  0.00           C  
ATOM    102  OG1 THR A   8      63.855  19.236   2.957  1.00  0.00           O  
ATOM    103  H   THR A   8      63.398  16.732   3.085  1.00  0.00           H  
ATOM    104  HA  THR A   8      60.775  17.924   3.212  1.00  0.00           H  
ATOM    105  HB  THR A   8      62.023  20.093   3.363  1.00  0.00           H  
ATOM    106  HG1 THR A   8      64.377  19.828   3.504  1.00  0.00           H  
ATOM    107 1HG2 THR A   8      63.163  19.580   5.493  1.00  0.00           H  
ATOM    108 2HG2 THR A   8      61.599  18.737   5.384  1.00  0.00           H  
ATOM    109 3HG2 THR A   8      63.113  17.845   5.102  1.00  0.00           H  
ATOM    110  N   ALA A   9      62.385  18.234   0.390  1.00  0.00           N  
ATOM    111  CA  ALA A   9      62.198  18.637  -1.001  1.00  0.00           C  
ATOM    112  C   ALA A   9      60.944  17.954  -1.545  1.00  0.00           C  
ATOM    113  O   ALA A   9      60.114  18.576  -2.190  1.00  0.00           O  
ATOM    114  CB  ALA A   9      63.421  18.290  -1.839  1.00  0.00           C  
ATOM    115  H   ALA A   9      63.217  17.723   0.648  1.00  0.00           H  
ATOM    116  HA  ALA A   9      62.055  19.717  -1.036  1.00  0.00           H  
ATOM    117 1HB  ALA A   9      63.246  18.583  -2.874  1.00  0.00           H  
ATOM    118 2HB  ALA A   9      64.290  18.823  -1.453  1.00  0.00           H  
ATOM    119 3HB  ALA A   9      63.601  17.217  -1.792  1.00  0.00           H  
ATOM    120  N   THR A  10      60.823  16.665  -1.262  1.00  0.00           N  
ATOM    121  CA  THR A  10      59.728  15.836  -1.736  1.00  0.00           C  
ATOM    122  C   THR A  10      58.423  16.100  -0.963  1.00  0.00           C  
ATOM    123  O   THR A  10      57.321  15.893  -1.502  1.00  0.00           O  
ATOM    124  CB  THR A  10      60.083  14.341  -1.630  1.00  0.00           C  
ATOM    125  CG2 THR A  10      61.276  14.012  -2.514  1.00  0.00           C  
ATOM    126  OG1 THR A  10      60.398  14.017  -0.270  1.00  0.00           O  
ATOM    127  H   THR A  10      61.542  16.250  -0.685  1.00  0.00           H  
ATOM    128  HA  THR A  10      59.507  16.075  -2.776  1.00  0.00           H  
ATOM    129  HB  THR A  10      59.224  13.750  -1.946  1.00  0.00           H  
ATOM    130  HG1 THR A  10      59.584  13.901   0.227  1.00  0.00           H  
ATOM    131 1HG2 THR A  10      61.511  12.952  -2.427  1.00  0.00           H  
ATOM    132 2HG2 THR A  10      61.036  14.247  -3.551  1.00  0.00           H  
ATOM    133 3HG2 THR A  10      62.135  14.603  -2.198  1.00  0.00           H  
ATOM    134  N   CYS A  11      58.528  16.535   0.291  1.00  0.00           N  
ATOM    135  CA  CYS A  11      57.332  16.929   1.037  1.00  0.00           C  
ATOM    136  C   CYS A  11      56.714  18.122   0.397  1.00  0.00           C  
ATOM    137  O   CYS A  11      55.516  18.154   0.174  1.00  0.00           O  
ATOM    138  CB  CYS A  11      57.870  17.283   2.423  1.00  0.00           C  
ATOM    139  SG  CYS A  11      58.388  15.860   3.413  1.00  0.00           S  
ATOM    140  H   CYS A  11      59.432  16.600   0.742  1.00  0.00           H  
ATOM    141  HA  CYS A  11      56.607  16.122   1.149  1.00  0.00           H  
ATOM    142 1HB  CYS A  11      58.747  17.924   2.335  1.00  0.00           H  
ATOM    143 2HB  CYS A  11      57.103  17.793   3.006  1.00  0.00           H  
ATOM    144  HG  CYS A  11      58.321  14.973   2.425  1.00  0.00           H  
ATOM    145  N   VAL A  12      57.537  19.112   0.102  1.00  0.00           N  
ATOM    146  CA  VAL A  12      57.048  20.300  -0.536  1.00  0.00           C  
ATOM    147  C   VAL A  12      56.527  19.984  -1.934  1.00  0.00           C  
ATOM    148  O   VAL A  12      55.414  20.408  -2.273  1.00  0.00           O  
ATOM    149  CB  VAL A  12      58.142  21.381  -0.622  1.00  0.00           C  
ATOM    150  CG1 VAL A  12      57.673  22.546  -1.481  1.00  0.00           C  
ATOM    151  CG2 VAL A  12      58.525  21.865   0.767  1.00  0.00           C  
ATOM    152  H   VAL A  12      58.521  19.041   0.320  1.00  0.00           H  
ATOM    153  HA  VAL A  12      56.191  20.712  -0.000  1.00  0.00           H  
ATOM    154  HB  VAL A  12      59.038  20.942  -1.063  1.00  0.00           H  
ATOM    155 1HG1 VAL A  12      58.459  23.300  -1.532  1.00  0.00           H  
ATOM    156 2HG1 VAL A  12      57.446  22.189  -2.486  1.00  0.00           H  
ATOM    157 3HG1 VAL A  12      56.778  22.985  -1.040  1.00  0.00           H  
ATOM    158 1HG2 VAL A  12      59.299  22.627   0.687  1.00  0.00           H  
ATOM    159 2HG2 VAL A  12      57.648  22.288   1.258  1.00  0.00           H  
ATOM    160 3HG2 VAL A  12      58.901  21.027   1.354  1.00  0.00           H  
ATOM    161  N   ALA A  13      57.313  19.262  -2.739  1.00  0.00           N  
ATOM    162  CA  ALA A  13      56.942  18.954  -4.130  1.00  0.00           C  
ATOM    163  C   ALA A  13      55.644  18.215  -4.193  1.00  0.00           C  
ATOM    164  O   ALA A  13      54.791  18.596  -4.992  1.00  0.00           O  
ATOM    165  CB  ALA A  13      58.031  18.145  -4.821  1.00  0.00           C  
ATOM    166  H   ALA A  13      58.190  18.918  -2.375  1.00  0.00           H  
ATOM    167  HA  ALA A  13      56.816  19.890  -4.674  1.00  0.00           H  
ATOM    168 1HB  ALA A  13      57.722  17.917  -5.840  1.00  0.00           H  
ATOM    169 2HB  ALA A  13      58.956  18.724  -4.843  1.00  0.00           H  
ATOM    170 3HB  ALA A  13      58.196  17.218  -4.275  1.00  0.00           H  
ATOM    171  N   LEU A  14      55.495  17.158  -3.386  1.00  0.00           N  
ATOM    172  CA  LEU A  14      54.285  16.320  -3.401  1.00  0.00           C  
ATOM    173  C   LEU A  14      53.068  17.107  -2.868  1.00  0.00           C  
ATOM    174  O   LEU A  14      51.960  16.960  -3.380  1.00  0.00           O  
ATOM    175  CB  LEU A  14      54.509  15.048  -2.574  1.00  0.00           C  
ATOM    176  CG  LEU A  14      55.532  14.063  -3.153  1.00  0.00           C  
ATOM    177  CD1 LEU A  14      55.733  12.897  -2.196  1.00  0.00           C  
ATOM    178  CD2 LEU A  14      55.050  13.571  -4.510  1.00  0.00           C  
ATOM    179  H   LEU A  14      56.242  16.932  -2.745  1.00  0.00           H  
ATOM    180  HA  LEU A  14      54.050  16.037  -4.427  1.00  0.00           H  
ATOM    181 1HB  LEU A  14      54.898  15.498  -1.661  1.00  0.00           H  
ATOM    182 2HB  LEU A  14      53.571  14.539  -2.355  1.00  0.00           H  
ATOM    183  HG  LEU A  14      56.460  14.614  -3.310  1.00  0.00           H  
ATOM    184 1HD1 LEU A  14      56.462  12.203  -2.616  1.00  0.00           H  
ATOM    185 2HD1 LEU A  14      56.101  13.271  -1.239  1.00  0.00           H  
ATOM    186 3HD1 LEU A  14      54.786  12.382  -2.045  1.00  0.00           H  
ATOM    187 1HD2 LEU A  14      55.778  12.871  -4.922  1.00  0.00           H  
ATOM    188 2HD2 LEU A  14      54.088  13.069  -4.395  1.00  0.00           H  
ATOM    189 3HD2 LEU A  14      54.938  14.418  -5.187  1.00  0.00           H  
ATOM    190  N   PHE A  15      53.261  17.914  -1.832  1.00  0.00           N  
ATOM    191  CA  PHE A  15      52.179  18.738  -1.329  1.00  0.00           C  
ATOM    192  C   PHE A  15      51.654  19.580  -2.457  1.00  0.00           C  
ATOM    193  O   PHE A  15      50.464  19.575  -2.710  1.00  0.00           O  
ATOM    194  CB  PHE A  15      52.645  19.621  -0.171  1.00  0.00           C  
ATOM    195  CG  PHE A  15      51.612  20.610   0.292  1.00  0.00           C  
ATOM    196  CD1 PHE A  15      50.572  20.212   1.119  1.00  0.00           C  
ATOM    197  CD2 PHE A  15      51.678  21.938  -0.100  1.00  0.00           C  
ATOM    198  CE1 PHE A  15      49.621  21.120   1.544  1.00  0.00           C  
ATOM    199  CE2 PHE A  15      50.728  22.848   0.324  1.00  0.00           C  
ATOM    200  CZ  PHE A  15      49.700  22.438   1.147  1.00  0.00           C  
ATOM    201  H   PHE A  15      54.164  17.959  -1.381  1.00  0.00           H  
ATOM    202  HA  PHE A  15      51.367  18.106  -0.970  1.00  0.00           H  
ATOM    203 1HB  PHE A  15      52.896  19.007   0.694  1.00  0.00           H  
ATOM    204 2HB  PHE A  15      53.518  20.200  -0.468  1.00  0.00           H  
ATOM    205  HD1 PHE A  15      50.511  19.170   1.434  1.00  0.00           H  
ATOM    206  HD2 PHE A  15      52.490  22.262  -0.752  1.00  0.00           H  
ATOM    207  HE1 PHE A  15      48.809  20.795   2.194  1.00  0.00           H  
ATOM    208  HE2 PHE A  15      50.792  23.890   0.009  1.00  0.00           H  
ATOM    209  HZ  PHE A  15      48.950  23.154   1.481  1.00  0.00           H  
ATOM    210  N   VAL A  16      52.539  20.275  -3.158  1.00  0.00           N  
ATOM    211  CA  VAL A  16      52.128  21.205  -4.206  1.00  0.00           C  
ATOM    212  C   VAL A  16      51.462  20.490  -5.384  1.00  0.00           C  
ATOM    213  O   VAL A  16      50.384  20.900  -5.819  1.00  0.00           O  
ATOM    214  CB  VAL A  16      53.327  22.018  -4.731  1.00  0.00           C  
ATOM    215  CG1 VAL A  16      52.930  22.816  -5.964  1.00  0.00           C  
ATOM    216  CG2 VAL A  16      53.858  22.943  -3.648  1.00  0.00           C  
ATOM    217  H   VAL A  16      53.523  20.160  -2.962  1.00  0.00           H  
ATOM    218  HA  VAL A  16      51.365  21.896  -3.847  1.00  0.00           H  
ATOM    219  HB  VAL A  16      54.136  21.332  -4.987  1.00  0.00           H  
ATOM    220 1HG1 VAL A  16      53.789  23.385  -6.321  1.00  0.00           H  
ATOM    221 2HG1 VAL A  16      52.595  22.135  -6.746  1.00  0.00           H  
ATOM    222 3HG1 VAL A  16      52.123  23.503  -5.709  1.00  0.00           H  
ATOM    223 1HG2 VAL A  16      54.705  23.509  -4.034  1.00  0.00           H  
ATOM    224 2HG2 VAL A  16      53.071  23.631  -3.340  1.00  0.00           H  
ATOM    225 3HG2 VAL A  16      54.180  22.351  -2.790  1.00  0.00           H  
ATOM    226  N   VAL A  17      52.102  19.444  -5.896  1.00  0.00           N  
ATOM    227  CA  VAL A  17      51.641  18.721  -7.085  1.00  0.00           C  
ATOM    228  C   VAL A  17      50.307  18.067  -6.807  1.00  0.00           C  
ATOM    229  O   VAL A  17      49.382  18.182  -7.594  1.00  0.00           O  
ATOM    230  CB  VAL A  17      52.644  17.644  -7.538  1.00  0.00           C  
ATOM    231  CG1 VAL A  17      52.032  16.766  -8.619  1.00  0.00           C  
ATOM    232  CG2 VAL A  17      53.927  18.287  -8.040  1.00  0.00           C  
ATOM    233  H   VAL A  17      52.949  19.141  -5.433  1.00  0.00           H  
ATOM    234  HA  VAL A  17      51.471  19.400  -7.921  1.00  0.00           H  
ATOM    235  HB  VAL A  17      52.913  17.028  -6.680  1.00  0.00           H  
ATOM    236 1HG1 VAL A  17      52.755  16.009  -8.927  1.00  0.00           H  
ATOM    237 2HG1 VAL A  17      51.140  16.276  -8.228  1.00  0.00           H  
ATOM    238 3HG1 VAL A  17      51.763  17.380  -9.478  1.00  0.00           H  
ATOM    239 1HG2 VAL A  17      54.625  17.512  -8.355  1.00  0.00           H  
ATOM    240 2HG2 VAL A  17      53.701  18.937  -8.886  1.00  0.00           H  
ATOM    241 3HG2 VAL A  17      54.377  18.876  -7.239  1.00  0.00           H  
ATOM    242  N   GLY A  18      50.228  17.374  -5.676  1.00  0.00           N  
ATOM    243  CA  GLY A  18      48.999  16.728  -5.260  1.00  0.00           C  
ATOM    244  C   GLY A  18      47.824  17.609  -4.933  1.00  0.00           C  
ATOM    245  O   GLY A  18      46.724  17.375  -5.419  1.00  0.00           O  
ATOM    246  H   GLY A  18      51.048  17.295  -5.091  1.00  0.00           H  
ATOM    247 1HA  GLY A  18      48.658  16.066  -6.057  1.00  0.00           H  
ATOM    248 2HA  GLY A  18      49.189  16.144  -4.361  1.00  0.00           H  
ATOM    249  N   ILE A  19      48.040  18.616  -4.099  1.00  0.00           N  
ATOM    250  CA  ILE A  19      46.965  19.541  -3.817  1.00  0.00           C  
ATOM    251  C   ILE A  19      46.457  20.168  -5.104  1.00  0.00           C  
ATOM    252  O   ILE A  19      45.244  20.111  -5.367  1.00  0.00           O  
ATOM    253  CB  ILE A  19      47.410  20.649  -2.846  1.00  0.00           C  
ATOM    254  CG1 ILE A  19      47.705  20.062  -1.464  1.00  0.00           C  
ATOM    255  CG2 ILE A  19      46.345  21.732  -2.752  1.00  0.00           C  
ATOM    256  CD1 ILE A  19      46.481  19.539  -0.747  1.00  0.00           C  
ATOM    257  H   ILE A  19      48.937  18.753  -3.655  1.00  0.00           H  
ATOM    258  HA  ILE A  19      46.107  19.016  -3.397  1.00  0.00           H  
ATOM    259  HB  ILE A  19      48.340  21.086  -3.207  1.00  0.00           H  
ATOM    260 1HG1 ILE A  19      48.420  19.252  -1.602  1.00  0.00           H  
ATOM    261 2HG1 ILE A  19      48.164  20.852  -0.867  1.00  0.00           H  
ATOM    262 1HG2 ILE A  19      46.675  22.508  -2.061  1.00  0.00           H  
ATOM    263 2HG2 ILE A  19      46.182  22.169  -3.735  1.00  0.00           H  
ATOM    264 3HG2 ILE A  19      45.414  21.297  -2.388  1.00  0.00           H  
ATOM    265 1HD1 ILE A  19      46.770  19.139   0.225  1.00  0.00           H  
ATOM    266 2HD1 ILE A  19      45.766  20.350  -0.607  1.00  0.00           H  
ATOM    267 3HD1 ILE A  19      46.022  18.750  -1.341  1.00  0.00           H  
ATOM    268  N   ALA A  20      47.358  20.756  -5.932  1.00  0.00           N  
ATOM    269  CA  ALA A  20      46.884  21.382  -7.173  1.00  0.00           C  
ATOM    270  C   ALA A  20      46.201  20.440  -8.157  1.00  0.00           C  
ATOM    271  O   ALA A  20      45.103  20.738  -8.610  1.00  0.00           O  
ATOM    272  CB  ALA A  20      48.050  22.074  -7.867  1.00  0.00           C  
ATOM    273  H   ALA A  20      48.345  20.775  -5.717  1.00  0.00           H  
ATOM    274  HA  ALA A  20      46.127  22.124  -6.924  1.00  0.00           H  
ATOM    275 1HB  ALA A  20      47.694  22.563  -8.773  1.00  0.00           H  
ATOM    276 2HB  ALA A  20      48.482  22.818  -7.197  1.00  0.00           H  
ATOM    277 3HB  ALA A  20      48.808  21.336  -8.127  1.00  0.00           H  
ATOM    278  N   GLY A  21      46.821  19.305  -8.465  1.00  0.00           N  
ATOM    279  CA  GLY A  21      46.261  18.345  -9.422  1.00  0.00           C  
ATOM    280  C   GLY A  21      44.934  17.778  -8.978  1.00  0.00           C  
ATOM    281  O   GLY A  21      44.048  17.628  -9.793  1.00  0.00           O  
ATOM    282  H   GLY A  21      47.706  19.101  -8.023  1.00  0.00           H  
ATOM    283 1HA  GLY A  21      46.114  18.844 -10.381  1.00  0.00           H  
ATOM    284 2HA  GLY A  21      46.960  17.519  -9.548  1.00  0.00           H  
ATOM    285  N   ASN A  22      44.791  17.462  -7.698  1.00  0.00           N  
ATOM    286  CA  ASN A  22      43.559  16.874  -7.212  1.00  0.00           C  
ATOM    287  C   ASN A  22      42.465  17.894  -7.072  1.00  0.00           C  
ATOM    288  O   ASN A  22      41.288  17.541  -7.225  1.00  0.00           O  
ATOM    289  CB  ASN A  22      43.771  16.161  -5.888  1.00  0.00           C  
ATOM    290  CG  ASN A  22      44.549  14.881  -6.008  1.00  0.00           C  
ATOM    291  ND2 ASN A  22      45.674  14.840  -5.340  1.00  0.00           N  
ATOM    292  OD1 ASN A  22      44.102  13.915  -6.639  1.00  0.00           O  
ATOM    293  H   ASN A  22      45.546  17.632  -7.048  1.00  0.00           H  
ATOM    294  HA  ASN A  22      43.194  16.137  -7.928  1.00  0.00           H  
ATOM    295 1HB  ASN A  22      44.114  16.708  -5.009  1.00  0.00           H  
ATOM    296 2HB  ASN A  22      42.713  15.920  -5.777  1.00  0.00           H  
ATOM    297 1HD2 ASN A  22      46.244  14.019  -5.374  1.00  0.00           H  
ATOM    298 2HD2 ASN A  22      45.961  15.627  -4.796  1.00  0.00           H  
ATOM    299  N   LEU A  23      42.823  19.143  -6.788  1.00  0.00           N  
ATOM    300  CA  LEU A  23      41.839  20.220  -6.834  1.00  0.00           C  
ATOM    301  C   LEU A  23      41.346  20.420  -8.272  1.00  0.00           C  
ATOM    302  O   LEU A  23      40.149  20.640  -8.492  1.00  0.00           O  
ATOM    303  CB  LEU A  23      42.438  21.518  -6.279  1.00  0.00           C  
ATOM    304  CG  LEU A  23      42.524  21.594  -4.750  1.00  0.00           C  
ATOM    305  CD1 LEU A  23      43.342  22.809  -4.333  1.00  0.00           C  
ATOM    306  CD2 LEU A  23      41.122  21.660  -4.162  1.00  0.00           C  
ATOM    307  H   LEU A  23      43.777  19.359  -6.538  1.00  0.00           H  
ATOM    308  HA  LEU A  23      40.971  19.947  -6.233  1.00  0.00           H  
ATOM    309 1HB  LEU A  23      43.437  21.449  -6.708  1.00  0.00           H  
ATOM    310 2HB  LEU A  23      41.931  22.398  -6.675  1.00  0.00           H  
ATOM    311  HG  LEU A  23      42.988  20.669  -4.405  1.00  0.00           H  
ATOM    312 1HD1 LEU A  23      43.399  22.856  -3.245  1.00  0.00           H  
ATOM    313 2HD1 LEU A  23      44.348  22.730  -4.745  1.00  0.00           H  
ATOM    314 3HD1 LEU A  23      42.865  23.714  -4.710  1.00  0.00           H  
ATOM    315 1HD2 LEU A  23      41.187  21.713  -3.075  1.00  0.00           H  
ATOM    316 2HD2 LEU A  23      40.611  22.545  -4.540  1.00  0.00           H  
ATOM    317 3HD2 LEU A  23      40.565  20.768  -4.449  1.00  0.00           H  
ATOM    318  N   LEU A  24      42.267  20.356  -9.231  1.00  0.00           N  
ATOM    319  CA  LEU A  24      41.954  20.521 -10.650  1.00  0.00           C  
ATOM    320  C   LEU A  24      40.966  19.446 -11.058  1.00  0.00           C  
ATOM    321  O   LEU A  24      40.007  19.725 -11.753  1.00  0.00           O  
ATOM    322  CB  LEU A  24      43.225  20.448 -11.507  1.00  0.00           C  
ATOM    323  CG  LEU A  24      44.122  21.692 -11.453  1.00  0.00           C  
ATOM    324  CD1 LEU A  24      45.469  21.392 -12.096  1.00  0.00           C  
ATOM    325  CD2 LEU A  24      43.431  22.848 -12.162  1.00  0.00           C  
ATOM    326  H   LEU A  24      43.222  20.183  -8.955  1.00  0.00           H  
ATOM    327  HA  LEU A  24      41.486  21.492 -10.810  1.00  0.00           H  
ATOM    328 1HB  LEU A  24      43.720  19.610 -11.018  1.00  0.00           H  
ATOM    329 2HB  LEU A  24      43.000  20.186 -12.540  1.00  0.00           H  
ATOM    330  HG  LEU A  24      44.235  21.964 -10.404  1.00  0.00           H  
ATOM    331 1HD1 LEU A  24      46.098  22.281 -12.054  1.00  0.00           H  
ATOM    332 2HD1 LEU A  24      45.955  20.578 -11.559  1.00  0.00           H  
ATOM    333 3HD1 LEU A  24      45.319  21.104 -13.137  1.00  0.00           H  
ATOM    334 1HD2 LEU A  24      44.068  23.731 -12.122  1.00  0.00           H  
ATOM    335 2HD2 LEU A  24      43.245  22.580 -13.202  1.00  0.00           H  
ATOM    336 3HD2 LEU A  24      42.482  23.063 -11.668  1.00  0.00           H  
ATOM    337  N   THR A  25      41.217  18.218 -10.620  1.00  0.00           N  
ATOM    338  CA  THR A  25      40.363  17.064 -10.908  1.00  0.00           C  
ATOM    339  C   THR A  25      38.962  17.337 -10.423  1.00  0.00           C  
ATOM    340  O   THR A  25      37.993  17.277 -11.175  1.00  0.00           O  
ATOM    341  CB  THR A  25      40.882  15.772 -10.251  1.00  0.00           C  
ATOM    342  CG2 THR A  25      39.902  14.630 -10.470  1.00  0.00           C  
ATOM    343  OG1 THR A  25      42.152  15.422 -10.815  1.00  0.00           O  
ATOM    344  H   THR A  25      42.046  18.087 -10.059  1.00  0.00           H  
ATOM    345  HA  THR A  25      40.312  16.902 -11.986  1.00  0.00           H  
ATOM    346  HB  THR A  25      41.005  15.944  -9.181  1.00  0.00           H  
ATOM    347  HG1 THR A  25      42.339  14.498 -10.635  1.00  0.00           H  
ATOM    348 1HG2 THR A  25      40.287  13.726  -9.998  1.00  0.00           H  
ATOM    349 2HG2 THR A  25      38.939  14.889 -10.031  1.00  0.00           H  
ATOM    350 3HG2 THR A  25      39.780  14.458 -11.539  1.00  0.00           H  
ATOM    351  N   MET A  26      38.873  17.612  -9.133  1.00  0.00           N  
ATOM    352  CA  MET A  26      37.610  17.818  -8.452  1.00  0.00           C  
ATOM    353  C   MET A  26      36.790  18.913  -9.133  1.00  0.00           C  
ATOM    354  O   MET A  26      35.617  18.712  -9.434  1.00  0.00           O  
ATOM    355  CB  MET A  26      37.858  18.167  -6.986  1.00  0.00           C  
ATOM    356  CG  MET A  26      38.241  16.981  -6.112  1.00  0.00           C  
ATOM    357  SD  MET A  26      36.909  15.776  -5.952  1.00  0.00           S  
ATOM    358  CE  MET A  26      35.715  16.715  -5.005  1.00  0.00           C  
ATOM    359  H   MET A  26      39.733  17.682  -8.608  1.00  0.00           H  
ATOM    360  HA  MET A  26      37.012  16.908  -8.498  1.00  0.00           H  
ATOM    361 1HB  MET A  26      38.659  18.905  -6.967  1.00  0.00           H  
ATOM    362 2HB  MET A  26      36.939  18.615  -6.606  1.00  0.00           H  
ATOM    363 1HG  MET A  26      39.110  16.497  -6.558  1.00  0.00           H  
ATOM    364 2HG  MET A  26      38.503  17.359  -5.123  1.00  0.00           H  
ATOM    365 1HE  MET A  26      34.831  16.103  -4.825  1.00  0.00           H  
ATOM    366 2HE  MET A  26      36.156  17.008  -4.051  1.00  0.00           H  
ATOM    367 3HE  MET A  26      35.431  17.608  -5.563  1.00  0.00           H  
ATOM    368  N   LEU A  27      37.416  20.060  -9.378  1.00  0.00           N  
ATOM    369  CA  LEU A  27      36.733  21.208  -9.958  1.00  0.00           C  
ATOM    370  C   LEU A  27      36.330  20.934 -11.396  1.00  0.00           C  
ATOM    371  O   LEU A  27      35.162  21.045 -11.738  1.00  0.00           O  
ATOM    372  CB  LEU A  27      37.626  22.453  -9.883  1.00  0.00           C  
ATOM    373  CG  LEU A  27      36.997  23.741 -10.429  1.00  0.00           C  
ATOM    374  CD1 LEU A  27      35.781  24.123  -9.595  1.00  0.00           C  
ATOM    375  CD2 LEU A  27      38.031  24.857 -10.415  1.00  0.00           C  
ATOM    376  H   LEU A  27      38.398  20.133  -9.154  1.00  0.00           H  
ATOM    377  HA  LEU A  27      35.813  21.401  -9.408  1.00  0.00           H  
ATOM    378 1HB  LEU A  27      37.742  22.522  -8.802  1.00  0.00           H  
ATOM    379 2HB  LEU A  27      38.599  22.280 -10.341  1.00  0.00           H  
ATOM    380  HG  LEU A  27      36.723  23.553 -11.466  1.00  0.00           H  
ATOM    381 1HD1 LEU A  27      35.341  25.038  -9.990  1.00  0.00           H  
ATOM    382 2HD1 LEU A  27      35.045  23.320  -9.638  1.00  0.00           H  
ATOM    383 3HD1 LEU A  27      36.085  24.283  -8.561  1.00  0.00           H  
ATOM    384 1HD2 LEU A  27      37.584  25.772 -10.805  1.00  0.00           H  
ATOM    385 2HD2 LEU A  27      38.373  25.026  -9.394  1.00  0.00           H  
ATOM    386 3HD2 LEU A  27      38.879  24.575 -11.040  1.00  0.00           H  
ATOM    387  N   VAL A  28      37.272  20.562 -12.244  1.00  0.00           N  
ATOM    388  CA  VAL A  28      36.923  20.330 -13.632  1.00  0.00           C  
ATOM    389  C   VAL A  28      35.784  19.314 -13.749  1.00  0.00           C  
ATOM    390  O   VAL A  28      34.789  19.584 -14.417  1.00  0.00           O  
ATOM    391  CB  VAL A  28      38.137  19.832 -14.439  1.00  0.00           C  
ATOM    392  CG1 VAL A  28      37.701  19.351 -15.814  1.00  0.00           C  
ATOM    393  CG2 VAL A  28      39.178  20.933 -14.568  1.00  0.00           C  
ATOM    394  H   VAL A  28      38.230  20.435 -11.949  1.00  0.00           H  
ATOM    395  HA  VAL A  28      36.539  21.237 -14.100  1.00  0.00           H  
ATOM    396  HB  VAL A  28      38.609  19.011 -13.899  1.00  0.00           H  
ATOM    397 1HG1 VAL A  28      38.570  19.002 -16.372  1.00  0.00           H  
ATOM    398 2HG1 VAL A  28      36.989  18.532 -15.705  1.00  0.00           H  
ATOM    399 3HG1 VAL A  28      37.229  20.172 -16.355  1.00  0.00           H  
ATOM    400 1HG2 VAL A  28      40.029  20.565 -15.140  1.00  0.00           H  
ATOM    401 2HG2 VAL A  28      38.741  21.790 -15.079  1.00  0.00           H  
ATOM    402 3HG2 VAL A  28      39.513  21.236 -13.575  1.00  0.00           H  
ATOM    403  N   VAL A  29      35.910  18.173 -13.084  1.00  0.00           N  
ATOM    404  CA  VAL A  29      34.848  17.169 -13.083  1.00  0.00           C  
ATOM    405  C   VAL A  29      33.516  17.772 -12.728  1.00  0.00           C  
ATOM    406  O   VAL A  29      32.528  17.569 -13.426  1.00  0.00           O  
ATOM    407  CB  VAL A  29      35.149  16.023 -12.098  1.00  0.00           C  
ATOM    408  CG1 VAL A  29      33.914  15.154 -11.900  1.00  0.00           C  
ATOM    409  CG2 VAL A  29      36.314  15.183 -12.597  1.00  0.00           C  
ATOM    410  H   VAL A  29      36.759  17.993 -12.568  1.00  0.00           H  
ATOM    411  HA  VAL A  29      34.704  16.742 -14.076  1.00  0.00           H  
ATOM    412  HB  VAL A  29      35.450  16.448 -11.141  1.00  0.00           H  
ATOM    413 1HG1 VAL A  29      34.145  14.350 -11.201  1.00  0.00           H  
ATOM    414 2HG1 VAL A  29      33.103  15.761 -11.499  1.00  0.00           H  
ATOM    415 3HG1 VAL A  29      33.612  14.728 -12.856  1.00  0.00           H  
ATOM    416 1HG2 VAL A  29      36.513  14.379 -11.889  1.00  0.00           H  
ATOM    417 2HG2 VAL A  29      36.066  14.758 -13.570  1.00  0.00           H  
ATOM    418 3HG2 VAL A  29      37.201  15.811 -12.690  1.00  0.00           H  
ATOM    419  N   SER A  30      33.483  18.522 -11.646  1.00  0.00           N  
ATOM    420  CA  SER A  30      32.244  19.114 -11.200  1.00  0.00           C  
ATOM    421  C   SER A  30      31.772  20.209 -12.115  1.00  0.00           C  
ATOM    422  O   SER A  30      30.591  20.555 -12.106  1.00  0.00           O  
ATOM    423  CB  SER A  30      32.404  19.647  -9.790  1.00  0.00           C  
ATOM    424  OG  SER A  30      33.235  20.775  -9.747  1.00  0.00           O  
ATOM    425  H   SER A  30      34.327  18.691 -11.117  1.00  0.00           H  
ATOM    426  HA  SER A  30      31.441  18.388 -11.069  1.00  0.00           H  
ATOM    427 1HB  SER A  30      31.422  19.917  -9.406  1.00  0.00           H  
ATOM    428 2HB  SER A  30      32.836  18.865  -9.167  1.00  0.00           H  
ATOM    429  HG  SER A  30      32.700  21.563  -9.624  1.00  0.00           H  
ATOM    430  N   ARG A  31      32.689  20.752 -12.902  1.00  0.00           N  
ATOM    431  CA  ARG A  31      32.389  21.883 -13.767  1.00  0.00           C  
ATOM    432  C   ARG A  31      31.846  21.495 -15.129  1.00  0.00           C  
ATOM    433  O   ARG A  31      31.234  22.338 -15.777  1.00  0.00           O  
ATOM    434  CB  ARG A  31      33.592  22.802 -13.911  1.00  0.00           C  
ATOM    435  CG  ARG A  31      33.815  23.752 -12.746  1.00  0.00           C  
ATOM    436  CD  ARG A  31      34.728  24.884 -13.044  1.00  0.00           C  
ATOM    437  NE  ARG A  31      34.592  26.020 -12.147  1.00  0.00           N  
ATOM    438  CZ  ARG A  31      35.430  27.075 -12.115  1.00  0.00           C  
ATOM    439  NH1 ARG A  31      36.484  27.126 -12.898  1.00  0.00           N  
ATOM    440  NH2 ARG A  31      35.179  28.048 -11.257  1.00  0.00           N  
ATOM    441  H   ARG A  31      33.621  20.366 -12.901  1.00  0.00           H  
ATOM    442  HA  ARG A  31      31.603  22.491 -13.319  1.00  0.00           H  
ATOM    443 1HB  ARG A  31      34.468  22.164 -14.028  1.00  0.00           H  
ATOM    444 2HB  ARG A  31      33.442  23.381 -14.822  1.00  0.00           H  
ATOM    445 1HG  ARG A  31      32.852  24.166 -12.446  1.00  0.00           H  
ATOM    446 2HG  ARG A  31      34.240  23.186 -11.915  1.00  0.00           H  
ATOM    447 1HD  ARG A  31      35.758  24.536 -12.976  1.00  0.00           H  
ATOM    448 2HD  ARG A  31      34.531  25.241 -14.054  1.00  0.00           H  
ATOM    449  HE  ARG A  31      33.892  26.204 -11.440  1.00  0.00           H  
ATOM    450 1HH1 ARG A  31      36.673  26.366 -13.538  1.00  0.00           H  
ATOM    451 2HH1 ARG A  31      37.101  27.925 -12.860  1.00  0.00           H  
ATOM    452 1HH2 ARG A  31      34.374  27.984 -10.648  1.00  0.00           H  
ATOM    453 2HH2 ARG A  31      35.791  28.848 -11.211  1.00  0.00           H  
ATOM    454  N   PHE A  32      32.060  20.263 -15.576  1.00  0.00           N  
ATOM    455  CA  PHE A  32      31.608  19.873 -16.903  1.00  0.00           C  
ATOM    456  C   PHE A  32      30.771  18.640 -16.834  1.00  0.00           C  
ATOM    457  O   PHE A  32      31.231  17.571 -16.470  1.00  0.00           O  
ATOM    458  CB  PHE A  32      32.795  19.643 -17.840  1.00  0.00           C  
ATOM    459  CG  PHE A  32      33.630  20.870 -18.074  1.00  0.00           C  
ATOM    460  CD1 PHE A  32      34.777  21.098 -17.330  1.00  0.00           C  
ATOM    461  CD2 PHE A  32      33.270  21.798 -19.039  1.00  0.00           C  
ATOM    462  CE1 PHE A  32      35.546  22.226 -17.544  1.00  0.00           C  
ATOM    463  CE2 PHE A  32      34.036  22.926 -19.256  1.00  0.00           C  
ATOM    464  CZ  PHE A  32      35.176  23.140 -18.507  1.00  0.00           C  
ATOM    465  H   PHE A  32      32.538  19.584 -15.000  1.00  0.00           H  
ATOM    466  HA  PHE A  32      30.984  20.661 -17.327  1.00  0.00           H  
ATOM    467 1HB  PHE A  32      33.460  18.888 -17.425  1.00  0.00           H  
ATOM    468 2HB  PHE A  32      32.443  19.315 -18.817  1.00  0.00           H  
ATOM    469  HD1 PHE A  32      35.071  20.374 -16.568  1.00  0.00           H  
ATOM    470  HD2 PHE A  32      32.369  21.629 -19.631  1.00  0.00           H  
ATOM    471  HE1 PHE A  32      36.445  22.393 -16.951  1.00  0.00           H  
ATOM    472  HE2 PHE A  32      33.742  23.648 -20.018  1.00  0.00           H  
ATOM    473  HZ  PHE A  32      35.780  24.030 -18.676  1.00  0.00           H  
ATOM    474  N   ARG A  33      29.519  18.820 -17.227  1.00  0.00           N  
ATOM    475  CA  ARG A  33      28.498  17.785 -17.216  1.00  0.00           C  
ATOM    476  C   ARG A  33      28.843  16.511 -17.952  1.00  0.00           C  
ATOM    477  O   ARG A  33      28.374  15.454 -17.542  1.00  0.00           O  
ATOM    478  CB  ARG A  33      27.169  18.330 -17.713  1.00  0.00           C  
ATOM    479  CG  ARG A  33      26.017  17.338 -17.680  1.00  0.00           C  
ATOM    480  CD  ARG A  33      24.698  17.917 -18.041  1.00  0.00           C  
ATOM    481  NE  ARG A  33      23.625  16.943 -18.163  1.00  0.00           N  
ATOM    482  CZ  ARG A  33      22.376  17.230 -18.580  1.00  0.00           C  
ATOM    483  NH1 ARG A  33      22.027  18.462 -18.877  1.00  0.00           N  
ATOM    484  NH2 ARG A  33      21.501  16.242 -18.657  1.00  0.00           N  
ATOM    485  H   ARG A  33      29.278  19.745 -17.550  1.00  0.00           H  
ATOM    486  HA  ARG A  33      28.323  17.451 -16.193  1.00  0.00           H  
ATOM    487 1HB  ARG A  33      26.922  19.187 -17.088  1.00  0.00           H  
ATOM    488 2HB  ARG A  33      27.326  18.662 -18.741  1.00  0.00           H  
ATOM    489 1HG  ARG A  33      26.233  16.532 -18.382  1.00  0.00           H  
ATOM    490 2HG  ARG A  33      25.941  16.930 -16.671  1.00  0.00           H  
ATOM    491 1HD  ARG A  33      24.403  18.633 -17.273  1.00  0.00           H  
ATOM    492 2HD  ARG A  33      24.786  18.428 -18.999  1.00  0.00           H  
ATOM    493  HE  ARG A  33      23.631  15.951 -17.969  1.00  0.00           H  
ATOM    494 1HH1 ARG A  33      22.702  19.209 -18.796  1.00  0.00           H  
ATOM    495 2HH1 ARG A  33      21.086  18.656 -19.188  1.00  0.00           H  
ATOM    496 1HH2 ARG A  33      21.782  15.303 -18.406  1.00  0.00           H  
ATOM    497 2HH2 ARG A  33      20.559  16.429 -18.965  1.00  0.00           H  
ATOM    498  N   GLU A  34      29.655  16.563 -18.995  1.00  0.00           N  
ATOM    499  CA  GLU A  34      30.078  15.305 -19.599  1.00  0.00           C  
ATOM    500  C   GLU A  34      30.804  14.418 -18.614  1.00  0.00           C  
ATOM    501  O   GLU A  34      30.730  13.207 -18.739  1.00  0.00           O  
ATOM    502  CB  GLU A  34      30.971  15.569 -20.813  1.00  0.00           C  
ATOM    503  CG  GLU A  34      30.255  16.203 -21.996  1.00  0.00           C  
ATOM    504  CD  GLU A  34      31.137  16.241 -23.213  1.00  0.00           C  
ATOM    505  OE1 GLU A  34      31.539  15.195 -23.664  1.00  0.00           O  
ATOM    506  OE2 GLU A  34      31.317  17.304 -23.759  1.00  0.00           O  
ATOM    507  H   GLU A  34      29.988  17.433 -19.384  1.00  0.00           H  
ATOM    508  HA  GLU A  34      29.204  14.740 -19.927  1.00  0.00           H  
ATOM    509 1HB  GLU A  34      31.775  16.227 -20.479  1.00  0.00           H  
ATOM    510 2HB  GLU A  34      31.391  14.608 -21.116  1.00  0.00           H  
ATOM    511 1HG  GLU A  34      29.313  15.715 -22.246  1.00  0.00           H  
ATOM    512 2HG  GLU A  34      30.057  17.220 -21.660  1.00  0.00           H  
ATOM    513  N   LEU A  35      31.504  14.995 -17.648  1.00  0.00           N  
ATOM    514  CA  LEU A  35      32.188  14.175 -16.653  1.00  0.00           C  
ATOM    515  C   LEU A  35      31.163  13.847 -15.560  1.00  0.00           C  
ATOM    516  O   LEU A  35      31.214  14.412 -14.467  1.00  0.00           O  
ATOM    517  CB  LEU A  35      33.412  14.900 -16.079  1.00  0.00           C  
ATOM    518  CG  LEU A  35      34.507  15.239 -17.097  1.00  0.00           C  
ATOM    519  CD1 LEU A  35      35.631  16.011 -16.419  1.00  0.00           C  
ATOM    520  CD2 LEU A  35      35.036  13.957 -17.723  1.00  0.00           C  
ATOM    521  H   LEU A  35      31.572  15.999 -17.587  1.00  0.00           H  
ATOM    522  HA  LEU A  35      32.525  13.247 -17.114  1.00  0.00           H  
ATOM    523 1HB  LEU A  35      32.930  15.812 -15.731  1.00  0.00           H  
ATOM    524 2HB  LEU A  35      33.835  14.367 -15.228  1.00  0.00           H  
ATOM    525  HG  LEU A  35      34.043  15.830 -17.888  1.00  0.00           H  
ATOM    526 1HD1 LEU A  35      36.404  16.247 -17.150  1.00  0.00           H  
ATOM    527 2HD1 LEU A  35      35.236  16.935 -15.998  1.00  0.00           H  
ATOM    528 3HD1 LEU A  35      36.059  15.403 -15.622  1.00  0.00           H  
ATOM    529 1HD2 LEU A  35      35.813  14.199 -18.447  1.00  0.00           H  
ATOM    530 2HD2 LEU A  35      35.450  13.315 -16.945  1.00  0.00           H  
ATOM    531 3HD2 LEU A  35      34.222  13.435 -18.227  1.00  0.00           H  
ATOM    532  N   ARG A  36      30.240  12.931 -15.856  1.00  0.00           N  
ATOM    533  CA  ARG A  36      29.264  12.495 -14.853  1.00  0.00           C  
ATOM    534  C   ARG A  36      29.053  10.986 -14.784  1.00  0.00           C  
ATOM    535  O   ARG A  36      27.975  10.553 -14.361  1.00  0.00           O  
ATOM    536  CB  ARG A  36      27.934  13.210 -15.036  1.00  0.00           C  
ATOM    537  CG  ARG A  36      27.951  14.690 -14.688  1.00  0.00           C  
ATOM    538  CD  ARG A  36      28.125  14.978 -13.242  1.00  0.00           C  
ATOM    539  NE  ARG A  36      28.008  16.384 -12.888  1.00  0.00           N  
ATOM    540  CZ  ARG A  36      28.970  17.306 -13.091  1.00  0.00           C  
ATOM    541  NH1 ARG A  36      30.131  16.972 -13.608  1.00  0.00           N  
ATOM    542  NH2 ARG A  36      28.722  18.553 -12.733  1.00  0.00           N  
ATOM    543  H   ARG A  36      30.208  12.528 -16.781  1.00  0.00           H  
ATOM    544  HA  ARG A  36      29.614  12.765 -13.857  1.00  0.00           H  
ATOM    545 1HB  ARG A  36      27.648  13.090 -16.080  1.00  0.00           H  
ATOM    546 2HB  ARG A  36      27.210  12.701 -14.401  1.00  0.00           H  
ATOM    547 1HG  ARG A  36      28.771  15.164 -15.226  1.00  0.00           H  
ATOM    548 2HG  ARG A  36      27.005  15.132 -15.007  1.00  0.00           H  
ATOM    549 1HD  ARG A  36      27.366  14.435 -12.678  1.00  0.00           H  
ATOM    550 2HD  ARG A  36      29.116  14.644 -12.932  1.00  0.00           H  
ATOM    551  HE  ARG A  36      27.238  16.878 -12.457  1.00  0.00           H  
ATOM    552 1HH1 ARG A  36      30.310  16.010 -13.861  1.00  0.00           H  
ATOM    553 2HH1 ARG A  36      30.838  17.679 -13.753  1.00  0.00           H  
ATOM    554 1HH2 ARG A  36      27.830  18.790 -12.319  1.00  0.00           H  
ATOM    555 2HH2 ARG A  36      29.424  19.265 -12.873  1.00  0.00           H  
ATOM    556  N   THR A  37      30.050  10.191 -15.158  1.00  0.00           N  
ATOM    557  CA  THR A  37      29.907   8.733 -15.131  1.00  0.00           C  
ATOM    558  C   THR A  37      30.184   8.225 -13.734  1.00  0.00           C  
ATOM    559  O   THR A  37      30.643   8.992 -12.883  1.00  0.00           O  
ATOM    560  CB  THR A  37      30.858   8.036 -16.122  1.00  0.00           C  
ATOM    561  CG2 THR A  37      30.635   8.559 -17.533  1.00  0.00           C  
ATOM    562  OG1 THR A  37      32.217   8.279 -15.735  1.00  0.00           O  
ATOM    563  H   THR A  37      30.923  10.595 -15.467  1.00  0.00           H  
ATOM    564  HA  THR A  37      28.884   8.458 -15.387  1.00  0.00           H  
ATOM    565  HB  THR A  37      30.669   6.963 -16.099  1.00  0.00           H  
ATOM    566  HG1 THR A  37      32.560   9.028 -16.228  1.00  0.00           H  
ATOM    567 1HG2 THR A  37      31.316   8.054 -18.219  1.00  0.00           H  
ATOM    568 2HG2 THR A  37      29.606   8.365 -17.834  1.00  0.00           H  
ATOM    569 3HG2 THR A  37      30.826   9.631 -17.557  1.00  0.00           H  
ATOM    570  N   THR A  38      29.900   6.939 -13.463  1.00  0.00           N  
ATOM    571  CA  THR A  38      30.179   6.435 -12.123  1.00  0.00           C  
ATOM    572  C   THR A  38      31.684   6.476 -11.883  1.00  0.00           C  
ATOM    573  O   THR A  38      32.122   6.671 -10.754  1.00  0.00           O  
ATOM    574  CB  THR A  38      29.662   4.998 -11.922  1.00  0.00           C  
ATOM    575  CG2 THR A  38      28.155   4.942 -12.114  1.00  0.00           C  
ATOM    576  OG1 THR A  38      30.293   4.124 -12.868  1.00  0.00           O  
ATOM    577  H   THR A  38      29.504   6.314 -14.152  1.00  0.00           H  
ATOM    578  HA  THR A  38      29.704   7.077 -11.381  1.00  0.00           H  
ATOM    579  HB  THR A  38      29.912   4.669 -10.914  1.00  0.00           H  
ATOM    580  HG1 THR A  38      30.050   3.216 -12.675  1.00  0.00           H  
ATOM    581 1HG2 THR A  38      27.808   3.920 -11.967  1.00  0.00           H  
ATOM    582 2HG2 THR A  38      27.671   5.597 -11.388  1.00  0.00           H  
ATOM    583 3HG2 THR A  38      27.904   5.270 -13.121  1.00  0.00           H  
ATOM    584  N   THR A  39      32.465   6.316 -12.954  1.00  0.00           N  
ATOM    585  CA  THR A  39      33.924   6.328 -12.862  1.00  0.00           C  
ATOM    586  C   THR A  39      34.481   7.745 -12.713  1.00  0.00           C  
ATOM    587  O   THR A  39      35.545   7.926 -12.118  1.00  0.00           O  
ATOM    588  CB  THR A  39      34.567   5.668 -14.097  1.00  0.00           C  
ATOM    589  CG2 THR A  39      34.027   4.260 -14.290  1.00  0.00           C  
ATOM    590  OG1 THR A  39      34.279   6.451 -15.263  1.00  0.00           O  
ATOM    591  H   THR A  39      32.028   6.181 -13.854  1.00  0.00           H  
ATOM    592  HA  THR A  39      34.243   5.789 -11.970  1.00  0.00           H  
ATOM    593  HB  THR A  39      35.646   5.627 -13.955  1.00  0.00           H  
ATOM    594  HG1 THR A  39      33.466   6.944 -15.125  1.00  0.00           H  
ATOM    595 1HG2 THR A  39      34.493   3.810 -15.167  1.00  0.00           H  
ATOM    596 2HG2 THR A  39      34.255   3.660 -13.409  1.00  0.00           H  
ATOM    597 3HG2 THR A  39      32.948   4.300 -14.433  1.00  0.00           H  
ATOM    598  N   ASN A  40      33.792   8.736 -13.268  1.00  0.00           N  
ATOM    599  CA  ASN A  40      34.143  10.124 -13.007  1.00  0.00           C  
ATOM    600  C   ASN A  40      33.944  10.401 -11.531  1.00  0.00           C  
ATOM    601  O   ASN A  40      34.797  11.043 -10.919  1.00  0.00           O  
ATOM    602  CB  ASN A  40      33.336  11.092 -13.852  1.00  0.00           C  
ATOM    603  CG  ASN A  40      33.613  10.986 -15.325  1.00  0.00           C  
ATOM    604  ND2 ASN A  40      34.876  10.894 -15.658  1.00  0.00           N  
ATOM    605  OD1 ASN A  40      32.692  10.912 -16.147  1.00  0.00           O  
ATOM    606  H   ASN A  40      33.014   8.532 -13.879  1.00  0.00           H  
ATOM    607  HA  ASN A  40      35.195  10.291 -13.246  1.00  0.00           H  
ATOM    608 1HB  ASN A  40      32.263  11.207 -13.697  1.00  0.00           H  
ATOM    609 2HB  ASN A  40      33.854  11.966 -13.460  1.00  0.00           H  
ATOM    610 1HD2 ASN A  40      35.134  10.820 -16.621  1.00  0.00           H  
ATOM    611 2HD2 ASN A  40      35.581  10.898 -14.948  1.00  0.00           H  
ATOM    612  N   LEU A  41      32.830   9.935 -10.964  1.00  0.00           N  
ATOM    613  CA  LEU A  41      32.530  10.206  -9.562  1.00  0.00           C  
ATOM    614  C   LEU A  41      33.554   9.540  -8.676  1.00  0.00           C  
ATOM    615  O   LEU A  41      34.069  10.176  -7.763  1.00  0.00           O  
ATOM    616  CB  LEU A  41      31.118   9.722  -9.205  1.00  0.00           C  
ATOM    617  CG  LEU A  41      29.973  10.529  -9.833  1.00  0.00           C  
ATOM    618  CD1 LEU A  41      28.643   9.835  -9.573  1.00  0.00           C  
ATOM    619  CD2 LEU A  41      29.968  11.937  -9.258  1.00  0.00           C  
ATOM    620  H   LEU A  41      32.181   9.386 -11.509  1.00  0.00           H  
ATOM    621  HA  LEU A  41      32.588  11.277  -9.376  1.00  0.00           H  
ATOM    622 1HB  LEU A  41      31.157   8.726  -9.641  1.00  0.00           H  
ATOM    623 2HB  LEU A  41      30.980   9.642  -8.127  1.00  0.00           H  
ATOM    624  HG  LEU A  41      30.179  10.605 -10.901  1.00  0.00           H  
ATOM    625 1HD1 LEU A  41      27.836  10.414 -10.022  1.00  0.00           H  
ATOM    626 2HD1 LEU A  41      28.661   8.837 -10.012  1.00  0.00           H  
ATOM    627 3HD1 LEU A  41      28.478   9.756  -8.500  1.00  0.00           H  
ATOM    628 1HD2 LEU A  41      29.155  12.509  -9.706  1.00  0.00           H  
ATOM    629 2HD2 LEU A  41      29.829  11.890  -8.178  1.00  0.00           H  
ATOM    630 3HD2 LEU A  41      30.918  12.424  -9.479  1.00  0.00           H  
ATOM    631  N   TYR A  42      33.853   8.271  -8.947  1.00  0.00           N  
ATOM    632  CA  TYR A  42      34.817   7.503  -8.171  1.00  0.00           C  
ATOM    633  C   TYR A  42      36.204   8.058  -8.294  1.00  0.00           C  
ATOM    634  O   TYR A  42      36.935   8.083  -7.308  1.00  0.00           O  
ATOM    635  CB  TYR A  42      34.812   6.036  -8.605  1.00  0.00           C  
ATOM    636  CG  TYR A  42      33.700   5.218  -7.988  1.00  0.00           C  
ATOM    637  CD1 TYR A  42      32.813   4.506  -8.782  1.00  0.00           C  
ATOM    638  CD2 TYR A  42      33.543   5.156  -6.611  1.00  0.00           C  
ATOM    639  CE1 TYR A  42      31.795   3.758  -8.224  1.00  0.00           C  
ATOM    640  CE2 TYR A  42      32.530   4.410  -6.041  1.00  0.00           C  
ATOM    641  CZ  TYR A  42      31.657   3.712  -6.851  1.00  0.00           C  
ATOM    642  OH  TYR A  42      30.647   2.967  -6.288  1.00  0.00           O  
ATOM    643  H   TYR A  42      33.386   7.830  -9.727  1.00  0.00           H  
ATOM    644  HA  TYR A  42      34.562   7.553  -7.112  1.00  0.00           H  
ATOM    645 1HB  TYR A  42      34.714   6.022  -9.692  1.00  0.00           H  
ATOM    646 2HB  TYR A  42      35.776   5.613  -8.322  1.00  0.00           H  
ATOM    647  HD1 TYR A  42      32.927   4.548  -9.865  1.00  0.00           H  
ATOM    648  HD2 TYR A  42      34.235   5.710  -5.977  1.00  0.00           H  
ATOM    649  HE1 TYR A  42      31.104   3.205  -8.860  1.00  0.00           H  
ATOM    650  HE2 TYR A  42      32.423   4.376  -4.957  1.00  0.00           H  
ATOM    651  HH  TYR A  42      30.624   3.029  -5.330  1.00  0.00           H  
ATOM    652  N   LEU A  43      36.590   8.509  -9.480  1.00  0.00           N  
ATOM    653  CA  LEU A  43      37.909   9.090  -9.602  1.00  0.00           C  
ATOM    654  C   LEU A  43      37.983  10.439  -8.943  1.00  0.00           C  
ATOM    655  O   LEU A  43      39.024  10.782  -8.418  1.00  0.00           O  
ATOM    656  CB  LEU A  43      38.304   9.204 -11.080  1.00  0.00           C  
ATOM    657  CG  LEU A  43      38.616   7.873 -11.775  1.00  0.00           C  
ATOM    658  CD1 LEU A  43      38.785   8.093 -13.272  1.00  0.00           C  
ATOM    659  CD2 LEU A  43      39.876   7.267 -11.175  1.00  0.00           C  
ATOM    660  H   LEU A  43      35.996   8.461 -10.295  1.00  0.00           H  
ATOM    661  HA  LEU A  43      38.635   8.460  -9.090  1.00  0.00           H  
ATOM    662 1HB  LEU A  43      37.383   9.627 -11.477  1.00  0.00           H  
ATOM    663 2HB  LEU A  43      39.121   9.910 -11.226  1.00  0.00           H  
ATOM    664  HG  LEU A  43      37.788   7.195 -11.565  1.00  0.00           H  
ATOM    665 1HD1 LEU A  43      39.006   7.142 -13.758  1.00  0.00           H  
ATOM    666 2HD1 LEU A  43      37.863   8.505 -13.686  1.00  0.00           H  
ATOM    667 3HD1 LEU A  43      39.604   8.788 -13.448  1.00  0.00           H  
ATOM    668 1HD2 LEU A  43      40.096   6.321 -11.669  1.00  0.00           H  
ATOM    669 2HD2 LEU A  43      40.712   7.953 -11.314  1.00  0.00           H  
ATOM    670 3HD2 LEU A  43      39.724   7.092 -10.109  1.00  0.00           H  
ATOM    671  N   SER A  44      36.905  11.210  -8.949  1.00  0.00           N  
ATOM    672  CA  SER A  44      36.986  12.557  -8.387  1.00  0.00           C  
ATOM    673  C   SER A  44      37.088  12.366  -6.888  1.00  0.00           C  
ATOM    674  O   SER A  44      37.824  13.068  -6.202  1.00  0.00           O  
ATOM    675  CB  SER A  44      35.781  13.399  -8.762  1.00  0.00           C  
ATOM    676  OG  SER A  44      34.595  12.896  -8.210  1.00  0.00           O  
ATOM    677  H   SER A  44      36.028  10.889  -9.333  1.00  0.00           H  
ATOM    678  HA  SER A  44      37.790  13.158  -8.815  1.00  0.00           H  
ATOM    679 1HB  SER A  44      35.939  14.414  -8.397  1.00  0.00           H  
ATOM    680 2HB  SER A  44      35.689  13.415  -9.847  1.00  0.00           H  
ATOM    681  HG  SER A  44      33.859  13.456  -8.471  1.00  0.00           H  
ATOM    682  N   SER A  45      36.336  11.390  -6.397  1.00  0.00           N  
ATOM    683  CA  SER A  45      36.233  11.074  -4.984  1.00  0.00           C  
ATOM    684  C   SER A  45      37.596  10.549  -4.534  1.00  0.00           C  
ATOM    685  O   SER A  45      38.059  10.886  -3.451  1.00  0.00           O  
ATOM    686  CB  SER A  45      35.134  10.060  -4.730  1.00  0.00           C  
ATOM    687  OG  SER A  45      35.445   8.802  -5.264  1.00  0.00           O  
ATOM    688  H   SER A  45      35.808  10.844  -7.063  1.00  0.00           H  
ATOM    689  HA  SER A  45      35.886  11.912  -4.377  1.00  0.00           H  
ATOM    690 1HB  SER A  45      34.993   9.962  -3.654  1.00  0.00           H  
ATOM    691 2HB  SER A  45      34.214  10.420  -5.185  1.00  0.00           H  
ATOM    692  HG  SER A  45      34.910   8.131  -4.833  1.00  0.00           H  
ATOM    693  N   MET A  46      38.250   9.758  -5.381  1.00  0.00           N  
ATOM    694  CA  MET A  46      39.600   9.307  -5.106  1.00  0.00           C  
ATOM    695  C   MET A  46      40.605  10.447  -5.132  1.00  0.00           C  
ATOM    696  O   MET A  46      41.550  10.426  -4.343  1.00  0.00           O  
ATOM    697  CB  MET A  46      40.003   8.231  -6.111  1.00  0.00           C  
ATOM    698  CG  MET A  46      41.256   7.453  -5.735  1.00  0.00           C  
ATOM    699  SD  MET A  46      41.468   5.957  -6.718  1.00  0.00           S  
ATOM    700  CE  MET A  46      42.158   6.636  -8.224  1.00  0.00           C  
ATOM    701  H   MET A  46      37.798   9.465  -6.235  1.00  0.00           H  
ATOM    702  HA  MET A  46      39.654   8.887  -4.101  1.00  0.00           H  
ATOM    703 1HB  MET A  46      39.160   7.545  -6.195  1.00  0.00           H  
ATOM    704 2HB  MET A  46      40.160   8.733  -7.067  1.00  0.00           H  
ATOM    705 1HG  MET A  46      42.116   8.104  -5.883  1.00  0.00           H  
ATOM    706 2HG  MET A  46      41.183   7.182  -4.682  1.00  0.00           H  
ATOM    707 1HE  MET A  46      42.346   5.831  -8.935  1.00  0.00           H  
ATOM    708 2HE  MET A  46      41.455   7.349  -8.658  1.00  0.00           H  
ATOM    709 3HE  MET A  46      43.096   7.145  -7.997  1.00  0.00           H  
ATOM    710  N   ALA A  47      40.420  11.428  -6.015  1.00  0.00           N  
ATOM    711  CA  ALA A  47      41.275  12.618  -6.023  1.00  0.00           C  
ATOM    712  C   ALA A  47      41.020  13.430  -4.768  1.00  0.00           C  
ATOM    713  O   ALA A  47      41.921  14.070  -4.244  1.00  0.00           O  
ATOM    714  CB  ALA A  47      41.032  13.458  -7.269  1.00  0.00           C  
ATOM    715  H   ALA A  47      39.675  11.353  -6.692  1.00  0.00           H  
ATOM    716  HA  ALA A  47      42.318  12.299  -6.024  1.00  0.00           H  
ATOM    717 1HB  ALA A  47      41.665  14.345  -7.237  1.00  0.00           H  
ATOM    718 2HB  ALA A  47      41.274  12.872  -8.156  1.00  0.00           H  
ATOM    719 3HB  ALA A  47      39.988  13.759  -7.306  1.00  0.00           H  
ATOM    720  N   PHE A  48      39.797  13.403  -4.274  1.00  0.00           N  
ATOM    721  CA  PHE A  48      39.483  14.123  -3.052  1.00  0.00           C  
ATOM    722  C   PHE A  48      40.251  13.518  -1.880  1.00  0.00           C  
ATOM    723  O   PHE A  48      40.897  14.230  -1.120  1.00  0.00           O  
ATOM    724  CB  PHE A  48      37.977  14.096  -2.779  1.00  0.00           C  
ATOM    725  CG  PHE A  48      37.569  14.864  -1.554  1.00  0.00           C  
ATOM    726  CD1 PHE A  48      37.544  16.251  -1.565  1.00  0.00           C  
ATOM    727  CD2 PHE A  48      37.212  14.203  -0.389  1.00  0.00           C  
ATOM    728  CE1 PHE A  48      37.169  16.960  -0.440  1.00  0.00           C  
ATOM    729  CE2 PHE A  48      36.835  14.909   0.737  1.00  0.00           C  
ATOM    730  CZ  PHE A  48      36.814  16.289   0.711  1.00  0.00           C  
ATOM    731  H   PHE A  48      39.066  12.882  -4.739  1.00  0.00           H  
ATOM    732  HA  PHE A  48      39.799  15.163  -3.144  1.00  0.00           H  
ATOM    733 1HB  PHE A  48      37.436  14.533  -3.616  1.00  0.00           H  
ATOM    734 2HB  PHE A  48      37.644  13.069  -2.628  1.00  0.00           H  
ATOM    735  HD1 PHE A  48      37.824  16.781  -2.476  1.00  0.00           H  
ATOM    736  HD2 PHE A  48      37.228  13.113  -0.369  1.00  0.00           H  
ATOM    737  HE1 PHE A  48      37.153  18.049  -0.463  1.00  0.00           H  
ATOM    738  HE2 PHE A  48      36.555  14.377   1.646  1.00  0.00           H  
ATOM    739  HZ  PHE A  48      36.519  16.846   1.599  1.00  0.00           H  
ATOM    740  N   SER A  49      40.179  12.201  -1.754  1.00  0.00           N  
ATOM    741  CA  SER A  49      40.914  11.489  -0.715  1.00  0.00           C  
ATOM    742  C   SER A  49      42.416  11.691  -0.880  1.00  0.00           C  
ATOM    743  O   SER A  49      43.145  11.818   0.103  1.00  0.00           O  
ATOM    744  CB  SER A  49      40.571  10.013  -0.747  1.00  0.00           C  
ATOM    745  OG  SER A  49      39.262   9.768  -0.313  1.00  0.00           O  
ATOM    746  H   SER A  49      39.599  11.676  -2.394  1.00  0.00           H  
ATOM    747  HA  SER A  49      40.608  11.761   0.295  1.00  0.00           H  
ATOM    748 1HB  SER A  49      40.679   9.652  -1.770  1.00  0.00           H  
ATOM    749 2HB  SER A  49      41.265   9.479  -0.099  1.00  0.00           H  
ATOM    750  HG  SER A  49      39.182  10.004   0.614  1.00  0.00           H  
ATOM    751  N   ASP A  50      42.870  11.720  -2.128  1.00  0.00           N  
ATOM    752  CA  ASP A  50      44.258  12.050  -2.430  1.00  0.00           C  
ATOM    753  C   ASP A  50      44.620  13.397  -1.819  1.00  0.00           C  
ATOM    754  O   ASP A  50      45.626  13.521  -1.118  1.00  0.00           O  
ATOM    755  CB  ASP A  50      44.495  12.071  -3.943  1.00  0.00           C  
ATOM    756  CG  ASP A  50      44.521  10.695  -4.594  1.00  0.00           C  
ATOM    757  OD1 ASP A  50      44.543   9.721  -3.880  1.00  0.00           O  
ATOM    758  OD2 ASP A  50      44.362  10.624  -5.789  1.00  0.00           O  
ATOM    759  H   ASP A  50      42.238  11.508  -2.887  1.00  0.00           H  
ATOM    760  HA  ASP A  50      44.919  11.307  -1.985  1.00  0.00           H  
ATOM    761 1HB  ASP A  50      43.800  12.715  -4.482  1.00  0.00           H  
ATOM    762 2HB  ASP A  50      45.494  12.507  -3.973  1.00  0.00           H  
ATOM    763  N   LEU A  51      43.798  14.405  -2.086  1.00  0.00           N  
ATOM    764  CA  LEU A  51      44.024  15.742  -1.552  1.00  0.00           C  
ATOM    765  C   LEU A  51      44.159  15.694  -0.035  1.00  0.00           C  
ATOM    766  O   LEU A  51      45.075  16.286   0.535  1.00  0.00           O  
ATOM    767  CB  LEU A  51      42.884  16.683  -1.963  1.00  0.00           C  
ATOM    768  CG  LEU A  51      43.105  18.162  -1.621  1.00  0.00           C  
ATOM    769  CD1 LEU A  51      41.973  19.004  -2.195  1.00  0.00           C  
ATOM    770  CD2 LEU A  51      43.187  18.329  -0.111  1.00  0.00           C  
ATOM    771  H   LEU A  51      42.993  14.239  -2.674  1.00  0.00           H  
ATOM    772  HA  LEU A  51      44.963  16.136  -1.940  1.00  0.00           H  
ATOM    773 1HB  LEU A  51      42.917  16.540  -3.042  1.00  0.00           H  
ATOM    774 2HB  LEU A  51      41.923  16.343  -1.579  1.00  0.00           H  
ATOM    775  HG  LEU A  51      44.067  18.452  -2.042  1.00  0.00           H  
ATOM    776 1HD1 LEU A  51      42.138  20.053  -1.948  1.00  0.00           H  
ATOM    777 2HD1 LEU A  51      41.947  18.888  -3.279  1.00  0.00           H  
ATOM    778 3HD1 LEU A  51      41.024  18.676  -1.772  1.00  0.00           H  
ATOM    779 1HD2 LEU A  51      43.345  19.381   0.130  1.00  0.00           H  
ATOM    780 2HD2 LEU A  51      42.258  17.986   0.345  1.00  0.00           H  
ATOM    781 3HD2 LEU A  51      44.020  17.741   0.276  1.00  0.00           H  
ATOM    782  N   LEU A  52      43.240  14.987   0.612  1.00  0.00           N  
ATOM    783  CA  LEU A  52      43.202  14.931   2.069  1.00  0.00           C  
ATOM    784  C   LEU A  52      44.528  14.449   2.641  1.00  0.00           C  
ATOM    785  O   LEU A  52      44.923  14.845   3.738  1.00  0.00           O  
ATOM    786  CB  LEU A  52      42.058  14.021   2.533  1.00  0.00           C  
ATOM    787  CG  LEU A  52      40.646  14.535   2.224  1.00  0.00           C  
ATOM    788  CD1 LEU A  52      39.610  13.498   2.636  1.00  0.00           C  
ATOM    789  CD2 LEU A  52      40.413  15.849   2.953  1.00  0.00           C  
ATOM    790  H   LEU A  52      42.550  14.473   0.082  1.00  0.00           H  
ATOM    791  HA  LEU A  52      43.041  15.932   2.468  1.00  0.00           H  
ATOM    792 1HB  LEU A  52      42.275  13.141   1.930  1.00  0.00           H  
ATOM    793 2HB  LEU A  52      42.147  13.767   3.590  1.00  0.00           H  
ATOM    794  HG  LEU A  52      40.602  14.736   1.153  1.00  0.00           H  
ATOM    795 1HD1 LEU A  52      38.611  13.872   2.412  1.00  0.00           H  
ATOM    796 2HD1 LEU A  52      39.782  12.574   2.084  1.00  0.00           H  
ATOM    797 3HD1 LEU A  52      39.694  13.305   3.704  1.00  0.00           H  
ATOM    798 1HD2 LEU A  52      39.409  16.215   2.732  1.00  0.00           H  
ATOM    799 2HD2 LEU A  52      40.514  15.693   4.028  1.00  0.00           H  
ATOM    800 3HD2 LEU A  52      41.146  16.585   2.624  1.00  0.00           H  
ATOM    801  N   ILE A  53      45.336  13.452   1.679  1.00  0.00           N  
ATOM    802  CA  ILE A  53      46.510  12.907   2.351  1.00  0.00           C  
ATOM    803  C   ILE A  53      47.553  14.000   2.543  1.00  0.00           C  
ATOM    804  O   ILE A  53      48.515  13.830   3.292  1.00  0.00           O  
ATOM    805  CB  ILE A  53      47.131  11.740   1.564  1.00  0.00           C  
ATOM    806  CG1 ILE A  53      47.852  10.779   2.513  1.00  0.00           C  
ATOM    807  CG2 ILE A  53      48.087  12.262   0.503  1.00  0.00           C  
ATOM    808  CD1 ILE A  53      48.231   9.461   1.878  1.00  0.00           C  
ATOM    809  H   ILE A  53      45.119  13.144   0.742  1.00  0.00           H  
ATOM    810  HA  ILE A  53      46.267  12.577   3.360  1.00  0.00           H  
ATOM    811  HB  ILE A  53      46.335  11.170   1.086  1.00  0.00           H  
ATOM    812 1HG1 ILE A  53      48.751  11.285   2.866  1.00  0.00           H  
ATOM    813 2HG1 ILE A  53      47.186  10.597   3.357  1.00  0.00           H  
ATOM    814 1HG2 ILE A  53      48.518  11.422  -0.044  1.00  0.00           H  
ATOM    815 2HG2 ILE A  53      47.547  12.906  -0.190  1.00  0.00           H  
ATOM    816 3HG2 ILE A  53      48.885  12.831   0.980  1.00  0.00           H  
ATOM    817 1HD1 ILE A  53      48.738   8.834   2.613  1.00  0.00           H  
ATOM    818 2HD1 ILE A  53      47.333   8.954   1.527  1.00  0.00           H  
ATOM    819 3HD1 ILE A  53      48.899   9.641   1.036  1.00  0.00           H  
ATOM    820  N   PHE A  54      47.358  15.124   1.862  1.00  0.00           N  
ATOM    821  CA  PHE A  54      48.329  16.211   1.884  1.00  0.00           C  
ATOM    822  C   PHE A  54      47.907  17.280   2.883  1.00  0.00           C  
ATOM    823  O   PHE A  54      48.354  18.425   2.808  1.00  0.00           O  
ATOM    824  CB  PHE A  54      48.488  16.822   0.490  1.00  0.00           C  
ATOM    825  CG  PHE A  54      49.000  15.856  -0.540  1.00  0.00           C  
ATOM    826  CD1 PHE A  54      48.165  15.380  -1.540  1.00  0.00           C  
ATOM    827  CD2 PHE A  54      50.316  15.421  -0.511  1.00  0.00           C  
ATOM    828  CE1 PHE A  54      48.635  14.491  -2.489  1.00  0.00           C  
ATOM    829  CE2 PHE A  54      50.788  14.533  -1.458  1.00  0.00           C  
ATOM    830  CZ  PHE A  54      49.946  14.068  -2.448  1.00  0.00           C  
ATOM    831  H   PHE A  54      46.516  15.228   1.315  1.00  0.00           H  
ATOM    832  HA  PHE A  54      49.299  15.835   2.209  1.00  0.00           H  
ATOM    833 1HB  PHE A  54      47.528  17.185   0.128  1.00  0.00           H  
ATOM    834 2HB  PHE A  54      49.199  17.647   0.522  1.00  0.00           H  
ATOM    835  HD1 PHE A  54      47.129  15.717  -1.574  1.00  0.00           H  
ATOM    836  HD2 PHE A  54      50.981  15.787   0.272  1.00  0.00           H  
ATOM    837  HE1 PHE A  54      47.968  14.126  -3.269  1.00  0.00           H  
ATOM    838  HE2 PHE A  54      51.826  14.199  -1.424  1.00  0.00           H  
ATOM    839  HZ  PHE A  54      50.317  13.367  -3.193  1.00  0.00           H  
ATOM    840  N   LEU A  55      47.047  16.900   3.821  1.00  0.00           N  
ATOM    841  CA  LEU A  55      46.730  17.751   4.962  1.00  0.00           C  
ATOM    842  C   LEU A  55      47.659  17.434   6.126  1.00  0.00           C  
ATOM    843  O   LEU A  55      47.728  18.184   7.100  1.00  0.00           O  
ATOM    844  CB  LEU A  55      45.263  17.571   5.374  1.00  0.00           C  
ATOM    845  CG  LEU A  55      44.232  17.974   4.313  1.00  0.00           C  
ATOM    846  CD1 LEU A  55      42.823  17.712   4.829  1.00  0.00           C  
ATOM    847  CD2 LEU A  55      44.412  19.443   3.960  1.00  0.00           C  
ATOM    848  H   LEU A  55      46.599  15.997   3.741  1.00  0.00           H  
ATOM    849  HA  LEU A  55      46.893  18.794   4.694  1.00  0.00           H  
ATOM    850 1HB  LEU A  55      45.251  16.492   5.518  1.00  0.00           H  
ATOM    851 2HB  LEU A  55      45.047  18.066   6.321  1.00  0.00           H  
ATOM    852  HG  LEU A  55      44.442  17.388   3.418  1.00  0.00           H  
ATOM    853 1HD1 LEU A  55      42.097  18.001   4.067  1.00  0.00           H  
ATOM    854 2HD1 LEU A  55      42.709  16.651   5.053  1.00  0.00           H  
ATOM    855 3HD1 LEU A  55      42.652  18.295   5.732  1.00  0.00           H  
ATOM    856 1HD2 LEU A  55      43.678  19.728   3.205  1.00  0.00           H  
ATOM    857 2HD2 LEU A  55      44.270  20.053   4.853  1.00  0.00           H  
ATOM    858 3HD2 LEU A  55      45.416  19.603   3.568  1.00  0.00           H  
ATOM    859  N   CYS A  56      48.372  16.319   6.021  1.00  0.00           N  
ATOM    860  CA  CYS A  56      49.354  15.939   7.028  1.00  0.00           C  
ATOM    861  C   CYS A  56      50.765  15.942   6.453  1.00  0.00           C  
ATOM    862  O   CYS A  56      51.742  15.758   7.177  1.00  0.00           O  
ATOM    863  CB  CYS A  56      48.927  14.519   7.398  1.00  0.00           C  
ATOM    864  SG  CYS A  56      49.305  13.271   6.143  1.00  0.00           S  
ATOM    865  H   CYS A  56      48.230  15.718   5.220  1.00  0.00           H  
ATOM    866  HA  CYS A  56      49.319  16.558   7.925  1.00  0.00           H  
ATOM    867 1HB  CYS A  56      49.433  14.196   8.307  1.00  0.00           H  
ATOM    868 2HB  CYS A  56      47.848  14.477   7.548  1.00  0.00           H  
ATOM    869  HG  CYS A  56      48.801  12.241   6.815  1.00  0.00           H  
ATOM    870  N   MET A  57      50.863  16.151   5.143  1.00  0.00           N  
ATOM    871  CA  MET A  57      52.159  16.251   4.464  1.00  0.00           C  
ATOM    872  C   MET A  57      52.931  17.432   4.909  1.00  0.00           C  
ATOM    873  O   MET A  57      54.119  17.331   5.178  1.00  0.00           O  
ATOM    874  CB  MET A  57      51.973  16.313   2.949  1.00  0.00           C  
ATOM    875  CG  MET A  57      53.255  16.129   2.149  1.00  0.00           C  
ATOM    876  SD  MET A  57      53.807  14.413   2.105  1.00  0.00           S  
ATOM    877  CE  MET A  57      55.026  14.416   3.417  1.00  0.00           C  
ATOM    878  H   MET A  57      50.016  16.244   4.603  1.00  0.00           H  
ATOM    879  HA  MET A  57      52.770  15.379   4.699  1.00  0.00           H  
ATOM    880 1HB  MET A  57      51.264  15.531   2.685  1.00  0.00           H  
ATOM    881 2HB  MET A  57      51.540  17.289   2.722  1.00  0.00           H  
ATOM    882 1HG  MET A  57      53.072  16.473   1.131  1.00  0.00           H  
ATOM    883 2HG  MET A  57      54.031  16.744   2.606  1.00  0.00           H  
ATOM    884 1HE  MET A  57      55.460  13.420   3.514  1.00  0.00           H  
ATOM    885 2HE  MET A  57      55.812  15.134   3.181  1.00  0.00           H  
ATOM    886 3HE  MET A  57      54.549  14.696   4.356  1.00  0.00           H  
ATOM    887  N   PRO A  58      52.263  18.564   4.990  1.00  0.00           N  
ATOM    888  CA  PRO A  58      52.928  19.786   5.363  1.00  0.00           C  
ATOM    889  C   PRO A  58      53.120  19.786   6.886  1.00  0.00           C  
ATOM    890  O   PRO A  58      53.977  20.483   7.428  1.00  0.00           O  
ATOM    891  CB  PRO A  58      51.991  20.898   4.879  1.00  0.00           C  
ATOM    892  CG  PRO A  58      50.627  20.307   4.988  1.00  0.00           C  
ATOM    893  CD  PRO A  58      50.792  18.854   4.626  1.00  0.00           C  
ATOM    894  HA  PRO A  58      53.931  19.878   4.920  1.00  0.00           H  
ATOM    895 1HB  PRO A  58      52.084  21.802   5.499  1.00  0.00           H  
ATOM    896 2HB  PRO A  58      52.217  21.191   3.843  1.00  0.00           H  
ATOM    897 1HG  PRO A  58      50.225  20.418   6.005  1.00  0.00           H  
ATOM    898 2HG  PRO A  58      49.922  20.806   4.306  1.00  0.00           H  
ATOM    899 1HD  PRO A  58      50.104  18.206   5.188  1.00  0.00           H  
ATOM    900 2HD  PRO A  58      50.608  18.667   3.558  1.00  0.00           H  
ATOM    901  N   LEU A  59      52.335  18.973   7.577  1.00  0.00           N  
ATOM    902  CA  LEU A  59      52.561  18.758   8.988  1.00  0.00           C  
ATOM    903  C   LEU A  59      53.909  18.104   9.206  1.00  0.00           C  
ATOM    904  O   LEU A  59      54.690  18.609  10.001  1.00  0.00           O  
ATOM    905  CB  LEU A  59      51.440  17.899   9.587  1.00  0.00           C  
ATOM    906  CG  LEU A  59      51.603  17.556  11.074  1.00  0.00           C  
ATOM    907  CD1 LEU A  59      51.574  18.828  11.909  1.00  0.00           C  
ATOM    908  CD2 LEU A  59      50.494  16.605  11.499  1.00  0.00           C  
ATOM    909  H   LEU A  59      51.570  18.497   7.123  1.00  0.00           H  
ATOM    910  HA  LEU A  59      52.582  19.717   9.505  1.00  0.00           H  
ATOM    911 1HB  LEU A  59      50.602  18.582   9.451  1.00  0.00           H  
ATOM    912 2HB  LEU A  59      51.269  16.994   9.004  1.00  0.00           H  
ATOM    913  HG  LEU A  59      52.552  17.031  11.182  1.00  0.00           H  
ATOM    914 1HD1 LEU A  59      51.690  18.575  12.963  1.00  0.00           H  
ATOM    915 2HD1 LEU A  59      52.389  19.484  11.603  1.00  0.00           H  
ATOM    916 3HD1 LEU A  59      50.622  19.338  11.762  1.00  0.00           H  
ATOM    917 1HD2 LEU A  59      50.611  16.361  12.556  1.00  0.00           H  
ATOM    918 2HD2 LEU A  59      49.525  17.080  11.342  1.00  0.00           H  
ATOM    919 3HD2 LEU A  59      50.551  15.690  10.909  1.00  0.00           H  
ATOM    920  N   ASP A  60      54.200  16.999   8.523  1.00  0.00           N  
ATOM    921  CA  ASP A  60      55.540  16.433   8.624  1.00  0.00           C  
ATOM    922  C   ASP A  60      56.610  17.410   8.157  1.00  0.00           C  
ATOM    923  O   ASP A  60      57.666  17.489   8.756  1.00  0.00           O  
ATOM    924  CB  ASP A  60      55.633  15.137   7.817  1.00  0.00           C  
ATOM    925  CG  ASP A  60      56.978  14.430   7.912  1.00  0.00           C  
ATOM    926  OD1 ASP A  60      57.352  14.050   8.996  1.00  0.00           O  
ATOM    927  OD2 ASP A  60      57.546  14.138   6.887  1.00  0.00           O  
ATOM    928  H   ASP A  60      53.516  16.541   7.938  1.00  0.00           H  
ATOM    929  HA  ASP A  60      55.771  16.214   9.668  1.00  0.00           H  
ATOM    930 1HB  ASP A  60      54.835  14.429   8.041  1.00  0.00           H  
ATOM    931 2HB  ASP A  60      55.499  15.529   6.808  1.00  0.00           H  
ATOM    932  N   LEU A  61      56.333  18.161   7.104  1.00  0.00           N  
ATOM    933  CA  LEU A  61      57.316  19.122   6.633  1.00  0.00           C  
ATOM    934  C   LEU A  61      57.706  19.967   7.811  1.00  0.00           C  
ATOM    935  O   LEU A  61      58.876  20.086   8.122  1.00  0.00           O  
ATOM    936  CB  LEU A  61      56.763  19.983   5.491  1.00  0.00           C  
ATOM    937  CG  LEU A  61      57.713  21.071   4.975  1.00  0.00           C  
ATOM    938  CD1 LEU A  61      58.952  20.432   4.360  1.00  0.00           C  
ATOM    939  CD2 LEU A  61      56.990  21.936   3.953  1.00  0.00           C  
ATOM    940  H   LEU A  61      55.452  18.082   6.618  1.00  0.00           H  
ATOM    941  HA  LEU A  61      58.195  18.594   6.265  1.00  0.00           H  
ATOM    942 1HB  LEU A  61      56.631  19.212   4.735  1.00  0.00           H  
ATOM    943 2HB  LEU A  61      55.794  20.414   5.744  1.00  0.00           H  
ATOM    944  HG  LEU A  61      57.974  21.704   5.823  1.00  0.00           H  
ATOM    945 1HD1 LEU A  61      59.621  21.212   3.996  1.00  0.00           H  
ATOM    946 2HD1 LEU A  61      59.467  19.837   5.115  1.00  0.00           H  
ATOM    947 3HD1 LEU A  61      58.657  19.792   3.530  1.00  0.00           H  
ATOM    948 1HD2 LEU A  61      57.666  22.709   3.587  1.00  0.00           H  
ATOM    949 2HD2 LEU A  61      56.660  21.316   3.119  1.00  0.00           H  
ATOM    950 3HD2 LEU A  61      56.124  22.404   4.421  1.00  0.00           H  
ATOM    951  N   VAL A  62      56.718  20.556   8.469  1.00  0.00           N  
ATOM    952  CA  VAL A  62      56.988  21.483   9.549  1.00  0.00           C  
ATOM    953  C   VAL A  62      57.794  20.802  10.625  1.00  0.00           C  
ATOM    954  O   VAL A  62      58.690  21.413  11.202  1.00  0.00           O  
ATOM    955  CB  VAL A  62      55.693  22.046  10.163  1.00  0.00           C  
ATOM    956  CG1 VAL A  62      55.996  22.793  11.453  1.00  0.00           C  
ATOM    957  CG2 VAL A  62      54.987  22.960   9.174  1.00  0.00           C  
ATOM    958  H   VAL A  62      55.759  20.359   8.220  1.00  0.00           H  
ATOM    959  HA  VAL A  62      57.600  22.320   9.209  1.00  0.00           H  
ATOM    960  HB  VAL A  62      55.013  21.220  10.373  1.00  0.00           H  
ATOM    961 1HG1 VAL A  62      55.069  23.184  11.873  1.00  0.00           H  
ATOM    962 2HG1 VAL A  62      56.460  22.113  12.168  1.00  0.00           H  
ATOM    963 3HG1 VAL A  62      56.676  23.619  11.244  1.00  0.00           H  
ATOM    964 1HG2 VAL A  62      54.074  23.347   9.623  1.00  0.00           H  
ATOM    965 2HG2 VAL A  62      55.645  23.789   8.912  1.00  0.00           H  
ATOM    966 3HG2 VAL A  62      54.737  22.397   8.273  1.00  0.00           H  
ATOM    967  N   ARG A  63      57.456  19.547  10.909  1.00  0.00           N  
ATOM    968  CA  ARG A  63      58.147  18.736  11.898  1.00  0.00           C  
ATOM    969  C   ARG A  63      59.597  18.499  11.496  1.00  0.00           C  
ATOM    970  O   ARG A  63      60.449  18.338  12.361  1.00  0.00           O  
ATOM    971  CB  ARG A  63      57.422  17.427  12.174  1.00  0.00           C  
ATOM    972  CG  ARG A  63      56.022  17.580  12.748  1.00  0.00           C  
ATOM    973  CD  ARG A  63      55.986  17.884  14.201  1.00  0.00           C  
ATOM    974  NE  ARG A  63      56.227  19.279  14.532  1.00  0.00           N  
ATOM    975  CZ  ARG A  63      55.357  20.282  14.296  1.00  0.00           C  
ATOM    976  NH1 ARG A  63      54.210  20.056  13.697  1.00  0.00           N  
ATOM    977  NH2 ARG A  63      55.700  21.505  14.662  1.00  0.00           N  
ATOM    978  H   ARG A  63      56.675  19.150  10.405  1.00  0.00           H  
ATOM    979  HA  ARG A  63      58.171  19.261  12.854  1.00  0.00           H  
ATOM    980 1HB  ARG A  63      57.366  16.890  11.228  1.00  0.00           H  
ATOM    981 2HB  ARG A  63      58.037  16.864  12.876  1.00  0.00           H  
ATOM    982 1HG  ARG A  63      55.518  18.393  12.223  1.00  0.00           H  
ATOM    983 2HG  ARG A  63      55.477  16.650  12.585  1.00  0.00           H  
ATOM    984 1HD  ARG A  63      55.005  17.620  14.594  1.00  0.00           H  
ATOM    985 2HD  ARG A  63      56.751  17.294  14.706  1.00  0.00           H  
ATOM    986  HE  ARG A  63      57.031  19.710  14.966  1.00  0.00           H  
ATOM    987 1HH1 ARG A  63      53.969  19.119  13.406  1.00  0.00           H  
ATOM    988 2HH1 ARG A  63      53.572  20.821  13.528  1.00  0.00           H  
ATOM    989 1HH2 ARG A  63      56.595  21.663  15.106  1.00  0.00           H  
ATOM    990 2HH2 ARG A  63      55.068  22.274  14.497  1.00  0.00           H  
ATOM    991  N   LEU A  64      59.874  18.453  10.195  1.00  0.00           N  
ATOM    992  CA  LEU A  64      61.233  18.246   9.722  1.00  0.00           C  
ATOM    993  C   LEU A  64      62.018  19.500   9.945  1.00  0.00           C  
ATOM    994  O   LEU A  64      63.160  19.422  10.384  1.00  0.00           O  
ATOM    995  CB  LEU A  64      61.250  17.853   8.239  1.00  0.00           C  
ATOM    996  CG  LEU A  64      60.634  16.485   7.918  1.00  0.00           C  
ATOM    997  CD1 LEU A  64      60.365  16.371   6.424  1.00  0.00           C  
ATOM    998  CD2 LEU A  64      61.572  15.382   8.384  1.00  0.00           C  
ATOM    999  H   LEU A  64      59.131  18.564   9.522  1.00  0.00           H  
ATOM   1000  HA  LEU A  64      61.701  17.446  10.295  1.00  0.00           H  
ATOM   1001 1HB  LEU A  64      60.624  18.649   7.838  1.00  0.00           H  
ATOM   1002 2HB  LEU A  64      62.251  17.929   7.813  1.00  0.00           H  
ATOM   1003  HG  LEU A  64      59.711  16.403   8.494  1.00  0.00           H  
ATOM   1004 1HD1 LEU A  64      59.928  15.397   6.206  1.00  0.00           H  
ATOM   1005 2HD1 LEU A  64      59.673  17.156   6.118  1.00  0.00           H  
ATOM   1006 3HD1 LEU A  64      61.301  16.479   5.877  1.00  0.00           H  
ATOM   1007 1HD2 LEU A  64      61.133  14.411   8.156  1.00  0.00           H  
ATOM   1008 2HD2 LEU A  64      62.529  15.478   7.870  1.00  0.00           H  
ATOM   1009 3HD2 LEU A  64      61.729  15.467   9.459  1.00  0.00           H  
ATOM   1010  N   TRP A  65      61.406  20.654   9.654  1.00  0.00           N  
ATOM   1011  CA  TRP A  65      62.017  21.984   9.906  1.00  0.00           C  
ATOM   1012  C   TRP A  65      62.120  22.326  11.372  1.00  0.00           C  
ATOM   1013  O   TRP A  65      62.939  23.155  11.719  1.00  0.00           O  
ATOM   1014  CB  TRP A  65      61.219  23.080   9.197  1.00  0.00           C  
ATOM   1015  CG  TRP A  65      61.394  23.079   7.708  1.00  0.00           C  
ATOM   1016  CD1 TRP A  65      62.374  22.448   7.003  1.00  0.00           C  
ATOM   1017  CD2 TRP A  65      60.567  23.741   6.744  1.00  0.00           C  
ATOM   1018  CE2 TRP A  65      61.104  23.466   5.475  1.00  0.00           C  
ATOM   1019  CE3 TRP A  65      59.419  24.539   6.833  1.00  0.00           C  
ATOM   1020  NE1 TRP A  65      62.211  22.675   5.659  1.00  0.00           N  
ATOM   1021  CZ2 TRP A  65      60.544  23.958   4.306  1.00  0.00           C  
ATOM   1022  CZ3 TRP A  65      58.856  25.031   5.661  1.00  0.00           C  
ATOM   1023  CH2 TRP A  65      59.402  24.748   4.435  1.00  0.00           C  
ATOM   1024  H   TRP A  65      60.485  20.606   9.245  1.00  0.00           H  
ATOM   1025  HA  TRP A  65      63.039  21.998   9.529  1.00  0.00           H  
ATOM   1026 1HB  TRP A  65      60.153  22.953   9.386  1.00  0.00           H  
ATOM   1027 2HB  TRP A  65      61.536  24.061   9.549  1.00  0.00           H  
ATOM   1028  HD1 TRP A  65      63.108  21.884   7.576  1.00  0.00           H  
ATOM   1029  HE1 TRP A  65      62.807  22.319   4.926  1.00  0.00           H  
ATOM   1030  HE3 TRP A  65      58.944  24.792   7.780  1.00  0.00           H  
ATOM   1031  HZ2 TRP A  65      61.009  23.709   3.353  1.00  0.00           H  
ATOM   1032  HZ3 TRP A  65      57.963  25.652   5.744  1.00  0.00           H  
ATOM   1033  HH2 TRP A  65      58.929  25.154   3.540  1.00  0.00           H  
ATOM   1034  N   GLN A  66      61.311  21.714  12.224  1.00  0.00           N  
ATOM   1035  CA  GLN A  66      61.529  21.772  13.663  1.00  0.00           C  
ATOM   1036  C   GLN A  66      62.602  20.773  14.082  1.00  0.00           C  
ATOM   1037  O   GLN A  66      63.358  21.017  15.021  1.00  0.00           O  
ATOM   1038  CB  GLN A  66      60.229  21.486  14.419  1.00  0.00           C  
ATOM   1039  CG  GLN A  66      60.338  21.644  15.927  1.00  0.00           C  
ATOM   1040  CD  GLN A  66      59.018  21.395  16.631  1.00  0.00           C  
ATOM   1041  NE2 GLN A  66      58.960  21.735  17.914  1.00  0.00           N  
ATOM   1042  OE1 GLN A  66      58.059  20.905  16.028  1.00  0.00           O  
ATOM   1043  H   GLN A  66      60.522  21.194  11.866  1.00  0.00           H  
ATOM   1044  HA  GLN A  66      61.895  22.760  13.939  1.00  0.00           H  
ATOM   1045 1HB  GLN A  66      59.480  22.175  14.030  1.00  0.00           H  
ATOM   1046 2HB  GLN A  66      59.942  20.463  14.177  1.00  0.00           H  
ATOM   1047 1HG  GLN A  66      61.125  21.171  16.513  1.00  0.00           H  
ATOM   1048 2HG  GLN A  66      60.512  22.720  15.888  1.00  0.00           H  
ATOM   1049 1HE2 GLN A  66      58.115  21.594  18.432  1.00  0.00           H  
ATOM   1050 2HE2 GLN A  66      59.760  22.131  18.363  1.00  0.00           H  
ATOM   1051  N   TYR A  67      62.671  19.651  13.383  1.00  0.00           N  
ATOM   1052  CA  TYR A  67      63.540  18.492  13.540  1.00  0.00           C  
ATOM   1053  C   TYR A  67      63.023  17.590  14.654  1.00  0.00           C  
ATOM   1054  O   TYR A  67      63.133  16.366  14.578  1.00  0.00           O  
ATOM   1055  CB  TYR A  67      64.977  18.928  13.836  1.00  0.00           C  
ATOM   1056  CG  TYR A  67      65.966  17.785  13.891  1.00  0.00           C  
ATOM   1057  CD1 TYR A  67      66.355  17.123  12.735  1.00  0.00           C  
ATOM   1058  CD2 TYR A  67      66.509  17.372  15.098  1.00  0.00           C  
ATOM   1059  CE1 TYR A  67      67.257  16.078  12.780  1.00  0.00           C  
ATOM   1060  CE2 TYR A  67      67.412  16.328  15.155  1.00  0.00           C  
ATOM   1061  CZ  TYR A  67      67.784  15.684  13.993  1.00  0.00           C  
ATOM   1062  OH  TYR A  67      68.685  14.645  14.044  1.00  0.00           O  
ATOM   1063  H   TYR A  67      62.004  19.667  12.624  1.00  0.00           H  
ATOM   1064  HA  TYR A  67      63.539  17.892  12.630  1.00  0.00           H  
ATOM   1065 1HB  TYR A  67      65.270  19.625  13.050  1.00  0.00           H  
ATOM   1066 2HB  TYR A  67      64.965  19.445  14.795  1.00  0.00           H  
ATOM   1067  HD1 TYR A  67      65.934  17.439  11.780  1.00  0.00           H  
ATOM   1068  HD2 TYR A  67      66.210  17.885  16.012  1.00  0.00           H  
ATOM   1069  HE1 TYR A  67      67.554  15.567  11.864  1.00  0.00           H  
ATOM   1070  HE2 TYR A  67      67.827  16.018  16.114  1.00  0.00           H  
ATOM   1071  HH  TYR A  67      68.988  14.454  14.934  1.00  0.00           H  
ATOM   1072  N   ARG A  68      62.456  18.202  15.689  1.00  0.00           N  
ATOM   1073  CA  ARG A  68      61.757  17.459  16.730  1.00  0.00           C  
ATOM   1074  C   ARG A  68      60.802  16.453  16.100  1.00  0.00           C  
ATOM   1075  O   ARG A  68      60.070  16.779  15.165  1.00  0.00           O  
ATOM   1076  CB  ARG A  68      61.047  18.369  17.720  1.00  0.00           C  
ATOM   1077  CG  ARG A  68      60.328  17.650  18.850  1.00  0.00           C  
ATOM   1078  CD  ARG A  68      59.547  18.541  19.745  1.00  0.00           C  
ATOM   1079  NE  ARG A  68      58.862  17.856  20.830  1.00  0.00           N  
ATOM   1080  CZ  ARG A  68      58.059  18.457  21.728  1.00  0.00           C  
ATOM   1081  NH1 ARG A  68      57.865  19.757  21.701  1.00  0.00           N  
ATOM   1082  NH2 ARG A  68      57.487  17.708  22.655  1.00  0.00           N  
ATOM   1083  H   ARG A  68      62.513  19.208  15.757  1.00  0.00           H  
ATOM   1084  HA  ARG A  68      62.466  16.882  17.325  1.00  0.00           H  
ATOM   1085 1HB  ARG A  68      61.800  19.035  18.139  1.00  0.00           H  
ATOM   1086 2HB  ARG A  68      60.323  18.954  17.152  1.00  0.00           H  
ATOM   1087 1HG  ARG A  68      59.642  16.922  18.418  1.00  0.00           H  
ATOM   1088 2HG  ARG A  68      61.072  17.131  19.457  1.00  0.00           H  
ATOM   1089 1HD  ARG A  68      60.220  19.270  20.195  1.00  0.00           H  
ATOM   1090 2HD  ARG A  68      58.791  19.059  19.156  1.00  0.00           H  
ATOM   1091  HE  ARG A  68      58.869  16.875  21.080  1.00  0.00           H  
ATOM   1092 1HH1 ARG A  68      58.323  20.318  20.997  1.00  0.00           H  
ATOM   1093 2HH1 ARG A  68      57.260  20.190  22.383  1.00  0.00           H  
ATOM   1094 1HH2 ARG A  68      57.661  16.712  22.673  1.00  0.00           H  
ATOM   1095 2HH2 ARG A  68      56.881  18.133  23.341  1.00  0.00           H  
ATOM   1096  N   PRO A  69      60.812  15.230  16.617  1.00  0.00           N  
ATOM   1097  CA  PRO A  69      59.964  14.167  16.090  1.00  0.00           C  
ATOM   1098  C   PRO A  69      58.513  14.617  15.976  1.00  0.00           C  
ATOM   1099  O   PRO A  69      57.945  14.641  14.884  1.00  0.00           O  
ATOM   1100  CB  PRO A  69      60.134  13.022  17.094  1.00  0.00           C  
ATOM   1101  CG  PRO A  69      61.514  13.199  17.629  1.00  0.00           C  
ATOM   1102  CD  PRO A  69      61.722  14.688  17.712  1.00  0.00           C  
ATOM   1103  HA  PRO A  69      60.248  13.865  15.071  1.00  0.00           H  
ATOM   1104 1HB  PRO A  69      59.385  13.077  17.898  1.00  0.00           H  
ATOM   1105 2HB  PRO A  69      60.016  12.042  16.610  1.00  0.00           H  
ATOM   1106 1HG  PRO A  69      61.621  12.729  18.617  1.00  0.00           H  
ATOM   1107 2HG  PRO A  69      62.259  12.732  16.968  1.00  0.00           H  
ATOM   1108 1HD  PRO A  69      61.441  15.092  18.695  1.00  0.00           H  
ATOM   1109 2HD  PRO A  69      62.771  14.972  17.536  1.00  0.00           H  
ATOM   1110  N   TRP A  70      57.918  14.974  17.109  1.00  0.00           N  
ATOM   1111  CA  TRP A  70      56.541  15.453  17.134  1.00  0.00           C  
ATOM   1112  C   TRP A  70      56.340  16.476  18.244  1.00  0.00           C  
ATOM   1113  O   TRP A  70      56.614  16.202  19.413  1.00  0.00           O  
ATOM   1114  CB  TRP A  70      55.572  14.284  17.315  1.00  0.00           C  
ATOM   1115  CG  TRP A  70      55.425  13.432  16.091  1.00  0.00           C  
ATOM   1116  CD1 TRP A  70      55.902  12.168  15.916  1.00  0.00           C  
ATOM   1117  CD2 TRP A  70      54.759  13.783  14.872  1.00  0.00           C  
ATOM   1118  CE2 TRP A  70      54.871  12.682  14.003  1.00  0.00           C  
ATOM   1119  CE3 TRP A  70      54.075  14.923  14.432  1.00  0.00           C  
ATOM   1120  NE1 TRP A  70      55.576  11.707  14.664  1.00  0.00           N  
ATOM   1121  CZ2 TRP A  70      54.332  12.685  12.727  1.00  0.00           C  
ATOM   1122  CZ3 TRP A  70      53.534  14.925  13.152  1.00  0.00           C  
ATOM   1123  CH2 TRP A  70      53.658  13.838  12.325  1.00  0.00           C  
ATOM   1124  H   TRP A  70      58.433  14.911  17.976  1.00  0.00           H  
ATOM   1125  HA  TRP A  70      56.308  15.959  16.198  1.00  0.00           H  
ATOM   1126 1HB  TRP A  70      55.917  13.627  18.113  1.00  0.00           H  
ATOM   1127 2HB  TRP A  70      54.576  14.657  17.557  1.00  0.00           H  
ATOM   1128  HD1 TRP A  70      56.446  11.727  16.750  1.00  0.00           H  
ATOM   1129  HE1 TRP A  70      55.816  10.801  14.290  1.00  0.00           H  
ATOM   1130  HE3 TRP A  70      53.945  15.812  15.049  1.00  0.00           H  
ATOM   1131  HZ2 TRP A  70      54.454  11.800  12.103  1.00  0.00           H  
ATOM   1132  HZ3 TRP A  70      53.005  15.820  12.821  1.00  0.00           H  
ATOM   1133  HH2 TRP A  70      53.218  13.880  11.327  1.00  0.00           H  
ATOM   1134  N   ASN A  71      55.860  17.658  17.873  1.00  0.00           N  
ATOM   1135  CA  ASN A  71      55.762  18.760  18.819  1.00  0.00           C  
ATOM   1136  C   ASN A  71      54.792  18.370  19.941  1.00  0.00           C  
ATOM   1137  O   ASN A  71      55.015  18.747  21.087  1.00  0.00           O  
ATOM   1138  CB  ASN A  71      55.323  20.047  18.145  1.00  0.00           C  
ATOM   1139  CG  ASN A  71      55.429  21.260  19.028  1.00  0.00           C  
ATOM   1140  ND2 ASN A  71      54.292  21.816  19.360  1.00  0.00           N  
ATOM   1141  OD1 ASN A  71      56.520  21.642  19.464  1.00  0.00           O  
ATOM   1142  H   ASN A  71      55.559  17.802  16.919  1.00  0.00           H  
ATOM   1143  HA  ASN A  71      56.736  18.948  19.272  1.00  0.00           H  
ATOM   1144 1HB  ASN A  71      55.676  20.302  17.145  1.00  0.00           H  
ATOM   1145 2HB  ASN A  71      54.279  19.739  18.093  1.00  0.00           H  
ATOM   1146 1HD2 ASN A  71      54.285  22.628  19.945  1.00  0.00           H  
ATOM   1147 2HD2 ASN A  71      53.431  21.432  19.028  1.00  0.00           H  
ATOM   1148  N   PHE A  72      53.739  17.616  19.641  1.00  0.00           N  
ATOM   1149  CA  PHE A  72      52.865  17.148  20.712  1.00  0.00           C  
ATOM   1150  C   PHE A  72      52.902  15.646  20.854  1.00  0.00           C  
ATOM   1151  O   PHE A  72      51.883  15.034  21.236  1.00  0.00           O  
ATOM   1152  CB  PHE A  72      51.426  17.608  20.468  1.00  0.00           C  
ATOM   1153  CG  PHE A  72      51.253  19.100  20.504  1.00  0.00           C  
ATOM   1154  CD1 PHE A  72      50.865  19.795  19.369  1.00  0.00           C  
ATOM   1155  CD2 PHE A  72      51.478  19.811  21.673  1.00  0.00           C  
ATOM   1156  CE1 PHE A  72      50.706  21.168  19.400  1.00  0.00           C  
ATOM   1157  CE2 PHE A  72      51.318  21.183  21.709  1.00  0.00           C  
ATOM   1158  CZ  PHE A  72      50.932  21.862  20.570  1.00  0.00           C  
ATOM   1159  H   PHE A  72      53.530  17.358  18.687  1.00  0.00           H  
ATOM   1160  HA  PHE A  72      53.203  17.552  21.667  1.00  0.00           H  
ATOM   1161 1HB  PHE A  72      51.088  17.279  19.487  1.00  0.00           H  
ATOM   1162 2HB  PHE A  72      50.768  17.200  21.233  1.00  0.00           H  
ATOM   1163  HD1 PHE A  72      50.685  19.246  18.443  1.00  0.00           H  
ATOM   1164  HD2 PHE A  72      51.784  19.274  22.572  1.00  0.00           H  
ATOM   1165  HE1 PHE A  72      50.400  21.702  18.500  1.00  0.00           H  
ATOM   1166  HE2 PHE A  72      51.498  21.730  22.633  1.00  0.00           H  
ATOM   1167  HZ  PHE A  72      50.807  22.943  20.596  1.00  0.00           H  
ATOM   1168  N   GLY A  73      54.040  15.036  20.548  1.00  0.00           N  
ATOM   1169  CA  GLY A  73      54.133  13.600  20.695  1.00  0.00           C  
ATOM   1170  C   GLY A  73      53.017  12.805  20.031  1.00  0.00           C  
ATOM   1171  O   GLY A  73      52.763  12.935  18.840  1.00  0.00           O  
ATOM   1172  H   GLY A  73      54.842  15.550  20.214  1.00  0.00           H  
ATOM   1173 1HA  GLY A  73      55.071  13.257  20.258  1.00  0.00           H  
ATOM   1174 2HA  GLY A  73      54.114  13.349  21.755  1.00  0.00           H  
ATOM   1175  N   ASP A  74      52.334  11.952  20.795  1.00  0.00           N  
ATOM   1176  CA  ASP A  74      51.282  11.116  20.222  1.00  0.00           C  
ATOM   1177  C   ASP A  74      50.133  11.843  19.585  1.00  0.00           C  
ATOM   1178  O   ASP A  74      49.454  11.258  18.742  1.00  0.00           O  
ATOM   1179  CB  ASP A  74      50.726  10.183  21.301  1.00  0.00           C  
ATOM   1180  CG  ASP A  74      51.651   9.035  21.678  1.00  0.00           C  
ATOM   1181  OD1 ASP A  74      52.611   8.816  20.978  1.00  0.00           O  
ATOM   1182  OD2 ASP A  74      51.483   8.488  22.742  1.00  0.00           O  
ATOM   1183  H   ASP A  74      52.539  11.876  21.781  1.00  0.00           H  
ATOM   1184  HA  ASP A  74      51.689  10.516  19.407  1.00  0.00           H  
ATOM   1185 1HB  ASP A  74      50.408  10.705  22.204  1.00  0.00           H  
ATOM   1186 2HB  ASP A  74      49.851   9.789  20.781  1.00  0.00           H  
ATOM   1187  N   LEU A  75      49.904  13.100  19.946  1.00  0.00           N  
ATOM   1188  CA  LEU A  75      48.764  13.806  19.372  1.00  0.00           C  
ATOM   1189  C   LEU A  75      48.980  13.962  17.878  1.00  0.00           C  
ATOM   1190  O   LEU A  75      48.176  13.457  17.085  1.00  0.00           O  
ATOM   1191  CB  LEU A  75      48.574  15.173  20.042  1.00  0.00           C  
ATOM   1192  CG  LEU A  75      47.465  16.046  19.440  1.00  0.00           C  
ATOM   1193  CD1 LEU A  75      46.114  15.367  19.615  1.00  0.00           C  
ATOM   1194  CD2 LEU A  75      47.473  17.412  20.109  1.00  0.00           C  
ATOM   1195  H   LEU A  75      50.498  13.579  20.608  1.00  0.00           H  
ATOM   1196  HA  LEU A  75      47.858  13.218  19.520  1.00  0.00           H  
ATOM   1197 1HB  LEU A  75      48.289  14.844  21.040  1.00  0.00           H  
ATOM   1198 2HB  LEU A  75      49.509  15.730  20.095  1.00  0.00           H  
ATOM   1199  HG  LEU A  75      47.702  16.189  18.385  1.00  0.00           H  
ATOM   1200 1HD1 LEU A  75      45.332  15.993  19.184  1.00  0.00           H  
ATOM   1201 2HD1 LEU A  75      46.122  14.401  19.109  1.00  0.00           H  
ATOM   1202 3HD1 LEU A  75      45.915  15.219  20.676  1.00  0.00           H  
ATOM   1203 1HD2 LEU A  75      46.685  18.032  19.680  1.00  0.00           H  
ATOM   1204 2HD2 LEU A  75      47.301  17.295  21.179  1.00  0.00           H  
ATOM   1205 3HD2 LEU A  75      48.439  17.891  19.948  1.00  0.00           H  
ATOM   1206  N   LEU A  76      50.060  14.639  17.493  1.00  0.00           N  
ATOM   1207  CA  LEU A  76      50.298  14.897  16.087  1.00  0.00           C  
ATOM   1208  C   LEU A  76      50.690  13.635  15.341  1.00  0.00           C  
ATOM   1209  O   LEU A  76      50.366  13.478  14.182  1.00  0.00           O  
ATOM   1210  CB  LEU A  76      51.383  15.969  15.927  1.00  0.00           C  
ATOM   1211  CG  LEU A  76      50.998  17.368  16.423  1.00  0.00           C  
ATOM   1212  CD1 LEU A  76      52.186  18.313  16.296  1.00  0.00           C  
ATOM   1213  CD2 LEU A  76      49.811  17.883  15.622  1.00  0.00           C  
ATOM   1214  H   LEU A  76      50.724  14.981  18.174  1.00  0.00           H  
ATOM   1215  HA  LEU A  76      49.379  15.250  15.621  1.00  0.00           H  
ATOM   1216 1HB  LEU A  76      52.150  15.542  16.572  1.00  0.00           H  
ATOM   1217 2HB  LEU A  76      51.755  16.017  14.904  1.00  0.00           H  
ATOM   1218  HG  LEU A  76      50.681  17.267  17.462  1.00  0.00           H  
ATOM   1219 1HD1 LEU A  76      51.903  19.303  16.652  1.00  0.00           H  
ATOM   1220 2HD1 LEU A  76      53.015  17.937  16.896  1.00  0.00           H  
ATOM   1221 3HD1 LEU A  76      52.491  18.375  15.252  1.00  0.00           H  
ATOM   1222 1HD2 LEU A  76      49.538  18.877  15.977  1.00  0.00           H  
ATOM   1223 2HD2 LEU A  76      50.079  17.934  14.567  1.00  0.00           H  
ATOM   1224 3HD2 LEU A  76      48.965  17.207  15.750  1.00  0.00           H  
ATOM   1225  N   CYS A  77      51.376  12.730  16.031  1.00  0.00           N  
ATOM   1226  CA  CYS A  77      51.782  11.438  15.503  1.00  0.00           C  
ATOM   1227  C   CYS A  77      50.581  10.708  15.022  1.00  0.00           C  
ATOM   1228  O   CYS A  77      50.536  10.276  13.868  1.00  0.00           O  
ATOM   1229  CB  CYS A  77      52.394  10.730  16.713  1.00  0.00           C  
ATOM   1230  SG  CYS A  77      53.416   9.295  16.302  1.00  0.00           S  
ATOM   1231  H   CYS A  77      51.621  12.974  16.981  1.00  0.00           H  
ATOM   1232  HA  CYS A  77      52.546  11.507  14.728  1.00  0.00           H  
ATOM   1233 1HB  CYS A  77      53.041  11.413  17.263  1.00  0.00           H  
ATOM   1234 2HB  CYS A  77      51.608  10.362  17.371  1.00  0.00           H  
ATOM   1235  N   LYS A  78      49.603  10.557  15.906  1.00  0.00           N  
ATOM   1236  CA  LYS A  78      48.457   9.715  15.608  1.00  0.00           C  
ATOM   1237  C   LYS A  78      47.557  10.408  14.611  1.00  0.00           C  
ATOM   1238  O   LYS A  78      46.951   9.742  13.785  1.00  0.00           O  
ATOM   1239  CB  LYS A  78      47.679   9.376  16.882  1.00  0.00           C  
ATOM   1240  CG  LYS A  78      48.410   8.442  17.835  1.00  0.00           C  
ATOM   1241  CD  LYS A  78      47.650   8.281  19.144  1.00  0.00           C  
ATOM   1242  CE  LYS A  78      48.272   7.201  20.016  1.00  0.00           C  
ATOM   1243  NZ  LYS A  78      47.432   6.895  21.206  1.00  0.00           N  
ATOM   1244  H   LYS A  78      49.650  11.028  16.798  1.00  0.00           H  
ATOM   1245  HA  LYS A  78      48.792   8.781  15.153  1.00  0.00           H  
ATOM   1246 1HB  LYS A  78      47.469  10.320  17.387  1.00  0.00           H  
ATOM   1247 2HB  LYS A  78      46.741   8.916  16.571  1.00  0.00           H  
ATOM   1248 1HG  LYS A  78      48.515   7.468  17.354  1.00  0.00           H  
ATOM   1249 2HG  LYS A  78      49.398   8.855  18.037  1.00  0.00           H  
ATOM   1250 1HD  LYS A  78      47.669   9.234  19.675  1.00  0.00           H  
ATOM   1251 2HD  LYS A  78      46.619   8.014  18.916  1.00  0.00           H  
ATOM   1252 1HE  LYS A  78      48.389   6.301  19.415  1.00  0.00           H  
ATOM   1253 2HE  LYS A  78      49.251   7.548  20.344  1.00  0.00           H  
ATOM   1254 1HZ  LYS A  78      47.878   6.176  21.758  1.00  0.00           H  
ATOM   1255 2HZ  LYS A  78      47.323   7.730  21.766  1.00  0.00           H  
ATOM   1256 3HZ  LYS A  78      46.524   6.573  20.903  1.00  0.00           H  
ATOM   1257  N   LEU A  79      47.472  11.734  14.677  1.00  0.00           N  
ATOM   1258  CA  LEU A  79      46.642  12.490  13.736  1.00  0.00           C  
ATOM   1259  C   LEU A  79      47.190  12.279  12.363  1.00  0.00           C  
ATOM   1260  O   LEU A  79      46.447  12.014  11.428  1.00  0.00           O  
ATOM   1261  CB  LEU A  79      46.611  13.983  14.084  1.00  0.00           C  
ATOM   1262  CG  LEU A  79      45.782  14.347  15.322  1.00  0.00           C  
ATOM   1263  CD1 LEU A  79      46.031  15.799  15.709  1.00  0.00           C  
ATOM   1264  CD2 LEU A  79      44.306  14.113  15.034  1.00  0.00           C  
ATOM   1265  H   LEU A  79      47.988  12.235  15.387  1.00  0.00           H  
ATOM   1266  HA  LEU A  79      45.621  12.111  13.766  1.00  0.00           H  
ATOM   1267 1HB  LEU A  79      47.669  14.141  14.283  1.00  0.00           H  
ATOM   1268 2HB  LEU A  79      46.306  14.589  13.231  1.00  0.00           H  
ATOM   1269  HG  LEU A  79      46.078  13.668  16.122  1.00  0.00           H  
ATOM   1270 1HD1 LEU A  79      45.439  16.049  16.589  1.00  0.00           H  
ATOM   1271 2HD1 LEU A  79      47.089  15.939  15.933  1.00  0.00           H  
ATOM   1272 3HD1 LEU A  79      45.746  16.450  14.884  1.00  0.00           H  
ATOM   1273 1HD2 LEU A  79      43.719  14.372  15.916  1.00  0.00           H  
ATOM   1274 2HD2 LEU A  79      43.996  14.734  14.195  1.00  0.00           H  
ATOM   1275 3HD2 LEU A  79      44.146  13.063  14.788  1.00  0.00           H  
ATOM   1276  N   PHE A  80      48.511  12.405  12.272  1.00  0.00           N  
ATOM   1277  CA  PHE A  80      49.261  12.268  11.033  1.00  0.00           C  
ATOM   1278  C   PHE A  80      48.984  10.879  10.408  1.00  0.00           C  
ATOM   1279  O   PHE A  80      48.462  10.812   9.293  1.00  0.00           O  
ATOM   1280  CB  PHE A  80      50.757  12.462  11.287  1.00  0.00           C  
ATOM   1281  CG  PHE A  80      51.618  12.172  10.091  1.00  0.00           C  
ATOM   1282  CD1 PHE A  80      51.808  13.132   9.107  1.00  0.00           C  
ATOM   1283  CD2 PHE A  80      52.240  10.942   9.946  1.00  0.00           C  
ATOM   1284  CE1 PHE A  80      52.599  12.866   8.006  1.00  0.00           C  
ATOM   1285  CE2 PHE A  80      53.032  10.674   8.847  1.00  0.00           C  
ATOM   1286  CZ  PHE A  80      53.212  11.638   7.875  1.00  0.00           C  
ATOM   1287  H   PHE A  80      49.007  12.607  13.128  1.00  0.00           H  
ATOM   1288  HA  PHE A  80      48.930  13.019  10.314  1.00  0.00           H  
ATOM   1289 1HB  PHE A  80      50.958  13.493  11.574  1.00  0.00           H  
ATOM   1290 2HB  PHE A  80      51.091  11.794  12.080  1.00  0.00           H  
ATOM   1291  HD1 PHE A  80      51.324  14.103   9.210  1.00  0.00           H  
ATOM   1292  HD2 PHE A  80      52.098  10.180  10.714  1.00  0.00           H  
ATOM   1293  HE1 PHE A  80      52.739  13.629   7.239  1.00  0.00           H  
ATOM   1294  HE2 PHE A  80      53.517   9.703   8.747  1.00  0.00           H  
ATOM   1295  HZ  PHE A  80      53.836  11.428   7.008  1.00  0.00           H  
ATOM   1296  N   GLN A  81      49.299   9.796  11.123  1.00  0.00           N  
ATOM   1297  CA  GLN A  81      49.059   8.460  10.605  1.00  0.00           C  
ATOM   1298  C   GLN A  81      47.609   8.121  10.302  1.00  0.00           C  
ATOM   1299  O   GLN A  81      47.329   7.412   9.347  1.00  0.00           O  
ATOM   1300  CB  GLN A  81      49.604   7.430  11.598  1.00  0.00           C  
ATOM   1301  CG  GLN A  81      49.541   5.995  11.105  1.00  0.00           C  
ATOM   1302  CD  GLN A  81      50.101   5.840   9.703  1.00  0.00           C  
ATOM   1303  NE2 GLN A  81      51.103   6.647   9.374  1.00  0.00           N  
ATOM   1304  OE1 GLN A  81      49.640   5.000   8.925  1.00  0.00           O  
ATOM   1305  H   GLN A  81      49.710   9.901  12.039  1.00  0.00           H  
ATOM   1306  HA  GLN A  81      49.558   8.347   9.642  1.00  0.00           H  
ATOM   1307 1HB  GLN A  81      50.639   7.706  11.801  1.00  0.00           H  
ATOM   1308 2HB  GLN A  81      49.017   7.531  12.511  1.00  0.00           H  
ATOM   1309 1HG  GLN A  81      49.889   5.151  11.700  1.00  0.00           H  
ATOM   1310 2HG  GLN A  81      48.453   5.971  11.046  1.00  0.00           H  
ATOM   1311 1HE2 GLN A  81      51.513   6.591   8.463  1.00  0.00           H  
ATOM   1312 2HE2 GLN A  81      51.448   7.312  10.037  1.00  0.00           H  
ATOM   1313  N   PHE A  82      46.692   8.644  11.110  1.00  0.00           N  
ATOM   1314  CA  PHE A  82      45.251   8.605  10.821  1.00  0.00           C  
ATOM   1315  C   PHE A  82      44.885   9.196   9.472  1.00  0.00           C  
ATOM   1316  O   PHE A  82      44.130   8.592   8.720  1.00  0.00           O  
ATOM   1317  CB  PHE A  82      44.476   9.339  11.918  1.00  0.00           C  
ATOM   1318  CG  PHE A  82      42.996   9.407  11.672  1.00  0.00           C  
ATOM   1319  CD1 PHE A  82      42.195   8.290  11.859  1.00  0.00           C  
ATOM   1320  CD2 PHE A  82      42.401  10.587  11.253  1.00  0.00           C  
ATOM   1321  CE1 PHE A  82      40.833   8.352  11.633  1.00  0.00           C  
ATOM   1322  CE2 PHE A  82      41.039  10.652  11.028  1.00  0.00           C  
ATOM   1323  CZ  PHE A  82      40.255   9.532  11.219  1.00  0.00           C  
ATOM   1324  H   PHE A  82      47.012   9.086  11.961  1.00  0.00           H  
ATOM   1325  HA  PHE A  82      44.908   7.571  10.781  1.00  0.00           H  
ATOM   1326 1HB  PHE A  82      44.611   8.834  12.873  1.00  0.00           H  
ATOM   1327 2HB  PHE A  82      44.826  10.367  11.999  1.00  0.00           H  
ATOM   1328  HD1 PHE A  82      42.652   7.357  12.189  1.00  0.00           H  
ATOM   1329  HD2 PHE A  82      43.020  11.472  11.103  1.00  0.00           H  
ATOM   1330  HE1 PHE A  82      40.216   7.466  11.784  1.00  0.00           H  
ATOM   1331  HE2 PHE A  82      40.584  11.586  10.699  1.00  0.00           H  
ATOM   1332  HZ  PHE A  82      39.181   9.581  11.040  1.00  0.00           H  
ATOM   1333  N   VAL A  83      45.402  10.363   9.150  1.00  0.00           N  
ATOM   1334  CA  VAL A  83      45.165  10.884   7.822  1.00  0.00           C  
ATOM   1335  C   VAL A  83      45.786  10.092   6.719  1.00  0.00           C  
ATOM   1336  O   VAL A  83      45.124   9.888   5.711  1.00  0.00           O  
ATOM   1337  CB  VAL A  83      45.672  12.334   7.704  1.00  0.00           C  
ATOM   1338  CG1 VAL A  83      45.601  12.807   6.260  1.00  0.00           C  
ATOM   1339  CG2 VAL A  83      44.863  13.255   8.606  1.00  0.00           C  
ATOM   1340  H   VAL A  83      45.958  10.903   9.798  1.00  0.00           H  
ATOM   1341  HA  VAL A  83      44.105  10.856   7.568  1.00  0.00           H  
ATOM   1342  HB  VAL A  83      46.704  12.378   8.051  1.00  0.00           H  
ATOM   1343 1HG1 VAL A  83      45.963  13.834   6.195  1.00  0.00           H  
ATOM   1344 2HG1 VAL A  83      46.222  12.165   5.636  1.00  0.00           H  
ATOM   1345 3HG1 VAL A  83      44.569  12.765   5.913  1.00  0.00           H  
ATOM   1346 1HG2 VAL A  83      45.234  14.275   8.511  1.00  0.00           H  
ATOM   1347 2HG2 VAL A  83      43.814  13.221   8.311  1.00  0.00           H  
ATOM   1348 3HG2 VAL A  83      44.961  12.928   9.641  1.00  0.00           H  
ATOM   1349  N   SER A  84      47.023   9.645   6.872  1.00  0.00           N  
ATOM   1350  CA  SER A  84      47.662   8.904   5.792  1.00  0.00           C  
ATOM   1351  C   SER A  84      46.839   7.652   5.503  1.00  0.00           C  
ATOM   1352  O   SER A  84      46.593   7.293   4.347  1.00  0.00           O  
ATOM   1353  CB  SER A  84      49.089   8.545   6.156  1.00  0.00           C  
ATOM   1354  OG  SER A  84      49.911   9.677   6.241  1.00  0.00           O  
ATOM   1355  H   SER A  84      47.537   9.810   7.726  1.00  0.00           H  
ATOM   1356  HA  SER A  84      47.817   9.499   4.892  1.00  0.00           H  
ATOM   1357 1HB  SER A  84      49.085   8.037   7.120  1.00  0.00           H  
ATOM   1358 2HB  SER A  84      49.486   7.876   5.394  1.00  0.00           H  
ATOM   1359  HG  SER A  84      50.793   9.455   5.934  1.00  0.00           H  
ATOM   1360  N   GLU A  85      46.405   6.997   6.573  1.00  0.00           N  
ATOM   1361  CA  GLU A  85      45.669   5.742   6.475  1.00  0.00           C  
ATOM   1362  C   GLU A  85      44.302   6.030   5.873  1.00  0.00           C  
ATOM   1363  O   GLU A  85      43.906   5.393   4.871  1.00  0.00           O  
ATOM   1364  CB  GLU A  85      45.529   5.072   7.844  1.00  0.00           C  
ATOM   1365  CG  GLU A  85      46.795   4.391   8.343  1.00  0.00           C  
ATOM   1366  CD  GLU A  85      46.558   3.689   9.651  1.00  0.00           C  
ATOM   1367  OE1 GLU A  85      46.103   4.324  10.572  1.00  0.00           O  
ATOM   1368  OE2 GLU A  85      46.724   2.492   9.699  1.00  0.00           O  
ATOM   1369  H   GLU A  85      46.597   7.385   7.486  1.00  0.00           H  
ATOM   1370  HA  GLU A  85      46.195   5.055   5.811  1.00  0.00           H  
ATOM   1371 1HB  GLU A  85      45.233   5.848   8.549  1.00  0.00           H  
ATOM   1372 2HB  GLU A  85      44.730   4.334   7.757  1.00  0.00           H  
ATOM   1373 1HG  GLU A  85      47.221   3.689   7.627  1.00  0.00           H  
ATOM   1374 2HG  GLU A  85      47.488   5.217   8.496  1.00  0.00           H  
ATOM   1375  N   SER A  86      43.589   6.981   6.475  1.00  0.00           N  
ATOM   1376  CA  SER A  86      42.220   7.294   6.091  1.00  0.00           C  
ATOM   1377  C   SER A  86      42.168   7.483   4.571  1.00  0.00           C  
ATOM   1378  O   SER A  86      41.341   6.881   3.888  1.00  0.00           O  
ATOM   1379  CB  SER A  86      41.731   8.534   6.813  1.00  0.00           C  
ATOM   1380  OG  SER A  86      41.540   8.305   8.183  1.00  0.00           O  
ATOM   1381  H   SER A  86      44.022   7.502   7.225  1.00  0.00           H  
ATOM   1382  HA  SER A  86      41.494   6.553   6.429  1.00  0.00           H  
ATOM   1383 1HB  SER A  86      42.468   9.326   6.685  1.00  0.00           H  
ATOM   1384 2HB  SER A  86      40.784   8.846   6.372  1.00  0.00           H  
ATOM   1385  HG  SER A  86      40.949   8.972   8.539  1.00  0.00           H  
ATOM   1386  N   CYS A  87      43.079   8.306   4.061  1.00  0.00           N  
ATOM   1387  CA  CYS A  87      43.133   8.589   2.635  1.00  0.00           C  
ATOM   1388  C   CYS A  87      43.491   7.417   1.745  1.00  0.00           C  
ATOM   1389  O   CYS A  87      42.796   7.132   0.771  1.00  0.00           O  
ATOM   1390  CB  CYS A  87      44.239   9.642   2.571  1.00  0.00           C  
ATOM   1391  SG  CYS A  87      43.823  11.215   3.362  1.00  0.00           S  
ATOM   1392  H   CYS A  87      43.750   8.746   4.676  1.00  0.00           H  
ATOM   1393  HA  CYS A  87      42.210   9.014   2.243  1.00  0.00           H  
ATOM   1394 1HB  CYS A  87      45.136   9.279   3.074  1.00  0.00           H  
ATOM   1395 2HB  CYS A  87      44.474   9.879   1.533  1.00  0.00           H  
ATOM   1396  HG  CYS A  87      43.008  10.699   4.277  1.00  0.00           H  
ATOM   1397  N   THR A  88      44.583   6.737   2.057  1.00  0.00           N  
ATOM   1398  CA  THR A  88      44.990   5.627   1.223  1.00  0.00           C  
ATOM   1399  C   THR A  88      43.947   4.519   1.217  1.00  0.00           C  
ATOM   1400  O   THR A  88      43.606   3.986   0.143  1.00  0.00           O  
ATOM   1401  CB  THR A  88      46.339   5.046   1.686  1.00  0.00           C  
ATOM   1402  CG2 THR A  88      46.718   3.840   0.840  1.00  0.00           C  
ATOM   1403  OG1 THR A  88      47.359   6.046   1.568  1.00  0.00           O  
ATOM   1404  H   THR A  88      45.140   6.976   2.864  1.00  0.00           H  
ATOM   1405  HA  THR A  88      45.086   5.957   0.188  1.00  0.00           H  
ATOM   1406  HB  THR A  88      46.256   4.745   2.730  1.00  0.00           H  
ATOM   1407  HG1 THR A  88      47.645   6.105   0.654  1.00  0.00           H  
ATOM   1408 1HG2 THR A  88      47.675   3.442   1.182  1.00  0.00           H  
ATOM   1409 2HG2 THR A  88      45.951   3.072   0.937  1.00  0.00           H  
ATOM   1410 3HG2 THR A  88      46.803   4.140  -0.203  1.00  0.00           H  
ATOM   1411  N   TYR A  89      43.435   4.183   2.411  1.00  0.00           N  
ATOM   1412  CA  TYR A  89      42.309   3.256   2.552  1.00  0.00           C  
ATOM   1413  C   TYR A  89      41.096   3.662   1.718  1.00  0.00           C  
ATOM   1414  O   TYR A  89      40.464   2.800   1.093  1.00  0.00           O  
ATOM   1415  CB  TYR A  89      41.904   3.143   4.023  1.00  0.00           C  
ATOM   1416  CG  TYR A  89      42.988   2.579   4.916  1.00  0.00           C  
ATOM   1417  CD1 TYR A  89      44.205   2.172   4.389  1.00  0.00           C  
ATOM   1418  CD2 TYR A  89      42.790   2.456   6.283  1.00  0.00           C  
ATOM   1419  CE1 TYR A  89      45.198   1.656   5.200  1.00  0.00           C  
ATOM   1420  CE2 TYR A  89      43.776   1.942   7.104  1.00  0.00           C  
ATOM   1421  CZ  TYR A  89      44.979   1.543   6.558  1.00  0.00           C  
ATOM   1422  OH  TYR A  89      45.964   1.031   7.370  1.00  0.00           O  
ATOM   1423  H   TYR A  89      43.844   4.590   3.239  1.00  0.00           H  
ATOM   1424  HA  TYR A  89      42.595   2.269   2.189  1.00  0.00           H  
ATOM   1425 1HB  TYR A  89      41.639   4.145   4.363  1.00  0.00           H  
ATOM   1426 2HB  TYR A  89      41.025   2.500   4.068  1.00  0.00           H  
ATOM   1427  HD1 TYR A  89      44.370   2.265   3.315  1.00  0.00           H  
ATOM   1428  HD2 TYR A  89      41.838   2.774   6.708  1.00  0.00           H  
ATOM   1429  HE1 TYR A  89      46.149   1.340   4.772  1.00  0.00           H  
ATOM   1430  HE2 TYR A  89      43.601   1.853   8.175  1.00  0.00           H  
ATOM   1431  HH  TYR A  89      46.137   1.577   8.140  1.00  0.00           H  
ATOM   1432  N   ALA A  90      40.736   4.946   1.693  1.00  0.00           N  
ATOM   1433  CA  ALA A  90      39.565   5.359   0.916  1.00  0.00           C  
ATOM   1434  C   ALA A  90      39.860   5.089  -0.556  1.00  0.00           C  
ATOM   1435  O   ALA A  90      39.009   4.563  -1.292  1.00  0.00           O  
ATOM   1436  CB  ALA A  90      39.231   6.824   1.153  1.00  0.00           C  
ATOM   1437  H   ALA A  90      41.259   5.645   2.202  1.00  0.00           H  
ATOM   1438  HA  ALA A  90      38.709   4.762   1.230  1.00  0.00           H  
ATOM   1439 1HB  ALA A  90      38.375   7.106   0.538  1.00  0.00           H  
ATOM   1440 2HB  ALA A  90      38.988   6.977   2.204  1.00  0.00           H  
ATOM   1441 3HB  ALA A  90      40.087   7.441   0.884  1.00  0.00           H  
ATOM   1442  N   THR A  91      41.066   5.453  -0.982  1.00  0.00           N  
ATOM   1443  CA  THR A  91      41.416   5.422  -2.390  1.00  0.00           C  
ATOM   1444  C   THR A  91      41.435   3.968  -2.829  1.00  0.00           C  
ATOM   1445  O   THR A  91      41.066   3.670  -3.950  1.00  0.00           O  
ATOM   1446  CB  THR A  91      42.782   6.076  -2.672  1.00  0.00           C  
ATOM   1447  CG2 THR A  91      42.734   7.564  -2.366  1.00  0.00           C  
ATOM   1448  OG1 THR A  91      43.788   5.456  -1.859  1.00  0.00           O  
ATOM   1449  H   THR A  91      41.757   5.759  -0.310  1.00  0.00           H  
ATOM   1450  HA  THR A  91      40.660   5.951  -2.970  1.00  0.00           H  
ATOM   1451  HB  THR A  91      43.035   5.929  -3.722  1.00  0.00           H  
ATOM   1452  HG1 THR A  91      43.900   4.542  -2.132  1.00  0.00           H  
ATOM   1453 1HG2 THR A  91      43.708   8.009  -2.572  1.00  0.00           H  
ATOM   1454 2HG2 THR A  91      41.978   8.039  -2.992  1.00  0.00           H  
ATOM   1455 3HG2 THR A  91      42.483   7.711  -1.317  1.00  0.00           H  
ATOM   1456  N   VAL A  92      41.848   3.065  -1.938  1.00  0.00           N  
ATOM   1457  CA  VAL A  92      41.805   1.618  -2.201  1.00  0.00           C  
ATOM   1458  C   VAL A  92      40.383   1.128  -2.373  1.00  0.00           C  
ATOM   1459  O   VAL A  92      40.111   0.338  -3.261  1.00  0.00           O  
ATOM   1460  CB  VAL A  92      42.471   0.811  -1.071  1.00  0.00           C  
ATOM   1461  CG1 VAL A  92      42.171  -0.673  -1.227  1.00  0.00           C  
ATOM   1462  CG2 VAL A  92      43.972   1.051  -1.057  1.00  0.00           C  
ATOM   1463  H   VAL A  92      42.202   3.394  -1.050  1.00  0.00           H  
ATOM   1464  HA  VAL A  92      42.302   1.370  -3.140  1.00  0.00           H  
ATOM   1465  HB  VAL A  92      42.086   1.160  -0.112  1.00  0.00           H  
ATOM   1466 1HG1 VAL A  92      42.650  -1.227  -0.420  1.00  0.00           H  
ATOM   1467 2HG1 VAL A  92      41.094  -0.832  -1.189  1.00  0.00           H  
ATOM   1468 3HG1 VAL A  92      42.557  -1.022  -2.185  1.00  0.00           H  
ATOM   1469 1HG2 VAL A  92      44.427   0.475  -0.252  1.00  0.00           H  
ATOM   1470 2HG2 VAL A  92      44.399   0.741  -2.012  1.00  0.00           H  
ATOM   1471 3HG2 VAL A  92      44.171   2.112  -0.899  1.00  0.00           H  
ATOM   1472  N   LEU A  93      39.471   1.593  -1.532  1.00  0.00           N  
ATOM   1473  CA  LEU A  93      38.101   1.192  -1.687  1.00  0.00           C  
ATOM   1474  C   LEU A  93      37.512   1.743  -2.951  1.00  0.00           C  
ATOM   1475  O   LEU A  93      36.695   1.066  -3.569  1.00  0.00           O  
ATOM   1476  CB  LEU A  93      37.276   1.642  -0.475  1.00  0.00           C  
ATOM   1477  CG  LEU A  93      37.638   0.958   0.850  1.00  0.00           C  
ATOM   1478  CD1 LEU A  93      36.908   1.635   2.003  1.00  0.00           C  
ATOM   1479  CD2 LEU A  93      37.278  -0.518   0.776  1.00  0.00           C  
ATOM   1480  H   LEU A  93      39.718   2.225  -0.783  1.00  0.00           H  
ATOM   1481  HA  LEU A  93      38.045   0.106  -1.769  1.00  0.00           H  
ATOM   1482 1HB  LEU A  93      37.565   2.691  -0.445  1.00  0.00           H  
ATOM   1483 2HB  LEU A  93      36.205   1.564  -0.663  1.00  0.00           H  
ATOM   1484  HG  LEU A  93      38.720   1.033   0.969  1.00  0.00           H  
ATOM   1485 1HD1 LEU A  93      37.170   1.144   2.939  1.00  0.00           H  
ATOM   1486 2HD1 LEU A  93      37.198   2.685   2.051  1.00  0.00           H  
ATOM   1487 3HD1 LEU A  93      35.833   1.562   1.845  1.00  0.00           H  
ATOM   1488 1HD2 LEU A  93      37.536  -1.002   1.719  1.00  0.00           H  
ATOM   1489 2HD2 LEU A  93      36.208  -0.623   0.594  1.00  0.00           H  
ATOM   1490 3HD2 LEU A  93      37.832  -0.988  -0.036  1.00  0.00           H  
ATOM   1491  N   THR A  94      37.902   2.947  -3.353  1.00  0.00           N  
ATOM   1492  CA  THR A  94      37.369   3.498  -4.593  1.00  0.00           C  
ATOM   1493  C   THR A  94      37.937   2.713  -5.767  1.00  0.00           C  
ATOM   1494  O   THR A  94      37.243   2.534  -6.762  1.00  0.00           O  
ATOM   1495  CB  THR A  94      37.705   4.991  -4.758  1.00  0.00           C  
ATOM   1496  CG2 THR A  94      37.025   5.813  -3.674  1.00  0.00           C  
ATOM   1497  OG1 THR A  94      39.125   5.176  -4.674  1.00  0.00           O  
ATOM   1498  H   THR A  94      38.561   3.492  -2.816  1.00  0.00           H  
ATOM   1499  HA  THR A  94      36.285   3.385  -4.610  1.00  0.00           H  
ATOM   1500  HB  THR A  94      37.362   5.326  -5.736  1.00  0.00           H  
ATOM   1501  HG1 THR A  94      39.540   4.817  -5.461  1.00  0.00           H  
ATOM   1502 1HG2 THR A  94      37.274   6.866  -3.807  1.00  0.00           H  
ATOM   1503 2HG2 THR A  94      35.946   5.683  -3.743  1.00  0.00           H  
ATOM   1504 3HG2 THR A  94      37.370   5.480  -2.695  1.00  0.00           H  
ATOM   1505  N   ILE A  95      39.180   2.241  -5.646  1.00  0.00           N  
ATOM   1506  CA  ILE A  95      39.784   1.363  -6.661  1.00  0.00           C  
ATOM   1507  C   ILE A  95      39.003   0.070  -6.795  1.00  0.00           C  
ATOM   1508  O   ILE A  95      38.770  -0.387  -7.908  1.00  0.00           O  
ATOM   1509  CB  ILE A  95      41.249   1.026  -6.329  1.00  0.00           C  
ATOM   1510  CG1 ILE A  95      42.138   2.255  -6.534  1.00  0.00           C  
ATOM   1511  CG2 ILE A  95      41.734  -0.135  -7.183  1.00  0.00           C  
ATOM   1512  CD1 ILE A  95      43.533   2.100  -5.973  1.00  0.00           C  
ATOM   1513  H   ILE A  95      39.720   2.497  -4.832  1.00  0.00           H  
ATOM   1514  HA  ILE A  95      39.736   1.824  -7.646  1.00  0.00           H  
ATOM   1515  HB  ILE A  95      41.322   0.758  -5.275  1.00  0.00           H  
ATOM   1516 1HG1 ILE A  95      42.196   2.440  -7.606  1.00  0.00           H  
ATOM   1517 2HG1 ILE A  95      41.644   3.097  -6.048  1.00  0.00           H  
ATOM   1518 1HG2 ILE A  95      42.773  -0.358  -6.936  1.00  0.00           H  
ATOM   1519 2HG2 ILE A  95      41.119  -1.011  -6.990  1.00  0.00           H  
ATOM   1520 3HG2 ILE A  95      41.663   0.135  -8.237  1.00  0.00           H  
ATOM   1521 1HD1 ILE A  95      44.104   3.012  -6.156  1.00  0.00           H  
ATOM   1522 2HD1 ILE A  95      43.477   1.917  -4.899  1.00  0.00           H  
ATOM   1523 3HD1 ILE A  95      44.029   1.261  -6.457  1.00  0.00           H  
ATOM   1524  N   THR A  96      38.623  -0.531  -5.670  1.00  0.00           N  
ATOM   1525  CA  THR A  96      37.850  -1.765  -5.708  1.00  0.00           C  
ATOM   1526  C   THR A  96      36.572  -1.486  -6.500  1.00  0.00           C  
ATOM   1527  O   THR A  96      36.240  -2.256  -7.424  1.00  0.00           O  
ATOM   1528  CB  THR A  96      37.497  -2.280  -4.299  1.00  0.00           C  
ATOM   1529  CG2 THR A  96      36.660  -3.547  -4.389  1.00  0.00           C  
ATOM   1530  OG1 THR A  96      38.702  -2.558  -3.574  1.00  0.00           O  
ATOM   1531  H   THR A  96      38.870  -0.133  -4.775  1.00  0.00           H  
ATOM   1532  HA  THR A  96      38.417  -2.540  -6.222  1.00  0.00           H  
ATOM   1533  HB  THR A  96      36.934  -1.510  -3.771  1.00  0.00           H  
ATOM   1534  HG1 THR A  96      39.063  -1.737  -3.229  1.00  0.00           H  
ATOM   1535 1HG2 THR A  96      36.421  -3.894  -3.385  1.00  0.00           H  
ATOM   1536 2HG2 THR A  96      35.738  -3.335  -4.931  1.00  0.00           H  
ATOM   1537 3HG2 THR A  96      37.222  -4.316  -4.916  1.00  0.00           H  
ATOM   1538  N   ALA A  97      35.881  -0.392  -6.155  1.00  0.00           N  
ATOM   1539  CA  ALA A  97      34.604  -0.044  -6.780  1.00  0.00           C  
ATOM   1540  C   ALA A  97      34.853   0.264  -8.259  1.00  0.00           C  
ATOM   1541  O   ALA A  97      34.024  -0.067  -9.117  1.00  0.00           O  
ATOM   1542  CB  ALA A  97      33.952   1.136  -6.075  1.00  0.00           C  
ATOM   1543  H   ALA A  97      36.258   0.211  -5.437  1.00  0.00           H  
ATOM   1544  HA  ALA A  97      33.933  -0.900  -6.705  1.00  0.00           H  
ATOM   1545 1HB  ALA A  97      33.016   1.385  -6.574  1.00  0.00           H  
ATOM   1546 2HB  ALA A  97      33.750   0.873  -5.036  1.00  0.00           H  
ATOM   1547 3HB  ALA A  97      34.621   1.995  -6.108  1.00  0.00           H  
ATOM   1548  N   LEU A  98      35.994   0.875  -8.561  1.00  0.00           N  
ATOM   1549  CA  LEU A  98      36.322   1.223  -9.937  1.00  0.00           C  
ATOM   1550  C   LEU A  98      36.498  -0.061 -10.757  1.00  0.00           C  
ATOM   1551  O   LEU A  98      36.059  -0.117 -11.904  1.00  0.00           O  
ATOM   1552  CB  LEU A  98      37.590   2.085  -9.986  1.00  0.00           C  
ATOM   1553  CG  LEU A  98      37.386   3.566  -9.644  1.00  0.00           C  
ATOM   1554  CD1 LEU A  98      38.735   4.259  -9.497  1.00  0.00           C  
ATOM   1555  CD2 LEU A  98      36.555   4.230 -10.732  1.00  0.00           C  
ATOM   1556  H   LEU A  98      36.645   1.106  -7.825  1.00  0.00           H  
ATOM   1557  HA  LEU A  98      35.499   1.785 -10.378  1.00  0.00           H  
ATOM   1558 1HB  LEU A  98      38.168   1.597  -9.203  1.00  0.00           H  
ATOM   1559 2HB  LEU A  98      38.110   1.983 -10.938  1.00  0.00           H  
ATOM   1560  HG  LEU A  98      36.816   3.609  -8.716  1.00  0.00           H  
ATOM   1561 1HD1 LEU A  98      38.580   5.309  -9.254  1.00  0.00           H  
ATOM   1562 2HD1 LEU A  98      39.302   3.783  -8.698  1.00  0.00           H  
ATOM   1563 3HD1 LEU A  98      39.287   4.181 -10.432  1.00  0.00           H  
ATOM   1564 1HD2 LEU A  98      36.410   5.282 -10.488  1.00  0.00           H  
ATOM   1565 2HD2 LEU A  98      37.073   4.147 -11.688  1.00  0.00           H  
ATOM   1566 3HD2 LEU A  98      35.585   3.738 -10.801  1.00  0.00           H  
ATOM   1567  N   SER A  99      37.123  -1.084 -10.174  1.00  0.00           N  
ATOM   1568  CA  SER A  99      37.358  -2.341 -10.881  1.00  0.00           C  
ATOM   1569  C   SER A  99      36.024  -2.995 -11.154  1.00  0.00           C  
ATOM   1570  O   SER A  99      35.828  -3.568 -12.211  1.00  0.00           O  
ATOM   1571  CB  SER A  99      38.255  -3.261 -10.076  1.00  0.00           C  
ATOM   1572  OG  SER A  99      39.568  -2.781 -10.000  1.00  0.00           O  
ATOM   1573  H   SER A  99      37.443  -0.987  -9.220  1.00  0.00           H  
ATOM   1574  HA  SER A  99      37.946  -2.222 -11.792  1.00  0.00           H  
ATOM   1575 1HB  SER A  99      37.850  -3.348  -9.068  1.00  0.00           H  
ATOM   1576 2HB  SER A  99      38.263  -4.242 -10.548  1.00  0.00           H  
ATOM   1577  HG  SER A  99      39.847  -2.756  -9.081  1.00  0.00           H  
ATOM   1578  N   VAL A 100      35.109  -2.900 -10.200  1.00  0.00           N  
ATOM   1579  CA  VAL A 100      33.760  -3.390 -10.394  1.00  0.00           C  
ATOM   1580  C   VAL A 100      33.124  -2.676 -11.553  1.00  0.00           C  
ATOM   1581  O   VAL A 100      32.492  -3.309 -12.387  1.00  0.00           O  
ATOM   1582  CB  VAL A 100      32.887  -3.199  -9.138  1.00  0.00           C  
ATOM   1583  CG1 VAL A 100      31.433  -3.522  -9.447  1.00  0.00           C  
ATOM   1584  CG2 VAL A 100      33.395  -4.070  -8.000  1.00  0.00           C  
ATOM   1585  H   VAL A 100      35.356  -2.477  -9.316  1.00  0.00           H  
ATOM   1586  HA  VAL A 100      33.756  -4.449 -10.655  1.00  0.00           H  
ATOM   1587  HB  VAL A 100      32.967  -2.163  -8.806  1.00  0.00           H  
ATOM   1588 1HG1 VAL A 100      30.831  -3.382  -8.548  1.00  0.00           H  
ATOM   1589 2HG1 VAL A 100      31.071  -2.859 -10.232  1.00  0.00           H  
ATOM   1590 3HG1 VAL A 100      31.353  -4.558  -9.778  1.00  0.00           H  
ATOM   1591 1HG2 VAL A 100      32.768  -3.921  -7.121  1.00  0.00           H  
ATOM   1592 2HG2 VAL A 100      33.360  -5.116  -8.300  1.00  0.00           H  
ATOM   1593 3HG2 VAL A 100      34.423  -3.794  -7.761  1.00  0.00           H  
ATOM   1594  N   GLU A 101      33.283  -1.362 -11.607  1.00  0.00           N  
ATOM   1595  CA  GLU A 101      32.675  -0.576 -12.664  1.00  0.00           C  
ATOM   1596  C   GLU A 101      33.471  -0.773 -13.924  1.00  0.00           C  
ATOM   1597  O   GLU A 101      32.968  -0.568 -15.018  1.00  0.00           O  
ATOM   1598  CB  GLU A 101      32.613   0.907 -12.293  1.00  0.00           C  
ATOM   1599  CG  GLU A 101      31.678   1.227 -11.135  1.00  0.00           C  
ATOM   1600  CD  GLU A 101      30.262   0.838 -11.455  1.00  0.00           C  
ATOM   1601  OE1 GLU A 101      29.718   1.366 -12.396  1.00  0.00           O  
ATOM   1602  OE2 GLU A 101      29.760  -0.066 -10.830  1.00  0.00           O  
ATOM   1603  H   GLU A 101      33.836  -0.894 -10.903  1.00  0.00           H  
ATOM   1604  HA  GLU A 101      31.658  -0.924 -12.844  1.00  0.00           H  
ATOM   1605 1HB  GLU A 101      33.627   1.213 -12.034  1.00  0.00           H  
ATOM   1606 2HB  GLU A 101      32.287   1.446 -13.183  1.00  0.00           H  
ATOM   1607 1HG  GLU A 101      31.978   0.765 -10.195  1.00  0.00           H  
ATOM   1608 2HG  GLU A 101      31.745   2.311 -11.044  1.00  0.00           H  
ATOM   1609  N   ARG A 102      34.715  -1.194 -13.771  1.00  0.00           N  
ATOM   1610  CA  ARG A 102      35.597  -1.332 -14.912  1.00  0.00           C  
ATOM   1611  C   ARG A 102      35.105  -2.452 -15.793  1.00  0.00           C  
ATOM   1612  O   ARG A 102      34.981  -2.307 -17.004  1.00  0.00           O  
ATOM   1613  CB  ARG A 102      37.053  -1.523 -14.512  1.00  0.00           C  
ATOM   1614  CG  ARG A 102      38.037  -1.544 -15.671  1.00  0.00           C  
ATOM   1615  CD  ARG A 102      39.465  -1.525 -15.262  1.00  0.00           C  
ATOM   1616  NE  ARG A 102      39.873  -2.660 -14.449  1.00  0.00           N  
ATOM   1617  CZ  ARG A 102      40.145  -2.598 -13.130  1.00  0.00           C  
ATOM   1618  NH1 ARG A 102      40.091  -1.456 -12.481  1.00  0.00           N  
ATOM   1619  NH2 ARG A 102      40.492  -3.713 -12.512  1.00  0.00           N  
ATOM   1620  H   ARG A 102      35.062  -1.420 -12.850  1.00  0.00           H  
ATOM   1621  HA  ARG A 102      35.584  -0.415 -15.502  1.00  0.00           H  
ATOM   1622 1HB  ARG A 102      37.308  -0.707 -13.838  1.00  0.00           H  
ATOM   1623 2HB  ARG A 102      37.113  -2.471 -13.975  1.00  0.00           H  
ATOM   1624 1HG  ARG A 102      37.867  -2.448 -16.255  1.00  0.00           H  
ATOM   1625 2HG  ARG A 102      37.854  -0.668 -16.295  1.00  0.00           H  
ATOM   1626 1HD  ARG A 102      40.089  -1.524 -16.156  1.00  0.00           H  
ATOM   1627 2HD  ARG A 102      39.655  -0.623 -14.683  1.00  0.00           H  
ATOM   1628  HE  ARG A 102      40.013  -3.626 -14.714  1.00  0.00           H  
ATOM   1629 1HH1 ARG A 102      39.842  -0.610 -12.972  1.00  0.00           H  
ATOM   1630 2HH1 ARG A 102      40.299  -1.431 -11.493  1.00  0.00           H  
ATOM   1631 1HH2 ARG A 102      40.546  -4.579 -13.030  1.00  0.00           H  
ATOM   1632 2HH2 ARG A 102      40.702  -3.694 -11.525  1.00  0.00           H  
ATOM   1633  N   TYR A 103      34.818  -3.578 -15.167  1.00  0.00           N  
ATOM   1634  CA  TYR A 103      34.269  -4.719 -15.855  1.00  0.00           C  
ATOM   1635  C   TYR A 103      32.825  -4.477 -16.189  1.00  0.00           C  
ATOM   1636  O   TYR A 103      32.397  -4.740 -17.298  1.00  0.00           O  
ATOM   1637  CB  TYR A 103      34.410  -5.986 -15.007  1.00  0.00           C  
ATOM   1638  CG  TYR A 103      33.892  -7.237 -15.682  1.00  0.00           C  
ATOM   1639  CD1 TYR A 103      34.560  -7.791 -16.764  1.00  0.00           C  
ATOM   1640  CD2 TYR A 103      32.738  -7.861 -15.233  1.00  0.00           C  
ATOM   1641  CE1 TYR A 103      34.091  -8.933 -17.385  1.00  0.00           C  
ATOM   1642  CE2 TYR A 103      32.259  -9.003 -15.846  1.00  0.00           C  
ATOM   1643  CZ  TYR A 103      32.939  -9.536 -16.921  1.00  0.00           C  
ATOM   1644  OH  TYR A 103      32.468 -10.674 -17.535  1.00  0.00           O  
ATOM   1645  H   TYR A 103      34.990  -3.639 -14.173  1.00  0.00           H  
ATOM   1646  HA  TYR A 103      34.797  -4.874 -16.795  1.00  0.00           H  
ATOM   1647 1HB  TYR A 103      35.470  -6.107 -14.782  1.00  0.00           H  
ATOM   1648 2HB  TYR A 103      33.860  -5.818 -14.082  1.00  0.00           H  
ATOM   1649  HD1 TYR A 103      35.469  -7.309 -17.125  1.00  0.00           H  
ATOM   1650  HD2 TYR A 103      32.205  -7.434 -14.384  1.00  0.00           H  
ATOM   1651  HE1 TYR A 103      34.626  -9.357 -18.234  1.00  0.00           H  
ATOM   1652  HE2 TYR A 103      31.349  -9.478 -15.479  1.00  0.00           H  
ATOM   1653  HH  TYR A 103      31.739 -11.080 -17.061  1.00  0.00           H  
ATOM   1654  N   PHE A 104      32.071  -3.976 -15.222  1.00  0.00           N  
ATOM   1655  CA  PHE A 104      30.662  -3.693 -15.418  1.00  0.00           C  
ATOM   1656  C   PHE A 104      30.409  -2.866 -16.657  1.00  0.00           C  
ATOM   1657  O   PHE A 104      29.481  -3.163 -17.387  1.00  0.00           O  
ATOM   1658  CB  PHE A 104      30.091  -2.976 -14.193  1.00  0.00           C  
ATOM   1659  CG  PHE A 104      28.690  -2.470 -14.385  1.00  0.00           C  
ATOM   1660  CD1 PHE A 104      27.607  -3.330 -14.279  1.00  0.00           C  
ATOM   1661  CD2 PHE A 104      28.452  -1.135 -14.671  1.00  0.00           C  
ATOM   1662  CE1 PHE A 104      26.317  -2.865 -14.456  1.00  0.00           C  
ATOM   1663  CE2 PHE A 104      27.164  -0.667 -14.847  1.00  0.00           C  
ATOM   1664  CZ  PHE A 104      26.096  -1.535 -14.739  1.00  0.00           C  
ATOM   1665  H   PHE A 104      32.490  -3.786 -14.322  1.00  0.00           H  
ATOM   1666  HA  PHE A 104      30.114  -4.625 -15.566  1.00  0.00           H  
ATOM   1667 1HB  PHE A 104      30.065  -3.654 -13.340  1.00  0.00           H  
ATOM   1668 2HB  PHE A 104      30.705  -2.110 -13.947  1.00  0.00           H  
ATOM   1669  HD1 PHE A 104      27.782  -4.382 -14.055  1.00  0.00           H  
ATOM   1670  HD2 PHE A 104      29.297  -0.450 -14.756  1.00  0.00           H  
ATOM   1671  HE1 PHE A 104      25.475  -3.551 -14.370  1.00  0.00           H  
ATOM   1672  HE2 PHE A 104      26.992   0.386 -15.070  1.00  0.00           H  
ATOM   1673  HZ  PHE A 104      25.080  -1.167 -14.879  1.00  0.00           H  
ATOM   1674  N   ALA A 105      31.203  -1.837 -16.922  1.00  0.00           N  
ATOM   1675  CA  ALA A 105      30.882  -0.985 -18.059  1.00  0.00           C  
ATOM   1676  C   ALA A 105      31.067  -1.728 -19.355  1.00  0.00           C  
ATOM   1677  O   ALA A 105      30.626  -1.241 -20.388  1.00  0.00           O  
ATOM   1678  CB  ALA A 105      31.736   0.275 -18.045  1.00  0.00           C  
ATOM   1679  H   ALA A 105      32.020  -1.627 -16.363  1.00  0.00           H  
ATOM   1680  HA  ALA A 105      29.835  -0.692 -17.991  1.00  0.00           H  
ATOM   1681 1HB  ALA A 105      31.487   0.892 -18.909  1.00  0.00           H  
ATOM   1682 2HB  ALA A 105      31.542   0.836 -17.131  1.00  0.00           H  
ATOM   1683 3HB  ALA A 105      32.789   0.001 -18.088  1.00  0.00           H  
ATOM   1684  N   ILE A 106      31.700  -2.898 -19.310  1.00  0.00           N  
ATOM   1685  CA  ILE A 106      31.881  -3.710 -20.512  1.00  0.00           C  
ATOM   1686  C   ILE A 106      30.811  -4.777 -20.606  1.00  0.00           C  
ATOM   1687  O   ILE A 106      30.150  -4.873 -21.634  1.00  0.00           O  
ATOM   1688  CB  ILE A 106      33.265  -4.384 -20.542  1.00  0.00           C  
ATOM   1689  CG1 ILE A 106      34.372  -3.328 -20.564  1.00  0.00           C  
ATOM   1690  CG2 ILE A 106      33.381  -5.305 -21.748  1.00  0.00           C  
ATOM   1691  CD1 ILE A 106      35.764  -3.899 -20.408  1.00  0.00           C  
ATOM   1692  H   ILE A 106      32.062  -3.235 -18.431  1.00  0.00           H  
ATOM   1693  HA  ILE A 106      31.756  -3.104 -21.408  1.00  0.00           H  
ATOM   1694  HB  ILE A 106      33.400  -4.962 -19.629  1.00  0.00           H  
ATOM   1695 1HG1 ILE A 106      34.300  -2.800 -21.514  1.00  0.00           H  
ATOM   1696 2HG1 ILE A 106      34.172  -2.633 -19.747  1.00  0.00           H  
ATOM   1697 1HG2 ILE A 106      34.366  -5.773 -21.754  1.00  0.00           H  
ATOM   1698 2HG2 ILE A 106      32.614  -6.077 -21.691  1.00  0.00           H  
ATOM   1699 3HG2 ILE A 106      33.248  -4.728 -22.662  1.00  0.00           H  
ATOM   1700 1HD1 ILE A 106      36.495  -3.090 -20.432  1.00  0.00           H  
ATOM   1701 2HD1 ILE A 106      35.838  -4.426 -19.455  1.00  0.00           H  
ATOM   1702 3HD1 ILE A 106      35.967  -4.592 -21.223  1.00  0.00           H  
ATOM   1703  N   CYS A 107      30.627  -5.571 -19.558  1.00  0.00           N  
ATOM   1704  CA  CYS A 107      29.791  -6.762 -19.662  1.00  0.00           C  
ATOM   1705  C   CYS A 107      28.383  -6.508 -19.084  1.00  0.00           C  
ATOM   1706  O   CYS A 107      27.407  -7.093 -19.554  1.00  0.00           O  
ATOM   1707  CB  CYS A 107      30.553  -7.778 -18.811  1.00  0.00           C  
ATOM   1708  SG  CYS A 107      29.689  -9.347 -18.562  1.00  0.00           S  
ATOM   1709  H   CYS A 107      31.066  -5.355 -18.676  1.00  0.00           H  
ATOM   1710  HA  CYS A 107      29.709  -7.147 -20.679  1.00  0.00           H  
ATOM   1711 1HB  CYS A 107      31.504  -8.028 -19.283  1.00  0.00           H  
ATOM   1712 2HB  CYS A 107      30.737  -7.373 -17.816  1.00  0.00           H  
ATOM   1713  HG  CYS A 107      29.583  -9.653 -19.851  1.00  0.00           H  
ATOM   1714  N   PHE A 108      28.303  -5.617 -18.093  1.00  0.00           N  
ATOM   1715  CA  PHE A 108      27.084  -5.283 -17.329  1.00  0.00           C  
ATOM   1716  C   PHE A 108      26.410  -6.483 -16.628  1.00  0.00           C  
ATOM   1717  O   PHE A 108      25.228  -6.745 -16.876  1.00  0.00           O  
ATOM   1718  CB  PHE A 108      26.072  -4.609 -18.257  1.00  0.00           C  
ATOM   1719  CG  PHE A 108      26.600  -3.377 -18.937  1.00  0.00           C  
ATOM   1720  CD1 PHE A 108      27.062  -3.434 -20.243  1.00  0.00           C  
ATOM   1721  CD2 PHE A 108      26.636  -2.162 -18.272  1.00  0.00           C  
ATOM   1722  CE1 PHE A 108      27.548  -2.302 -20.870  1.00  0.00           C  
ATOM   1723  CE2 PHE A 108      27.121  -1.029 -18.895  1.00  0.00           C  
ATOM   1724  CZ  PHE A 108      27.577  -1.100 -20.196  1.00  0.00           C  
ATOM   1725  H   PHE A 108      29.168  -5.147 -17.869  1.00  0.00           H  
ATOM   1726  HA  PHE A 108      27.332  -4.602 -16.513  1.00  0.00           H  
ATOM   1727 1HB  PHE A 108      25.770  -5.296 -19.046  1.00  0.00           H  
ATOM   1728 2HB  PHE A 108      25.193  -4.299 -17.691  1.00  0.00           H  
ATOM   1729  HD1 PHE A 108      27.037  -4.386 -20.776  1.00  0.00           H  
ATOM   1730  HD2 PHE A 108      26.276  -2.106 -17.244  1.00  0.00           H  
ATOM   1731  HE1 PHE A 108      27.908  -2.361 -21.897  1.00  0.00           H  
ATOM   1732  HE2 PHE A 108      27.144  -0.078 -18.362  1.00  0.00           H  
ATOM   1733  HZ  PHE A 108      27.961  -0.207 -20.690  1.00  0.00           H  
ATOM   1734  N   PRO A 109      27.146  -7.200 -15.737  1.00  0.00           N  
ATOM   1735  CA  PRO A 109      26.701  -8.407 -15.008  1.00  0.00           C  
ATOM   1736  C   PRO A 109      25.732  -8.156 -13.854  1.00  0.00           C  
ATOM   1737  O   PRO A 109      25.122  -9.106 -13.359  1.00  0.00           O  
ATOM   1738  CB  PRO A 109      28.014  -9.014 -14.503  1.00  0.00           C  
ATOM   1739  CG  PRO A 109      28.930  -7.847 -14.352  1.00  0.00           C  
ATOM   1740  CD  PRO A 109      28.590  -6.924 -15.492  1.00  0.00           C  
ATOM   1741  HA  PRO A 109      26.134  -9.102 -15.644  1.00  0.00           H  
ATOM   1742 1HB  PRO A 109      27.873  -9.536 -13.545  1.00  0.00           H  
ATOM   1743 2HB  PRO A 109      28.418  -9.749 -15.215  1.00  0.00           H  
ATOM   1744 1HG  PRO A 109      28.783  -7.349 -13.383  1.00  0.00           H  
ATOM   1745 2HG  PRO A 109      29.983  -8.160 -14.398  1.00  0.00           H  
ATOM   1746 1HD  PRO A 109      28.748  -5.867 -15.233  1.00  0.00           H  
ATOM   1747 2HD  PRO A 109      29.194  -7.129 -16.388  1.00  0.00           H  
ATOM   1748  N   LEU A 110      25.616  -6.905 -13.411  1.00  0.00           N  
ATOM   1749  CA  LEU A 110      24.778  -6.574 -12.264  1.00  0.00           C  
ATOM   1750  C   LEU A 110      23.306  -6.690 -12.636  1.00  0.00           C  
ATOM   1751  O   LEU A 110      22.929  -6.478 -13.789  1.00  0.00           O  
ATOM   1752  CB  LEU A 110      25.096  -5.162 -11.756  1.00  0.00           C  
ATOM   1753  CG  LEU A 110      26.526  -4.962 -11.236  1.00  0.00           C  
ATOM   1754  CD1 LEU A 110      26.723  -3.517 -10.796  1.00  0.00           C  
ATOM   1755  CD2 LEU A 110      26.786  -5.918 -10.082  1.00  0.00           C  
ATOM   1756  H   LEU A 110      26.121  -6.168 -13.882  1.00  0.00           H  
ATOM   1757  HA  LEU A 110      24.963  -7.286 -11.460  1.00  0.00           H  
ATOM   1758 1HB  LEU A 110      24.953  -4.605 -12.681  1.00  0.00           H  
ATOM   1759 2HB  LEU A 110      24.371  -4.827 -11.014  1.00  0.00           H  
ATOM   1760  HG  LEU A 110      27.205  -5.225 -12.048  1.00  0.00           H  
ATOM   1761 1HD1 LEU A 110      27.741  -3.384 -10.429  1.00  0.00           H  
ATOM   1762 2HD1 LEU A 110      26.554  -2.853 -11.644  1.00  0.00           H  
ATOM   1763 3HD1 LEU A 110      26.017  -3.280 -10.001  1.00  0.00           H  
ATOM   1764 1HD2 LEU A 110      27.802  -5.774  -9.714  1.00  0.00           H  
ATOM   1765 2HD2 LEU A 110      26.076  -5.719  -9.278  1.00  0.00           H  
ATOM   1766 3HD2 LEU A 110      26.666  -6.945 -10.426  1.00  0.00           H  
ATOM   1767  N   ARG A 111      22.477  -7.030 -11.655  1.00  0.00           N  
ATOM   1768  CA  ARG A 111      21.055  -7.244 -11.892  1.00  0.00           C  
ATOM   1769  C   ARG A 111      20.474  -6.130 -12.755  1.00  0.00           C  
ATOM   1770  O   ARG A 111      20.428  -4.971 -12.341  1.00  0.00           O  
ATOM   1771  CB  ARG A 111      20.275  -7.414 -10.598  1.00  0.00           C  
ATOM   1772  CG  ARG A 111      18.798  -7.730 -10.777  1.00  0.00           C  
ATOM   1773  CD  ARG A 111      18.075  -8.017  -9.512  1.00  0.00           C  
ATOM   1774  NE  ARG A 111      16.723  -8.519  -9.691  1.00  0.00           N  
ATOM   1775  CZ  ARG A 111      15.847  -8.734  -8.691  1.00  0.00           C  
ATOM   1776  NH1 ARG A 111      16.186  -8.528  -7.437  1.00  0.00           N  
ATOM   1777  NH2 ARG A 111      14.642  -9.180  -9.000  1.00  0.00           N  
ATOM   1778  H   ARG A 111      22.842  -7.141 -10.719  1.00  0.00           H  
ATOM   1779  HA  ARG A 111      20.910  -8.175 -12.440  1.00  0.00           H  
ATOM   1780 1HB  ARG A 111      20.750  -8.221 -10.042  1.00  0.00           H  
ATOM   1781 2HB  ARG A 111      20.377  -6.482 -10.040  1.00  0.00           H  
ATOM   1782 1HG  ARG A 111      18.316  -6.876 -11.254  1.00  0.00           H  
ATOM   1783 2HG  ARG A 111      18.708  -8.606 -11.422  1.00  0.00           H  
ATOM   1784 1HD  ARG A 111      18.629  -8.766  -8.949  1.00  0.00           H  
ATOM   1785 2HD  ARG A 111      18.007  -7.100  -8.927  1.00  0.00           H  
ATOM   1786  HE  ARG A 111      16.238  -8.776 -10.541  1.00  0.00           H  
ATOM   1787 1HH1 ARG A 111      17.117  -8.203  -7.216  1.00  0.00           H  
ATOM   1788 2HH1 ARG A 111      15.516  -8.695  -6.701  1.00  0.00           H  
ATOM   1789 1HH2 ARG A 111      14.402  -9.349  -9.968  1.00  0.00           H  
ATOM   1790 2HH2 ARG A 111      13.967  -9.350  -8.270  1.00  0.00           H  
ATOM   1791  N   ALA A 112      20.033  -6.490 -13.955  1.00  0.00           N  
ATOM   1792  CA  ALA A 112      19.509  -5.511 -14.903  1.00  0.00           C  
ATOM   1793  C   ALA A 112      18.332  -4.766 -14.286  1.00  0.00           C  
ATOM   1794  O   ALA A 112      18.040  -3.630 -14.661  1.00  0.00           O  
ATOM   1795  CB  ALA A 112      19.099  -6.187 -16.203  1.00  0.00           C  
ATOM   1796  H   ALA A 112      20.060  -7.464 -14.219  1.00  0.00           H  
ATOM   1797  HA  ALA A 112      20.292  -4.785 -15.123  1.00  0.00           H  
ATOM   1798 1HB  ALA A 112      18.703  -5.440 -16.891  1.00  0.00           H  
ATOM   1799 2HB  ALA A 112      19.968  -6.669 -16.653  1.00  0.00           H  
ATOM   1800 3HB  ALA A 112      18.334  -6.935 -15.999  1.00  0.00           H  
ATOM   1801  N   LYS A 113      17.490  -5.291 -13.296  1.00  0.00           N  
ATOM   1802  CA  LYS A 113      16.370  -4.612 -12.653  1.00  0.00           C  
ATOM   1803  C   LYS A 113      16.843  -3.557 -11.659  1.00  0.00           C  
ATOM   1804  O   LYS A 113      16.060  -2.721 -11.208  1.00  0.00           O  
ATOM   1805  CB  LYS A 113      15.469  -5.626 -11.946  1.00  0.00           C  
ATOM   1806  CG  LYS A 113      14.727  -6.568 -12.886  1.00  0.00           C  
ATOM   1807  CD  LYS A 113      13.846  -7.539 -12.113  1.00  0.00           C  
ATOM   1808  CE  LYS A 113      13.071  -8.451 -13.052  1.00  0.00           C  
ATOM   1809  NZ  LYS A 113      12.202  -9.405 -12.309  1.00  0.00           N  
ATOM   1810  H   LYS A 113      17.721  -6.232 -13.012  1.00  0.00           H  
ATOM   1811  HA  LYS A 113      15.781  -4.081 -13.401  1.00  0.00           H  
ATOM   1812 1HB  LYS A 113      16.104  -6.206 -11.277  1.00  0.00           H  
ATOM   1813 2HB  LYS A 113      14.747  -5.058 -11.359  1.00  0.00           H  
ATOM   1814 1HG  LYS A 113      14.109  -5.971 -13.557  1.00  0.00           H  
ATOM   1815 2HG  LYS A 113      15.460  -7.126 -13.467  1.00  0.00           H  
ATOM   1816 1HD  LYS A 113      14.481  -8.141 -11.462  1.00  0.00           H  
ATOM   1817 2HD  LYS A 113      13.147  -6.965 -11.505  1.00  0.00           H  
ATOM   1818 1HE  LYS A 113      12.456  -7.830 -13.701  1.00  0.00           H  
ATOM   1819 2HE  LYS A 113      13.787  -9.009 -13.655  1.00  0.00           H  
ATOM   1820 1HZ  LYS A 113      11.707  -9.990 -12.967  1.00  0.00           H  
ATOM   1821 2HZ  LYS A 113      12.772  -9.981 -11.707  1.00  0.00           H  
ATOM   1822 3HZ  LYS A 113      11.537  -8.889 -11.750  1.00  0.00           H  
ATOM   1823  N   VAL A 114      18.128  -3.601 -11.322  1.00  0.00           N  
ATOM   1824  CA  VAL A 114      18.726  -2.599 -10.449  1.00  0.00           C  
ATOM   1825  C   VAL A 114      19.326  -1.466 -11.270  1.00  0.00           C  
ATOM   1826  O   VAL A 114      20.190  -1.691 -12.116  1.00  0.00           O  
ATOM   1827  CB  VAL A 114      19.816  -3.208  -9.546  1.00  0.00           C  
ATOM   1828  CG1 VAL A 114      20.474  -2.125  -8.703  1.00  0.00           C  
ATOM   1829  CG2 VAL A 114      19.228  -4.291  -8.656  1.00  0.00           C  
ATOM   1830  H   VAL A 114      18.704  -4.349 -11.681  1.00  0.00           H  
ATOM   1831  HA  VAL A 114      17.974  -2.129  -9.813  1.00  0.00           H  
ATOM   1832  HB  VAL A 114      20.567  -3.686 -10.174  1.00  0.00           H  
ATOM   1833 1HG1 VAL A 114      21.242  -2.572  -8.073  1.00  0.00           H  
ATOM   1834 2HG1 VAL A 114      20.930  -1.381  -9.356  1.00  0.00           H  
ATOM   1835 3HG1 VAL A 114      19.723  -1.646  -8.075  1.00  0.00           H  
ATOM   1836 1HG2 VAL A 114      20.012  -4.710  -8.026  1.00  0.00           H  
ATOM   1837 2HG2 VAL A 114      18.448  -3.861  -8.027  1.00  0.00           H  
ATOM   1838 3HG2 VAL A 114      18.802  -5.080  -9.276  1.00  0.00           H  
ATOM   1839  N   VAL A 115      18.863  -0.247 -11.014  1.00  0.00           N  
ATOM   1840  CA  VAL A 115      19.323   0.919 -11.758  1.00  0.00           C  
ATOM   1841  C   VAL A 115      20.674   1.402 -11.248  1.00  0.00           C  
ATOM   1842  O   VAL A 115      20.745   2.246 -10.354  1.00  0.00           O  
ATOM   1843  CB  VAL A 115      18.310   2.077 -11.677  1.00  0.00           C  
ATOM   1844  CG1 VAL A 115      18.801   3.271 -12.481  1.00  0.00           C  
ATOM   1845  CG2 VAL A 115      16.945   1.626 -12.175  1.00  0.00           C  
ATOM   1846  H   VAL A 115      18.173  -0.125 -10.286  1.00  0.00           H  
ATOM   1847  HA  VAL A 115      19.492   0.678 -12.808  1.00  0.00           H  
ATOM   1848  HB  VAL A 115      18.187   2.367 -10.634  1.00  0.00           H  
ATOM   1849 1HG1 VAL A 115      18.074   4.080 -12.412  1.00  0.00           H  
ATOM   1850 2HG1 VAL A 115      19.758   3.610 -12.083  1.00  0.00           H  
ATOM   1851 3HG1 VAL A 115      18.923   2.982 -13.525  1.00  0.00           H  
ATOM   1852 1HG2 VAL A 115      16.242   2.456 -12.110  1.00  0.00           H  
ATOM   1853 2HG2 VAL A 115      17.027   1.299 -13.212  1.00  0.00           H  
ATOM   1854 3HG2 VAL A 115      16.588   0.800 -11.561  1.00  0.00           H  
ATOM   1855  N   VAL A 116      21.746   0.863 -11.821  1.00  0.00           N  
ATOM   1856  CA  VAL A 116      23.095   1.311 -11.496  1.00  0.00           C  
ATOM   1857  C   VAL A 116      23.362   2.720 -12.009  1.00  0.00           C  
ATOM   1858  O   VAL A 116      23.342   2.966 -13.216  1.00  0.00           O  
ATOM   1859  CB  VAL A 116      24.157   0.358 -12.076  1.00  0.00           C  
ATOM   1860  CG1 VAL A 116      25.556   0.869 -11.767  1.00  0.00           C  
ATOM   1861  CG2 VAL A 116      23.971  -1.047 -11.526  1.00  0.00           C  
ATOM   1862  H   VAL A 116      21.622   0.125 -12.499  1.00  0.00           H  
ATOM   1863  HA  VAL A 116      23.241   1.381 -10.417  1.00  0.00           H  
ATOM   1864  HB  VAL A 116      24.024   0.295 -13.157  1.00  0.00           H  
ATOM   1865 1HG1 VAL A 116      26.295   0.184 -12.185  1.00  0.00           H  
ATOM   1866 2HG1 VAL A 116      25.689   1.857 -12.209  1.00  0.00           H  
ATOM   1867 3HG1 VAL A 116      25.691   0.931 -10.688  1.00  0.00           H  
ATOM   1868 1HG2 VAL A 116      24.729  -1.708 -11.947  1.00  0.00           H  
ATOM   1869 2HG2 VAL A 116      24.069  -1.028 -10.440  1.00  0.00           H  
ATOM   1870 3HG2 VAL A 116      22.981  -1.415 -11.794  1.00  0.00           H  
ATOM   1871  N   THR A 117      23.613   3.642 -11.086  1.00  0.00           N  
ATOM   1872  CA  THR A 117      23.774   5.048 -11.434  1.00  0.00           C  
ATOM   1873  C   THR A 117      24.670   5.759 -10.427  1.00  0.00           C  
ATOM   1874  O   THR A 117      25.212   5.135  -9.515  1.00  0.00           O  
ATOM   1875  CB  THR A 117      22.417   5.774 -11.503  1.00  0.00           C  
ATOM   1876  CG2 THR A 117      21.835   5.949 -10.108  1.00  0.00           C  
ATOM   1877  OG1 THR A 117      22.592   7.062 -12.108  1.00  0.00           O  
ATOM   1878  H   THR A 117      23.694   3.361 -10.119  1.00  0.00           H  
ATOM   1879  HA  THR A 117      24.265   5.136 -12.403  1.00  0.00           H  
ATOM   1880  HB  THR A 117      21.731   5.186 -12.112  1.00  0.00           H  
ATOM   1881  HG1 THR A 117      21.919   7.663 -11.780  1.00  0.00           H  
ATOM   1882 1HG2 THR A 117      20.876   6.463 -10.177  1.00  0.00           H  
ATOM   1883 2HG2 THR A 117      21.690   4.971  -9.650  1.00  0.00           H  
ATOM   1884 3HG2 THR A 117      22.519   6.538  -9.500  1.00  0.00           H  
ATOM   1885  N   LYS A 118      24.822   7.067 -10.598  1.00  0.00           N  
ATOM   1886  CA  LYS A 118      25.363   8.369 -10.238  1.00  0.00           C  
ATOM   1887  C   LYS A 118      25.126   8.616  -8.774  1.00  0.00           C  
ATOM   1888  O   LYS A 118      26.050   8.648  -7.966  1.00  0.00           O  
ATOM   1889  CB  LYS A 118      24.732   9.484 -11.075  1.00  0.00           C  
ATOM   1890  CG  LYS A 118      25.067   9.422 -12.560  1.00  0.00           C  
ATOM   1891  CD  LYS A 118      24.399  10.554 -13.324  1.00  0.00           C  
ATOM   1892  CE  LYS A 118      24.613  10.412 -14.825  1.00  0.00           C  
ATOM   1893  NZ  LYS A 118      23.966  11.515 -15.587  1.00  0.00           N  
ATOM   1894  H   LYS A 118      24.216   6.993 -11.404  1.00  0.00           H  
ATOM   1895  HA  LYS A 118      26.440   8.383 -10.411  1.00  0.00           H  
ATOM   1896 1HB  LYS A 118      23.652   9.410 -10.943  1.00  0.00           H  
ATOM   1897 2HB  LYS A 118      25.083  10.431 -10.664  1.00  0.00           H  
ATOM   1898 1HG  LYS A 118      26.149   9.494 -12.674  1.00  0.00           H  
ATOM   1899 2HG  LYS A 118      24.724   8.465 -12.952  1.00  0.00           H  
ATOM   1900 1HD  LYS A 118      23.329  10.537 -13.108  1.00  0.00           H  
ATOM   1901 2HD  LYS A 118      24.822  11.499 -12.986  1.00  0.00           H  
ATOM   1902 1HE  LYS A 118      25.685  10.418 -15.019  1.00  0.00           H  
ATOM   1903 2HE  LYS A 118      24.193   9.458 -15.140  1.00  0.00           H  
ATOM   1904 1HZ  LYS A 118      24.132  11.384 -16.575  1.00  0.00           H  
ATOM   1905 2HZ  LYS A 118      22.972  11.509 -15.408  1.00  0.00           H  
ATOM   1906 3HZ  LYS A 118      24.356  12.400 -15.294  1.00  0.00           H  
ATOM   1907  N   GLY A 119      23.861   8.784  -8.437  1.00  0.00           N  
ATOM   1908  CA  GLY A 119      23.470   9.031  -7.070  1.00  0.00           C  
ATOM   1909  C   GLY A 119      23.786   7.788  -6.255  1.00  0.00           C  
ATOM   1910  O   GLY A 119      24.232   7.903  -5.111  1.00  0.00           O  
ATOM   1911  H   GLY A 119      23.150   8.740  -9.153  1.00  0.00           H  
ATOM   1912 1HA  GLY A 119      24.024   9.889  -6.690  1.00  0.00           H  
ATOM   1913 2HA  GLY A 119      22.402   9.247  -7.039  1.00  0.00           H  
ATOM   1914  N   ARG A 120      23.587   6.615  -6.851  1.00  0.00           N  
ATOM   1915  CA  ARG A 120      23.844   5.340  -6.177  1.00  0.00           C  
ATOM   1916  C   ARG A 120      25.291   5.280  -5.768  1.00  0.00           C  
ATOM   1917  O   ARG A 120      25.581   5.161  -4.589  1.00  0.00           O  
ATOM   1918  CB  ARG A 120      23.444   4.132  -7.011  1.00  0.00           C  
ATOM   1919  CG  ARG A 120      23.527   2.799  -6.285  1.00  0.00           C  
ATOM   1920  CD  ARG A 120      23.216   1.620  -7.133  1.00  0.00           C  
ATOM   1921  NE  ARG A 120      21.916   1.670  -7.783  1.00  0.00           N  
ATOM   1922  CZ  ARG A 120      20.750   1.356  -7.185  1.00  0.00           C  
ATOM   1923  NH1 ARG A 120      20.719   0.934  -5.940  1.00  0.00           N  
ATOM   1924  NH2 ARG A 120      19.638   1.461  -7.892  1.00  0.00           N  
ATOM   1925  H   ARG A 120      23.249   6.610  -7.802  1.00  0.00           H  
ATOM   1926  HA  ARG A 120      23.234   5.272  -5.275  1.00  0.00           H  
ATOM   1927 1HB  ARG A 120      22.420   4.298  -7.343  1.00  0.00           H  
ATOM   1928 2HB  ARG A 120      24.107   4.111  -7.876  1.00  0.00           H  
ATOM   1929 1HG  ARG A 120      24.539   2.676  -5.898  1.00  0.00           H  
ATOM   1930 2HG  ARG A 120      22.820   2.813  -5.455  1.00  0.00           H  
ATOM   1931 1HD  ARG A 120      23.969   1.538  -7.916  1.00  0.00           H  
ATOM   1932 2HD  ARG A 120      23.238   0.723  -6.515  1.00  0.00           H  
ATOM   1933  HE  ARG A 120      21.679   1.931  -8.730  1.00  0.00           H  
ATOM   1934 1HH1 ARG A 120      21.579   0.843  -5.419  1.00  0.00           H  
ATOM   1935 2HH1 ARG A 120      19.835   0.704  -5.510  1.00  0.00           H  
ATOM   1936 1HH2 ARG A 120      19.682   1.770  -8.853  1.00  0.00           H  
ATOM   1937 2HH2 ARG A 120      18.751   1.232  -7.469  1.00  0.00           H  
ATOM   1938  N   VAL A 121      26.194   5.364  -6.738  1.00  0.00           N  
ATOM   1939  CA  VAL A 121      27.615   5.202  -6.475  1.00  0.00           C  
ATOM   1940  C   VAL A 121      28.120   6.367  -5.651  1.00  0.00           C  
ATOM   1941  O   VAL A 121      29.131   6.264  -4.958  1.00  0.00           O  
ATOM   1942  CB  VAL A 121      28.435   5.101  -7.775  1.00  0.00           C  
ATOM   1943  CG1 VAL A 121      28.057   3.846  -8.546  1.00  0.00           C  
ATOM   1944  CG2 VAL A 121      28.222   6.337  -8.635  1.00  0.00           C  
ATOM   1945  H   VAL A 121      25.888   5.545  -7.684  1.00  0.00           H  
ATOM   1946  HA  VAL A 121      27.808   4.311  -5.877  1.00  0.00           H  
ATOM   1947  HB  VAL A 121      29.495   5.070  -7.523  1.00  0.00           H  
ATOM   1948 1HG1 VAL A 121      28.647   3.791  -9.462  1.00  0.00           H  
ATOM   1949 2HG1 VAL A 121      28.258   2.968  -7.933  1.00  0.00           H  
ATOM   1950 3HG1 VAL A 121      26.998   3.879  -8.799  1.00  0.00           H  
ATOM   1951 1HG2 VAL A 121      28.809   6.250  -9.550  1.00  0.00           H  
ATOM   1952 2HG2 VAL A 121      27.166   6.427  -8.889  1.00  0.00           H  
ATOM   1953 3HG2 VAL A 121      28.539   7.224  -8.085  1.00  0.00           H  
ATOM   1954  N   LYS A 122      27.413   7.480  -5.724  1.00  0.00           N  
ATOM   1955  CA  LYS A 122      27.748   8.627  -4.918  1.00  0.00           C  
ATOM   1956  C   LYS A 122      27.579   8.269  -3.459  1.00  0.00           C  
ATOM   1957  O   LYS A 122      28.417   8.574  -2.632  1.00  0.00           O  
ATOM   1958  CB  LYS A 122      26.879   9.830  -5.284  1.00  0.00           C  
ATOM   1959  CG  LYS A 122      27.188  11.095  -4.494  1.00  0.00           C  
ATOM   1960  CD  LYS A 122      26.378  12.277  -5.002  1.00  0.00           C  
ATOM   1961  CE  LYS A 122      26.642  13.527  -4.175  1.00  0.00           C  
ATOM   1962  NZ  LYS A 122      25.901  14.707  -4.697  1.00  0.00           N  
ATOM   1963  H   LYS A 122      26.623   7.533  -6.352  1.00  0.00           H  
ATOM   1964  HA  LYS A 122      28.793   8.898  -5.077  1.00  0.00           H  
ATOM   1965 1HB  LYS A 122      27.029  10.022  -6.348  1.00  0.00           H  
ATOM   1966 2HB  LYS A 122      25.843   9.541  -5.113  1.00  0.00           H  
ATOM   1967 1HG  LYS A 122      26.951  10.914  -3.445  1.00  0.00           H  
ATOM   1968 2HG  LYS A 122      28.251  11.313  -4.592  1.00  0.00           H  
ATOM   1969 1HD  LYS A 122      26.651  12.465  -6.042  1.00  0.00           H  
ATOM   1970 2HD  LYS A 122      25.320  12.024  -4.946  1.00  0.00           H  
ATOM   1971 1HE  LYS A 122      26.333  13.330  -3.149  1.00  0.00           H  
ATOM   1972 2HE  LYS A 122      27.713  13.731  -4.198  1.00  0.00           H  
ATOM   1973 1HZ  LYS A 122      26.104  15.513  -4.122  1.00  0.00           H  
ATOM   1974 2HZ  LYS A 122      26.188  14.891  -5.648  1.00  0.00           H  
ATOM   1975 3HZ  LYS A 122      24.909  14.518  -4.675  1.00  0.00           H  
ATOM   1976  N   LEU A 123      26.486   7.602  -3.145  1.00  0.00           N  
ATOM   1977  CA  LEU A 123      26.222   7.223  -1.774  1.00  0.00           C  
ATOM   1978  C   LEU A 123      27.227   6.212  -1.371  1.00  0.00           C  
ATOM   1979  O   LEU A 123      27.696   6.229  -0.249  1.00  0.00           O  
ATOM   1980  CB  LEU A 123      24.800   6.671  -1.608  1.00  0.00           C  
ATOM   1981  CG  LEU A 123      23.675   7.698  -1.781  1.00  0.00           C  
ATOM   1982  CD1 LEU A 123      22.323   6.999  -1.778  1.00  0.00           C  
ATOM   1983  CD2 LEU A 123      23.751   8.729  -0.664  1.00  0.00           C  
ATOM   1984  H   LEU A 123      25.820   7.348  -3.863  1.00  0.00           H  
ATOM   1985  HA  LEU A 123      26.327   8.094  -1.128  1.00  0.00           H  
ATOM   1986 1HB  LEU A 123      24.789   5.961  -2.433  1.00  0.00           H  
ATOM   1987 2HB  LEU A 123      24.683   6.134  -0.666  1.00  0.00           H  
ATOM   1988  HG  LEU A 123      23.852   8.216  -2.725  1.00  0.00           H  
ATOM   1989 1HD1 LEU A 123      21.531   7.737  -1.903  1.00  0.00           H  
ATOM   1990 2HD1 LEU A 123      22.282   6.283  -2.599  1.00  0.00           H  
ATOM   1991 3HD1 LEU A 123      22.187   6.476  -0.832  1.00  0.00           H  
ATOM   1992 1HD2 LEU A 123      22.952   9.459  -0.789  1.00  0.00           H  
ATOM   1993 2HD2 LEU A 123      23.641   8.231   0.299  1.00  0.00           H  
ATOM   1994 3HD2 LEU A 123      24.715   9.237  -0.702  1.00  0.00           H  
ATOM   1995  N   VAL A 124      27.551   5.322  -2.298  1.00  0.00           N  
ATOM   1996  CA  VAL A 124      28.512   4.287  -2.017  1.00  0.00           C  
ATOM   1997  C   VAL A 124      29.824   4.943  -1.670  1.00  0.00           C  
ATOM   1998  O   VAL A 124      30.510   4.513  -0.750  1.00  0.00           O  
ATOM   1999  CB  VAL A 124      28.704   3.328  -3.206  1.00  0.00           C  
ATOM   2000  CG1 VAL A 124      29.866   2.381  -2.944  1.00  0.00           C  
ATOM   2001  CG2 VAL A 124      27.428   2.543  -3.469  1.00  0.00           C  
ATOM   2002  H   VAL A 124      27.126   5.363  -3.213  1.00  0.00           H  
ATOM   2003  HA  VAL A 124      28.216   3.697  -1.148  1.00  0.00           H  
ATOM   2004  HB  VAL A 124      28.907   3.912  -4.104  1.00  0.00           H  
ATOM   2005 1HG1 VAL A 124      29.988   1.710  -3.795  1.00  0.00           H  
ATOM   2006 2HG1 VAL A 124      30.780   2.957  -2.804  1.00  0.00           H  
ATOM   2007 3HG1 VAL A 124      29.663   1.795  -2.048  1.00  0.00           H  
ATOM   2008 1HG2 VAL A 124      27.581   1.871  -4.313  1.00  0.00           H  
ATOM   2009 2HG2 VAL A 124      27.170   1.962  -2.584  1.00  0.00           H  
ATOM   2010 3HG2 VAL A 124      26.616   3.234  -3.699  1.00  0.00           H  
ATOM   2011  N   ILE A 125      30.167   6.005  -2.385  1.00  0.00           N  
ATOM   2012  CA  ILE A 125      31.386   6.718  -2.063  1.00  0.00           C  
ATOM   2013  C   ILE A 125      31.358   7.229  -0.651  1.00  0.00           C  
ATOM   2014  O   ILE A 125      32.340   7.096   0.057  1.00  0.00           O  
ATOM   2015  CB  ILE A 125      31.625   7.902  -3.019  1.00  0.00           C  
ATOM   2016  CG1 ILE A 125      31.982   7.395  -4.419  1.00  0.00           C  
ATOM   2017  CG2 ILE A 125      32.722   8.808  -2.481  1.00  0.00           C  
ATOM   2018  CD1 ILE A 125      31.856   8.445  -5.498  1.00  0.00           C  
ATOM   2019  H   ILE A 125      29.596   6.329  -3.152  1.00  0.00           H  
ATOM   2020  HA  ILE A 125      32.245   6.048  -2.100  1.00  0.00           H  
ATOM   2021  HB  ILE A 125      30.700   8.471  -3.118  1.00  0.00           H  
ATOM   2022 1HG1 ILE A 125      33.009   7.034  -4.381  1.00  0.00           H  
ATOM   2023 2HG1 ILE A 125      31.314   6.563  -4.641  1.00  0.00           H  
ATOM   2024 1HG2 ILE A 125      32.878   9.639  -3.169  1.00  0.00           H  
ATOM   2025 2HG2 ILE A 125      32.430   9.194  -1.506  1.00  0.00           H  
ATOM   2026 3HG2 ILE A 125      33.648   8.240  -2.383  1.00  0.00           H  
ATOM   2027 1HD1 ILE A 125      32.125   8.011  -6.462  1.00  0.00           H  
ATOM   2028 2HD1 ILE A 125      30.827   8.806  -5.538  1.00  0.00           H  
ATOM   2029 3HD1 ILE A 125      32.524   9.276  -5.279  1.00  0.00           H  
ATOM   2030  N   PHE A 126      30.244   7.808  -0.233  1.00  0.00           N  
ATOM   2031  CA  PHE A 126      30.120   8.319   1.130  1.00  0.00           C  
ATOM   2032  C   PHE A 126      30.354   7.190   2.123  1.00  0.00           C  
ATOM   2033  O   PHE A 126      31.051   7.355   3.119  1.00  0.00           O  
ATOM   2034  CB  PHE A 126      28.745   8.952   1.356  1.00  0.00           C  
ATOM   2035  CG  PHE A 126      28.493  10.169   0.512  1.00  0.00           C  
ATOM   2036  CD1 PHE A 126      29.538  10.811  -0.135  1.00  0.00           C  
ATOM   2037  CD2 PHE A 126      27.211  10.676   0.366  1.00  0.00           C  
ATOM   2038  CE1 PHE A 126      29.307  11.931  -0.911  1.00  0.00           C  
ATOM   2039  CE2 PHE A 126      26.977  11.796  -0.409  1.00  0.00           C  
ATOM   2040  CZ  PHE A 126      28.026  12.424  -1.048  1.00  0.00           C  
ATOM   2041  H   PHE A 126      29.461   7.901  -0.867  1.00  0.00           H  
ATOM   2042  HA  PHE A 126      30.882   9.080   1.312  1.00  0.00           H  
ATOM   2043 1HB  PHE A 126      27.959   8.237   1.114  1.00  0.00           H  
ATOM   2044 2HB  PHE A 126      28.643   9.265   2.394  1.00  0.00           H  
ATOM   2045  HD1 PHE A 126      30.550  10.421  -0.028  1.00  0.00           H  
ATOM   2046  HD2 PHE A 126      26.381  10.181   0.872  1.00  0.00           H  
ATOM   2047  HE1 PHE A 126      30.138  12.425  -1.415  1.00  0.00           H  
ATOM   2048  HE2 PHE A 126      25.964  12.184  -0.516  1.00  0.00           H  
ATOM   2049  HZ  PHE A 126      27.844  13.307  -1.658  1.00  0.00           H  
ATOM   2050  N   VAL A 127      29.764   6.043   1.830  1.00  0.00           N  
ATOM   2051  CA  VAL A 127      29.847   4.872   2.680  1.00  0.00           C  
ATOM   2052  C   VAL A 127      31.281   4.416   2.845  1.00  0.00           C  
ATOM   2053  O   VAL A 127      31.740   4.211   3.974  1.00  0.00           O  
ATOM   2054  CB  VAL A 127      29.010   3.706   2.122  1.00  0.00           C  
ATOM   2055  CG1 VAL A 127      29.300   2.425   2.891  1.00  0.00           C  
ATOM   2056  CG2 VAL A 127      27.527   4.037   2.183  1.00  0.00           C  
ATOM   2057  H   VAL A 127      29.234   5.991   0.971  1.00  0.00           H  
ATOM   2058  HA  VAL A 127      29.505   5.091   3.693  1.00  0.00           H  
ATOM   2059  HB  VAL A 127      29.259   3.562   1.071  1.00  0.00           H  
ATOM   2060 1HG1 VAL A 127      28.700   1.612   2.483  1.00  0.00           H  
ATOM   2061 2HG1 VAL A 127      30.358   2.177   2.799  1.00  0.00           H  
ATOM   2062 3HG1 VAL A 127      29.050   2.567   3.943  1.00  0.00           H  
ATOM   2063 1HG2 VAL A 127      26.950   3.202   1.784  1.00  0.00           H  
ATOM   2064 2HG2 VAL A 127      27.237   4.217   3.219  1.00  0.00           H  
ATOM   2065 3HG2 VAL A 127      27.328   4.930   1.590  1.00  0.00           H  
ATOM   2066  N   ILE A 128      31.988   4.251   1.736  1.00  0.00           N  
ATOM   2067  CA  ILE A 128      33.325   3.690   1.799  1.00  0.00           C  
ATOM   2068  C   ILE A 128      34.299   4.705   2.359  1.00  0.00           C  
ATOM   2069  O   ILE A 128      35.342   4.304   2.873  1.00  0.00           O  
ATOM   2070  CB  ILE A 128      33.816   3.224   0.416  1.00  0.00           C  
ATOM   2071  CG1 ILE A 128      33.896   4.410  -0.549  1.00  0.00           C  
ATOM   2072  CG2 ILE A 128      32.897   2.145  -0.138  1.00  0.00           C  
ATOM   2073  CD1 ILE A 128      34.466   4.058  -1.904  1.00  0.00           C  
ATOM   2074  H   ILE A 128      31.608   4.514   0.838  1.00  0.00           H  
ATOM   2075  HA  ILE A 128      33.356   2.851   2.493  1.00  0.00           H  
ATOM   2076  HB  ILE A 128      34.826   2.829   0.511  1.00  0.00           H  
ATOM   2077 1HG1 ILE A 128      32.885   4.800  -0.670  1.00  0.00           H  
ATOM   2078 2HG1 ILE A 128      34.522   5.169  -0.078  1.00  0.00           H  
ATOM   2079 1HG2 ILE A 128      33.258   1.829  -1.116  1.00  0.00           H  
ATOM   2080 2HG2 ILE A 128      32.889   1.292   0.538  1.00  0.00           H  
ATOM   2081 3HG2 ILE A 128      31.887   2.541  -0.236  1.00  0.00           H  
ATOM   2082 1HD1 ILE A 128      34.492   4.949  -2.531  1.00  0.00           H  
ATOM   2083 2HD1 ILE A 128      35.479   3.671  -1.783  1.00  0.00           H  
ATOM   2084 3HD1 ILE A 128      33.842   3.302  -2.377  1.00  0.00           H  
ATOM   2085  N   TRP A 129      33.974   5.997   2.281  1.00  0.00           N  
ATOM   2086  CA  TRP A 129      34.687   7.016   3.059  1.00  0.00           C  
ATOM   2087  C   TRP A 129      34.534   6.828   4.547  1.00  0.00           C  
ATOM   2088  O   TRP A 129      35.521   6.908   5.271  1.00  0.00           O  
ATOM   2089  CB  TRP A 129      34.200   8.414   2.674  1.00  0.00           C  
ATOM   2090  CG  TRP A 129      34.923   8.998   1.499  1.00  0.00           C  
ATOM   2091  CD1 TRP A 129      36.126   8.597   1.001  1.00  0.00           C  
ATOM   2092  CD2 TRP A 129      34.490  10.088   0.675  1.00  0.00           C  
ATOM   2093  CE2 TRP A 129      35.481  10.291  -0.302  1.00  0.00           C  
ATOM   2094  CE3 TRP A 129      33.357  10.911   0.669  1.00  0.00           C  
ATOM   2095  NE1 TRP A 129      36.472   9.368  -0.081  1.00  0.00           N  
ATOM   2096  CZ2 TRP A 129      35.379  11.278  -1.270  1.00  0.00           C  
ATOM   2097  CZ3 TRP A 129      33.254  11.900  -0.302  1.00  0.00           C  
ATOM   2098  CH2 TRP A 129      34.236  12.078  -1.244  1.00  0.00           C  
ATOM   2099  H   TRP A 129      33.219   6.281   1.673  1.00  0.00           H  
ATOM   2100  HA  TRP A 129      35.756   6.952   2.859  1.00  0.00           H  
ATOM   2101 1HB  TRP A 129      33.143   8.386   2.407  1.00  0.00           H  
ATOM   2102 2HB  TRP A 129      34.344   9.105   3.505  1.00  0.00           H  
ATOM   2103  HD1 TRP A 129      36.615   7.766   1.506  1.00  0.00           H  
ATOM   2104  HE1 TRP A 129      37.318   9.273  -0.626  1.00  0.00           H  
ATOM   2105  HE3 TRP A 129      32.548  10.811   1.393  1.00  0.00           H  
ATOM   2106  HZ2 TRP A 129      36.181  11.385  -1.999  1.00  0.00           H  
ATOM   2107  HZ3 TRP A 129      32.368  12.534  -0.294  1.00  0.00           H  
ATOM   2108  HH2 TRP A 129      34.117  12.865  -1.989  1.00  0.00           H  
ATOM   2109  N   ALA A 130      33.316   6.621   5.026  1.00  0.00           N  
ATOM   2110  CA  ALA A 130      33.143   6.443   6.448  1.00  0.00           C  
ATOM   2111  C   ALA A 130      33.941   5.229   6.842  1.00  0.00           C  
ATOM   2112  O   ALA A 130      34.638   5.243   7.851  1.00  0.00           O  
ATOM   2113  CB  ALA A 130      31.675   6.290   6.820  1.00  0.00           C  
ATOM   2114  H   ALA A 130      32.507   6.586   4.423  1.00  0.00           H  
ATOM   2115  HA  ALA A 130      33.529   7.325   6.961  1.00  0.00           H  
ATOM   2116 1HB  ALA A 130      31.588   6.122   7.893  1.00  0.00           H  
ATOM   2117 2HB  ALA A 130      31.135   7.198   6.550  1.00  0.00           H  
ATOM   2118 3HB  ALA A 130      31.251   5.442   6.285  1.00  0.00           H  
ATOM   2119  N   VAL A 131      33.864   4.192   6.016  1.00  0.00           N  
ATOM   2120  CA  VAL A 131      34.561   2.944   6.293  1.00  0.00           C  
ATOM   2121  C   VAL A 131      36.051   3.142   6.397  1.00  0.00           C  
ATOM   2122  O   VAL A 131      36.659   2.632   7.326  1.00  0.00           O  
ATOM   2123  CB  VAL A 131      34.279   1.887   5.210  1.00  0.00           C  
ATOM   2124  CG1 VAL A 131      35.206   0.691   5.379  1.00  0.00           C  
ATOM   2125  CG2 VAL A 131      32.825   1.443   5.264  1.00  0.00           C  
ATOM   2126  H   VAL A 131      33.310   4.269   5.175  1.00  0.00           H  
ATOM   2127  HA  VAL A 131      34.273   2.535   7.263  1.00  0.00           H  
ATOM   2128  HB  VAL A 131      34.438   2.333   4.229  1.00  0.00           H  
ATOM   2129 1HG1 VAL A 131      34.992  -0.047   4.604  1.00  0.00           H  
ATOM   2130 2HG1 VAL A 131      36.242   1.018   5.292  1.00  0.00           H  
ATOM   2131 3HG1 VAL A 131      35.046   0.243   6.359  1.00  0.00           H  
ATOM   2132 1HG2 VAL A 131      32.643   0.697   4.491  1.00  0.00           H  
ATOM   2133 2HG2 VAL A 131      32.613   1.013   6.242  1.00  0.00           H  
ATOM   2134 3HG2 VAL A 131      32.176   2.303   5.096  1.00  0.00           H  
ATOM   2135  N   ALA A 132      36.633   3.875   5.454  1.00  0.00           N  
ATOM   2136  CA  ALA A 132      38.060   4.158   5.468  1.00  0.00           C  
ATOM   2137  C   ALA A 132      38.451   4.885   6.724  1.00  0.00           C  
ATOM   2138  O   ALA A 132      39.523   4.617   7.271  1.00  0.00           O  
ATOM   2139  CB  ALA A 132      38.461   4.966   4.243  1.00  0.00           C  
ATOM   2140  H   ALA A 132      36.066   4.248   4.705  1.00  0.00           H  
ATOM   2141  HA  ALA A 132      38.604   3.213   5.451  1.00  0.00           H  
ATOM   2142 1HB  ALA A 132      39.531   5.174   4.279  1.00  0.00           H  
ATOM   2143 2HB  ALA A 132      38.233   4.397   3.341  1.00  0.00           H  
ATOM   2144 3HB  ALA A 132      37.910   5.904   4.229  1.00  0.00           H  
ATOM   2145  N   PHE A 133      37.605   5.811   7.170  1.00  0.00           N  
ATOM   2146  CA  PHE A 133      37.869   6.583   8.386  1.00  0.00           C  
ATOM   2147  C   PHE A 133      37.877   5.637   9.578  1.00  0.00           C  
ATOM   2148  O   PHE A 133      38.747   5.738  10.453  1.00  0.00           O  
ATOM   2149  CB  PHE A 133      36.824   7.683   8.582  1.00  0.00           C  
ATOM   2150  CG  PHE A 133      36.766   8.672   7.453  1.00  0.00           C  
ATOM   2151  CD1 PHE A 133      37.801   8.758   6.535  1.00  0.00           C  
ATOM   2152  CD2 PHE A 133      35.678   9.519   7.307  1.00  0.00           C  
ATOM   2153  CE1 PHE A 133      37.750   9.667   5.495  1.00  0.00           C  
ATOM   2154  CE2 PHE A 133      35.622  10.427   6.269  1.00  0.00           C  
ATOM   2155  CZ  PHE A 133      36.660  10.502   5.361  1.00  0.00           C  
ATOM   2156  H   PHE A 133      36.756   5.986   6.651  1.00  0.00           H  
ATOM   2157  HA  PHE A 133      38.851   7.053   8.322  1.00  0.00           H  
ATOM   2158 1HB  PHE A 133      35.829   7.247   8.665  1.00  0.00           H  
ATOM   2159 2HB  PHE A 133      37.045   8.253   9.484  1.00  0.00           H  
ATOM   2160  HD1 PHE A 133      38.663   8.097   6.639  1.00  0.00           H  
ATOM   2161  HD2 PHE A 133      34.858   9.460   8.024  1.00  0.00           H  
ATOM   2162  HE1 PHE A 133      38.571   9.725   4.780  1.00  0.00           H  
ATOM   2163  HE2 PHE A 133      34.760  11.086   6.165  1.00  0.00           H  
ATOM   2164  HZ  PHE A 133      36.619  11.219   4.543  1.00  0.00           H  
ATOM   2165  N   CYS A 134      36.908   4.727   9.602  1.00  0.00           N  
ATOM   2166  CA  CYS A 134      36.766   3.765  10.683  1.00  0.00           C  
ATOM   2167  C   CYS A 134      37.852   2.720  10.591  1.00  0.00           C  
ATOM   2168  O   CYS A 134      38.209   2.078  11.569  1.00  0.00           O  
ATOM   2169  CB  CYS A 134      35.394   3.144  10.418  1.00  0.00           C  
ATOM   2170  SG  CYS A 134      34.001   4.272  10.662  1.00  0.00           S  
ATOM   2171  H   CYS A 134      36.249   4.709   8.836  1.00  0.00           H  
ATOM   2172  HA  CYS A 134      36.752   4.223  11.672  1.00  0.00           H  
ATOM   2173 1HB  CYS A 134      35.328   2.801   9.386  1.00  0.00           H  
ATOM   2174 2HB  CYS A 134      35.224   2.305  11.093  1.00  0.00           H  
ATOM   2175  HG  CYS A 134      33.054   3.394  10.348  1.00  0.00           H  
ATOM   2176  N   SER A 135      38.399   2.555   9.407  1.00  0.00           N  
ATOM   2177  CA  SER A 135      39.496   1.645   9.246  1.00  0.00           C  
ATOM   2178  C   SER A 135      40.783   2.239   9.777  1.00  0.00           C  
ATOM   2179  O   SER A 135      41.595   1.528  10.358  1.00  0.00           O  
ATOM   2180  CB  SER A 135      39.644   1.268   7.785  1.00  0.00           C  
ATOM   2181  OG  SER A 135      38.529   0.568   7.307  1.00  0.00           O  
ATOM   2182  H   SER A 135      38.058   3.062   8.602  1.00  0.00           H  
ATOM   2183  HA  SER A 135      39.322   0.671   9.706  1.00  0.00           H  
ATOM   2184 1HB  SER A 135      39.768   2.180   7.201  1.00  0.00           H  
ATOM   2185 2HB  SER A 135      40.529   0.644   7.673  1.00  0.00           H  
ATOM   2186  HG  SER A 135      38.590  -0.352   7.576  1.00  0.00           H  
ATOM   2187  N   ALA A 136      40.958   3.543   9.622  1.00  0.00           N  
ATOM   2188  CA  ALA A 136      42.088   4.216  10.242  1.00  0.00           C  
ATOM   2189  C   ALA A 136      41.903   4.581  11.701  1.00  0.00           C  
ATOM   2190  O   ALA A 136      42.896   4.760  12.409  1.00  0.00           O  
ATOM   2191  CB  ALA A 136      42.424   5.470   9.448  1.00  0.00           C  
ATOM   2192  H   ALA A 136      40.307   4.081   9.069  1.00  0.00           H  
ATOM   2193  HA  ALA A 136      42.946   3.545  10.230  1.00  0.00           H  
ATOM   2194 1HB  ALA A 136      43.290   5.960   9.892  1.00  0.00           H  
ATOM   2195 2HB  ALA A 136      42.650   5.199   8.417  1.00  0.00           H  
ATOM   2196 3HB  ALA A 136      41.573   6.151   9.467  1.00  0.00           H  
ATOM   2197  N   GLY A 137      40.666   4.687  12.164  1.00  0.00           N  
ATOM   2198  CA  GLY A 137      40.424   5.127  13.531  1.00  0.00           C  
ATOM   2199  C   GLY A 137      41.194   4.335  14.624  1.00  0.00           C  
ATOM   2200  O   GLY A 137      41.720   4.953  15.571  1.00  0.00           O  
ATOM   2201  H   GLY A 137      39.879   4.463  11.572  1.00  0.00           H  
ATOM   2202 1HA  GLY A 137      40.720   6.172  13.626  1.00  0.00           H  
ATOM   2203 2HA  GLY A 137      39.363   5.029  13.753  1.00  0.00           H  
ATOM   2204  N   PRO A 138      41.279   2.993  14.523  1.00  0.00           N  
ATOM   2205  CA  PRO A 138      42.045   2.246  15.529  1.00  0.00           C  
ATOM   2206  C   PRO A 138      43.422   2.784  15.843  1.00  0.00           C  
ATOM   2207  O   PRO A 138      43.935   2.533  16.906  1.00  0.00           O  
ATOM   2208  CB  PRO A 138      42.134   0.838  14.931  1.00  0.00           C  
ATOM   2209  CG  PRO A 138      40.895   0.705  14.112  1.00  0.00           C  
ATOM   2210  CD  PRO A 138      40.657   2.070  13.523  1.00  0.00           C  
ATOM   2211  HA  PRO A 138      41.565   2.250  16.519  1.00  0.00           H  
ATOM   2212 1HB  PRO A 138      43.035   0.720  14.311  1.00  0.00           H  
ATOM   2213 2HB  PRO A 138      42.177   0.069  15.714  1.00  0.00           H  
ATOM   2214 1HG  PRO A 138      41.018  -0.051  13.323  1.00  0.00           H  
ATOM   2215 2HG  PRO A 138      40.042   0.388  14.731  1.00  0.00           H  
ATOM   2216 1HD  PRO A 138      41.127   2.184  12.535  1.00  0.00           H  
ATOM   2217 2HD  PRO A 138      39.586   2.286  13.394  1.00  0.00           H  
ATOM   2218  N   ILE A 139      44.048   3.522  14.916  1.00  0.00           N  
ATOM   2219  CA  ILE A 139      45.371   4.133  15.152  1.00  0.00           C  
ATOM   2220  C   ILE A 139      45.546   4.942  16.451  1.00  0.00           C  
ATOM   2221  O   ILE A 139      46.683   5.142  16.922  1.00  0.00           O  
ATOM   2222  CB  ILE A 139      45.740   5.055  13.976  1.00  0.00           C  
ATOM   2223  CG1 ILE A 139      47.248   5.313  13.952  1.00  0.00           C  
ATOM   2224  CG2 ILE A 139      44.974   6.366  14.069  1.00  0.00           C  
ATOM   2225  CD1 ILE A 139      48.071   4.094  13.599  1.00  0.00           C  
ATOM   2226  H   ILE A 139      43.592   3.665  14.025  1.00  0.00           H  
ATOM   2227  HA  ILE A 139      46.131   3.363  15.281  1.00  0.00           H  
ATOM   2228  HB  ILE A 139      45.491   4.555  13.041  1.00  0.00           H  
ATOM   2229 1HG1 ILE A 139      47.432   6.099  13.221  1.00  0.00           H  
ATOM   2230 2HG1 ILE A 139      47.533   5.667  14.943  1.00  0.00           H  
ATOM   2231 1HG2 ILE A 139      45.247   7.007  13.230  1.00  0.00           H  
ATOM   2232 2HG2 ILE A 139      43.904   6.166  14.038  1.00  0.00           H  
ATOM   2233 3HG2 ILE A 139      45.222   6.869  15.004  1.00  0.00           H  
ATOM   2234 1HD1 ILE A 139      49.129   4.355  13.602  1.00  0.00           H  
ATOM   2235 2HD1 ILE A 139      47.889   3.307  14.331  1.00  0.00           H  
ATOM   2236 3HD1 ILE A 139      47.789   3.740  12.609  1.00  0.00           H  
ATOM   2237  N   PHE A 140      44.434   5.399  17.018  1.00  0.00           N  
ATOM   2238  CA  PHE A 140      44.445   6.177  18.263  1.00  0.00           C  
ATOM   2239  C   PHE A 140      44.435   5.245  19.463  1.00  0.00           C  
ATOM   2240  O   PHE A 140      44.915   5.625  20.549  1.00  0.00           O  
ATOM   2241  CB  PHE A 140      43.250   7.129  18.326  1.00  0.00           C  
ATOM   2242  CG  PHE A 140      43.291   8.222  17.296  1.00  0.00           C  
ATOM   2243  CD1 PHE A 140      42.440   8.193  16.201  1.00  0.00           C  
ATOM   2244  CD2 PHE A 140      44.179   9.278  17.419  1.00  0.00           C  
ATOM   2245  CE1 PHE A 140      42.477   9.198  15.251  1.00  0.00           C  
ATOM   2246  CE2 PHE A 140      44.217  10.285  16.473  1.00  0.00           C  
ATOM   2247  CZ  PHE A 140      43.365  10.243  15.387  1.00  0.00           C  
ATOM   2248  H   PHE A 140      43.550   5.202  16.570  1.00  0.00           H  
ATOM   2249  HA  PHE A 140      45.360   6.770  18.321  1.00  0.00           H  
ATOM   2250 1HB  PHE A 140      42.324   6.580  18.162  1.00  0.00           H  
ATOM   2251 2HB  PHE A 140      43.212   7.620  19.298  1.00  0.00           H  
ATOM   2252  HD1 PHE A 140      41.737   7.366  16.093  1.00  0.00           H  
ATOM   2253  HD2 PHE A 140      44.853   9.311  18.276  1.00  0.00           H  
ATOM   2254  HE1 PHE A 140      41.804   9.163  14.395  1.00  0.00           H  
ATOM   2255  HE2 PHE A 140      44.920  11.110  16.581  1.00  0.00           H  
ATOM   2256  HZ  PHE A 140      43.395  11.034  14.640  1.00  0.00           H  
ATOM   2257  N   VAL A 141      43.913   4.033  19.267  1.00  0.00           N  
ATOM   2258  CA  VAL A 141      43.739   3.087  20.372  1.00  0.00           C  
ATOM   2259  C   VAL A 141      44.395   1.713  20.162  1.00  0.00           C  
ATOM   2260  O   VAL A 141      43.824   0.700  20.601  1.00  0.00           O  
ATOM   2261  CB  VAL A 141      42.241   2.866  20.655  1.00  0.00           C  
ATOM   2262  CG1 VAL A 141      41.604   4.143  21.180  1.00  0.00           C  
ATOM   2263  CG2 VAL A 141      41.525   2.392  19.399  1.00  0.00           C  
ATOM   2264  H   VAL A 141      43.629   3.760  18.337  1.00  0.00           H  
ATOM   2265  HA  VAL A 141      44.228   3.442  21.280  1.00  0.00           H  
ATOM   2266  HB  VAL A 141      42.134   2.075  21.397  1.00  0.00           H  
ATOM   2267 1HG1 VAL A 141      40.545   3.970  21.376  1.00  0.00           H  
ATOM   2268 2HG1 VAL A 141      42.098   4.443  22.105  1.00  0.00           H  
ATOM   2269 3HG1 VAL A 141      41.709   4.934  20.438  1.00  0.00           H  
ATOM   2270 1HG2 VAL A 141      40.469   2.241  19.617  1.00  0.00           H  
ATOM   2271 2HG2 VAL A 141      41.630   3.145  18.617  1.00  0.00           H  
ATOM   2272 3HG2 VAL A 141      41.964   1.454  19.062  1.00  0.00           H  
ATOM   2273  N   LEU A 142      45.550   1.652  19.499  1.00  0.00           N  
ATOM   2274  CA  LEU A 142      46.198   0.380  19.205  1.00  0.00           C  
ATOM   2275  C   LEU A 142      46.853  -0.197  20.455  1.00  0.00           C  
ATOM   2276  O   LEU A 142      47.208   0.536  21.376  1.00  0.00           O  
ATOM   2277  CB  LEU A 142      47.236   0.559  18.090  1.00  0.00           C  
ATOM   2278  CG  LEU A 142      46.664   0.944  16.721  1.00  0.00           C  
ATOM   2279  CD1 LEU A 142      47.788   1.076  15.702  1.00  0.00           C  
ATOM   2280  CD2 LEU A 142      45.655  -0.105  16.278  1.00  0.00           C  
ATOM   2281  H   LEU A 142      45.987   2.509  19.194  1.00  0.00           H  
ATOM   2282  HA  LEU A 142      45.453  -0.344  18.881  1.00  0.00           H  
ATOM   2283 1HB  LEU A 142      47.803   1.390  18.506  1.00  0.00           H  
ATOM   2284 2HB  LEU A 142      47.885  -0.313  18.000  1.00  0.00           H  
ATOM   2285  HG  LEU A 142      46.130   1.887  16.847  1.00  0.00           H  
ATOM   2286 1HD1 LEU A 142      47.371   1.351  14.733  1.00  0.00           H  
ATOM   2287 2HD1 LEU A 142      48.485   1.849  16.029  1.00  0.00           H  
ATOM   2288 3HD1 LEU A 142      48.313   0.126  15.616  1.00  0.00           H  
ATOM   2289 1HD2 LEU A 142      45.247   0.171  15.304  1.00  0.00           H  
ATOM   2290 2HD2 LEU A 142      46.147  -1.075  16.204  1.00  0.00           H  
ATOM   2291 3HD2 LEU A 142      44.846  -0.162  17.005  1.00  0.00           H  
ATOM   2292  N   VAL A 143      47.009  -1.517  20.477  1.00  0.00           N  
ATOM   2293  CA  VAL A 143      47.734  -2.182  21.554  1.00  0.00           C  
ATOM   2294  C   VAL A 143      49.197  -1.760  21.526  1.00  0.00           C  
ATOM   2295  O   VAL A 143      49.813  -1.693  20.463  1.00  0.00           O  
ATOM   2296  CB  VAL A 143      47.640  -3.716  21.448  1.00  0.00           C  
ATOM   2297  CG1 VAL A 143      48.555  -4.377  22.468  1.00  0.00           C  
ATOM   2298  CG2 VAL A 143      46.204  -4.177  21.646  1.00  0.00           C  
ATOM   2299  H   VAL A 143      46.618  -2.073  19.730  1.00  0.00           H  
ATOM   2300  HA  VAL A 143      47.355  -1.881  22.531  1.00  0.00           H  
ATOM   2301  HB  VAL A 143      47.935  -4.021  20.443  1.00  0.00           H  
ATOM   2302 1HG1 VAL A 143      48.477  -5.461  22.379  1.00  0.00           H  
ATOM   2303 2HG1 VAL A 143      49.586  -4.072  22.284  1.00  0.00           H  
ATOM   2304 3HG1 VAL A 143      48.261  -4.074  23.472  1.00  0.00           H  
ATOM   2305 1HG2 VAL A 143      46.156  -5.262  21.567  1.00  0.00           H  
ATOM   2306 2HG2 VAL A 143      45.856  -3.868  22.632  1.00  0.00           H  
ATOM   2307 3HG2 VAL A 143      45.569  -3.730  20.880  1.00  0.00           H  
ATOM   2308  N   GLY A 144      49.748  -1.475  22.700  1.00  0.00           N  
ATOM   2309  CA  GLY A 144      51.140  -1.057  22.812  1.00  0.00           C  
ATOM   2310  C   GLY A 144      52.041  -2.238  23.154  1.00  0.00           C  
ATOM   2311  O   GLY A 144      51.561  -3.343  23.408  1.00  0.00           O  
ATOM   2312  H   GLY A 144      49.187  -1.550  23.537  1.00  0.00           H  
ATOM   2313 1HA  GLY A 144      51.460  -0.628  21.863  1.00  0.00           H  
ATOM   2314 2HA  GLY A 144      51.224  -0.306  23.597  1.00  0.00           H  
ATOM   2315  N   VAL A 145      53.346  -1.997  23.158  1.00  0.00           N  
ATOM   2316  CA  VAL A 145      54.314  -3.024  23.530  1.00  0.00           C  
ATOM   2317  C   VAL A 145      55.642  -2.397  23.928  1.00  0.00           C  
ATOM   2318  O   VAL A 145      55.997  -1.317  23.454  1.00  0.00           O  
ATOM   2319  CB  VAL A 145      54.549  -4.024  22.382  1.00  0.00           C  
ATOM   2320  CG1 VAL A 145      55.220  -3.333  21.204  1.00  0.00           C  
ATOM   2321  CG2 VAL A 145      55.392  -5.196  22.861  1.00  0.00           C  
ATOM   2322  H   VAL A 145      53.680  -1.080  22.898  1.00  0.00           H  
ATOM   2323  HA  VAL A 145      53.986  -3.577  24.410  1.00  0.00           H  
ATOM   2324  HB  VAL A 145      53.589  -4.432  22.065  1.00  0.00           H  
ATOM   2325 1HG1 VAL A 145      55.378  -4.054  20.402  1.00  0.00           H  
ATOM   2326 2HG1 VAL A 145      54.582  -2.525  20.844  1.00  0.00           H  
ATOM   2327 3HG1 VAL A 145      56.180  -2.925  21.520  1.00  0.00           H  
ATOM   2328 1HG2 VAL A 145      55.548  -5.892  22.038  1.00  0.00           H  
ATOM   2329 2HG2 VAL A 145      56.355  -4.829  23.215  1.00  0.00           H  
ATOM   2330 3HG2 VAL A 145      54.877  -5.706  23.674  1.00  0.00           H  
ATOM   2331  N   GLU A 146      56.375  -3.077  24.802  1.00  0.00           N  
ATOM   2332  CA  GLU A 146      57.667  -2.587  25.267  1.00  0.00           C  
ATOM   2333  C   GLU A 146      58.632  -2.404  24.102  1.00  0.00           C  
ATOM   2334  O   GLU A 146      58.808  -3.305  23.281  1.00  0.00           O  
ATOM   2335  CB  GLU A 146      58.265  -3.543  26.301  1.00  0.00           C  
ATOM   2336  CG  GLU A 146      59.578  -3.071  26.908  1.00  0.00           C  
ATOM   2337  CD  GLU A 146      60.076  -4.035  27.950  1.00  0.00           C  
ATOM   2338  OE1 GLU A 146      59.405  -5.006  28.201  1.00  0.00           O  
ATOM   2339  OE2 GLU A 146      61.178  -3.861  28.412  1.00  0.00           O  
ATOM   2340  H   GLU A 146      56.028  -3.959  25.153  1.00  0.00           H  
ATOM   2341  HA  GLU A 146      57.546  -1.607  25.728  1.00  0.00           H  
ATOM   2342 1HB  GLU A 146      57.522  -3.662  27.091  1.00  0.00           H  
ATOM   2343 2HB  GLU A 146      58.419  -4.499  25.800  1.00  0.00           H  
ATOM   2344 1HG  GLU A 146      60.360  -2.900  26.170  1.00  0.00           H  
ATOM   2345 2HG  GLU A 146      59.315  -2.126  27.383  1.00  0.00           H  
ATOM   2346  N   HIS A 147      59.255  -1.233  24.036  1.00  0.00           N  
ATOM   2347  CA  HIS A 147      60.318  -0.984  23.067  1.00  0.00           C  
ATOM   2348  C   HIS A 147      60.957   0.376  23.313  1.00  0.00           C  
ATOM   2349  O   HIS A 147      60.304   1.303  23.791  1.00  0.00           O  
ATOM   2350  CB  HIS A 147      59.780  -1.064  21.636  1.00  0.00           C  
ATOM   2351  CG  HIS A 147      58.707  -0.063  21.338  1.00  0.00           C  
ATOM   2352  CD2 HIS A 147      57.368  -0.205  21.202  1.00  0.00           C  
ATOM   2353  ND1 HIS A 147      58.972   1.277  21.147  1.00  0.00           N  
ATOM   2354  CE1 HIS A 147      57.841   1.915  20.904  1.00  0.00           C  
ATOM   2355  NE2 HIS A 147      56.854   1.039  20.932  1.00  0.00           N  
ATOM   2356  H   HIS A 147      58.987  -0.496  24.671  1.00  0.00           H  
ATOM   2357  HA  HIS A 147      61.104  -1.729  23.187  1.00  0.00           H  
ATOM   2358 1HB  HIS A 147      60.584  -0.880  20.921  1.00  0.00           H  
ATOM   2359 2HB  HIS A 147      59.349  -2.048  21.451  1.00  0.00           H  
ATOM   2360  HD2 HIS A 147      56.705  -1.068  21.267  1.00  0.00           H  
ATOM   2361  HE1 HIS A 147      57.838   2.990  20.722  1.00  0.00           H  
ATOM   2362  HE2 HIS A 147      55.876   1.241  20.781  1.00  0.00           H  
ATOM   2363  N   GLU A 148      62.239   0.490  22.981  1.00  0.00           N  
ATOM   2364  CA  GLU A 148      62.947   1.760  23.086  1.00  0.00           C  
ATOM   2365  C   GLU A 148      63.053   2.426  21.720  1.00  0.00           C  
ATOM   2366  O   GLU A 148      63.853   3.342  21.527  1.00  0.00           O  
ATOM   2367  CB  GLU A 148      64.341   1.556  23.684  1.00  0.00           C  
ATOM   2368  CG  GLU A 148      64.344   0.922  25.069  1.00  0.00           C  
ATOM   2369  CD  GLU A 148      63.604   1.775  26.061  1.00  0.00           C  
ATOM   2370  OE1 GLU A 148      63.851   2.957  26.100  1.00  0.00           O  
ATOM   2371  OE2 GLU A 148      62.713   1.269  26.702  1.00  0.00           O  
ATOM   2372  H   GLU A 148      62.735  -0.324  22.648  1.00  0.00           H  
ATOM   2373  HA  GLU A 148      62.391   2.442  23.730  1.00  0.00           H  
ATOM   2374 1HB  GLU A 148      64.893   0.918  22.993  1.00  0.00           H  
ATOM   2375 2HB  GLU A 148      64.815   2.536  23.733  1.00  0.00           H  
ATOM   2376 1HG  GLU A 148      63.935  -0.088  25.083  1.00  0.00           H  
ATOM   2377 2HG  GLU A 148      65.400   0.889  25.333  1.00  0.00           H  
ATOM   2378  N   ASN A 149      62.242   1.961  20.776  1.00  0.00           N  
ATOM   2379  CA  ASN A 149      62.257   2.497  19.421  1.00  0.00           C  
ATOM   2380  C   ASN A 149      61.437   3.777  19.317  1.00  0.00           C  
ATOM   2381  O   ASN A 149      61.955   4.828  18.940  1.00  0.00           O  
ATOM   2382  CB  ASN A 149      61.759   1.475  18.416  1.00  0.00           C  
ATOM   2383  CG  ASN A 149      62.088   1.817  16.989  1.00  0.00           C  
ATOM   2384  ND2 ASN A 149      61.132   2.401  16.313  1.00  0.00           N  
ATOM   2385  OD1 ASN A 149      63.219   1.623  16.528  1.00  0.00           O  
ATOM   2386  H   ASN A 149      61.598   1.217  21.003  1.00  0.00           H  
ATOM   2387  HA  ASN A 149      63.277   2.764  19.140  1.00  0.00           H  
ATOM   2388 1HB  ASN A 149      61.925   0.409  18.575  1.00  0.00           H  
ATOM   2389 2HB  ASN A 149      60.710   1.710  18.600  1.00  0.00           H  
ATOM   2390 1HD2 ASN A 149      61.280   2.658  15.358  1.00  0.00           H  
ATOM   2391 2HD2 ASN A 149      60.254   2.591  16.751  1.00  0.00           H  
ATOM   2392  N   GLY A 150      60.156   3.681  19.655  1.00  0.00           N  
ATOM   2393  CA  GLY A 150      59.199   4.734  19.335  1.00  0.00           C  
ATOM   2394  C   GLY A 150      58.283   4.269  18.210  1.00  0.00           C  
ATOM   2395  O   GLY A 150      58.694   3.504  17.337  1.00  0.00           O  
ATOM   2396  H   GLY A 150      59.837   2.859  20.145  1.00  0.00           H  
ATOM   2397 1HA  GLY A 150      58.608   4.959  20.223  1.00  0.00           H  
ATOM   2398 2HA  GLY A 150      59.740   5.626  19.025  1.00  0.00           H  
ATOM   2399  N   THR A 151      57.040   4.737  18.234  1.00  0.00           N  
ATOM   2400  CA  THR A 151      56.061   4.367  17.219  1.00  0.00           C  
ATOM   2401  C   THR A 151      56.136   5.320  16.033  1.00  0.00           C  
ATOM   2402  O   THR A 151      55.256   5.325  15.171  1.00  0.00           O  
ATOM   2403  CB  THR A 151      54.628   4.368  17.781  1.00  0.00           C  
ATOM   2404  CG2 THR A 151      54.484   3.322  18.876  1.00  0.00           C  
ATOM   2405  OG1 THR A 151      54.323   5.662  18.318  1.00  0.00           O  
ATOM   2406  H   THR A 151      56.765   5.364  18.976  1.00  0.00           H  
ATOM   2407  HA  THR A 151      56.284   3.371  16.837  1.00  0.00           H  
ATOM   2408  HB  THR A 151      53.930   4.146  16.974  1.00  0.00           H  
ATOM   2409  HG1 THR A 151      53.370   5.766  18.378  1.00  0.00           H  
ATOM   2410 1HG2 THR A 151      53.464   3.337  19.261  1.00  0.00           H  
ATOM   2411 2HG2 THR A 151      54.704   2.336  18.468  1.00  0.00           H  
ATOM   2412 3HG2 THR A 151      55.180   3.544  19.683  1.00  0.00           H  
ATOM   2413  N   ASP A 152      57.122   6.166  15.800  1.00  0.00           N  
ATOM   2414  CA  ASP A 152      57.740   7.166  14.938  1.00  0.00           C  
ATOM   2415  C   ASP A 152      59.128   6.729  14.490  1.00  0.00           C  
ATOM   2416  O   ASP A 152      60.138   7.192  15.022  1.00  0.00           O  
ATOM   2417  CB  ASP A 152      57.821   8.516  15.656  1.00  0.00           C  
ATOM   2418  CG  ASP A 152      58.652   8.501  16.932  1.00  0.00           C  
ATOM   2419  OD1 ASP A 152      59.134   7.453  17.291  1.00  0.00           O  
ATOM   2420  OD2 ASP A 152      58.928   9.557  17.448  1.00  0.00           O  
ATOM   2421  H   ASP A 152      57.555   5.945  16.686  1.00  0.00           H  
ATOM   2422  HA  ASP A 152      57.147   7.290  14.031  1.00  0.00           H  
ATOM   2423 1HB  ASP A 152      58.156   9.331  15.014  1.00  0.00           H  
ATOM   2424 2HB  ASP A 152      56.770   8.660  15.910  1.00  0.00           H  
ATOM   2425  N   PRO A 153      59.173   5.833  13.510  1.00  0.00           N  
ATOM   2426  CA  PRO A 153      60.169   5.097  12.691  1.00  0.00           C  
ATOM   2427  C   PRO A 153      60.744   5.930  11.521  1.00  0.00           C  
ATOM   2428  O   PRO A 153      60.371   7.094  11.336  1.00  0.00           O  
ATOM   2429  CB  PRO A 153      59.388   3.880  12.186  1.00  0.00           C  
ATOM   2430  CG  PRO A 153      58.016   4.401  11.924  1.00  0.00           C  
ATOM   2431  CD  PRO A 153      57.744   5.384  13.031  1.00  0.00           C  
ATOM   2432  HA  PRO A 153      61.062   4.810  13.264  1.00  0.00           H  
ATOM   2433 1HB  PRO A 153      59.838   3.463  11.272  1.00  0.00           H  
ATOM   2434 2HB  PRO A 153      59.371   3.073  12.933  1.00  0.00           H  
ATOM   2435 1HG  PRO A 153      57.957   4.888  10.939  1.00  0.00           H  
ATOM   2436 2HG  PRO A 153      57.275   3.588  11.926  1.00  0.00           H  
ATOM   2437 1HD  PRO A 153      57.160   6.250  12.684  1.00  0.00           H  
ATOM   2438 2HD  PRO A 153      57.184   4.931  13.862  1.00  0.00           H  
ATOM   2439  N   TRP A 154      61.607   5.302  10.710  1.00  0.00           N  
ATOM   2440  CA  TRP A 154      62.286   6.015   9.646  1.00  0.00           C  
ATOM   2441  C   TRP A 154      63.033   7.223  10.161  1.00  0.00           C  
ATOM   2442  O   TRP A 154      63.966   7.079  10.935  1.00  0.00           O  
ATOM   2443  CB  TRP A 154      61.283   6.445   8.572  1.00  0.00           C  
ATOM   2444  CG  TRP A 154      61.924   7.070   7.372  1.00  0.00           C  
ATOM   2445  CD1 TRP A 154      63.081   6.679   6.768  1.00  0.00           C  
ATOM   2446  CD2 TRP A 154      61.446   8.198   6.630  1.00  0.00           C  
ATOM   2447  CE2 TRP A 154      62.362   8.433   5.589  1.00  0.00           C  
ATOM   2448  CE3 TRP A 154      60.326   9.034   6.745  1.00  0.00           C  
ATOM   2449  NE1 TRP A 154      63.354   7.491   5.695  1.00  0.00           N  
ATOM   2450  CZ2 TRP A 154      62.200   9.463   4.675  1.00  0.00           C  
ATOM   2451  CZ3 TRP A 154      60.164  10.064   5.827  1.00  0.00           C  
ATOM   2452  CH2 TRP A 154      61.074  10.272   4.821  1.00  0.00           C  
ATOM   2453  H   TRP A 154      61.788   4.317  10.837  1.00  0.00           H  
ATOM   2454  HA  TRP A 154      63.034   5.368   9.187  1.00  0.00           H  
ATOM   2455 1HB  TRP A 154      60.723   5.582   8.213  1.00  0.00           H  
ATOM   2456 2HB  TRP A 154      60.592   7.183   8.979  1.00  0.00           H  
ATOM   2457  HD1 TRP A 154      63.595   5.822   7.198  1.00  0.00           H  
ATOM   2458  HE1 TRP A 154      64.155   7.411   5.084  1.00  0.00           H  
ATOM   2459  HE3 TRP A 154      59.573   8.912   7.522  1.00  0.00           H  
ATOM   2460  HZ2 TRP A 154      62.948   9.592   3.891  1.00  0.00           H  
ATOM   2461  HZ3 TRP A 154      59.290  10.707   5.929  1.00  0.00           H  
ATOM   2462  HH2 TRP A 154      60.909  11.091   4.121  1.00  0.00           H  
ATOM   2463  N   ASP A 155      62.623   8.417   9.741  1.00  0.00           N  
ATOM   2464  CA  ASP A 155      63.347   9.633  10.133  1.00  0.00           C  
ATOM   2465  C   ASP A 155      62.842  10.155  11.469  1.00  0.00           C  
ATOM   2466  O   ASP A 155      63.305  11.199  11.943  1.00  0.00           O  
ATOM   2467  CB  ASP A 155      63.209  10.718   9.061  1.00  0.00           C  
ATOM   2468  CG  ASP A 155      61.788  11.219   8.854  1.00  0.00           C  
ATOM   2469  OD1 ASP A 155      60.915  10.785   9.568  1.00  0.00           O  
ATOM   2470  OD2 ASP A 155      61.610  12.143   8.097  1.00  0.00           O  
ATOM   2471  H   ASP A 155      61.811   8.499   9.148  1.00  0.00           H  
ATOM   2472  HA  ASP A 155      64.406   9.407  10.261  1.00  0.00           H  
ATOM   2473 1HB  ASP A 155      63.876  11.566   9.215  1.00  0.00           H  
ATOM   2474 2HB  ASP A 155      63.529  10.158   8.181  1.00  0.00           H  
ATOM   2475  N   THR A 156      61.889   9.418  12.045  1.00  0.00           N  
ATOM   2476  CA  THR A 156      61.326   9.680  13.366  1.00  0.00           C  
ATOM   2477  C   THR A 156      60.358  10.854  13.390  1.00  0.00           C  
ATOM   2478  O   THR A 156      59.819  11.152  14.446  1.00  0.00           O  
ATOM   2479  CB  THR A 156      62.439   9.945  14.396  1.00  0.00           C  
ATOM   2480  CG2 THR A 156      61.896   9.818  15.812  1.00  0.00           C  
ATOM   2481  OG1 THR A 156      63.501   9.001  14.209  1.00  0.00           O  
ATOM   2482  H   THR A 156      61.548   8.632  11.512  1.00  0.00           H  
ATOM   2483  HA  THR A 156      60.737   8.823  13.692  1.00  0.00           H  
ATOM   2484  HB  THR A 156      62.829  10.952  14.246  1.00  0.00           H  
ATOM   2485  HG1 THR A 156      63.142   8.111  14.220  1.00  0.00           H  
ATOM   2486 1HG2 THR A 156      62.698  10.009  16.526  1.00  0.00           H  
ATOM   2487 2HG2 THR A 156      61.096  10.543  15.960  1.00  0.00           H  
ATOM   2488 3HG2 THR A 156      61.508   8.813  15.962  1.00  0.00           H  
ATOM   2489  N   ASN A 157      60.115  11.498  12.250  1.00  0.00           N  
ATOM   2490  CA  ASN A 157      59.276  12.685  12.216  1.00  0.00           C  
ATOM   2491  C   ASN A 157      57.920  12.367  11.674  1.00  0.00           C  
ATOM   2492  O   ASN A 157      57.008  13.202  11.743  1.00  0.00           O  
ATOM   2493  CB  ASN A 157      59.907  13.802  11.403  1.00  0.00           C  
ATOM   2494  CG  ASN A 157      61.179  14.339  12.001  1.00  0.00           C  
ATOM   2495  ND2 ASN A 157      61.028  15.128  13.033  1.00  0.00           N  
ATOM   2496  OD1 ASN A 157      62.285  13.985  11.577  1.00  0.00           O  
ATOM   2497  H   ASN A 157      60.519  11.156  11.389  1.00  0.00           H  
ATOM   2498  HA  ASN A 157      59.131  13.065  13.229  1.00  0.00           H  
ATOM   2499 1HB  ASN A 157      60.032  13.706  10.325  1.00  0.00           H  
ATOM   2500 2HB  ASN A 157      59.098  14.500  11.615  1.00  0.00           H  
ATOM   2501 1HD2 ASN A 157      61.830  15.524  13.481  1.00  0.00           H  
ATOM   2502 2HD2 ASN A 157      60.111  15.337  13.374  1.00  0.00           H  
ATOM   2503  N   GLU A 158      57.790  11.152  11.138  1.00  0.00           N  
ATOM   2504  CA  GLU A 158      56.509  10.585  10.716  1.00  0.00           C  
ATOM   2505  C   GLU A 158      56.004   9.698  11.845  1.00  0.00           C  
ATOM   2506  O   GLU A 158      56.587   9.691  12.934  1.00  0.00           O  
ATOM   2507  CB  GLU A 158      56.645   9.791   9.416  1.00  0.00           C  
ATOM   2508  CG  GLU A 158      56.694  10.647   8.157  1.00  0.00           C  
ATOM   2509  CD  GLU A 158      56.311   9.852   6.940  1.00  0.00           C  
ATOM   2510  OE1 GLU A 158      55.222   9.332   6.912  1.00  0.00           O  
ATOM   2511  OE2 GLU A 158      57.060   9.857   5.992  1.00  0.00           O  
ATOM   2512  H   GLU A 158      58.631  10.605  11.024  1.00  0.00           H  
ATOM   2513  HA  GLU A 158      55.788  11.387  10.548  1.00  0.00           H  
ATOM   2514 1HB  GLU A 158      57.565   9.210   9.493  1.00  0.00           H  
ATOM   2515 2HB  GLU A 158      55.792   9.116   9.362  1.00  0.00           H  
ATOM   2516 1HG  GLU A 158      56.071  11.540   8.217  1.00  0.00           H  
ATOM   2517 2HG  GLU A 158      57.740  10.940   8.086  1.00  0.00           H  
ATOM   2518  N   CYS A 159      54.919   8.970  11.606  1.00  0.00           N  
ATOM   2519  CA  CYS A 159      54.347   8.117  12.643  1.00  0.00           C  
ATOM   2520  C   CYS A 159      53.653   6.897  12.063  1.00  0.00           C  
ATOM   2521  O   CYS A 159      53.025   6.983  11.009  1.00  0.00           O  
ATOM   2522  CB  CYS A 159      53.329   9.042  13.310  1.00  0.00           C  
ATOM   2523  SG  CYS A 159      52.519   8.338  14.766  1.00  0.00           S  
ATOM   2524  H   CYS A 159      54.478   9.002  10.698  1.00  0.00           H  
ATOM   2525  HA  CYS A 159      55.073   7.799  13.391  1.00  0.00           H  
ATOM   2526 1HB  CYS A 159      53.815   9.958  13.648  1.00  0.00           H  
ATOM   2527 2HB  CYS A 159      52.531   9.290  12.611  1.00  0.00           H  
ATOM   2528  N   ARG A 160      53.776   5.767  12.755  1.00  0.00           N  
ATOM   2529  CA  ARG A 160      53.237   4.511  12.258  1.00  0.00           C  
ATOM   2530  C   ARG A 160      52.526   3.721  13.349  1.00  0.00           C  
ATOM   2531  O   ARG A 160      52.722   3.985  14.531  1.00  0.00           O  
ATOM   2532  CB  ARG A 160      54.303   3.669  11.572  1.00  0.00           C  
ATOM   2533  CG  ARG A 160      54.932   4.309  10.345  1.00  0.00           C  
ATOM   2534  CD  ARG A 160      54.016   4.440   9.184  1.00  0.00           C  
ATOM   2535  NE  ARG A 160      54.643   4.947   7.974  1.00  0.00           N  
ATOM   2536  CZ  ARG A 160      54.775   6.253   7.669  1.00  0.00           C  
ATOM   2537  NH1 ARG A 160      54.293   7.185   8.462  1.00  0.00           N  
ATOM   2538  NH2 ARG A 160      55.382   6.572   6.540  1.00  0.00           N  
ATOM   2539  H   ARG A 160      54.255   5.780  13.645  1.00  0.00           H  
ATOM   2540  HA  ARG A 160      52.486   4.709  11.493  1.00  0.00           H  
ATOM   2541 1HB  ARG A 160      55.078   3.472  12.312  1.00  0.00           H  
ATOM   2542 2HB  ARG A 160      53.830   2.730  11.284  1.00  0.00           H  
ATOM   2543 1HG  ARG A 160      55.279   5.307  10.613  1.00  0.00           H  
ATOM   2544 2HG  ARG A 160      55.784   3.701  10.035  1.00  0.00           H  
ATOM   2545 1HD  ARG A 160      53.599   3.461   8.950  1.00  0.00           H  
ATOM   2546 2HD  ARG A 160      53.210   5.125   9.445  1.00  0.00           H  
ATOM   2547  HE  ARG A 160      55.061   4.441   7.205  1.00  0.00           H  
ATOM   2548 1HH1 ARG A 160      53.816   6.924   9.313  1.00  0.00           H  
ATOM   2549 2HH1 ARG A 160      54.402   8.158   8.215  1.00  0.00           H  
ATOM   2550 1HH2 ARG A 160      55.730   5.843   5.933  1.00  0.00           H  
ATOM   2551 2HH2 ARG A 160      55.493   7.543   6.287  1.00  0.00           H  
ATOM   2552  N   PRO A 161      51.679   2.764  12.962  1.00  0.00           N  
ATOM   2553  CA  PRO A 161      51.039   1.874  13.923  1.00  0.00           C  
ATOM   2554  C   PRO A 161      52.064   1.251  14.864  1.00  0.00           C  
ATOM   2555  O   PRO A 161      53.245   1.150  14.529  1.00  0.00           O  
ATOM   2556  CB  PRO A 161      50.342   0.823  13.052  1.00  0.00           C  
ATOM   2557  CG  PRO A 161      50.100   1.516  11.755  1.00  0.00           C  
ATOM   2558  CD  PRO A 161      51.291   2.417  11.556  1.00  0.00           C  
ATOM   2559  HA  PRO A 161      50.330   2.396  14.582  1.00  0.00           H  
ATOM   2560 1HB  PRO A 161      50.971  -0.069  12.917  1.00  0.00           H  
ATOM   2561 2HB  PRO A 161      49.397   0.486  13.506  1.00  0.00           H  
ATOM   2562 1HG  PRO A 161      50.008   0.795  10.930  1.00  0.00           H  
ATOM   2563 2HG  PRO A 161      49.167   2.096  11.783  1.00  0.00           H  
ATOM   2564 1HD  PRO A 161      52.112   1.910  11.027  1.00  0.00           H  
ATOM   2565 2HD  PRO A 161      51.041   3.315  10.975  1.00  0.00           H  
ATOM   2566  N   THR A 162      51.605   0.834  16.039  1.00  0.00           N  
ATOM   2567  CA  THR A 162      52.495   0.302  17.064  1.00  0.00           C  
ATOM   2568  C   THR A 162      53.548  -0.591  16.419  1.00  0.00           C  
ATOM   2569  O   THR A 162      53.236  -1.418  15.564  1.00  0.00           O  
ATOM   2570  CB  THR A 162      51.729  -0.499  18.132  1.00  0.00           C  
ATOM   2571  CG2 THR A 162      52.664  -0.926  19.252  1.00  0.00           C  
ATOM   2572  OG1 THR A 162      50.675   0.308  18.675  1.00  0.00           O  
ATOM   2573  H   THR A 162      50.614   0.889  16.227  1.00  0.00           H  
ATOM   2574  HA  THR A 162      53.021   1.120  17.557  1.00  0.00           H  
ATOM   2575  HB  THR A 162      51.293  -1.384  17.666  1.00  0.00           H  
ATOM   2576  HG1 THR A 162      50.212  -0.187  19.355  1.00  0.00           H  
ATOM   2577 1HG2 THR A 162      52.105  -1.491  19.997  1.00  0.00           H  
ATOM   2578 2HG2 THR A 162      53.459  -1.550  18.844  1.00  0.00           H  
ATOM   2579 3HG2 THR A 162      53.099  -0.043  19.718  1.00  0.00           H  
ATOM   2580  N   GLU A 163      54.798  -0.416  16.835  1.00  0.00           N  
ATOM   2581  CA  GLU A 163      55.929  -1.011  16.132  1.00  0.00           C  
ATOM   2582  C   GLU A 163      55.665  -2.466  15.766  1.00  0.00           C  
ATOM   2583  O   GLU A 163      55.631  -2.823  14.589  1.00  0.00           O  
ATOM   2584  CB  GLU A 163      57.197  -0.910  16.984  1.00  0.00           C  
ATOM   2585  CG  GLU A 163      57.808   0.483  17.039  1.00  0.00           C  
ATOM   2586  CD  GLU A 163      58.148   0.986  15.664  1.00  0.00           C  
ATOM   2587  OE1 GLU A 163      58.833   0.292  14.952  1.00  0.00           O  
ATOM   2588  OE2 GLU A 163      57.632   2.009  15.283  1.00  0.00           O  
ATOM   2589  H   GLU A 163      54.970   0.141  17.659  1.00  0.00           H  
ATOM   2590  HA  GLU A 163      56.098  -0.488  15.191  1.00  0.00           H  
ATOM   2591 1HB  GLU A 163      56.930  -1.230  17.991  1.00  0.00           H  
ATOM   2592 2HB  GLU A 163      57.921  -1.606  16.562  1.00  0.00           H  
ATOM   2593 1HG  GLU A 163      57.176   1.214  17.546  1.00  0.00           H  
ATOM   2594 2HG  GLU A 163      58.723   0.339  17.610  1.00  0.00           H  
ATOM   2595  N   PHE A 164      55.480  -3.302  16.782  1.00  0.00           N  
ATOM   2596  CA  PHE A 164      55.285  -4.732  16.572  1.00  0.00           C  
ATOM   2597  C   PHE A 164      54.309  -5.282  17.604  1.00  0.00           C  
ATOM   2598  O   PHE A 164      54.454  -6.412  18.067  1.00  0.00           O  
ATOM   2599  CB  PHE A 164      56.618  -5.477  16.646  1.00  0.00           C  
ATOM   2600  CG  PHE A 164      57.460  -5.099  17.832  1.00  0.00           C  
ATOM   2601  CD1 PHE A 164      57.280  -5.726  19.056  1.00  0.00           C  
ATOM   2602  CD2 PHE A 164      58.430  -4.115  17.726  1.00  0.00           C  
ATOM   2603  CE1 PHE A 164      58.053  -5.378  20.148  1.00  0.00           C  
ATOM   2604  CE2 PHE A 164      59.205  -3.766  18.815  1.00  0.00           C  
ATOM   2605  CZ  PHE A 164      59.016  -4.398  20.027  1.00  0.00           C  
ATOM   2606  H   PHE A 164      55.475  -2.939  17.724  1.00  0.00           H  
ATOM   2607  HA  PHE A 164      54.847  -4.905  15.588  1.00  0.00           H  
ATOM   2608 1HB  PHE A 164      56.445  -6.551  16.717  1.00  0.00           H  
ATOM   2609 2HB  PHE A 164      57.216  -5.265  15.760  1.00  0.00           H  
ATOM   2610  HD1 PHE A 164      56.519  -6.502  19.151  1.00  0.00           H  
ATOM   2611  HD2 PHE A 164      58.580  -3.615  16.768  1.00  0.00           H  
ATOM   2612  HE1 PHE A 164      57.902  -5.879  21.104  1.00  0.00           H  
ATOM   2613  HE2 PHE A 164      59.966  -2.991  18.718  1.00  0.00           H  
ATOM   2614  HZ  PHE A 164      59.625  -4.123  20.887  1.00  0.00           H  
ATOM   2615  N   ALA A 165      53.267  -4.454  17.959  1.00  0.00           N  
ATOM   2616  CA  ALA A 165      52.251  -5.114  18.770  1.00  0.00           C  
ATOM   2617  C   ALA A 165      51.069  -5.580  17.929  1.00  0.00           C  
ATOM   2618  O   ALA A 165      50.534  -6.668  18.142  1.00  0.00           O  
ATOM   2619  CB  ALA A 165      51.778  -4.185  19.878  1.00  0.00           C  
ATOM   2620  H   ALA A 165      53.159  -3.475  17.736  1.00  0.00           H  
ATOM   2621  HA  ALA A 165      52.688  -6.004  19.223  1.00  0.00           H  
ATOM   2622 1HB  ALA A 165      51.023  -4.692  20.480  1.00  0.00           H  
ATOM   2623 2HB  ALA A 165      52.623  -3.912  20.510  1.00  0.00           H  
ATOM   2624 3HB  ALA A 165      51.347  -3.286  19.440  1.00  0.00           H  
ATOM   2625  N   VAL A 166      50.666  -4.750  16.973  1.00  0.00           N  
ATOM   2626  CA  VAL A 166      49.445  -4.993  16.213  1.00  0.00           C  
ATOM   2627  C   VAL A 166      49.684  -5.997  15.092  1.00  0.00           C  
ATOM   2628  O   VAL A 166      49.515  -5.678  13.915  1.00  0.00           O  
ATOM   2629  CB  VAL A 166      48.886  -3.690  15.610  1.00  0.00           C  
ATOM   2630  CG1 VAL A 166      48.545  -2.698  16.711  1.00  0.00           C  
ATOM   2631  CG2 VAL A 166      49.884  -3.082  14.636  1.00  0.00           C  
ATOM   2632  H   VAL A 166      51.220  -3.932  16.766  1.00  0.00           H  
ATOM   2633  HA  VAL A 166      48.673  -5.447  16.835  1.00  0.00           H  
ATOM   2634  HB  VAL A 166      47.987  -3.922  15.039  1.00  0.00           H  
ATOM   2635 1HG1 VAL A 166      48.151  -1.782  16.268  1.00  0.00           H  
ATOM   2636 2HG1 VAL A 166      47.796  -3.131  17.373  1.00  0.00           H  
ATOM   2637 3HG1 VAL A 166      49.444  -2.464  17.281  1.00  0.00           H  
ATOM   2638 1HG2 VAL A 166      49.472  -2.163  14.219  1.00  0.00           H  
ATOM   2639 2HG2 VAL A 166      50.813  -2.859  15.161  1.00  0.00           H  
ATOM   2640 3HG2 VAL A 166      50.082  -3.789  13.830  1.00  0.00           H  
ATOM   2641  N   ARG A 167      50.078  -7.209  15.464  1.00  0.00           N  
ATOM   2642  CA  ARG A 167      50.475  -8.219  14.490  1.00  0.00           C  
ATOM   2643  C   ARG A 167      50.118  -9.619  14.972  1.00  0.00           C  
ATOM   2644  O   ARG A 167      49.760 -10.487  14.176  1.00  0.00           O  
ATOM   2645  CB  ARG A 167      51.948  -8.114  14.123  1.00  0.00           C  
ATOM   2646  CG  ARG A 167      52.455  -9.208  13.196  1.00  0.00           C  
ATOM   2647  CD  ARG A 167      53.814  -8.964  12.648  1.00  0.00           C  
ATOM   2648  NE  ARG A 167      54.346 -10.057  11.851  1.00  0.00           N  
ATOM   2649  CZ  ARG A 167      55.100 -11.063  12.337  1.00  0.00           C  
ATOM   2650  NH1 ARG A 167      55.444 -11.099  13.606  1.00  0.00           N  
ATOM   2651  NH2 ARG A 167      55.506 -12.000  11.499  1.00  0.00           N  
ATOM   2652  H   ARG A 167      50.103  -7.437  16.448  1.00  0.00           H  
ATOM   2653  HA  ARG A 167      49.933  -8.063  13.557  1.00  0.00           H  
ATOM   2654 1HB  ARG A 167      52.089  -7.145  13.646  1.00  0.00           H  
ATOM   2655 2HB  ARG A 167      52.511  -8.145  15.056  1.00  0.00           H  
ATOM   2656 1HG  ARG A 167      52.479 -10.147  13.749  1.00  0.00           H  
ATOM   2657 2HG  ARG A 167      51.765  -9.298  12.357  1.00  0.00           H  
ATOM   2658 1HD  ARG A 167      53.786  -8.080  12.013  1.00  0.00           H  
ATOM   2659 2HD  ARG A 167      54.503  -8.796  13.474  1.00  0.00           H  
ATOM   2660  HE  ARG A 167      54.249 -10.239  10.861  1.00  0.00           H  
ATOM   2661 1HH1 ARG A 167      55.140 -10.365  14.229  1.00  0.00           H  
ATOM   2662 2HH1 ARG A 167      56.010 -11.861  13.950  1.00  0.00           H  
ATOM   2663 1HH2 ARG A 167      55.248 -11.947  10.523  1.00  0.00           H  
ATOM   2664 2HH2 ARG A 167      56.072 -12.764  11.836  1.00  0.00           H  
ATOM   2665  N   SER A 168      50.218  -9.833  16.280  1.00  0.00           N  
ATOM   2666  CA  SER A 168      49.909 -11.130  16.870  1.00  0.00           C  
ATOM   2667  C   SER A 168      49.619 -11.013  18.360  1.00  0.00           C  
ATOM   2668  O   SER A 168      49.695  -9.927  18.934  1.00  0.00           O  
ATOM   2669  CB  SER A 168      51.056 -12.094  16.632  1.00  0.00           C  
ATOM   2670  OG  SER A 168      50.712 -13.412  16.964  1.00  0.00           O  
ATOM   2671  H   SER A 168      50.516  -9.078  16.881  1.00  0.00           H  
ATOM   2672  HA  SER A 168      49.085 -11.646  16.375  1.00  0.00           H  
ATOM   2673 1HB  SER A 168      51.331 -12.055  15.578  1.00  0.00           H  
ATOM   2674 2HB  SER A 168      51.905 -11.785  17.239  1.00  0.00           H  
ATOM   2675  HG  SER A 168      51.501 -13.960  16.953  1.00  0.00           H  
ATOM   2676  N   GLY A 169      49.530 -12.171  19.084  1.00  0.00           N  
ATOM   2677  CA  GLY A 169      49.371 -11.839  20.494  1.00  0.00           C  
ATOM   2678  C   GLY A 169      47.951 -11.355  20.762  1.00  0.00           C  
ATOM   2679  O   GLY A 169      47.018 -12.154  20.848  1.00  0.00           O  
ATOM   2680  H   GLY A 169      49.491 -13.138  18.799  1.00  0.00           H  
ATOM   2681 1HA  GLY A 169      49.572 -12.726  21.094  1.00  0.00           H  
ATOM   2682 2HA  GLY A 169      50.079 -11.054  20.758  1.00  0.00           H  
ATOM   2683  N   LEU A 170      47.793 -10.042  20.892  1.00  0.00           N  
ATOM   2684  CA  LEU A 170      46.538  -9.462  21.358  1.00  0.00           C  
ATOM   2685  C   LEU A 170      45.759  -8.836  20.209  1.00  0.00           C  
ATOM   2686  O   LEU A 170      44.531  -8.761  20.246  1.00  0.00           O  
ATOM   2687  CB  LEU A 170      46.809  -8.420  22.450  1.00  0.00           C  
ATOM   2688  CG  LEU A 170      47.524  -8.952  23.698  1.00  0.00           C  
ATOM   2689  CD1 LEU A 170      47.811  -7.810  24.663  1.00  0.00           C  
ATOM   2690  CD2 LEU A 170      46.664 -10.017  24.362  1.00  0.00           C  
ATOM   2691  H   LEU A 170      48.563  -9.430  20.664  1.00  0.00           H  
ATOM   2692  HA  LEU A 170      45.904 -10.247  21.769  1.00  0.00           H  
ATOM   2693 1HB  LEU A 170      47.468  -7.752  21.898  1.00  0.00           H  
ATOM   2694 2HB  LEU A 170      45.902  -7.885  22.730  1.00  0.00           H  
ATOM   2695  HG  LEU A 170      48.446  -9.430  23.364  1.00  0.00           H  
ATOM   2696 1HD1 LEU A 170      48.319  -8.198  25.546  1.00  0.00           H  
ATOM   2697 2HD1 LEU A 170      48.447  -7.071  24.174  1.00  0.00           H  
ATOM   2698 3HD1 LEU A 170      46.874  -7.342  24.960  1.00  0.00           H  
ATOM   2699 1HD2 LEU A 170      47.174 -10.395  25.249  1.00  0.00           H  
ATOM   2700 2HD2 LEU A 170      45.706  -9.582  24.652  1.00  0.00           H  
ATOM   2701 3HD2 LEU A 170      46.494 -10.837  23.665  1.00  0.00           H  
ATOM   2702  N   LEU A 171      46.480  -8.384  19.187  1.00  0.00           N  
ATOM   2703  CA  LEU A 171      45.880  -7.608  18.110  1.00  0.00           C  
ATOM   2704  C   LEU A 171      46.679  -7.714  16.817  1.00  0.00           C  
ATOM   2705  O   LEU A 171      47.908  -7.777  16.839  1.00  0.00           O  
ATOM   2706  CB  LEU A 171      45.751  -6.138  18.532  1.00  0.00           C  
ATOM   2707  CG  LEU A 171      45.005  -5.238  17.538  1.00  0.00           C  
ATOM   2708  CD1 LEU A 171      43.565  -5.706  17.389  1.00  0.00           C  
ATOM   2709  CD2 LEU A 171      45.056  -3.796  18.022  1.00  0.00           C  
ATOM   2710  H   LEU A 171      47.470  -8.584  19.158  1.00  0.00           H  
ATOM   2711  HA  LEU A 171      44.890  -8.001  17.883  1.00  0.00           H  
ATOM   2712 1HB  LEU A 171      45.160  -6.266  19.437  1.00  0.00           H  
ATOM   2713 2HB  LEU A 171      46.718  -5.705  18.786  1.00  0.00           H  
ATOM   2714  HG  LEU A 171      45.539  -5.290  16.589  1.00  0.00           H  
ATOM   2715 1HD1 LEU A 171      43.043  -5.061  16.682  1.00  0.00           H  
ATOM   2716 2HD1 LEU A 171      43.552  -6.732  17.019  1.00  0.00           H  
ATOM   2717 3HD1 LEU A 171      43.065  -5.662  18.356  1.00  0.00           H  
ATOM   2718 1HD2 LEU A 171      44.526  -3.157  17.315  1.00  0.00           H  
ATOM   2719 2HD2 LEU A 171      44.583  -3.724  19.002  1.00  0.00           H  
ATOM   2720 3HD2 LEU A 171      46.094  -3.473  18.095  1.00  0.00           H  
ATOM   2721  N   THR A 172      45.974  -7.734  15.692  1.00  0.00           N  
ATOM   2722  CA  THR A 172      46.566  -8.141  14.423  1.00  0.00           C  
ATOM   2723  C   THR A 172      46.198  -7.139  13.337  1.00  0.00           C  
ATOM   2724  O   THR A 172      46.045  -7.502  12.170  1.00  0.00           O  
ATOM   2725  CB  THR A 172      46.109  -9.548  13.999  1.00  0.00           C  
ATOM   2726  CG2 THR A 172      46.550 -10.584  15.021  1.00  0.00           C  
ATOM   2727  OG1 THR A 172      44.679  -9.574  13.884  1.00  0.00           O  
ATOM   2728  H   THR A 172      45.002  -7.461  15.715  1.00  0.00           H  
ATOM   2729  HA  THR A 172      47.653  -8.142  14.507  1.00  0.00           H  
ATOM   2730  HB  THR A 172      46.546  -9.786  13.029  1.00  0.00           H  
ATOM   2731  HG1 THR A 172      44.290  -9.621  14.760  1.00  0.00           H  
ATOM   2732 1HG2 THR A 172      46.218 -11.572  14.703  1.00  0.00           H  
ATOM   2733 2HG2 THR A 172      47.637 -10.574  15.101  1.00  0.00           H  
ATOM   2734 3HG2 THR A 172      46.113 -10.347  15.989  1.00  0.00           H  
ATOM   2735  N   VAL A 173      46.057  -5.877  13.726  1.00  0.00           N  
ATOM   2736  CA  VAL A 173      45.609  -4.836  12.806  1.00  0.00           C  
ATOM   2737  C   VAL A 173      46.486  -4.781  11.563  1.00  0.00           C  
ATOM   2738  O   VAL A 173      45.998  -4.547  10.457  1.00  0.00           O  
ATOM   2739  CB  VAL A 173      45.604  -3.451  13.481  1.00  0.00           C  
ATOM   2740  CG1 VAL A 173      45.439  -2.353  12.441  1.00  0.00           C  
ATOM   2741  CG2 VAL A 173      44.496  -3.370  14.520  1.00  0.00           C  
ATOM   2742  H   VAL A 173      46.265  -5.631  14.683  1.00  0.00           H  
ATOM   2743  HA  VAL A 173      44.607  -5.045  12.431  1.00  0.00           H  
ATOM   2744  HB  VAL A 173      46.546  -3.313  14.010  1.00  0.00           H  
ATOM   2745 1HG1 VAL A 173      45.438  -1.382  12.935  1.00  0.00           H  
ATOM   2746 2HG1 VAL A 173      46.265  -2.398  11.731  1.00  0.00           H  
ATOM   2747 3HG1 VAL A 173      44.497  -2.492  11.912  1.00  0.00           H  
ATOM   2748 1HG2 VAL A 173      44.507  -2.385  14.988  1.00  0.00           H  
ATOM   2749 2HG2 VAL A 173      43.532  -3.531  14.038  1.00  0.00           H  
ATOM   2750 3HG2 VAL A 173      44.654  -4.133  15.283  1.00  0.00           H  
ATOM   2751  N   MET A 174      47.784  -4.996  11.750  1.00  0.00           N  
ATOM   2752  CA  MET A 174      48.737  -4.930  10.649  1.00  0.00           C  
ATOM   2753  C   MET A 174      48.393  -5.984   9.604  1.00  0.00           C  
ATOM   2754  O   MET A 174      48.555  -5.759   8.404  1.00  0.00           O  
ATOM   2755  CB  MET A 174      50.163  -5.128  11.160  1.00  0.00           C  
ATOM   2756  CG  MET A 174      51.243  -4.920  10.108  1.00  0.00           C  
ATOM   2757  SD  MET A 174      51.262  -3.241   9.451  1.00  0.00           S  
ATOM   2758  CE  MET A 174      51.872  -2.330  10.866  1.00  0.00           C  
ATOM   2759  H   MET A 174      48.118  -5.210  12.678  1.00  0.00           H  
ATOM   2760  HA  MET A 174      48.677  -3.957  10.163  1.00  0.00           H  
ATOM   2761 1HB  MET A 174      50.308  -4.419  11.975  1.00  0.00           H  
ATOM   2762 2HB  MET A 174      50.224  -6.145  11.548  1.00  0.00           H  
ATOM   2763 1HG  MET A 174      52.208  -5.136  10.566  1.00  0.00           H  
ATOM   2764 2HG  MET A 174      51.063  -5.621   9.294  1.00  0.00           H  
ATOM   2765 1HE  MET A 174      51.939  -1.270  10.616  1.00  0.00           H  
ATOM   2766 2HE  MET A 174      51.189  -2.463  11.707  1.00  0.00           H  
ATOM   2767 3HE  MET A 174      52.859  -2.701  11.139  1.00  0.00           H  
ATOM   2768  N   VAL A 175      47.914  -7.133  10.067  1.00  0.00           N  
ATOM   2769  CA  VAL A 175      47.478  -8.198   9.169  1.00  0.00           C  
ATOM   2770  C   VAL A 175      46.170  -7.835   8.477  1.00  0.00           C  
ATOM   2771  O   VAL A 175      45.989  -8.107   7.290  1.00  0.00           O  
ATOM   2772  CB  VAL A 175      47.296  -9.531   9.920  1.00  0.00           C  
ATOM   2773  CG1 VAL A 175      46.688 -10.580   9.002  1.00  0.00           C  
ATOM   2774  CG2 VAL A 175      48.627 -10.016  10.474  1.00  0.00           C  
ATOM   2775  H   VAL A 175      47.852  -7.275  11.065  1.00  0.00           H  
ATOM   2776  HA  VAL A 175      48.191  -8.350   8.358  1.00  0.00           H  
ATOM   2777  HB  VAL A 175      46.638  -9.370  10.773  1.00  0.00           H  
ATOM   2778 1HG1 VAL A 175      46.566 -11.515   9.548  1.00  0.00           H  
ATOM   2779 2HG1 VAL A 175      45.716 -10.237   8.650  1.00  0.00           H  
ATOM   2780 3HG1 VAL A 175      47.347 -10.742   8.148  1.00  0.00           H  
ATOM   2781 1HG2 VAL A 175      48.480 -10.958  11.002  1.00  0.00           H  
ATOM   2782 2HG2 VAL A 175      49.330 -10.165   9.654  1.00  0.00           H  
ATOM   2783 3HG2 VAL A 175      49.027  -9.273  11.164  1.00  0.00           H  
ATOM   2784  N   TRP A 176      45.263  -7.218   9.225  1.00  0.00           N  
ATOM   2785  CA  TRP A 176      43.993  -6.766   8.671  1.00  0.00           C  
ATOM   2786  C   TRP A 176      44.257  -5.766   7.554  1.00  0.00           C  
ATOM   2787  O   TRP A 176      43.586  -5.800   6.522  1.00  0.00           O  
ATOM   2788  CB  TRP A 176      43.117  -6.138   9.757  1.00  0.00           C  
ATOM   2789  CG  TRP A 176      42.866  -7.046  10.923  1.00  0.00           C  
ATOM   2790  CD1 TRP A 176      43.127  -8.381  10.987  1.00  0.00           C  
ATOM   2791  CD2 TRP A 176      42.305  -6.685  12.191  1.00  0.00           C  
ATOM   2792  CE2 TRP A 176      42.257  -7.852  12.974  1.00  0.00           C  
ATOM   2793  CE3 TRP A 176      41.841  -5.483  12.741  1.00  0.00           C  
ATOM   2794  NE1 TRP A 176      42.764  -8.877  12.214  1.00  0.00           N  
ATOM   2795  CZ2 TRP A 176      41.764  -7.859  14.268  1.00  0.00           C  
ATOM   2796  CZ3 TRP A 176      41.347  -5.489  14.040  1.00  0.00           C  
ATOM   2797  CH2 TRP A 176      41.311  -6.643  14.782  1.00  0.00           C  
ATOM   2798  H   TRP A 176      45.458  -7.057  10.203  1.00  0.00           H  
ATOM   2799  HA  TRP A 176      43.455  -7.611   8.242  1.00  0.00           H  
ATOM   2800 1HB  TRP A 176      43.593  -5.243  10.156  1.00  0.00           H  
ATOM   2801 2HB  TRP A 176      42.141  -5.878   9.348  1.00  0.00           H  
ATOM   2802  HD1 TRP A 176      43.563  -8.842  10.102  1.00  0.00           H  
ATOM   2803  HE1 TRP A 176      42.853  -9.838  12.512  1.00  0.00           H  
ATOM   2804  HE3 TRP A 176      41.850  -4.539  12.197  1.00  0.00           H  
ATOM   2805  HZ2 TRP A 176      41.753  -8.797  14.823  1.00  0.00           H  
ATOM   2806  HZ3 TRP A 176      40.987  -4.548  14.455  1.00  0.00           H  
ATOM   2807  HH2 TRP A 176      40.917  -6.605  15.798  1.00  0.00           H  
ATOM   2808  N   VAL A 177      45.235  -4.892   7.748  1.00  0.00           N  
ATOM   2809  CA  VAL A 177      45.589  -3.922   6.722  1.00  0.00           C  
ATOM   2810  C   VAL A 177      46.288  -4.556   5.514  1.00  0.00           C  
ATOM   2811  O   VAL A 177      45.973  -4.216   4.369  1.00  0.00           O  
ATOM   2812  CB  VAL A 177      46.498  -2.821   7.301  1.00  0.00           C  
ATOM   2813  CG1 VAL A 177      47.027  -1.927   6.190  1.00  0.00           C  
ATOM   2814  CG2 VAL A 177      45.744  -1.995   8.333  1.00  0.00           C  
ATOM   2815  H   VAL A 177      45.747  -4.897   8.619  1.00  0.00           H  
ATOM   2816  HA  VAL A 177      44.702  -3.459   6.291  1.00  0.00           H  
ATOM   2817  HB  VAL A 177      47.335  -3.289   7.820  1.00  0.00           H  
ATOM   2818 1HG1 VAL A 177      47.668  -1.156   6.617  1.00  0.00           H  
ATOM   2819 2HG1 VAL A 177      47.603  -2.527   5.484  1.00  0.00           H  
ATOM   2820 3HG1 VAL A 177      46.191  -1.459   5.671  1.00  0.00           H  
ATOM   2821 1HG2 VAL A 177      46.400  -1.223   8.732  1.00  0.00           H  
ATOM   2822 2HG2 VAL A 177      44.878  -1.529   7.861  1.00  0.00           H  
ATOM   2823 3HG2 VAL A 177      45.411  -2.643   9.145  1.00  0.00           H  
ATOM   2824  N   SER A 178      47.232  -5.456   5.758  1.00  0.00           N  
ATOM   2825  CA  SER A 178      47.944  -6.119   4.676  1.00  0.00           C  
ATOM   2826  C   SER A 178      47.036  -6.980   3.859  1.00  0.00           C  
ATOM   2827  O   SER A 178      47.334  -7.202   2.709  1.00  0.00           O  
ATOM   2828  CB  SER A 178      49.084  -6.951   5.228  1.00  0.00           C  
ATOM   2829  OG  SER A 178      48.624  -8.040   5.982  1.00  0.00           O  
ATOM   2830  H   SER A 178      47.463  -5.689   6.713  1.00  0.00           H  
ATOM   2831  HA  SER A 178      48.478  -5.428   4.022  1.00  0.00           H  
ATOM   2832 1HB  SER A 178      49.678  -7.324   4.394  1.00  0.00           H  
ATOM   2833 2HB  SER A 178      49.704  -6.318   5.861  1.00  0.00           H  
ATOM   2834  HG  SER A 178      49.375  -8.539   6.313  1.00  0.00           H  
ATOM   2835  N   SER A 179      45.941  -7.478   4.431  1.00  0.00           N  
ATOM   2836  CA  SER A 179      44.969  -8.236   3.631  1.00  0.00           C  
ATOM   2837  C   SER A 179      43.989  -7.302   2.952  1.00  0.00           C  
ATOM   2838  O   SER A 179      43.860  -7.350   1.724  1.00  0.00           O  
ATOM   2839  CB  SER A 179      44.225  -9.232   4.499  1.00  0.00           C  
ATOM   2840  OG  SER A 179      43.496  -8.602   5.516  1.00  0.00           O  
ATOM   2841  H   SER A 179      45.768  -7.344   5.418  1.00  0.00           H  
ATOM   2842  HA  SER A 179      45.434  -8.896   2.898  1.00  0.00           H  
ATOM   2843 1HB  SER A 179      43.540  -9.799   3.869  1.00  0.00           H  
ATOM   2844 2HB  SER A 179      44.949  -9.910   4.949  1.00  0.00           H  
ATOM   2845  HG  SER A 179      43.041  -9.266   6.040  1.00  0.00           H  
ATOM   2846  N   ILE A 180      43.316  -6.459   3.729  1.00  0.00           N  
ATOM   2847  CA  ILE A 180      42.208  -5.654   3.222  1.00  0.00           C  
ATOM   2848  C   ILE A 180      42.682  -4.554   2.306  1.00  0.00           C  
ATOM   2849  O   ILE A 180      42.069  -4.321   1.261  1.00  0.00           O  
ATOM   2850  CB  ILE A 180      41.397  -5.024   4.369  1.00  0.00           C  
ATOM   2851  CG1 ILE A 180      40.689  -6.111   5.183  1.00  0.00           C  
ATOM   2852  CG2 ILE A 180      40.389  -4.024   3.822  1.00  0.00           C  
ATOM   2853  CD1 ILE A 180      40.098  -5.613   6.482  1.00  0.00           C  
ATOM   2854  H   ILE A 180      43.584  -6.374   4.698  1.00  0.00           H  
ATOM   2855  HA  ILE A 180      41.548  -6.258   2.601  1.00  0.00           H  
ATOM   2856  HB  ILE A 180      42.080  -4.516   5.050  1.00  0.00           H  
ATOM   2857 1HG1 ILE A 180      39.898  -6.522   4.556  1.00  0.00           H  
ATOM   2858 2HG1 ILE A 180      41.425  -6.888   5.393  1.00  0.00           H  
ATOM   2859 1HG2 ILE A 180      39.824  -3.589   4.645  1.00  0.00           H  
ATOM   2860 2HG2 ILE A 180      40.915  -3.235   3.286  1.00  0.00           H  
ATOM   2861 3HG2 ILE A 180      39.706  -4.532   3.141  1.00  0.00           H  
ATOM   2862 1HD1 ILE A 180      39.614  -6.440   7.002  1.00  0.00           H  
ATOM   2863 2HD1 ILE A 180      40.889  -5.203   7.110  1.00  0.00           H  
ATOM   2864 3HD1 ILE A 180      39.362  -4.838   6.275  1.00  0.00           H  
ATOM   2865  N   PHE A 181      43.757  -3.875   2.674  1.00  0.00           N  
ATOM   2866  CA  PHE A 181      44.215  -2.766   1.866  1.00  0.00           C  
ATOM   2867  C   PHE A 181      45.515  -3.037   1.175  1.00  0.00           C  
ATOM   2868  O   PHE A 181      46.405  -2.198   1.201  1.00  0.00           O  
ATOM   2869  CB  PHE A 181      44.352  -1.508   2.728  1.00  0.00           C  
ATOM   2870  CG  PHE A 181      43.076  -1.097   3.405  1.00  0.00           C  
ATOM   2871  CD1 PHE A 181      42.908  -1.278   4.770  1.00  0.00           C  
ATOM   2872  CD2 PHE A 181      42.040  -0.529   2.680  1.00  0.00           C  
ATOM   2873  CE1 PHE A 181      41.735  -0.899   5.395  1.00  0.00           C  
ATOM   2874  CE2 PHE A 181      40.866  -0.149   3.301  1.00  0.00           C  
ATOM   2875  CZ  PHE A 181      40.713  -0.335   4.661  1.00  0.00           C  
ATOM   2876  H   PHE A 181      44.267  -4.116   3.513  1.00  0.00           H  
ATOM   2877  HA  PHE A 181      43.498  -2.568   1.068  1.00  0.00           H  
ATOM   2878 1HB  PHE A 181      45.084  -1.672   3.517  1.00  0.00           H  
ATOM   2879 2HB  PHE A 181      44.664  -0.665   2.113  1.00  0.00           H  
ATOM   2880  HD1 PHE A 181      43.717  -1.723   5.352  1.00  0.00           H  
ATOM   2881  HD2 PHE A 181      42.159  -0.382   1.606  1.00  0.00           H  
ATOM   2882  HE1 PHE A 181      41.616  -1.047   6.468  1.00  0.00           H  
ATOM   2883  HE2 PHE A 181      40.059   0.296   2.719  1.00  0.00           H  
ATOM   2884  HZ  PHE A 181      39.788  -0.037   5.151  1.00  0.00           H  
ATOM   2885  N   PHE A 182      45.630  -4.204   0.548  1.00  0.00           N  
ATOM   2886  CA  PHE A 182      46.866  -4.580  -0.129  1.00  0.00           C  
ATOM   2887  C   PHE A 182      46.719  -5.902  -0.879  1.00  0.00           C  
ATOM   2888  O   PHE A 182      46.578  -5.903  -2.092  1.00  0.00           O  
ATOM   2889  CB  PHE A 182      48.014  -4.674   0.880  1.00  0.00           C  
ATOM   2890  CG  PHE A 182      49.312  -5.133   0.278  1.00  0.00           C  
ATOM   2891  CD1 PHE A 182      49.438  -5.296  -1.093  1.00  0.00           C  
ATOM   2892  CD2 PHE A 182      50.408  -5.402   1.083  1.00  0.00           C  
ATOM   2893  CE1 PHE A 182      50.632  -5.718  -1.647  1.00  0.00           C  
ATOM   2894  CE2 PHE A 182      51.603  -5.823   0.532  1.00  0.00           C  
ATOM   2895  CZ  PHE A 182      51.715  -5.981  -0.834  1.00  0.00           C  
ATOM   2896  H   PHE A 182      44.849  -4.844   0.538  1.00  0.00           H  
ATOM   2897  HA  PHE A 182      47.120  -3.830  -0.879  1.00  0.00           H  
ATOM   2898 1HB  PHE A 182      48.204  -3.698   1.324  1.00  0.00           H  
ATOM   2899 2HB  PHE A 182      47.765  -5.387   1.664  1.00  0.00           H  
ATOM   2900  HD1 PHE A 182      48.583  -5.087  -1.735  1.00  0.00           H  
ATOM   2901  HD2 PHE A 182      50.321  -5.278   2.163  1.00  0.00           H  
ATOM   2902  HE1 PHE A 182      50.718  -5.843  -2.726  1.00  0.00           H  
ATOM   2903  HE2 PHE A 182      52.458  -6.031   1.176  1.00  0.00           H  
ATOM   2904  HZ  PHE A 182      52.655  -6.315  -1.270  1.00  0.00           H  
ATOM   2905  N   PHE A 183      46.812  -7.016  -0.165  1.00  0.00           N  
ATOM   2906  CA  PHE A 183      46.764  -8.311  -0.819  1.00  0.00           C  
ATOM   2907  C   PHE A 183      45.527  -8.411  -1.660  1.00  0.00           C  
ATOM   2908  O   PHE A 183      45.618  -8.705  -2.843  1.00  0.00           O  
ATOM   2909  CB  PHE A 183      46.799  -9.445   0.206  1.00  0.00           C  
ATOM   2910  CG  PHE A 183      48.109  -9.566   0.933  1.00  0.00           C  
ATOM   2911  CD1 PHE A 183      49.267  -9.022   0.398  1.00  0.00           C  
ATOM   2912  CD2 PHE A 183      48.184 -10.222   2.151  1.00  0.00           C  
ATOM   2913  CE1 PHE A 183      50.473  -9.132   1.065  1.00  0.00           C  
ATOM   2914  CE2 PHE A 183      49.387 -10.333   2.821  1.00  0.00           C  
ATOM   2915  CZ  PHE A 183      50.533  -9.786   2.278  1.00  0.00           C  
ATOM   2916  H   PHE A 183      46.917  -6.975   0.839  1.00  0.00           H  
ATOM   2917  HA  PHE A 183      47.622  -8.421  -1.483  1.00  0.00           H  
ATOM   2918 1HB  PHE A 183      46.035  -9.290   0.966  1.00  0.00           H  
ATOM   2919 2HB  PHE A 183      46.629 -10.401  -0.288  1.00  0.00           H  
ATOM   2920  HD1 PHE A 183      49.219  -8.503  -0.560  1.00  0.00           H  
ATOM   2921  HD2 PHE A 183      47.280 -10.654   2.581  1.00  0.00           H  
ATOM   2922  HE1 PHE A 183      51.375  -8.700   0.634  1.00  0.00           H  
ATOM   2923  HE2 PHE A 183      49.434 -10.851   3.779  1.00  0.00           H  
ATOM   2924  HZ  PHE A 183      51.482  -9.875   2.804  1.00  0.00           H  
ATOM   2925  N   LEU A 184      44.383  -8.137  -1.057  1.00  0.00           N  
ATOM   2926  CA  LEU A 184      43.113  -8.308  -1.732  1.00  0.00           C  
ATOM   2927  C   LEU A 184      42.894  -7.387  -2.918  1.00  0.00           C  
ATOM   2928  O   LEU A 184      42.535  -7.874  -3.989  1.00  0.00           O  
ATOM   2929  CB  LEU A 184      41.977  -8.120  -0.720  1.00  0.00           C  
ATOM   2930  CG  LEU A 184      41.792  -9.273   0.276  1.00  0.00           C  
ATOM   2931  CD1 LEU A 184      40.737  -8.905   1.310  1.00  0.00           C  
ATOM   2932  CD2 LEU A 184      41.395 -10.535  -0.475  1.00  0.00           C  
ATOM   2933  H   LEU A 184      44.391  -7.802  -0.104  1.00  0.00           H  
ATOM   2934  HA  LEU A 184      43.059  -9.310  -2.158  1.00  0.00           H  
ATOM   2935 1HB  LEU A 184      42.345  -7.235  -0.204  1.00  0.00           H  
ATOM   2936 2HB  LEU A 184      41.032  -7.887  -1.211  1.00  0.00           H  
ATOM   2937  HG  LEU A 184      42.760  -9.453   0.745  1.00  0.00           H  
ATOM   2938 1HD1 LEU A 184      40.612  -9.730   2.012  1.00  0.00           H  
ATOM   2939 2HD1 LEU A 184      41.051  -8.013   1.851  1.00  0.00           H  
ATOM   2940 3HD1 LEU A 184      39.788  -8.711   0.808  1.00  0.00           H  
ATOM   2941 1HD2 LEU A 184      41.266 -11.354   0.234  1.00  0.00           H  
ATOM   2942 2HD2 LEU A 184      40.460 -10.363  -1.008  1.00  0.00           H  
ATOM   2943 3HD2 LEU A 184      42.177 -10.795  -1.189  1.00  0.00           H  
ATOM   2944  N   PRO A 185      43.076  -6.066  -2.764  1.00  0.00           N  
ATOM   2945  CA  PRO A 185      42.841  -5.205  -3.931  1.00  0.00           C  
ATOM   2946  C   PRO A 185      43.759  -5.539  -5.100  1.00  0.00           C  
ATOM   2947  O   PRO A 185      43.373  -5.345  -6.249  1.00  0.00           O  
ATOM   2948  CB  PRO A 185      43.091  -3.790  -3.400  1.00  0.00           C  
ATOM   2949  CG  PRO A 185      43.901  -3.994  -2.165  1.00  0.00           C  
ATOM   2950  CD  PRO A 185      43.404  -5.285  -1.571  1.00  0.00           C  
ATOM   2951  HA  PRO A 185      41.828  -5.317  -4.344  1.00  0.00           H  
ATOM   2952 1HB  PRO A 185      43.632  -3.175  -4.134  1.00  0.00           H  
ATOM   2953 2HB  PRO A 185      42.147  -3.271  -3.177  1.00  0.00           H  
ATOM   2954 1HG  PRO A 185      44.974  -4.054  -2.399  1.00  0.00           H  
ATOM   2955 2HG  PRO A 185      43.770  -3.159  -1.462  1.00  0.00           H  
ATOM   2956 1HD  PRO A 185      44.169  -5.781  -0.956  1.00  0.00           H  
ATOM   2957 2HD  PRO A 185      42.523  -5.136  -0.930  1.00  0.00           H  
ATOM   2958  N   VAL A 186      44.962  -6.032  -4.805  1.00  0.00           N  
ATOM   2959  CA  VAL A 186      45.891  -6.525  -5.828  1.00  0.00           C  
ATOM   2960  C   VAL A 186      45.302  -7.744  -6.529  1.00  0.00           C  
ATOM   2961  O   VAL A 186      45.355  -7.858  -7.754  1.00  0.00           O  
ATOM   2962  CB  VAL A 186      47.260  -6.897  -5.231  1.00  0.00           C  
ATOM   2963  CG1 VAL A 186      48.090  -7.672  -6.244  1.00  0.00           C  
ATOM   2964  CG2 VAL A 186      48.002  -5.648  -4.780  1.00  0.00           C  
ATOM   2965  H   VAL A 186      45.239  -6.063  -3.834  1.00  0.00           H  
ATOM   2966  HA  VAL A 186      46.047  -5.784  -6.612  1.00  0.00           H  
ATOM   2967  HB  VAL A 186      47.105  -7.510  -4.343  1.00  0.00           H  
ATOM   2968 1HG1 VAL A 186      49.055  -7.927  -5.804  1.00  0.00           H  
ATOM   2969 2HG1 VAL A 186      47.566  -8.586  -6.520  1.00  0.00           H  
ATOM   2970 3HG1 VAL A 186      48.248  -7.059  -7.131  1.00  0.00           H  
ATOM   2971 1HG2 VAL A 186      48.967  -5.929  -4.360  1.00  0.00           H  
ATOM   2972 2HG2 VAL A 186      48.156  -4.989  -5.636  1.00  0.00           H  
ATOM   2973 3HG2 VAL A 186      47.414  -5.129  -4.023  1.00  0.00           H  
ATOM   2974  N   PHE A 187      44.755  -8.663  -5.744  1.00  0.00           N  
ATOM   2975  CA  PHE A 187      44.093  -9.845  -6.272  1.00  0.00           C  
ATOM   2976  C   PHE A 187      42.910  -9.462  -7.161  1.00  0.00           C  
ATOM   2977  O   PHE A 187      42.718 -10.073  -8.217  1.00  0.00           O  
ATOM   2978  CB  PHE A 187      43.626 -10.748  -5.131  1.00  0.00           C  
ATOM   2979  CG  PHE A 187      44.745 -11.272  -4.276  1.00  0.00           C  
ATOM   2980  CD1 PHE A 187      46.060 -11.201  -4.711  1.00  0.00           C  
ATOM   2981  CD2 PHE A 187      44.486 -11.838  -3.037  1.00  0.00           C  
ATOM   2982  CE1 PHE A 187      47.091 -11.683  -3.927  1.00  0.00           C  
ATOM   2983  CE2 PHE A 187      45.514 -12.320  -2.251  1.00  0.00           C  
ATOM   2984  CZ  PHE A 187      46.819 -12.242  -2.697  1.00  0.00           C  
ATOM   2985  H   PHE A 187      44.802  -8.534  -4.743  1.00  0.00           H  
ATOM   2986  HA  PHE A 187      44.784 -10.407  -6.903  1.00  0.00           H  
ATOM   2987 1HB  PHE A 187      42.958 -10.200  -4.467  1.00  0.00           H  
ATOM   2988 2HB  PHE A 187      43.106 -11.618  -5.529  1.00  0.00           H  
ATOM   2989  HD1 PHE A 187      46.276 -10.758  -5.684  1.00  0.00           H  
ATOM   2990  HD2 PHE A 187      43.456 -11.900  -2.685  1.00  0.00           H  
ATOM   2991  HE1 PHE A 187      48.120 -11.621  -4.281  1.00  0.00           H  
ATOM   2992  HE2 PHE A 187      45.297 -12.761  -1.278  1.00  0.00           H  
ATOM   2993  HZ  PHE A 187      47.629 -12.623  -2.079  1.00  0.00           H  
ATOM   2994  N   CYS A 188      42.124  -8.479  -6.715  1.00  0.00           N  
ATOM   2995  CA  CYS A 188      40.909  -8.031  -7.400  1.00  0.00           C  
ATOM   2996  C   CYS A 188      41.287  -7.434  -8.724  1.00  0.00           C  
ATOM   2997  O   CYS A 188      40.655  -7.688  -9.749  1.00  0.00           O  
ATOM   2998  CB  CYS A 188      40.341  -6.962  -6.466  1.00  0.00           C  
ATOM   2999  SG  CYS A 188      39.662  -7.602  -4.918  1.00  0.00           S  
ATOM   3000  H   CYS A 188      42.399  -8.029  -5.853  1.00  0.00           H  
ATOM   3001  HA  CYS A 188      40.161  -8.815  -7.513  1.00  0.00           H  
ATOM   3002 1HB  CYS A 188      41.121  -6.254  -6.185  1.00  0.00           H  
ATOM   3003 2HB  CYS A 188      39.526  -6.429  -6.956  1.00  0.00           H  
ATOM   3004  HG  CYS A 188      39.297  -6.421  -4.427  1.00  0.00           H  
ATOM   3005  N   LEU A 189      42.329  -6.622  -8.677  1.00  0.00           N  
ATOM   3006  CA  LEU A 189      42.928  -6.020  -9.851  1.00  0.00           C  
ATOM   3007  C   LEU A 189      43.326  -7.060 -10.881  1.00  0.00           C  
ATOM   3008  O   LEU A 189      42.974  -6.920 -12.049  1.00  0.00           O  
ATOM   3009  CB  LEU A 189      44.146  -5.183  -9.446  1.00  0.00           C  
ATOM   3010  CG  LEU A 189      44.956  -4.602 -10.612  1.00  0.00           C  
ATOM   3011  CD1 LEU A 189      44.081  -3.677 -11.446  1.00  0.00           C  
ATOM   3012  CD2 LEU A 189      46.167  -3.856 -10.070  1.00  0.00           C  
ATOM   3013  H   LEU A 189      42.718  -6.419  -7.767  1.00  0.00           H  
ATOM   3014  HA  LEU A 189      42.199  -5.376 -10.342  1.00  0.00           H  
ATOM   3015 1HB  LEU A 189      43.639  -4.382  -8.908  1.00  0.00           H  
ATOM   3016 2HB  LEU A 189      44.799  -5.724  -8.761  1.00  0.00           H  
ATOM   3017  HG  LEU A 189      45.320  -5.443 -11.204  1.00  0.00           H  
ATOM   3018 1HD1 LEU A 189      44.665  -3.270 -12.272  1.00  0.00           H  
ATOM   3019 2HD1 LEU A 189      43.234  -4.236 -11.843  1.00  0.00           H  
ATOM   3020 3HD1 LEU A 189      43.718  -2.860 -10.823  1.00  0.00           H  
ATOM   3021 1HD2 LEU A 189      46.742  -3.445 -10.900  1.00  0.00           H  
ATOM   3022 2HD2 LEU A 189      45.834  -3.046  -9.421  1.00  0.00           H  
ATOM   3023 3HD2 LEU A 189      46.792  -4.544  -9.500  1.00  0.00           H  
ATOM   3024  N   THR A 190      44.054  -8.089 -10.467  1.00  0.00           N  
ATOM   3025  CA  THR A 190      44.491  -9.119 -11.394  1.00  0.00           C  
ATOM   3026  C   THR A 190      43.350  -9.809 -12.039  1.00  0.00           C  
ATOM   3027  O   THR A 190      43.344  -9.995 -13.255  1.00  0.00           O  
ATOM   3028  CB  THR A 190      45.367 -10.179 -10.700  1.00  0.00           C  
ATOM   3029  CG2 THR A 190      45.769 -11.266 -11.685  1.00  0.00           C  
ATOM   3030  OG1 THR A 190      46.545  -9.557 -10.172  1.00  0.00           O  
ATOM   3031  H   THR A 190      44.308  -8.163  -9.494  1.00  0.00           H  
ATOM   3032  HA  THR A 190      45.069  -8.668 -12.202  1.00  0.00           H  
ATOM   3033  HB  THR A 190      44.803 -10.624  -9.880  1.00  0.00           H  
ATOM   3034  HG1 THR A 190      47.087 -10.219  -9.733  1.00  0.00           H  
ATOM   3035 1HG2 THR A 190      46.387 -12.006 -11.176  1.00  0.00           H  
ATOM   3036 2HG2 THR A 190      44.876 -11.748 -12.079  1.00  0.00           H  
ATOM   3037 3HG2 THR A 190      46.334 -10.823 -12.504  1.00  0.00           H  
ATOM   3038  N   VAL A 191      42.387 -10.226 -11.235  1.00  0.00           N  
ATOM   3039  CA  VAL A 191      41.322 -11.012 -11.784  1.00  0.00           C  
ATOM   3040  C   VAL A 191      40.546 -10.150 -12.743  1.00  0.00           C  
ATOM   3041  O   VAL A 191      40.306 -10.559 -13.873  1.00  0.00           O  
ATOM   3042  CB  VAL A 191      40.382 -11.564 -10.695  1.00  0.00           C  
ATOM   3043  CG1 VAL A 191      39.157 -12.208 -11.326  1.00  0.00           C  
ATOM   3044  CG2 VAL A 191      41.115 -12.564  -9.814  1.00  0.00           C  
ATOM   3045  H   VAL A 191      42.380 -10.006 -10.249  1.00  0.00           H  
ATOM   3046  HA  VAL A 191      41.707 -11.854 -12.360  1.00  0.00           H  
ATOM   3047  HB  VAL A 191      40.068 -10.743 -10.049  1.00  0.00           H  
ATOM   3048 1HG1 VAL A 191      38.504 -12.593 -10.542  1.00  0.00           H  
ATOM   3049 2HG1 VAL A 191      38.619 -11.467 -11.916  1.00  0.00           H  
ATOM   3050 3HG1 VAL A 191      39.470 -13.030 -11.970  1.00  0.00           H  
ATOM   3051 1HG2 VAL A 191      40.437 -12.943  -9.051  1.00  0.00           H  
ATOM   3052 2HG2 VAL A 191      41.473 -13.393 -10.427  1.00  0.00           H  
ATOM   3053 3HG2 VAL A 191      41.963 -12.074  -9.336  1.00  0.00           H  
ATOM   3054  N   LEU A 192      40.176  -8.953 -12.308  1.00  0.00           N  
ATOM   3055  CA  LEU A 192      39.353  -8.065 -13.115  1.00  0.00           C  
ATOM   3056  C   LEU A 192      40.089  -7.623 -14.372  1.00  0.00           C  
ATOM   3057  O   LEU A 192      39.462  -7.391 -15.392  1.00  0.00           O  
ATOM   3058  CB  LEU A 192      38.926  -6.845 -12.291  1.00  0.00           C  
ATOM   3059  CG  LEU A 192      37.650  -7.033 -11.461  1.00  0.00           C  
ATOM   3060  CD1 LEU A 192      36.422  -6.885 -12.349  1.00  0.00           C  
ATOM   3061  CD2 LEU A 192      37.672  -8.401 -10.796  1.00  0.00           C  
ATOM   3062  H   LEU A 192      40.474  -8.649 -11.392  1.00  0.00           H  
ATOM   3063  HA  LEU A 192      38.463  -8.596 -13.450  1.00  0.00           H  
ATOM   3064 1HB  LEU A 192      39.790  -6.764 -11.634  1.00  0.00           H  
ATOM   3065 2HB  LEU A 192      38.851  -5.948 -12.905  1.00  0.00           H  
ATOM   3066  HG  LEU A 192      37.662  -6.279 -10.673  1.00  0.00           H  
ATOM   3067 1HD1 LEU A 192      35.521  -7.020 -11.751  1.00  0.00           H  
ATOM   3068 2HD1 LEU A 192      36.414  -5.890 -12.797  1.00  0.00           H  
ATOM   3069 3HD1 LEU A 192      36.450  -7.637 -13.136  1.00  0.00           H  
ATOM   3070 1HD2 LEU A 192      36.765  -8.533 -10.205  1.00  0.00           H  
ATOM   3071 2HD2 LEU A 192      37.725  -9.177 -11.560  1.00  0.00           H  
ATOM   3072 3HD2 LEU A 192      38.543  -8.475 -10.144  1.00  0.00           H  
ATOM   3073  N   TYR A 193      41.408  -7.504 -14.305  1.00  0.00           N  
ATOM   3074  CA  TYR A 193      42.196  -7.103 -15.463  1.00  0.00           C  
ATOM   3075  C   TYR A 193      42.159  -8.190 -16.483  1.00  0.00           C  
ATOM   3076  O   TYR A 193      42.053  -7.922 -17.674  1.00  0.00           O  
ATOM   3077  CB  TYR A 193      43.644  -6.795 -15.075  1.00  0.00           C  
ATOM   3078  CG  TYR A 193      44.454  -6.163 -16.185  1.00  0.00           C  
ATOM   3079  CD1 TYR A 193      44.235  -4.847 -16.567  1.00  0.00           C  
ATOM   3080  CD2 TYR A 193      45.438  -6.884 -16.847  1.00  0.00           C  
ATOM   3081  CE1 TYR A 193      44.972  -4.265 -17.581  1.00  0.00           C  
ATOM   3082  CE2 TYR A 193      46.180  -6.312 -17.861  1.00  0.00           C  
ATOM   3083  CZ  TYR A 193      45.945  -5.002 -18.225  1.00  0.00           C  
ATOM   3084  OH  TYR A 193      46.683  -4.427 -19.235  1.00  0.00           O  
ATOM   3085  H   TYR A 193      41.880  -7.693 -13.431  1.00  0.00           H  
ATOM   3086  HA  TYR A 193      41.766  -6.206 -15.909  1.00  0.00           H  
ATOM   3087 1HB  TYR A 193      43.613  -6.120 -14.219  1.00  0.00           H  
ATOM   3088 2HB  TYR A 193      44.106  -7.737 -14.779  1.00  0.00           H  
ATOM   3089  HD1 TYR A 193      43.465  -4.272 -16.053  1.00  0.00           H  
ATOM   3090  HD2 TYR A 193      45.618  -7.918 -16.555  1.00  0.00           H  
ATOM   3091  HE1 TYR A 193      44.789  -3.231 -17.871  1.00  0.00           H  
ATOM   3092  HE2 TYR A 193      46.948  -6.895 -18.371  1.00  0.00           H  
ATOM   3093  HH  TYR A 193      47.547  -4.830 -19.344  1.00  0.00           H  
ATOM   3094  N   SER A 194      42.265  -9.425 -16.014  1.00  0.00           N  
ATOM   3095  CA  SER A 194      42.242 -10.555 -16.915  1.00  0.00           C  
ATOM   3096  C   SER A 194      40.863 -10.715 -17.518  1.00  0.00           C  
ATOM   3097  O   SER A 194      40.739 -11.187 -18.638  1.00  0.00           O  
ATOM   3098  CB  SER A 194      42.658 -11.819 -16.187  1.00  0.00           C  
ATOM   3099  OG  SER A 194      41.715 -12.208 -15.227  1.00  0.00           O  
ATOM   3100  H   SER A 194      42.363  -9.588 -15.022  1.00  0.00           H  
ATOM   3101  HA  SER A 194      42.999 -10.500 -17.698  1.00  0.00           H  
ATOM   3102 1HB  SER A 194      42.772 -12.620 -16.918  1.00  0.00           H  
ATOM   3103 2HB  SER A 194      43.613 -11.640 -15.695  1.00  0.00           H  
ATOM   3104  HG  SER A 194      42.015 -13.010 -14.791  1.00  0.00           H  
ATOM   3105  N   LEU A 195      39.831 -10.335 -16.763  1.00  0.00           N  
ATOM   3106  CA  LEU A 195      38.437 -10.425 -17.214  1.00  0.00           C  
ATOM   3107  C   LEU A 195      38.266  -9.489 -18.373  1.00  0.00           C  
ATOM   3108  O   LEU A 195      37.743  -9.868 -19.420  1.00  0.00           O  
ATOM   3109  CB  LEU A 195      37.454 -10.079 -16.088  1.00  0.00           C  
ATOM   3110  CG  LEU A 195      37.283 -11.163 -15.015  1.00  0.00           C  
ATOM   3111  CD1 LEU A 195      36.387 -10.652 -13.895  1.00  0.00           C  
ATOM   3112  CD2 LEU A 195      36.695 -12.416 -15.647  1.00  0.00           C  
ATOM   3113  H   LEU A 195      40.027  -9.969 -15.842  1.00  0.00           H  
ATOM   3114  HA  LEU A 195      38.226 -11.440 -17.549  1.00  0.00           H  
ATOM   3115 1HB  LEU A 195      37.965  -9.214 -15.667  1.00  0.00           H  
ATOM   3116 2HB  LEU A 195      36.484  -9.774 -16.478  1.00  0.00           H  
ATOM   3117  HG  LEU A 195      38.278 -11.411 -14.645  1.00  0.00           H  
ATOM   3118 1HD1 LEU A 195      36.271 -11.427 -13.139  1.00  0.00           H  
ATOM   3119 2HD1 LEU A 195      36.838  -9.769 -13.442  1.00  0.00           H  
ATOM   3120 3HD1 LEU A 195      35.410 -10.393 -14.301  1.00  0.00           H  
ATOM   3121 1HD2 LEU A 195      36.575 -13.184 -14.884  1.00  0.00           H  
ATOM   3122 2HD2 LEU A 195      35.725 -12.182 -16.085  1.00  0.00           H  
ATOM   3123 3HD2 LEU A 195      37.365 -12.780 -16.427  1.00  0.00           H  
ATOM   3124  N   ILE A 196      38.706  -8.255 -18.169  1.00  0.00           N  
ATOM   3125  CA  ILE A 196      38.543  -7.223 -19.166  1.00  0.00           C  
ATOM   3126  C   ILE A 196      39.555  -7.480 -20.266  1.00  0.00           C  
ATOM   3127  O   ILE A 196      39.443  -6.981 -21.384  1.00  0.00           O  
ATOM   3128  CB  ILE A 196      38.739  -5.810 -18.585  1.00  0.00           C  
ATOM   3129  CG1 ILE A 196      40.170  -5.639 -18.069  1.00  0.00           C  
ATOM   3130  CG2 ILE A 196      37.734  -5.549 -17.474  1.00  0.00           C  
ATOM   3131  CD1 ILE A 196      40.506  -4.224 -17.658  1.00  0.00           C  
ATOM   3132  H   ILE A 196      39.166  -8.030 -17.299  1.00  0.00           H  
ATOM   3133  HA  ILE A 196      37.556  -7.284 -19.624  1.00  0.00           H  
ATOM   3134  HB  ILE A 196      38.601  -5.078 -19.379  1.00  0.00           H  
ATOM   3135 1HG1 ILE A 196      40.289  -6.303 -17.214  1.00  0.00           H  
ATOM   3136 2HG1 ILE A 196      40.842  -5.954 -18.868  1.00  0.00           H  
ATOM   3137 1HG2 ILE A 196      37.886  -4.547 -17.074  1.00  0.00           H  
ATOM   3138 2HG2 ILE A 196      36.723  -5.631 -17.870  1.00  0.00           H  
ATOM   3139 3HG2 ILE A 196      37.872  -6.281 -16.678  1.00  0.00           H  
ATOM   3140 1HD1 ILE A 196      41.536  -4.181 -17.304  1.00  0.00           H  
ATOM   3141 2HD1 ILE A 196      40.388  -3.558 -18.514  1.00  0.00           H  
ATOM   3142 3HD1 ILE A 196      39.836  -3.908 -16.859  1.00  0.00           H  
ATOM   3143  N   GLY A 197      40.573  -8.250 -19.906  1.00  0.00           N  
ATOM   3144  CA  GLY A 197      41.596  -8.678 -20.845  1.00  0.00           C  
ATOM   3145  C   GLY A 197      40.888  -9.552 -21.875  1.00  0.00           C  
ATOM   3146  O   GLY A 197      41.095  -9.364 -23.082  1.00  0.00           O  
ATOM   3147  H   GLY A 197      40.635  -8.546 -18.943  1.00  0.00           H  
ATOM   3148 1HA  GLY A 197      42.045  -7.799 -21.309  1.00  0.00           H  
ATOM   3149 2HA  GLY A 197      42.363  -9.235 -20.307  1.00  0.00           H  
ATOM   3150  N   ARG A 198      40.036 -10.469 -21.396  1.00  0.00           N  
ATOM   3151  CA  ARG A 198      39.236 -11.339 -22.267  1.00  0.00           C  
ATOM   3152  C   ARG A 198      38.270 -10.473 -23.059  1.00  0.00           C  
ATOM   3153  O   ARG A 198      38.048 -10.715 -24.252  1.00  0.00           O  
ATOM   3154  CB  ARG A 198      38.519 -12.447 -21.510  1.00  0.00           C  
ATOM   3155  CG  ARG A 198      37.690 -13.382 -22.378  1.00  0.00           C  
ATOM   3156  CD  ARG A 198      37.044 -14.495 -21.636  1.00  0.00           C  
ATOM   3157  NE  ARG A 198      36.220 -15.367 -22.457  1.00  0.00           N  
ATOM   3158  CZ  ARG A 198      35.478 -16.388 -21.982  1.00  0.00           C  
ATOM   3159  NH1 ARG A 198      35.483 -16.691 -20.703  1.00  0.00           N  
ATOM   3160  NH2 ARG A 198      34.764 -17.093 -22.842  1.00  0.00           N  
ATOM   3161  H   ARG A 198      39.945 -10.560 -20.395  1.00  0.00           H  
ATOM   3162  HA  ARG A 198      39.888 -11.858 -22.970  1.00  0.00           H  
ATOM   3163 1HB  ARG A 198      39.283 -13.024 -20.990  1.00  0.00           H  
ATOM   3164 2HB  ARG A 198      37.869 -11.965 -20.780  1.00  0.00           H  
ATOM   3165 1HG  ARG A 198      36.904 -12.800 -22.861  1.00  0.00           H  
ATOM   3166 2HG  ARG A 198      38.340 -13.816 -23.138  1.00  0.00           H  
ATOM   3167 1HD  ARG A 198      37.818 -15.111 -21.179  1.00  0.00           H  
ATOM   3168 2HD  ARG A 198      36.405 -14.078 -20.858  1.00  0.00           H  
ATOM   3169  HE  ARG A 198      36.070 -15.360 -23.457  1.00  0.00           H  
ATOM   3170 1HH1 ARG A 198      36.050 -16.154 -20.061  1.00  0.00           H  
ATOM   3171 2HH1 ARG A 198      34.921 -17.460 -20.368  1.00  0.00           H  
ATOM   3172 1HH2 ARG A 198      34.785 -16.857 -23.825  1.00  0.00           H  
ATOM   3173 2HH2 ARG A 198      34.199 -17.862 -22.514  1.00  0.00           H  
ATOM   3174  N   LYS A 199      37.697  -9.473 -22.398  1.00  0.00           N  
ATOM   3175  CA  LYS A 199      36.716  -8.612 -23.046  1.00  0.00           C  
ATOM   3176  C   LYS A 199      37.484  -7.501 -23.794  1.00  0.00           C  
ATOM   3177  O   LYS A 199      38.582  -7.780 -24.305  1.00  0.00           O  
ATOM   3178  CB  LYS A 199      35.740  -8.021 -22.026  1.00  0.00           C  
ATOM   3179  CG  LYS A 199      35.038  -9.056 -21.156  1.00  0.00           C  
ATOM   3180  CD  LYS A 199      34.209 -10.015 -21.996  1.00  0.00           C  
ATOM   3181  CE  LYS A 199      33.584 -11.106 -21.139  1.00  0.00           C  
ATOM   3182  NZ  LYS A 199      32.505 -10.575 -20.263  1.00  0.00           N  
ATOM   3183  H   LYS A 199      37.940  -9.303 -21.433  1.00  0.00           H  
ATOM   3184  HA  LYS A 199      36.142  -9.188 -23.774  1.00  0.00           H  
ATOM   3185 1HB  LYS A 199      36.312  -7.343 -21.392  1.00  0.00           H  
ATOM   3186 2HB  LYS A 199      34.997  -7.455 -22.586  1.00  0.00           H  
ATOM   3187 1HG  LYS A 199      35.794  -9.615 -20.604  1.00  0.00           H  
ATOM   3188 2HG  LYS A 199      34.389  -8.534 -20.453  1.00  0.00           H  
ATOM   3189 1HD  LYS A 199      33.422  -9.449 -22.495  1.00  0.00           H  
ATOM   3190 2HD  LYS A 199      34.857 -10.470 -22.745  1.00  0.00           H  
ATOM   3191 1HE  LYS A 199      33.174 -11.868 -21.800  1.00  0.00           H  
ATOM   3192 2HE  LYS A 199      34.368 -11.546 -20.523  1.00  0.00           H  
ATOM   3193 1HZ  LYS A 199      32.119 -11.329 -19.711  1.00  0.00           H  
ATOM   3194 2HZ  LYS A 199      32.886  -9.870 -19.648  1.00  0.00           H  
ATOM   3195 3HZ  LYS A 199      31.778 -10.169 -20.833  1.00  0.00           H  
ATOM   3196  N   LEU A 200      36.943  -6.277 -23.851  1.00  0.00           N  
ATOM   3197  CA  LEU A 200      37.515  -5.194 -24.672  1.00  0.00           C  
ATOM   3198  C   LEU A 200      39.008  -4.989 -24.351  1.00  0.00           C  
ATOM   3199  O   LEU A 200      39.414  -5.067 -23.185  1.00  0.00           O  
ATOM   3200  CB  LEU A 200      36.738  -3.890 -24.452  1.00  0.00           C  
ATOM   3201  CG  LEU A 200      35.290  -3.901 -24.958  1.00  0.00           C  
ATOM   3202  CD1 LEU A 200      34.606  -2.586 -24.611  1.00  0.00           C  
ATOM   3203  CD2 LEU A 200      35.278  -4.136 -26.461  1.00  0.00           C  
ATOM   3204  H   LEU A 200      36.111  -6.096 -23.309  1.00  0.00           H  
ATOM   3205  HA  LEU A 200      37.458  -5.464 -25.726  1.00  0.00           H  
ATOM   3206 1HB  LEU A 200      36.753  -3.857 -23.364  1.00  0.00           H  
ATOM   3207 2HB  LEU A 200      37.274  -3.028 -24.849  1.00  0.00           H  
ATOM   3208  HG  LEU A 200      34.788  -4.745 -24.484  1.00  0.00           H  
ATOM   3209 1HD1 LEU A 200      33.578  -2.603 -24.974  1.00  0.00           H  
ATOM   3210 2HD1 LEU A 200      34.605  -2.449 -23.530  1.00  0.00           H  
ATOM   3211 3HD1 LEU A 200      35.143  -1.762 -25.082  1.00  0.00           H  
ATOM   3212 1HD2 LEU A 200      34.247  -4.144 -26.819  1.00  0.00           H  
ATOM   3213 2HD2 LEU A 200      35.829  -3.338 -26.959  1.00  0.00           H  
ATOM   3214 3HD2 LEU A 200      35.746  -5.095 -26.684  1.00  0.00           H  
ATOM   3215  N   TRP A 201      39.815  -4.754 -25.386  1.00  0.00           N  
ATOM   3216  CA  TRP A 201      41.270  -4.705 -25.234  1.00  0.00           C  
ATOM   3217  C   TRP A 201      41.775  -3.276 -25.286  1.00  0.00           C  
ATOM   3218  O   TRP A 201      40.984  -2.333 -25.237  1.00  0.00           O  
ATOM   3219  CB  TRP A 201      41.955  -5.539 -26.318  1.00  0.00           C  
ATOM   3220  CG  TRP A 201      41.664  -7.006 -26.218  1.00  0.00           C  
ATOM   3221  CD1 TRP A 201      42.426  -7.946 -25.593  1.00  0.00           C  
ATOM   3222  CD2 TRP A 201      40.532  -7.698 -26.758  1.00  0.00           C  
ATOM   3223  CE2 TRP A 201      40.675  -9.056 -26.421  1.00  0.00           C  
ATOM   3224  CE3 TRP A 201      39.411  -7.299 -27.494  1.00  0.00           C  
ATOM   3225  NE1 TRP A 201      41.842  -9.183 -25.709  1.00  0.00           N  
ATOM   3226  CZ2 TRP A 201      39.747 -10.015 -26.793  1.00  0.00           C  
ATOM   3227  CZ3 TRP A 201      38.478  -8.261 -27.866  1.00  0.00           C  
ATOM   3228  CH2 TRP A 201      38.642  -9.580 -27.525  1.00  0.00           C  
ATOM   3229  H   TRP A 201      39.411  -4.607 -26.299  1.00  0.00           H  
ATOM   3230  HA  TRP A 201      41.555  -5.104 -24.260  1.00  0.00           H  
ATOM   3231 1HB  TRP A 201      41.620  -5.221 -27.306  1.00  0.00           H  
ATOM   3232 2HB  TRP A 201      43.037  -5.429 -26.250  1.00  0.00           H  
ATOM   3233  HD1 TRP A 201      43.342  -7.601 -25.115  1.00  0.00           H  
ATOM   3234  HE1 TRP A 201      42.209 -10.045 -25.335  1.00  0.00           H  
ATOM   3235  HE3 TRP A 201      39.230  -6.266 -27.789  1.00  0.00           H  
ATOM   3236  HZ2 TRP A 201      39.915 -11.052 -26.501  1.00  0.00           H  
ATOM   3237  HZ3 TRP A 201      37.610  -7.938 -28.441  1.00  0.00           H  
ATOM   3238  HH2 TRP A 201      37.887 -10.303 -27.836  1.00  0.00           H  
ATOM   3239  N   ARG A 202      43.095  -3.135 -25.396  1.00  0.00           N  
ATOM   3240  CA  ARG A 202      43.760  -1.832 -25.433  1.00  0.00           C  
ATOM   3241  C   ARG A 202      43.814  -1.354 -26.864  1.00  0.00           C  
ATOM   3242  O   ARG A 202      44.314  -0.250 -27.133  1.00  0.00           O  
ATOM   3243  CB  ARG A 202      45.139  -1.845 -24.789  1.00  0.00           C  
ATOM   3244  CG  ARG A 202      45.142  -2.098 -23.290  1.00  0.00           C  
ATOM   3245  CD  ARG A 202      46.489  -2.049 -22.664  1.00  0.00           C  
ATOM   3246  NE  ARG A 202      46.487  -2.212 -21.220  1.00  0.00           N  
ATOM   3247  CZ  ARG A 202      46.287  -1.213 -20.337  1.00  0.00           C  
ATOM   3248  NH1 ARG A 202      46.111   0.024 -20.743  1.00  0.00           N  
ATOM   3249  NH2 ARG A 202      46.299  -1.507 -19.048  1.00  0.00           N  
ATOM   3250  H   ARG A 202      43.654  -3.975 -25.453  1.00  0.00           H  
ATOM   3251  HA  ARG A 202      43.187  -1.108 -24.853  1.00  0.00           H  
ATOM   3252 1HB  ARG A 202      45.715  -2.622 -25.287  1.00  0.00           H  
ATOM   3253 2HB  ARG A 202      45.592  -0.873 -24.989  1.00  0.00           H  
ATOM   3254 1HG  ARG A 202      44.521  -1.342 -22.809  1.00  0.00           H  
ATOM   3255 2HG  ARG A 202      44.722  -3.087 -23.105  1.00  0.00           H  
ATOM   3256 1HD  ARG A 202      47.102  -2.847 -23.082  1.00  0.00           H  
ATOM   3257 2HD  ARG A 202      46.947  -1.085 -22.884  1.00  0.00           H  
ATOM   3258  HE  ARG A 202      46.627  -3.046 -20.665  1.00  0.00           H  
ATOM   3259 1HH1 ARG A 202      46.122   0.235 -21.732  1.00  0.00           H  
ATOM   3260 2HH1 ARG A 202      45.963   0.758 -20.066  1.00  0.00           H  
ATOM   3261 1HH2 ARG A 202      46.455  -2.461 -18.752  1.00  0.00           H  
ATOM   3262 2HH2 ARG A 202      46.152  -0.778 -18.366  1.00  0.00           H  
ATOM   3263  N   ARG A 203      43.311  -2.187 -27.776  1.00  0.00           N  
ATOM   3264  CA  ARG A 203      43.209  -1.818 -29.182  1.00  0.00           C  
ATOM   3265  C   ARG A 203      42.043  -0.851 -29.307  1.00  0.00           C  
ATOM   3266  O   ARG A 203      40.986  -1.215 -29.842  1.00  0.00           O  
ATOM   3267  CB  ARG A 203      43.077  -3.013 -30.114  1.00  0.00           C  
ATOM   3268  CG  ARG A 203      44.287  -3.934 -30.147  1.00  0.00           C  
ATOM   3269  CD  ARG A 203      44.126  -5.125 -31.021  1.00  0.00           C  
ATOM   3270  NE  ARG A 203      45.274  -6.018 -31.039  1.00  0.00           N  
ATOM   3271  CZ  ARG A 203      45.358  -7.141 -31.778  1.00  0.00           C  
ATOM   3272  NH1 ARG A 203      44.352  -7.535 -32.527  1.00  0.00           N  
ATOM   3273  NH2 ARG A 203      46.470  -7.852 -31.710  1.00  0.00           N  
ATOM   3274  H   ARG A 203      42.995  -3.100 -27.483  1.00  0.00           H  
ATOM   3275  HA  ARG A 203      44.124  -1.318 -29.500  1.00  0.00           H  
ATOM   3276 1HB  ARG A 203      42.205  -3.578 -29.787  1.00  0.00           H  
ATOM   3277 2HB  ARG A 203      42.902  -2.619 -31.114  1.00  0.00           H  
ATOM   3278 1HG  ARG A 203      45.146  -3.367 -30.505  1.00  0.00           H  
ATOM   3279 2HG  ARG A 203      44.482  -4.285 -29.132  1.00  0.00           H  
ATOM   3280 1HD  ARG A 203      43.270  -5.704 -30.677  1.00  0.00           H  
ATOM   3281 2HD  ARG A 203      43.954  -4.792 -32.043  1.00  0.00           H  
ATOM   3282  HE  ARG A 203      46.150  -5.953 -30.537  1.00  0.00           H  
ATOM   3283 1HH1 ARG A 203      43.502  -6.990 -32.555  1.00  0.00           H  
ATOM   3284 2HH1 ARG A 203      44.434  -8.381 -33.072  1.00  0.00           H  
ATOM   3285 1HH2 ARG A 203      47.226  -7.544 -31.114  1.00  0.00           H  
ATOM   3286 2HH2 ARG A 203      46.558  -8.699 -32.252  1.00  0.00           H  
ATOM   3287  N   ARG A 204      42.229   0.364 -28.789  1.00  0.00           N  
ATOM   3288  CA  ARG A 204      41.168   1.373 -28.727  1.00  0.00           C  
ATOM   3289  C   ARG A 204      40.939   1.960 -30.113  1.00  0.00           C  
ATOM   3290  O   ARG A 204      41.914   2.156 -30.857  1.00  0.00           O  
ATOM   3291  CB  ARG A 204      41.444   2.456 -27.694  1.00  0.00           C  
ATOM   3292  CG  ARG A 204      40.227   2.910 -26.904  1.00  0.00           C  
ATOM   3293  CD  ARG A 204      39.509   4.067 -27.496  1.00  0.00           C  
ATOM   3294  NE  ARG A 204      40.181   5.345 -27.326  1.00  0.00           N  
ATOM   3295  CZ  ARG A 204      39.834   6.483 -27.959  1.00  0.00           C  
ATOM   3296  NH1 ARG A 204      38.851   6.499 -28.832  1.00  0.00           N  
ATOM   3297  NH2 ARG A 204      40.525   7.578 -27.698  1.00  0.00           N  
ATOM   3298  H   ARG A 204      43.144   0.591 -28.426  1.00  0.00           H  
ATOM   3299  HA  ARG A 204      40.235   0.908 -28.408  1.00  0.00           H  
ATOM   3300 1HB  ARG A 204      42.190   2.058 -27.008  1.00  0.00           H  
ATOM   3301 2HB  ARG A 204      41.861   3.308 -28.232  1.00  0.00           H  
ATOM   3302 1HG  ARG A 204      39.525   2.078 -26.837  1.00  0.00           H  
ATOM   3303 2HG  ARG A 204      40.551   3.192 -25.901  1.00  0.00           H  
ATOM   3304 1HD  ARG A 204      39.391   3.901 -28.567  1.00  0.00           H  
ATOM   3305 2HD  ARG A 204      38.527   4.150 -27.032  1.00  0.00           H  
ATOM   3306  HE  ARG A 204      40.971   5.585 -26.743  1.00  0.00           H  
ATOM   3307 1HH1 ARG A 204      38.344   5.649 -29.033  1.00  0.00           H  
ATOM   3308 2HH1 ARG A 204      38.606   7.362 -29.295  1.00  0.00           H  
ATOM   3309 1HH2 ARG A 204      41.290   7.544 -27.038  1.00  0.00           H  
ATOM   3310 2HH2 ARG A 204      40.287   8.444 -28.159  1.00  0.00           H  
ATOM   3311  N   ARG A 205      39.673   2.243 -30.447  1.00  0.00           N  
ATOM   3312  CA  ARG A 205      39.308   2.871 -31.725  1.00  0.00           C  
ATOM   3313  C   ARG A 205      38.338   4.039 -31.524  1.00  0.00           C  
ATOM   3314  O   ARG A 205      37.980   4.361 -30.382  1.00  0.00           O  
ATOM   3315  CB  ARG A 205      38.757   1.863 -32.723  1.00  0.00           C  
ATOM   3316  CG  ARG A 205      39.719   0.749 -33.103  1.00  0.00           C  
ATOM   3317  CD  ARG A 205      40.883   1.195 -33.911  1.00  0.00           C  
ATOM   3318  NE  ARG A 205      41.749   0.118 -34.365  1.00  0.00           N  
ATOM   3319  CZ  ARG A 205      42.789  -0.374 -33.665  1.00  0.00           C  
ATOM   3320  NH1 ARG A 205      43.120   0.133 -32.498  1.00  0.00           N  
ATOM   3321  NH2 ARG A 205      43.485  -1.366 -34.194  1.00  0.00           N  
ATOM   3322  H   ARG A 205      38.945   2.011 -29.786  1.00  0.00           H  
ATOM   3323  HA  ARG A 205      40.197   3.290 -32.199  1.00  0.00           H  
ATOM   3324 1HB  ARG A 205      37.864   1.429 -32.276  1.00  0.00           H  
ATOM   3325 2HB  ARG A 205      38.481   2.420 -33.618  1.00  0.00           H  
ATOM   3326 1HG  ARG A 205      40.099   0.292 -32.190  1.00  0.00           H  
ATOM   3327 2HG  ARG A 205      39.174   0.003 -33.683  1.00  0.00           H  
ATOM   3328 1HD  ARG A 205      40.521   1.717 -34.797  1.00  0.00           H  
ATOM   3329 2HD  ARG A 205      41.491   1.872 -33.313  1.00  0.00           H  
ATOM   3330  HE  ARG A 205      41.722  -0.410 -35.227  1.00  0.00           H  
ATOM   3331 1HH1 ARG A 205      42.589   0.902 -32.116  1.00  0.00           H  
ATOM   3332 2HH1 ARG A 205      43.903  -0.250 -31.988  1.00  0.00           H  
ATOM   3333 1HH2 ARG A 205      43.227  -1.732 -35.100  1.00  0.00           H  
ATOM   3334 2HH2 ARG A 205      44.269  -1.753 -33.690  1.00  0.00           H  
ATOM   3335  N   GLY A 206      37.908   4.641 -32.634  1.00  0.00           N  
ATOM   3336  CA  GLY A 206      37.057   5.824 -32.583  1.00  0.00           C  
ATOM   3337  C   GLY A 206      35.891   5.642 -31.621  1.00  0.00           C  
ATOM   3338  O   GLY A 206      35.467   6.589 -30.957  1.00  0.00           O  
ATOM   3339  H   GLY A 206      38.177   4.266 -33.532  1.00  0.00           H  
ATOM   3340 1HA  GLY A 206      37.653   6.676 -32.254  1.00  0.00           H  
ATOM   3341 2HA  GLY A 206      36.662   6.022 -33.579  1.00  0.00           H  
ATOM   3342  N   ASP A 207      35.375   4.420 -31.549  1.00  0.00           N  
ATOM   3343  CA  ASP A 207      34.354   4.075 -30.567  1.00  0.00           C  
ATOM   3344  C   ASP A 207      34.592   2.692 -29.976  1.00  0.00           C  
ATOM   3345  O   ASP A 207      35.427   1.932 -30.468  1.00  0.00           O  
ATOM   3346  CB  ASP A 207      32.961   4.143 -31.198  1.00  0.00           C  
ATOM   3347  CG  ASP A 207      32.732   3.144 -32.324  1.00  0.00           C  
ATOM   3348  OD1 ASP A 207      32.875   1.969 -32.088  1.00  0.00           O  
ATOM   3349  OD2 ASP A 207      32.266   3.548 -33.363  1.00  0.00           O  
ATOM   3350  H   ASP A 207      35.698   3.711 -32.192  1.00  0.00           H  
ATOM   3351  HA  ASP A 207      34.393   4.778 -29.733  1.00  0.00           H  
ATOM   3352 1HB  ASP A 207      32.151   4.063 -30.472  1.00  0.00           H  
ATOM   3353 2HB  ASP A 207      32.985   5.154 -31.607  1.00  0.00           H  
ATOM   3354  N   ALA A 208      33.856   2.372 -28.918  1.00  0.00           N  
ATOM   3355  CA  ALA A 208      33.916   1.045 -28.316  1.00  0.00           C  
ATOM   3356  C   ALA A 208      32.696   0.215 -28.696  1.00  0.00           C  
ATOM   3357  O   ALA A 208      31.703   0.745 -29.195  1.00  0.00           O  
ATOM   3358  CB  ALA A 208      34.038   1.155 -26.803  1.00  0.00           C  
ATOM   3359  H   ALA A 208      33.237   3.064 -28.521  1.00  0.00           H  
ATOM   3360  HA  ALA A 208      34.795   0.526 -28.700  1.00  0.00           H  
ATOM   3361 1HB  ALA A 208      34.083   0.156 -26.369  1.00  0.00           H  
ATOM   3362 2HB  ALA A 208      34.947   1.700 -26.551  1.00  0.00           H  
ATOM   3363 3HB  ALA A 208      33.174   1.684 -26.406  1.00  0.00           H  
ATOM   3364  N   VAL A 209      32.715  -1.178 -28.486  1.00  0.00           N  
ATOM   3365  CA  VAL A 209      31.553  -1.961 -28.888  1.00  0.00           C  
ATOM   3366  C   VAL A 209      30.312  -1.456 -28.162  1.00  0.00           C  
ATOM   3367  O   VAL A 209      29.255  -1.283 -28.766  1.00  0.00           O  
ATOM   3368  CB  VAL A 209      31.742  -3.462 -28.598  1.00  0.00           C  
ATOM   3369  CG1 VAL A 209      30.443  -4.218 -28.836  1.00  0.00           C  
ATOM   3370  CG2 VAL A 209      32.855  -4.036 -29.460  1.00  0.00           C  
ATOM   3371  H   VAL A 209      33.499  -1.648 -28.056  1.00  0.00           H  
ATOM   3372  HA  VAL A 209      31.326  -1.837 -29.948  1.00  0.00           H  
ATOM   3373  HB  VAL A 209      32.049  -3.586 -27.560  1.00  0.00           H  
ATOM   3374 1HG1 VAL A 209      30.595  -5.277 -28.626  1.00  0.00           H  
ATOM   3375 2HG1 VAL A 209      29.668  -3.826 -28.178  1.00  0.00           H  
ATOM   3376 3HG1 VAL A 209      30.135  -4.095 -29.874  1.00  0.00           H  
ATOM   3377 1HG2 VAL A 209      32.976  -5.096 -29.242  1.00  0.00           H  
ATOM   3378 2HG2 VAL A 209      32.602  -3.908 -30.513  1.00  0.00           H  
ATOM   3379 3HG2 VAL A 209      33.788  -3.512 -29.245  1.00  0.00           H  
ATOM   3380  N   VAL A 210      30.450  -1.222 -26.860  1.00  0.00           N  
ATOM   3381  CA  VAL A 210      29.335  -0.755 -26.045  1.00  0.00           C  
ATOM   3382  C   VAL A 210      28.899   0.631 -26.501  1.00  0.00           C  
ATOM   3383  O   VAL A 210      29.533   1.633 -26.168  1.00  0.00           O  
ATOM   3384  CB  VAL A 210      29.699  -0.710 -24.549  1.00  0.00           C  
ATOM   3385  CG1 VAL A 210      28.512  -0.233 -23.725  1.00  0.00           C  
ATOM   3386  CG2 VAL A 210      30.162  -2.077 -24.072  1.00  0.00           C  
ATOM   3387  H   VAL A 210      31.349  -1.372 -26.426  1.00  0.00           H  
ATOM   3388  HA  VAL A 210      28.451  -1.382 -26.169  1.00  0.00           H  
ATOM   3389  HB  VAL A 210      30.536  -0.025 -24.409  1.00  0.00           H  
ATOM   3390 1HG1 VAL A 210      28.787  -0.208 -22.671  1.00  0.00           H  
ATOM   3391 2HG1 VAL A 210      28.222   0.766 -24.049  1.00  0.00           H  
ATOM   3392 3HG1 VAL A 210      27.675  -0.918 -23.864  1.00  0.00           H  
ATOM   3393 1HG2 VAL A 210      30.417  -2.027 -23.013  1.00  0.00           H  
ATOM   3394 2HG2 VAL A 210      29.362  -2.804 -24.219  1.00  0.00           H  
ATOM   3395 3HG2 VAL A 210      31.041  -2.384 -24.641  1.00  0.00           H  
ATOM   3396  N   GLY A 211      27.813   0.683 -27.265  1.00  0.00           N  
ATOM   3397  CA  GLY A 211      27.314   1.941 -27.805  1.00  0.00           C  
ATOM   3398  C   GLY A 211      28.182   2.429 -28.959  1.00  0.00           C  
ATOM   3399  O   GLY A 211      28.407   3.629 -29.116  1.00  0.00           O  
ATOM   3400  H   GLY A 211      27.319  -0.173 -27.478  1.00  0.00           H  
ATOM   3401 1HA  GLY A 211      26.296   1.797 -28.163  1.00  0.00           H  
ATOM   3402 2HA  GLY A 211      27.318   2.694 -27.017  1.00  0.00           H  
ATOM   3403  N   ALA A 212      28.668   1.489 -29.764  1.00  0.00           N  
ATOM   3404  CA  ALA A 212      29.508   1.821 -30.908  1.00  0.00           C  
ATOM   3405  C   ALA A 212      28.847   2.872 -31.791  1.00  0.00           C  
ATOM   3406  O   ALA A 212      29.527   3.630 -32.484  1.00  0.00           O  
ATOM   3407  CB  ALA A 212      29.824   0.569 -31.712  1.00  0.00           C  
ATOM   3408  H   ALA A 212      28.447   0.521 -29.580  1.00  0.00           H  
ATOM   3409  HA  ALA A 212      30.443   2.245 -30.542  1.00  0.00           H  
ATOM   3410 1HB  ALA A 212      30.453   0.833 -32.562  1.00  0.00           H  
ATOM   3411 2HB  ALA A 212      30.350  -0.147 -31.080  1.00  0.00           H  
ATOM   3412 3HB  ALA A 212      28.898   0.124 -32.073  1.00  0.00           H  
ATOM   3413  N   SER A 213      27.519   2.912 -31.764  1.00  0.00           N  
ATOM   3414  CA  SER A 213      26.765   3.863 -32.571  1.00  0.00           C  
ATOM   3415  C   SER A 213      27.201   5.296 -32.295  1.00  0.00           C  
ATOM   3416  O   SER A 213      27.133   6.155 -33.174  1.00  0.00           O  
ATOM   3417  CB  SER A 213      25.280   3.704 -32.309  1.00  0.00           C  
ATOM   3418  OG  SER A 213      24.941   4.028 -30.988  1.00  0.00           O  
ATOM   3419  H   SER A 213      27.021   2.266 -31.169  1.00  0.00           H  
ATOM   3420  HA  SER A 213      26.819   3.661 -33.642  1.00  0.00           H  
ATOM   3421 1HB  SER A 213      24.735   4.360 -32.986  1.00  0.00           H  
ATOM   3422 2HB  SER A 213      25.000   2.670 -32.502  1.00  0.00           H  
ATOM   3423  HG  SER A 213      23.995   3.916 -30.864  1.00  0.00           H  
ATOM   3424  N   LEU A 214      27.647   5.549 -31.069  1.00  0.00           N  
ATOM   3425  CA  LEU A 214      28.075   6.884 -30.669  1.00  0.00           C  
ATOM   3426  C   LEU A 214      29.592   6.942 -30.544  1.00  0.00           C  
ATOM   3427  O   LEU A 214      30.196   6.142 -29.830  1.00  0.00           O  
ATOM   3428  CB  LEU A 214      27.410   7.285 -29.347  1.00  0.00           C  
ATOM   3429  CG  LEU A 214      27.809   8.665 -28.809  1.00  0.00           C  
ATOM   3430  CD1 LEU A 214      27.378   9.752 -29.786  1.00  0.00           C  
ATOM   3431  CD2 LEU A 214      27.171   8.884 -27.445  1.00  0.00           C  
ATOM   3432  H   LEU A 214      27.690   4.797 -30.396  1.00  0.00           H  
ATOM   3433  HA  LEU A 214      27.794   7.603 -31.438  1.00  0.00           H  
ATOM   3434 1HB  LEU A 214      26.370   7.296 -29.667  1.00  0.00           H  
ATOM   3435 2HB  LEU A 214      27.547   6.524 -28.579  1.00  0.00           H  
ATOM   3436  HG  LEU A 214      28.891   8.661 -28.673  1.00  0.00           H  
ATOM   3437 1HD1 LEU A 214      27.665  10.728 -29.395  1.00  0.00           H  
ATOM   3438 2HD1 LEU A 214      27.865   9.589 -30.747  1.00  0.00           H  
ATOM   3439 3HD1 LEU A 214      26.297   9.717 -29.915  1.00  0.00           H  
ATOM   3440 1HD2 LEU A 214      27.455   9.865 -27.063  1.00  0.00           H  
ATOM   3441 2HD2 LEU A 214      26.086   8.830 -27.538  1.00  0.00           H  
ATOM   3442 3HD2 LEU A 214      27.514   8.114 -26.754  1.00  0.00           H  
ATOM   3443  N   ARG A 215      30.259   7.975 -31.219  1.00  0.00           N  
ATOM   3444  CA  ARG A 215      31.715   7.893 -31.186  1.00  0.00           C  
ATOM   3445  C   ARG A 215      32.247   8.298 -29.817  1.00  0.00           C  
ATOM   3446  O   ARG A 215      33.407   8.043 -29.491  1.00  0.00           O  
ATOM   3447  CB  ARG A 215      32.364   8.699 -32.300  1.00  0.00           C  
ATOM   3448  CG  ARG A 215      32.188   8.119 -33.695  1.00  0.00           C  
ATOM   3449  CD  ARG A 215      32.817   8.922 -34.775  1.00  0.00           C  
ATOM   3450  NE  ARG A 215      32.628   8.384 -36.113  1.00  0.00           N  
ATOM   3451  CZ  ARG A 215      32.930   9.039 -37.251  1.00  0.00           C  
ATOM   3452  NH1 ARG A 215      33.397  10.267 -37.222  1.00  0.00           N  
ATOM   3453  NH2 ARG A 215      32.721   8.421 -38.401  1.00  0.00           N  
ATOM   3454  H   ARG A 215      29.821   8.742 -31.707  1.00  0.00           H  
ATOM   3455  HA  ARG A 215      32.034   6.863 -31.350  1.00  0.00           H  
ATOM   3456 1HB  ARG A 215      31.927   9.696 -32.269  1.00  0.00           H  
ATOM   3457 2HB  ARG A 215      33.427   8.762 -32.069  1.00  0.00           H  
ATOM   3458 1HG  ARG A 215      32.632   7.124 -33.715  1.00  0.00           H  
ATOM   3459 2HG  ARG A 215      31.121   8.046 -33.907  1.00  0.00           H  
ATOM   3460 1HD  ARG A 215      32.391   9.924 -34.765  1.00  0.00           H  
ATOM   3461 2HD  ARG A 215      33.889   8.981 -34.595  1.00  0.00           H  
ATOM   3462  HE  ARG A 215      32.265   7.484 -36.401  1.00  0.00           H  
ATOM   3463 1HH1 ARG A 215      33.534  10.732 -36.335  1.00  0.00           H  
ATOM   3464 2HH1 ARG A 215      33.616  10.742 -38.086  1.00  0.00           H  
ATOM   3465 1HH2 ARG A 215      32.345   7.484 -38.407  1.00  0.00           H  
ATOM   3466 2HH2 ARG A 215      32.937   8.890 -39.268  1.00  0.00           H  
ATOM   3467  N   ASP A 216      31.395   8.932 -29.020  1.00  0.00           N  
ATOM   3468  CA  ASP A 216      31.759   9.321 -27.663  1.00  0.00           C  
ATOM   3469  C   ASP A 216      31.781   8.104 -26.748  1.00  0.00           C  
ATOM   3470  O   ASP A 216      32.392   8.130 -25.679  1.00  0.00           O  
ATOM   3471  CB  ASP A 216      30.787  10.373 -27.122  1.00  0.00           C  
ATOM   3472  CG  ASP A 216      30.877  11.728 -27.811  1.00  0.00           C  
ATOM   3473  OD1 ASP A 216      31.949  12.283 -27.850  1.00  0.00           O  
ATOM   3474  OD2 ASP A 216      29.917  12.122 -28.429  1.00  0.00           O  
ATOM   3475  H   ASP A 216      30.470   9.151 -29.363  1.00  0.00           H  
ATOM   3476  HA  ASP A 216      32.766   9.738 -27.650  1.00  0.00           H  
ATOM   3477 1HB  ASP A 216      29.748  10.041 -27.111  1.00  0.00           H  
ATOM   3478 2HB  ASP A 216      31.151  10.463 -26.098  1.00  0.00           H  
ATOM   3479  N   GLN A 217      31.112   7.037 -27.173  1.00  0.00           N  
ATOM   3480  CA  GLN A 217      31.011   5.826 -26.369  1.00  0.00           C  
ATOM   3481  C   GLN A 217      32.307   5.032 -26.467  1.00  0.00           C  
ATOM   3482  O   GLN A 217      32.383   4.036 -27.186  1.00  0.00           O  
ATOM   3483  CB  GLN A 217      29.830   4.964 -26.826  1.00  0.00           C  
ATOM   3484  CG  GLN A 217      28.509   5.316 -26.164  1.00  0.00           C  
ATOM   3485  CD  GLN A 217      28.499   4.992 -24.683  1.00  0.00           C  
ATOM   3486  NE2 GLN A 217      28.734   3.727 -24.354  1.00  0.00           N  
ATOM   3487  OE1 GLN A 217      28.286   5.870 -23.842  1.00  0.00           O  
ATOM   3488  H   GLN A 217      30.662   7.067 -28.077  1.00  0.00           H  
ATOM   3489  HA  GLN A 217      30.883   6.082 -25.316  1.00  0.00           H  
ATOM   3490 1HB  GLN A 217      29.748   5.091 -27.905  1.00  0.00           H  
ATOM   3491 2HB  GLN A 217      30.090   3.930 -26.601  1.00  0.00           H  
ATOM   3492 1HG  GLN A 217      28.021   6.282 -26.299  1.00  0.00           H  
ATOM   3493 2HG  GLN A 217      27.942   4.547 -26.690  1.00  0.00           H  
ATOM   3494 1HE2 GLN A 217      28.740   3.453 -23.391  1.00  0.00           H  
ATOM   3495 2HE2 GLN A 217      28.903   3.048 -25.067  1.00  0.00           H  
ATOM   3496  N   ASN A 218      33.326   5.480 -25.739  1.00  0.00           N  
ATOM   3497  CA  ASN A 218      34.589   4.756 -25.664  1.00  0.00           C  
ATOM   3498  C   ASN A 218      34.820   4.231 -24.253  1.00  0.00           C  
ATOM   3499  O   ASN A 218      35.721   4.690 -23.550  1.00  0.00           O  
ATOM   3500  CB  ASN A 218      35.755   5.620 -26.105  1.00  0.00           C  
ATOM   3501  CG  ASN A 218      35.881   5.752 -27.598  1.00  0.00           C  
ATOM   3502  ND2 ASN A 218      35.370   6.841 -28.113  1.00  0.00           N  
ATOM   3503  OD1 ASN A 218      36.498   4.913 -28.266  1.00  0.00           O  
ATOM   3504  H   ASN A 218      33.221   6.343 -25.225  1.00  0.00           H  
ATOM   3505  HA  ASN A 218      34.561   3.883 -26.318  1.00  0.00           H  
ATOM   3506 1HB  ASN A 218      35.937   6.592 -25.644  1.00  0.00           H  
ATOM   3507 2HB  ASN A 218      36.501   4.907 -25.752  1.00  0.00           H  
ATOM   3508 1HD2 ASN A 218      35.417   6.995 -29.101  1.00  0.00           H  
ATOM   3509 2HD2 ASN A 218      34.934   7.517 -27.522  1.00  0.00           H  
ATOM   3510  N   HIS A 219      34.002   3.267 -23.844  1.00  0.00           N  
ATOM   3511  CA  HIS A 219      34.129   2.678 -22.513  1.00  0.00           C  
ATOM   3512  C   HIS A 219      35.488   2.075 -22.401  1.00  0.00           C  
ATOM   3513  O   HIS A 219      36.127   2.076 -21.347  1.00  0.00           O  
ATOM   3514  CB  HIS A 219      33.054   1.618 -22.248  1.00  0.00           C  
ATOM   3515  CG  HIS A 219      31.694   2.190 -22.001  1.00  0.00           C  
ATOM   3516  CD2 HIS A 219      31.189   3.424 -22.232  1.00  0.00           C  
ATOM   3517  ND1 HIS A 219      30.667   1.454 -21.445  1.00  0.00           N  
ATOM   3518  CE1 HIS A 219      29.590   2.213 -21.346  1.00  0.00           C  
ATOM   3519  NE2 HIS A 219      29.880   3.411 -21.816  1.00  0.00           N  
ATOM   3520  H   HIS A 219      33.277   2.934 -24.462  1.00  0.00           H  
ATOM   3521  HA  HIS A 219      34.027   3.455 -21.756  1.00  0.00           H  
ATOM   3522 1HB  HIS A 219      32.961   0.953 -23.108  1.00  0.00           H  
ATOM   3523 2HB  HIS A 219      33.313   1.034 -21.365  1.00  0.00           H  
ATOM   3524  HD1 HIS A 219      30.733   0.521 -21.090  1.00  0.00           H  
ATOM   3525  HD2 HIS A 219      31.619   4.332 -22.655  1.00  0.00           H  
ATOM   3526  HE1 HIS A 219      28.666   1.813 -20.928  1.00  0.00           H  
ATOM   3527  N   LYS A 220      35.903   1.534 -23.530  1.00  0.00           N  
ATOM   3528  CA  LYS A 220      37.166   0.858 -23.679  1.00  0.00           C  
ATOM   3529  C   LYS A 220      38.260   1.792 -23.193  1.00  0.00           C  
ATOM   3530  O   LYS A 220      39.157   1.356 -22.475  1.00  0.00           O  
ATOM   3531  CB  LYS A 220      37.403   0.442 -25.131  1.00  0.00           C  
ATOM   3532  CG  LYS A 220      38.675  -0.365 -25.354  1.00  0.00           C  
ATOM   3533  CD  LYS A 220      38.955  -0.558 -26.838  1.00  0.00           C  
ATOM   3534  CE  LYS A 220      38.307  -1.832 -27.362  1.00  0.00           C  
ATOM   3535  NZ  LYS A 220      38.428  -1.947 -28.842  1.00  0.00           N  
ATOM   3536  H   LYS A 220      35.287   1.607 -24.328  1.00  0.00           H  
ATOM   3537  HA  LYS A 220      37.179  -0.039 -23.060  1.00  0.00           H  
ATOM   3538 1HB  LYS A 220      36.540  -0.150 -25.439  1.00  0.00           H  
ATOM   3539 2HB  LYS A 220      37.445   1.355 -25.723  1.00  0.00           H  
ATOM   3540 1HG  LYS A 220      39.508   0.166 -24.894  1.00  0.00           H  
ATOM   3541 2HG  LYS A 220      38.557  -1.338 -24.877  1.00  0.00           H  
ATOM   3542 1HD  LYS A 220      38.559   0.301 -27.381  1.00  0.00           H  
ATOM   3543 2HD  LYS A 220      40.034  -0.613 -26.983  1.00  0.00           H  
ATOM   3544 1HE  LYS A 220      38.797  -2.683 -26.891  1.00  0.00           H  
ATOM   3545 2HE  LYS A 220      37.254  -1.818 -27.085  1.00  0.00           H  
ATOM   3546 1HZ  LYS A 220      37.987  -2.803 -29.149  1.00  0.00           H  
ATOM   3547 2HZ  LYS A 220      37.974  -1.158 -29.280  1.00  0.00           H  
ATOM   3548 3HZ  LYS A 220      39.404  -1.960 -29.100  1.00  0.00           H  
ATOM   3549  N   GLN A 221      38.177   3.072 -23.563  1.00  0.00           N  
ATOM   3550  CA  GLN A 221      39.208   4.037 -23.192  1.00  0.00           C  
ATOM   3551  C   GLN A 221      39.198   4.336 -21.715  1.00  0.00           C  
ATOM   3552  O   GLN A 221      40.258   4.512 -21.121  1.00  0.00           O  
ATOM   3553  CB  GLN A 221      39.027   5.342 -23.972  1.00  0.00           C  
ATOM   3554  CG  GLN A 221      40.066   6.405 -23.657  1.00  0.00           C  
ATOM   3555  CD  GLN A 221      41.477   5.943 -23.966  1.00  0.00           C  
ATOM   3556  NE2 GLN A 221      42.399   6.206 -23.046  1.00  0.00           N  
ATOM   3557  OE1 GLN A 221      41.736   5.354 -25.018  1.00  0.00           O  
ATOM   3558  H   GLN A 221      37.387   3.383 -24.109  1.00  0.00           H  
ATOM   3559  HA  GLN A 221      40.192   3.622 -23.411  1.00  0.00           H  
ATOM   3560 1HB  GLN A 221      39.071   5.086 -25.030  1.00  0.00           H  
ATOM   3561 2HB  GLN A 221      38.033   5.718 -23.731  1.00  0.00           H  
ATOM   3562 1HG  GLN A 221      39.972   7.439 -23.988  1.00  0.00           H  
ATOM   3563 2HG  GLN A 221      39.915   6.355 -22.577  1.00  0.00           H  
ATOM   3564 1HE2 GLN A 221      43.349   5.926 -23.195  1.00  0.00           H  
ATOM   3565 2HE2 GLN A 221      42.146   6.685 -22.206  1.00  0.00           H  
ATOM   3566  N   THR A 222      38.023   4.418 -21.116  1.00  0.00           N  
ATOM   3567  CA  THR A 222      37.964   4.667 -19.692  1.00  0.00           C  
ATOM   3568  C   THR A 222      38.396   3.440 -18.924  1.00  0.00           C  
ATOM   3569  O   THR A 222      38.870   3.566 -17.803  1.00  0.00           O  
ATOM   3570  CB  THR A 222      36.550   5.078 -19.243  1.00  0.00           C  
ATOM   3571  CG2 THR A 222      36.097   6.328 -19.980  1.00  0.00           C  
ATOM   3572  OG1 THR A 222      35.632   4.010 -19.512  1.00  0.00           O  
ATOM   3573  H   THR A 222      37.162   4.309 -21.633  1.00  0.00           H  
ATOM   3574  HA  THR A 222      38.657   5.466 -19.430  1.00  0.00           H  
ATOM   3575  HB  THR A 222      36.561   5.272 -18.170  1.00  0.00           H  
ATOM   3576  HG1 THR A 222      34.847   4.119 -18.969  1.00  0.00           H  
ATOM   3577 1HG2 THR A 222      35.095   6.602 -19.648  1.00  0.00           H  
ATOM   3578 2HG2 THR A 222      36.787   7.144 -19.768  1.00  0.00           H  
ATOM   3579 3HG2 THR A 222      36.083   6.133 -21.052  1.00  0.00           H  
ATOM   3580  N   VAL A 223      38.232   2.260 -19.520  1.00  0.00           N  
ATOM   3581  CA  VAL A 223      38.733   1.024 -18.922  1.00  0.00           C  
ATOM   3582  C   VAL A 223      40.279   0.989 -19.002  1.00  0.00           C  
ATOM   3583  O   VAL A 223      40.913   0.580 -18.030  1.00  0.00           O  
ATOM   3584  CB  VAL A 223      38.148  -0.220 -19.615  1.00  0.00           C  
ATOM   3585  CG1 VAL A 223      38.899  -1.472 -19.187  1.00  0.00           C  
ATOM   3586  CG2 VAL A 223      36.666  -0.358 -19.303  1.00  0.00           C  
ATOM   3587  H   VAL A 223      37.752   2.217 -20.407  1.00  0.00           H  
ATOM   3588  HA  VAL A 223      38.493   0.972 -17.859  1.00  0.00           H  
ATOM   3589  HB  VAL A 223      38.234  -0.097 -20.695  1.00  0.00           H  
ATOM   3590 1HG1 VAL A 223      38.473  -2.341 -19.688  1.00  0.00           H  
ATOM   3591 2HG1 VAL A 223      39.950  -1.376 -19.460  1.00  0.00           H  
ATOM   3592 3HG1 VAL A 223      38.813  -1.597 -18.108  1.00  0.00           H  
ATOM   3593 1HG2 VAL A 223      36.268  -1.241 -19.802  1.00  0.00           H  
ATOM   3594 2HG2 VAL A 223      36.529  -0.456 -18.226  1.00  0.00           H  
ATOM   3595 3HG2 VAL A 223      36.135   0.527 -19.656  1.00  0.00           H  
ATOM   3596  N   LYS A 224      40.868   1.432 -20.122  1.00  0.00           N  
ATOM   3597  CA  LYS A 224      42.326   1.585 -20.232  1.00  0.00           C  
ATOM   3598  C   LYS A 224      42.788   2.525 -19.158  1.00  0.00           C  
ATOM   3599  O   LYS A 224      43.763   2.264 -18.479  1.00  0.00           O  
ATOM   3600  CB  LYS A 224      42.739   2.109 -21.609  1.00  0.00           C  
ATOM   3601  CG  LYS A 224      42.577   1.101 -22.740  1.00  0.00           C  
ATOM   3602  CD  LYS A 224      42.660   1.778 -24.100  1.00  0.00           C  
ATOM   3603  CE  LYS A 224      43.949   2.574 -24.246  1.00  0.00           C  
ATOM   3604  NZ  LYS A 224      43.917   3.475 -25.430  1.00  0.00           N  
ATOM   3605  H   LYS A 224      40.287   1.667 -20.914  1.00  0.00           H  
ATOM   3606  HA  LYS A 224      42.811   0.620 -20.082  1.00  0.00           H  
ATOM   3607 1HB  LYS A 224      42.124   2.986 -21.815  1.00  0.00           H  
ATOM   3608 2HB  LYS A 224      43.784   2.408 -21.538  1.00  0.00           H  
ATOM   3609 1HG  LYS A 224      43.370   0.357 -22.655  1.00  0.00           H  
ATOM   3610 2HG  LYS A 224      41.609   0.614 -22.635  1.00  0.00           H  
ATOM   3611 1HD  LYS A 224      42.617   1.010 -24.873  1.00  0.00           H  
ATOM   3612 2HD  LYS A 224      41.807   2.448 -24.207  1.00  0.00           H  
ATOM   3613 1HE  LYS A 224      44.091   3.165 -23.344  1.00  0.00           H  
ATOM   3614 2HE  LYS A 224      44.775   1.869 -24.350  1.00  0.00           H  
ATOM   3615 1HZ  LYS A 224      44.789   3.982 -25.491  1.00  0.00           H  
ATOM   3616 2HZ  LYS A 224      43.787   2.925 -26.269  1.00  0.00           H  
ATOM   3617 3HZ  LYS A 224      43.153   4.128 -25.334  1.00  0.00           H  
ATOM   3618  N   MET A 225      42.079   3.629 -19.002  1.00  0.00           N  
ATOM   3619  CA  MET A 225      42.409   4.588 -17.967  1.00  0.00           C  
ATOM   3620  C   MET A 225      42.432   3.949 -16.590  1.00  0.00           C  
ATOM   3621  O   MET A 225      43.451   4.034 -15.898  1.00  0.00           O  
ATOM   3622  CB  MET A 225      41.415   5.746 -17.992  1.00  0.00           C  
ATOM   3623  CG  MET A 225      41.534   6.705 -16.816  1.00  0.00           C  
ATOM   3624  SD  MET A 225      40.189   7.906 -16.759  1.00  0.00           S  
ATOM   3625  CE  MET A 225      38.775   6.823 -16.582  1.00  0.00           C  
ATOM   3626  H   MET A 225      41.294   3.812 -19.610  1.00  0.00           H  
ATOM   3627  HA  MET A 225      43.412   4.983 -18.132  1.00  0.00           H  
ATOM   3628 1HB  MET A 225      41.582   6.289 -18.922  1.00  0.00           H  
ATOM   3629 2HB  MET A 225      40.416   5.307 -18.002  1.00  0.00           H  
ATOM   3630 1HG  MET A 225      41.529   6.119 -15.898  1.00  0.00           H  
ATOM   3631 2HG  MET A 225      42.482   7.234 -16.905  1.00  0.00           H  
ATOM   3632 1HE  MET A 225      37.863   7.419 -16.532  1.00  0.00           H  
ATOM   3633 2HE  MET A 225      38.722   6.150 -17.438  1.00  0.00           H  
ATOM   3634 3HE  MET A 225      38.877   6.239 -15.666  1.00  0.00           H  
ATOM   3635  N   LEU A 226      41.321   3.340 -16.180  1.00  0.00           N  
ATOM   3636  CA  LEU A 226      41.199   2.844 -14.820  1.00  0.00           C  
ATOM   3637  C   LEU A 226      42.299   1.848 -14.573  1.00  0.00           C  
ATOM   3638  O   LEU A 226      42.927   1.866 -13.516  1.00  0.00           O  
ATOM   3639  CB  LEU A 226      39.824   2.206 -14.582  1.00  0.00           C  
ATOM   3640  CG  LEU A 226      38.641   3.182 -14.600  1.00  0.00           C  
ATOM   3641  CD1 LEU A 226      37.338   2.425 -14.382  1.00  0.00           C  
ATOM   3642  CD2 LEU A 226      38.837   4.239 -13.523  1.00  0.00           C  
ATOM   3643  H   LEU A 226      40.549   3.218 -16.820  1.00  0.00           H  
ATOM   3644  HA  LEU A 226      41.322   3.668 -14.118  1.00  0.00           H  
ATOM   3645 1HB  LEU A 226      39.781   1.551 -15.451  1.00  0.00           H  
ATOM   3646 2HB  LEU A 226      39.809   1.605 -13.673  1.00  0.00           H  
ATOM   3647  HG  LEU A 226      38.651   3.685 -15.567  1.00  0.00           H  
ATOM   3648 1HD1 LEU A 226      36.503   3.126 -14.396  1.00  0.00           H  
ATOM   3649 2HD1 LEU A 226      37.207   1.690 -15.176  1.00  0.00           H  
ATOM   3650 3HD1 LEU A 226      37.368   1.917 -13.419  1.00  0.00           H  
ATOM   3651 1HD2 LEU A 226      37.995   4.932 -13.537  1.00  0.00           H  
ATOM   3652 2HD2 LEU A 226      38.896   3.757 -12.546  1.00  0.00           H  
ATOM   3653 3HD2 LEU A 226      39.761   4.786 -13.713  1.00  0.00           H  
ATOM   3654  N   ALA A 227      42.556   0.994 -15.556  1.00  0.00           N  
ATOM   3655  CA  ALA A 227      43.592  -0.016 -15.423  1.00  0.00           C  
ATOM   3656  C   ALA A 227      44.929   0.669 -15.108  1.00  0.00           C  
ATOM   3657  O   ALA A 227      45.587   0.297 -14.142  1.00  0.00           O  
ATOM   3658  CB  ALA A 227      43.689  -0.858 -16.687  1.00  0.00           C  
ATOM   3659  H   ALA A 227      42.024   1.044 -16.414  1.00  0.00           H  
ATOM   3660  HA  ALA A 227      43.336  -0.672 -14.591  1.00  0.00           H  
ATOM   3661 1HB  ALA A 227      44.478  -1.601 -16.568  1.00  0.00           H  
ATOM   3662 2HB  ALA A 227      42.738  -1.363 -16.862  1.00  0.00           H  
ATOM   3663 3HB  ALA A 227      43.922  -0.216 -17.535  1.00  0.00           H  
ATOM   3664  N   VAL A 228      45.324   1.669 -15.895  1.00  0.00           N  
ATOM   3665  CA  VAL A 228      46.639   2.275 -15.719  1.00  0.00           C  
ATOM   3666  C   VAL A 228      46.687   2.960 -14.372  1.00  0.00           C  
ATOM   3667  O   VAL A 228      47.665   2.831 -13.658  1.00  0.00           O  
ATOM   3668  CB  VAL A 228      46.968   3.293 -16.826  1.00  0.00           C  
ATOM   3669  CG1 VAL A 228      48.240   4.055 -16.487  1.00  0.00           C  
ATOM   3670  CG2 VAL A 228      47.110   2.593 -18.169  1.00  0.00           C  
ATOM   3671  H   VAL A 228      44.717   2.016 -16.625  1.00  0.00           H  
ATOM   3672  HA  VAL A 228      47.425   1.519 -15.707  1.00  0.00           H  
ATOM   3673  HB  VAL A 228      46.138   3.994 -16.920  1.00  0.00           H  
ATOM   3674 1HG1 VAL A 228      48.457   4.771 -17.281  1.00  0.00           H  
ATOM   3675 2HG1 VAL A 228      48.106   4.588 -15.546  1.00  0.00           H  
ATOM   3676 3HG1 VAL A 228      49.070   3.355 -16.394  1.00  0.00           H  
ATOM   3677 1HG2 VAL A 228      47.341   3.326 -18.940  1.00  0.00           H  
ATOM   3678 2HG2 VAL A 228      47.913   1.859 -18.112  1.00  0.00           H  
ATOM   3679 3HG2 VAL A 228      46.175   2.089 -18.417  1.00  0.00           H  
ATOM   3680  N   VAL A 229      45.617   3.679 -14.041  1.00  0.00           N  
ATOM   3681  CA  VAL A 229      45.564   4.538 -12.860  1.00  0.00           C  
ATOM   3682  C   VAL A 229      45.714   3.735 -11.599  1.00  0.00           C  
ATOM   3683  O   VAL A 229      46.541   4.079 -10.741  1.00  0.00           O  
ATOM   3684  CB  VAL A 229      44.244   5.330 -12.786  1.00  0.00           C  
ATOM   3685  CG1 VAL A 229      44.105   6.007 -11.431  1.00  0.00           C  
ATOM   3686  CG2 VAL A 229      44.179   6.360 -13.905  1.00  0.00           C  
ATOM   3687  H   VAL A 229      44.810   3.621 -14.644  1.00  0.00           H  
ATOM   3688  HA  VAL A 229      46.392   5.245 -12.846  1.00  0.00           H  
ATOM   3689  HB  VAL A 229      43.410   4.645 -12.938  1.00  0.00           H  
ATOM   3690 1HG1 VAL A 229      43.168   6.563 -11.398  1.00  0.00           H  
ATOM   3691 2HG1 VAL A 229      44.108   5.253 -10.645  1.00  0.00           H  
ATOM   3692 3HG1 VAL A 229      44.939   6.694 -11.281  1.00  0.00           H  
ATOM   3693 1HG2 VAL A 229      43.241   6.910 -13.838  1.00  0.00           H  
ATOM   3694 2HG2 VAL A 229      45.015   7.053 -13.808  1.00  0.00           H  
ATOM   3695 3HG2 VAL A 229      44.235   5.854 -14.869  1.00  0.00           H  
ATOM   3696  N   VAL A 230      44.906   2.691 -11.464  1.00  0.00           N  
ATOM   3697  CA  VAL A 230      44.851   1.917 -10.228  1.00  0.00           C  
ATOM   3698  C   VAL A 230      46.049   0.970 -10.148  1.00  0.00           C  
ATOM   3699  O   VAL A 230      46.503   0.638  -9.054  1.00  0.00           O  
ATOM   3700  CB  VAL A 230      43.546   1.105 -10.120  1.00  0.00           C  
ATOM   3701  CG1 VAL A 230      42.341   1.995 -10.384  1.00  0.00           C  
ATOM   3702  CG2 VAL A 230      43.566  -0.065 -11.092  1.00  0.00           C  
ATOM   3703  H   VAL A 230      44.312   2.425 -12.238  1.00  0.00           H  
ATOM   3704  HA  VAL A 230      44.929   2.562  -9.352  1.00  0.00           H  
ATOM   3705  HB  VAL A 230      43.475   0.682  -9.118  1.00  0.00           H  
ATOM   3706 1HG1 VAL A 230      41.428   1.404 -10.302  1.00  0.00           H  
ATOM   3707 2HG1 VAL A 230      42.317   2.801  -9.650  1.00  0.00           H  
ATOM   3708 3HG1 VAL A 230      42.413   2.416 -11.385  1.00  0.00           H  
ATOM   3709 1HG2 VAL A 230      42.637  -0.629 -11.002  1.00  0.00           H  
ATOM   3710 2HG2 VAL A 230      43.665   0.311 -12.111  1.00  0.00           H  
ATOM   3711 3HG2 VAL A 230      44.408  -0.717 -10.862  1.00  0.00           H  
ATOM   3712  N   PHE A 231      46.557   0.539 -11.298  1.00  0.00           N  
ATOM   3713  CA  PHE A 231      47.769  -0.274 -11.335  1.00  0.00           C  
ATOM   3714  C   PHE A 231      48.914   0.509 -10.724  1.00  0.00           C  
ATOM   3715  O   PHE A 231      49.563   0.028  -9.796  1.00  0.00           O  
ATOM   3716  CB  PHE A 231      48.109  -0.693 -12.766  1.00  0.00           C  
ATOM   3717  CG  PHE A 231      49.423  -1.411 -12.891  1.00  0.00           C  
ATOM   3718  CD1 PHE A 231      49.529  -2.755 -12.564  1.00  0.00           C  
ATOM   3719  CD2 PHE A 231      50.554  -0.746 -13.335  1.00  0.00           C  
ATOM   3720  CE1 PHE A 231      50.736  -3.417 -12.678  1.00  0.00           C  
ATOM   3721  CE2 PHE A 231      51.763  -1.404 -13.452  1.00  0.00           C  
ATOM   3722  CZ  PHE A 231      51.853  -2.742 -13.122  1.00  0.00           C  
ATOM   3723  H   PHE A 231      46.097   0.778 -12.166  1.00  0.00           H  
ATOM   3724  HA  PHE A 231      47.627  -1.177 -10.739  1.00  0.00           H  
ATOM   3725 1HB  PHE A 231      47.347  -1.368 -13.151  1.00  0.00           H  
ATOM   3726 2HB  PHE A 231      48.172   0.185 -13.407  1.00  0.00           H  
ATOM   3727  HD1 PHE A 231      48.645  -3.289 -12.215  1.00  0.00           H  
ATOM   3728  HD2 PHE A 231      50.483   0.311 -13.594  1.00  0.00           H  
ATOM   3729  HE1 PHE A 231      50.805  -4.473 -12.418  1.00  0.00           H  
ATOM   3730  HE2 PHE A 231      52.646  -0.870 -13.802  1.00  0.00           H  
ATOM   3731  HZ  PHE A 231      52.806  -3.262 -13.212  1.00  0.00           H  
ATOM   3732  N   ALA A 232      49.160   1.711 -11.245  1.00  0.00           N  
ATOM   3733  CA  ALA A 232      50.267   2.541 -10.783  1.00  0.00           C  
ATOM   3734  C   ALA A 232      50.015   2.997  -9.370  1.00  0.00           C  
ATOM   3735  O   ALA A 232      50.932   2.982  -8.559  1.00  0.00           O  
ATOM   3736  CB  ALA A 232      50.471   3.738 -11.702  1.00  0.00           C  
ATOM   3737  H   ALA A 232      48.560   2.054 -11.982  1.00  0.00           H  
ATOM   3738  HA  ALA A 232      51.179   1.945 -10.792  1.00  0.00           H  
ATOM   3739 1HB  ALA A 232      51.290   4.349 -11.324  1.00  0.00           H  
ATOM   3740 2HB  ALA A 232      50.711   3.390 -12.706  1.00  0.00           H  
ATOM   3741 3HB  ALA A 232      49.559   4.332 -11.732  1.00  0.00           H  
ATOM   3742  N   PHE A 233      48.785   3.390  -9.066  1.00  0.00           N  
ATOM   3743  CA  PHE A 233      48.458   3.878  -7.731  1.00  0.00           C  
ATOM   3744  C   PHE A 233      48.769   2.823  -6.671  1.00  0.00           C  
ATOM   3745  O   PHE A 233      49.384   3.135  -5.650  1.00  0.00           O  
ATOM   3746  CB  PHE A 233      46.984   4.283  -7.657  1.00  0.00           C  
ATOM   3747  CG  PHE A 233      46.625   5.030  -6.404  1.00  0.00           C  
ATOM   3748  CD1 PHE A 233      46.625   6.418  -6.382  1.00  0.00           C  
ATOM   3749  CD2 PHE A 233      46.285   4.349  -5.245  1.00  0.00           C  
ATOM   3750  CE1 PHE A 233      46.294   7.106  -5.230  1.00  0.00           C  
ATOM   3751  CE2 PHE A 233      45.952   5.034  -4.093  1.00  0.00           C  
ATOM   3752  CZ  PHE A 233      45.958   6.414  -4.086  1.00  0.00           C  
ATOM   3753  H   PHE A 233      48.059   3.354  -9.768  1.00  0.00           H  
ATOM   3754  HA  PHE A 233      49.071   4.748  -7.493  1.00  0.00           H  
ATOM   3755 1HB  PHE A 233      46.733   4.936  -8.491  1.00  0.00           H  
ATOM   3756 2HB  PHE A 233      46.351   3.399  -7.684  1.00  0.00           H  
ATOM   3757  HD1 PHE A 233      46.890   6.964  -7.288  1.00  0.00           H  
ATOM   3758  HD2 PHE A 233      46.281   3.258  -5.251  1.00  0.00           H  
ATOM   3759  HE1 PHE A 233      46.299   8.195  -5.226  1.00  0.00           H  
ATOM   3760  HE2 PHE A 233      45.687   4.485  -3.190  1.00  0.00           H  
ATOM   3761  HZ  PHE A 233      45.697   6.956  -3.177  1.00  0.00           H  
ATOM   3762  N   ILE A 234      48.340   1.591  -6.911  1.00  0.00           N  
ATOM   3763  CA  ILE A 234      48.654   0.471  -6.024  1.00  0.00           C  
ATOM   3764  C   ILE A 234      50.130   0.164  -5.997  1.00  0.00           C  
ATOM   3765  O   ILE A 234      50.685  -0.075  -4.916  1.00  0.00           O  
ATOM   3766  CB  ILE A 234      47.895  -0.804  -6.433  1.00  0.00           C  
ATOM   3767  CG1 ILE A 234      46.395  -0.638  -6.177  1.00  0.00           C  
ATOM   3768  CG2 ILE A 234      48.436  -2.010  -5.681  1.00  0.00           C  
ATOM   3769  CD1 ILE A 234      45.546  -1.729  -6.791  1.00  0.00           C  
ATOM   3770  H   ILE A 234      47.777   1.423  -7.733  1.00  0.00           H  
ATOM   3771  HA  ILE A 234      48.414   0.721  -4.991  1.00  0.00           H  
ATOM   3772  HB  ILE A 234      48.015  -0.960  -7.505  1.00  0.00           H  
ATOM   3773 1HG1 ILE A 234      46.249  -0.629  -5.097  1.00  0.00           H  
ATOM   3774 2HG1 ILE A 234      46.100   0.327  -6.591  1.00  0.00           H  
ATOM   3775 1HG2 ILE A 234      47.889  -2.903  -5.982  1.00  0.00           H  
ATOM   3776 2HG2 ILE A 234      49.493  -2.138  -5.911  1.00  0.00           H  
ATOM   3777 3HG2 ILE A 234      48.316  -1.854  -4.609  1.00  0.00           H  
ATOM   3778 1HD1 ILE A 234      44.496  -1.542  -6.567  1.00  0.00           H  
ATOM   3779 2HD1 ILE A 234      45.690  -1.738  -7.871  1.00  0.00           H  
ATOM   3780 3HD1 ILE A 234      45.838  -2.693  -6.378  1.00  0.00           H  
ATOM   3781  N   LEU A 235      50.761   0.145  -7.171  1.00  0.00           N  
ATOM   3782  CA  LEU A 235      52.180  -0.172  -7.287  1.00  0.00           C  
ATOM   3783  C   LEU A 235      52.946   0.689  -6.288  1.00  0.00           C  
ATOM   3784  O   LEU A 235      53.721   0.205  -5.463  1.00  0.00           O  
ATOM   3785  CB  LEU A 235      52.681   0.062  -8.717  1.00  0.00           C  
ATOM   3786  CG  LEU A 235      54.166  -0.247  -8.948  1.00  0.00           C  
ATOM   3787  CD1 LEU A 235      54.437  -1.723  -8.691  1.00  0.00           C  
ATOM   3788  CD2 LEU A 235      54.550   0.132 -10.370  1.00  0.00           C  
ATOM   3789  H   LEU A 235      50.235   0.358  -8.006  1.00  0.00           H  
ATOM   3790  HA  LEU A 235      52.342  -1.219  -7.031  1.00  0.00           H  
ATOM   3791 1HB  LEU A 235      52.062  -0.663  -9.243  1.00  0.00           H  
ATOM   3792 2HB  LEU A 235      52.443   1.066  -9.069  1.00  0.00           H  
ATOM   3793  HG  LEU A 235      54.738   0.385  -8.269  1.00  0.00           H  
ATOM   3794 1HD1 LEU A 235      55.494  -1.934  -8.857  1.00  0.00           H  
ATOM   3795 2HD1 LEU A 235      54.177  -1.967  -7.660  1.00  0.00           H  
ATOM   3796 3HD1 LEU A 235      53.837  -2.327  -9.370  1.00  0.00           H  
ATOM   3797 1HD2 LEU A 235      55.605  -0.088 -10.532  1.00  0.00           H  
ATOM   3798 2HD2 LEU A 235      53.946  -0.440 -11.076  1.00  0.00           H  
ATOM   3799 3HD2 LEU A 235      54.374   1.197 -10.523  1.00  0.00           H  
ATOM   3800  N   CYS A 236      52.676   1.979  -6.362  1.00  0.00           N  
ATOM   3801  CA  CYS A 236      53.362   2.982  -5.592  1.00  0.00           C  
ATOM   3802  C   CYS A 236      53.414   2.667  -4.126  1.00  0.00           C  
ATOM   3803  O   CYS A 236      54.503   2.632  -3.587  1.00  0.00           O  
ATOM   3804  CB  CYS A 236      52.505   4.224  -5.836  1.00  0.00           C  
ATOM   3805  SG  CYS A 236      52.771   5.015  -7.441  1.00  0.00           S  
ATOM   3806  H   CYS A 236      51.944   2.263  -6.998  1.00  0.00           H  
ATOM   3807  HA  CYS A 236      54.376   3.179  -5.942  1.00  0.00           H  
ATOM   3808 1HB  CYS A 236      51.447   3.965  -5.798  1.00  0.00           H  
ATOM   3809 2HB  CYS A 236      52.721   4.984  -5.085  1.00  0.00           H  
ATOM   3810  HG  CYS A 236      53.880   5.662  -7.094  1.00  0.00           H  
ATOM   3811  N   TRP A 237      52.283   2.418  -3.469  1.00  0.00           N  
ATOM   3812  CA  TRP A 237      52.370   1.984  -2.072  1.00  0.00           C  
ATOM   3813  C   TRP A 237      52.461   0.497  -1.803  1.00  0.00           C  
ATOM   3814  O   TRP A 237      52.441   0.114  -0.619  1.00  0.00           O  
ATOM   3815  CB  TRP A 237      51.162   2.533  -1.310  1.00  0.00           C  
ATOM   3816  CG  TRP A 237      49.846   2.132  -1.905  1.00  0.00           C  
ATOM   3817  CD1 TRP A 237      49.027   2.906  -2.671  1.00  0.00           C  
ATOM   3818  CD2 TRP A 237      49.198   0.860  -1.782  1.00  0.00           C  
ATOM   3819  CE2 TRP A 237      47.991   0.936  -2.500  1.00  0.00           C  
ATOM   3820  CE3 TRP A 237      49.524  -0.338  -1.135  1.00  0.00           C  
ATOM   3821  NE1 TRP A 237      47.909   2.198  -3.034  1.00  0.00           N  
ATOM   3822  CZ2 TRP A 237      47.110  -0.131  -2.588  1.00  0.00           C  
ATOM   3823  CZ3 TRP A 237      48.641  -1.408  -1.223  1.00  0.00           C  
ATOM   3824  CH2 TRP A 237      47.469  -1.307  -1.931  1.00  0.00           C  
ATOM   3825  H   TRP A 237      51.375   2.518  -3.899  1.00  0.00           H  
ATOM   3826  HA  TRP A 237      53.286   2.366  -1.622  1.00  0.00           H  
ATOM   3827 1HB  TRP A 237      51.165   2.167  -0.283  1.00  0.00           H  
ATOM   3828 2HB  TRP A 237      51.184   3.623  -1.307  1.00  0.00           H  
ATOM   3829  HD1 TRP A 237      49.360   3.922  -2.876  1.00  0.00           H  
ATOM   3830  HE1 TRP A 237      47.149   2.547  -3.600  1.00  0.00           H  
ATOM   3831  HE3 TRP A 237      50.441  -0.473  -0.562  1.00  0.00           H  
ATOM   3832  HZ2 TRP A 237      46.190  -0.007  -3.161  1.00  0.00           H  
ATOM   3833  HZ3 TRP A 237      48.906  -2.335  -0.714  1.00  0.00           H  
ATOM   3834  HH2 TRP A 237      46.804  -2.170  -1.977  1.00  0.00           H  
ATOM   3835  N   LEU A 238      52.560  -0.340  -2.827  1.00  0.00           N  
ATOM   3836  CA  LEU A 238      52.783  -1.752  -2.571  1.00  0.00           C  
ATOM   3837  C   LEU A 238      53.931  -1.969  -1.610  1.00  0.00           C  
ATOM   3838  O   LEU A 238      53.775  -2.640  -0.604  1.00  0.00           O  
ATOM   3839  CB  LEU A 238      53.048  -2.492  -3.888  1.00  0.00           C  
ATOM   3840  CG  LEU A 238      53.023  -4.023  -3.792  1.00  0.00           C  
ATOM   3841  CD1 LEU A 238      52.826  -4.629  -5.175  1.00  0.00           C  
ATOM   3842  CD2 LEU A 238      54.320  -4.516  -3.167  1.00  0.00           C  
ATOM   3843  H   LEU A 238      52.483  -0.019  -3.783  1.00  0.00           H  
ATOM   3844  HA  LEU A 238      51.902  -2.180  -2.096  1.00  0.00           H  
ATOM   3845 1HB  LEU A 238      52.195  -2.140  -4.465  1.00  0.00           H  
ATOM   3846 2HB  LEU A 238      53.971  -2.156  -4.361  1.00  0.00           H  
ATOM   3847  HG  LEU A 238      52.206  -4.292  -3.121  1.00  0.00           H  
ATOM   3848 1HD1 LEU A 238      52.809  -5.716  -5.097  1.00  0.00           H  
ATOM   3849 2HD1 LEU A 238      51.882  -4.282  -5.594  1.00  0.00           H  
ATOM   3850 3HD1 LEU A 238      53.646  -4.326  -5.825  1.00  0.00           H  
ATOM   3851 1HD2 LEU A 238      54.300  -5.604  -3.099  1.00  0.00           H  
ATOM   3852 2HD2 LEU A 238      55.163  -4.206  -3.784  1.00  0.00           H  
ATOM   3853 3HD2 LEU A 238      54.427  -4.092  -2.168  1.00  0.00           H  
ATOM   3854  N   PRO A 239      55.099  -1.393  -1.888  1.00  0.00           N  
ATOM   3855  CA  PRO A 239      56.178  -1.603  -0.923  1.00  0.00           C  
ATOM   3856  C   PRO A 239      55.979  -0.862   0.403  1.00  0.00           C  
ATOM   3857  O   PRO A 239      56.671  -1.140   1.399  1.00  0.00           O  
ATOM   3858  CB  PRO A 239      57.420  -1.102  -1.667  1.00  0.00           C  
ATOM   3859  CG  PRO A 239      56.898  -0.074  -2.613  1.00  0.00           C  
ATOM   3860  CD  PRO A 239      55.559  -0.594  -3.066  1.00  0.00           C  
ATOM   3861  HA  PRO A 239      56.274  -2.654  -0.613  1.00  0.00           H  
ATOM   3862 1HB  PRO A 239      58.157  -0.668  -0.975  1.00  0.00           H  
ATOM   3863 2HB  PRO A 239      57.925  -1.917  -2.205  1.00  0.00           H  
ATOM   3864 1HG  PRO A 239      56.795   0.904  -2.120  1.00  0.00           H  
ATOM   3865 2HG  PRO A 239      57.578   0.064  -3.466  1.00  0.00           H  
ATOM   3866 1HD  PRO A 239      54.856   0.218  -3.301  1.00  0.00           H  
ATOM   3867 2HD  PRO A 239      55.640  -1.219  -3.968  1.00  0.00           H  
ATOM   3868  N   PHE A 240      55.036   0.068   0.431  1.00  0.00           N  
ATOM   3869  CA  PHE A 240      54.765   0.823   1.645  1.00  0.00           C  
ATOM   3870  C   PHE A 240      54.130  -0.090   2.656  1.00  0.00           C  
ATOM   3871  O   PHE A 240      54.504  -0.079   3.827  1.00  0.00           O  
ATOM   3872  CB  PHE A 240      53.857   2.023   1.366  1.00  0.00           C  
ATOM   3873  CG  PHE A 240      53.619   2.896   2.565  1.00  0.00           C  
ATOM   3874  CD1 PHE A 240      54.546   3.859   2.934  1.00  0.00           C  
ATOM   3875  CD2 PHE A 240      52.469   2.754   3.326  1.00  0.00           C  
ATOM   3876  CE1 PHE A 240      54.327   4.663   4.038  1.00  0.00           C  
ATOM   3877  CE2 PHE A 240      52.247   3.557   4.429  1.00  0.00           C  
ATOM   3878  CZ  PHE A 240      53.178   4.512   4.785  1.00  0.00           C  
ATOM   3879  H   PHE A 240      54.492   0.261  -0.398  1.00  0.00           H  
ATOM   3880  HA  PHE A 240      55.700   1.195   2.066  1.00  0.00           H  
ATOM   3881 1HB  PHE A 240      54.302   2.658   0.601  1.00  0.00           H  
ATOM   3882 2HB  PHE A 240      52.879   1.682   1.029  1.00  0.00           H  
ATOM   3883  HD1 PHE A 240      55.453   3.979   2.343  1.00  0.00           H  
ATOM   3884  HD2 PHE A 240      51.733   1.999   3.045  1.00  0.00           H  
ATOM   3885  HE1 PHE A 240      55.064   5.415   4.317  1.00  0.00           H  
ATOM   3886  HE2 PHE A 240      51.339   3.436   5.018  1.00  0.00           H  
ATOM   3887  HZ  PHE A 240      53.006   5.144   5.655  1.00  0.00           H  
ATOM   3888  N   HIS A 241      53.153  -0.863   2.192  1.00  0.00           N  
ATOM   3889  CA  HIS A 241      52.419  -1.787   3.035  1.00  0.00           C  
ATOM   3890  C   HIS A 241      53.293  -2.973   3.368  1.00  0.00           C  
ATOM   3891  O   HIS A 241      53.142  -3.565   4.434  1.00  0.00           O  
ATOM   3892  CB  HIS A 241      51.128  -2.251   2.355  1.00  0.00           C  
ATOM   3893  CG  HIS A 241      50.011  -1.259   2.444  1.00  0.00           C  
ATOM   3894  CD2 HIS A 241      48.763  -1.363   2.958  1.00  0.00           C  
ATOM   3895  ND1 HIS A 241      50.121   0.029   1.962  1.00  0.00           N  
ATOM   3896  CE1 HIS A 241      48.986   0.674   2.176  1.00  0.00           C  
ATOM   3897  NE2 HIS A 241      48.147  -0.149   2.779  1.00  0.00           N  
ATOM   3898  H   HIS A 241      52.915  -0.797   1.212  1.00  0.00           H  
ATOM   3899  HA  HIS A 241      52.160  -1.299   3.974  1.00  0.00           H  
ATOM   3900 1HB  HIS A 241      51.303  -2.428   1.294  1.00  0.00           H  
ATOM   3901 2HB  HIS A 241      50.767  -3.168   2.821  1.00  0.00           H  
ATOM   3902  HD2 HIS A 241      48.228  -2.181   3.443  1.00  0.00           H  
ATOM   3903  HE1 HIS A 241      48.871   1.712   1.865  1.00  0.00           H  
ATOM   3904  HE2 HIS A 241      47.204   0.070   3.065  1.00  0.00           H  
ATOM   3905  N   VAL A 242      54.206  -3.320   2.469  1.00  0.00           N  
ATOM   3906  CA  VAL A 242      55.258  -4.264   2.816  1.00  0.00           C  
ATOM   3907  C   VAL A 242      56.158  -3.794   3.952  1.00  0.00           C  
ATOM   3908  O   VAL A 242      56.492  -4.553   4.860  1.00  0.00           O  
ATOM   3909  CB  VAL A 242      56.141  -4.573   1.592  1.00  0.00           C  
ATOM   3910  CG1 VAL A 242      57.362  -5.382   2.006  1.00  0.00           C  
ATOM   3911  CG2 VAL A 242      55.343  -5.320   0.534  1.00  0.00           C  
ATOM   3912  H   VAL A 242      54.181  -2.931   1.536  1.00  0.00           H  
ATOM   3913  HA  VAL A 242      54.844  -5.198   3.199  1.00  0.00           H  
ATOM   3914  HB  VAL A 242      56.462  -3.634   1.142  1.00  0.00           H  
ATOM   3915 1HG1 VAL A 242      57.975  -5.591   1.128  1.00  0.00           H  
ATOM   3916 2HG1 VAL A 242      57.946  -4.813   2.729  1.00  0.00           H  
ATOM   3917 3HG1 VAL A 242      57.041  -6.322   2.455  1.00  0.00           H  
ATOM   3918 1HG2 VAL A 242      55.981  -5.529  -0.323  1.00  0.00           H  
ATOM   3919 2HG2 VAL A 242      54.976  -6.258   0.951  1.00  0.00           H  
ATOM   3920 3HG2 VAL A 242      54.498  -4.708   0.216  1.00  0.00           H  
ATOM   3921  N   GLY A 243      56.555  -2.524   3.899  1.00  0.00           N  
ATOM   3922  CA  GLY A 243      57.377  -1.976   4.953  1.00  0.00           C  
ATOM   3923  C   GLY A 243      56.578  -2.030   6.227  1.00  0.00           C  
ATOM   3924  O   GLY A 243      57.120  -2.422   7.237  1.00  0.00           O  
ATOM   3925  H   GLY A 243      56.289  -1.933   3.126  1.00  0.00           H  
ATOM   3926 1HA  GLY A 243      58.286  -2.570   5.042  1.00  0.00           H  
ATOM   3927 2HA  GLY A 243      57.637  -0.948   4.704  1.00  0.00           H  
ATOM   3928  N   ARG A 244      55.297  -1.674   6.163  1.00  0.00           N  
ATOM   3929  CA  ARG A 244      54.391  -1.735   7.312  1.00  0.00           C  
ATOM   3930  C   ARG A 244      54.406  -3.106   7.978  1.00  0.00           C  
ATOM   3931  O   ARG A 244      54.523  -3.204   9.209  1.00  0.00           O  
ATOM   3932  CB  ARG A 244      52.975  -1.318   6.945  1.00  0.00           C  
ATOM   3933  CG  ARG A 244      52.790   0.170   6.693  1.00  0.00           C  
ATOM   3934  CD  ARG A 244      51.480   0.532   6.095  1.00  0.00           C  
ATOM   3935  NE  ARG A 244      50.339   0.326   6.973  1.00  0.00           N  
ATOM   3936  CZ  ARG A 244      49.789   1.280   7.750  1.00  0.00           C  
ATOM   3937  NH1 ARG A 244      50.291   2.494   7.790  1.00  0.00           N  
ATOM   3938  NH2 ARG A 244      48.743   0.956   8.490  1.00  0.00           N  
ATOM   3939  H   ARG A 244      54.944  -1.348   5.275  1.00  0.00           H  
ATOM   3940  HA  ARG A 244      54.713  -1.024   8.074  1.00  0.00           H  
ATOM   3941 1HB  ARG A 244      52.703  -1.871   6.047  1.00  0.00           H  
ATOM   3942 2HB  ARG A 244      52.330  -1.625   7.769  1.00  0.00           H  
ATOM   3943 1HG  ARG A 244      52.883   0.697   7.644  1.00  0.00           H  
ATOM   3944 2HG  ARG A 244      53.574   0.506   6.014  1.00  0.00           H  
ATOM   3945 1HD  ARG A 244      51.495   1.587   5.823  1.00  0.00           H  
ATOM   3946 2HD  ARG A 244      51.318  -0.072   5.203  1.00  0.00           H  
ATOM   3947  HE  ARG A 244      49.798  -0.512   7.141  1.00  0.00           H  
ATOM   3948 1HH1 ARG A 244      51.103   2.720   7.233  1.00  0.00           H  
ATOM   3949 2HH1 ARG A 244      49.865   3.194   8.379  1.00  0.00           H  
ATOM   3950 1HH2 ARG A 244      48.379   0.013   8.460  1.00  0.00           H  
ATOM   3951 2HH2 ARG A 244      48.312   1.651   9.081  1.00  0.00           H  
ATOM   3952  N   TYR A 245      54.291  -4.167   7.194  1.00  0.00           N  
ATOM   3953  CA  TYR A 245      54.351  -5.482   7.793  1.00  0.00           C  
ATOM   3954  C   TYR A 245      55.707  -5.701   8.423  1.00  0.00           C  
ATOM   3955  O   TYR A 245      55.807  -6.179   9.561  1.00  0.00           O  
ATOM   3956  CB  TYR A 245      54.067  -6.568   6.753  1.00  0.00           C  
ATOM   3957  CG  TYR A 245      54.154  -7.976   7.298  1.00  0.00           C  
ATOM   3958  CD1 TYR A 245      53.131  -8.506   8.072  1.00  0.00           C  
ATOM   3959  CD2 TYR A 245      55.257  -8.774   7.034  1.00  0.00           C  
ATOM   3960  CE1 TYR A 245      53.206  -9.791   8.572  1.00  0.00           C  
ATOM   3961  CE2 TYR A 245      55.342 -10.061   7.527  1.00  0.00           C  
ATOM   3962  CZ  TYR A 245      54.314 -10.566   8.297  1.00  0.00           C  
ATOM   3963  OH  TYR A 245      54.393 -11.848   8.791  1.00  0.00           O  
ATOM   3964  H   TYR A 245      54.161  -4.086   6.195  1.00  0.00           H  
ATOM   3965  HA  TYR A 245      53.608  -5.562   8.587  1.00  0.00           H  
ATOM   3966 1HB  TYR A 245      53.062  -6.390   6.366  1.00  0.00           H  
ATOM   3967 2HB  TYR A 245      54.792  -6.444   5.950  1.00  0.00           H  
ATOM   3968  HD1 TYR A 245      52.259  -7.887   8.286  1.00  0.00           H  
ATOM   3969  HD2 TYR A 245      56.066  -8.369   6.425  1.00  0.00           H  
ATOM   3970  HE1 TYR A 245      52.395 -10.194   9.179  1.00  0.00           H  
ATOM   3971  HE2 TYR A 245      56.219 -10.672   7.310  1.00  0.00           H  
ATOM   3972  HH  TYR A 245      54.739 -12.476   8.152  1.00  0.00           H  
ATOM   3973  N   LEU A 246      56.749  -5.361   7.675  1.00  0.00           N  
ATOM   3974  CA  LEU A 246      58.120  -5.677   8.059  1.00  0.00           C  
ATOM   3975  C   LEU A 246      58.432  -5.024   9.380  1.00  0.00           C  
ATOM   3976  O   LEU A 246      59.204  -5.546  10.172  1.00  0.00           O  
ATOM   3977  CB  LEU A 246      59.113  -5.217   6.984  1.00  0.00           C  
ATOM   3978  CG  LEU A 246      59.113  -6.051   5.697  1.00  0.00           C  
ATOM   3979  CD1 LEU A 246      60.006  -5.397   4.651  1.00  0.00           C  
ATOM   3980  CD2 LEU A 246      59.589  -7.463   6.006  1.00  0.00           C  
ATOM   3981  H   LEU A 246      56.583  -4.866   6.810  1.00  0.00           H  
ATOM   3982  HA  LEU A 246      58.224  -6.753   8.189  1.00  0.00           H  
ATOM   3983 1HB  LEU A 246      58.712  -4.224   6.786  1.00  0.00           H  
ATOM   3984 2HB  LEU A 246      60.125  -5.128   7.380  1.00  0.00           H  
ATOM   3985  HG  LEU A 246      58.080  -6.116   5.352  1.00  0.00           H  
ATOM   3986 1HD1 LEU A 246      59.999  -5.997   3.740  1.00  0.00           H  
ATOM   3987 2HD1 LEU A 246      59.633  -4.398   4.428  1.00  0.00           H  
ATOM   3988 3HD1 LEU A 246      61.024  -5.329   5.033  1.00  0.00           H  
ATOM   3989 1HD2 LEU A 246      59.588  -8.055   5.089  1.00  0.00           H  
ATOM   3990 2HD2 LEU A 246      60.600  -7.425   6.413  1.00  0.00           H  
ATOM   3991 3HD2 LEU A 246      58.921  -7.921   6.734  1.00  0.00           H  
ATOM   3992  N   PHE A 247      57.823  -3.866   9.594  1.00  0.00           N  
ATOM   3993  CA  PHE A 247      57.971  -3.086  10.812  1.00  0.00           C  
ATOM   3994  C   PHE A 247      57.598  -3.913  12.010  1.00  0.00           C  
ATOM   3995  O   PHE A 247      58.248  -3.812  13.044  1.00  0.00           O  
ATOM   3996  CB  PHE A 247      57.113  -1.821  10.757  1.00  0.00           C  
ATOM   3997  CG  PHE A 247      57.607  -0.796   9.777  1.00  0.00           C  
ATOM   3998  CD1 PHE A 247      58.887  -0.879   9.250  1.00  0.00           C  
ATOM   3999  CD2 PHE A 247      56.793   0.254   9.380  1.00  0.00           C  
ATOM   4000  CE1 PHE A 247      59.342   0.064   8.348  1.00  0.00           C  
ATOM   4001  CE2 PHE A 247      57.245   1.197   8.477  1.00  0.00           C  
ATOM   4002  CZ  PHE A 247      58.521   1.102   7.961  1.00  0.00           C  
ATOM   4003  H   PHE A 247      57.226  -3.519   8.856  1.00  0.00           H  
ATOM   4004  HA  PHE A 247      59.014  -2.791  10.937  1.00  0.00           H  
ATOM   4005 1HB  PHE A 247      56.095  -2.071  10.462  1.00  0.00           H  
ATOM   4006 2HB  PHE A 247      57.099  -1.337  11.733  1.00  0.00           H  
ATOM   4007  HD1 PHE A 247      59.537  -1.700   9.555  1.00  0.00           H  
ATOM   4008  HD2 PHE A 247      55.784   0.329   9.788  1.00  0.00           H  
ATOM   4009  HE1 PHE A 247      60.350  -0.013   7.942  1.00  0.00           H  
ATOM   4010  HE2 PHE A 247      56.595   2.016   8.173  1.00  0.00           H  
ATOM   4011  HZ  PHE A 247      58.880   1.846   7.251  1.00  0.00           H  
ATOM   4012  N   SER A 248      56.554  -4.724  11.882  1.00  0.00           N  
ATOM   4013  CA  SER A 248      56.060  -5.463  13.033  1.00  0.00           C  
ATOM   4014  C   SER A 248      56.774  -6.782  13.086  1.00  0.00           C  
ATOM   4015  O   SER A 248      57.003  -7.346  14.161  1.00  0.00           O  
ATOM   4016  CB  SER A 248      54.560  -5.664  12.955  1.00  0.00           C  
ATOM   4017  OG  SER A 248      53.860  -4.456  13.067  1.00  0.00           O  
ATOM   4018  H   SER A 248      56.094  -4.837  10.990  1.00  0.00           H  
ATOM   4019  HA  SER A 248      56.146  -4.912  13.970  1.00  0.00           H  
ATOM   4020 1HB  SER A 248      54.320  -6.126  11.998  1.00  0.00           H  
ATOM   4021 2HB  SER A 248      54.253  -6.327  13.763  1.00  0.00           H  
ATOM   4022  HG  SER A 248      54.367  -3.841  13.601  1.00  0.00           H  
ATOM   4023  N   LYS A 249      57.166  -7.254  11.920  1.00  0.00           N  
ATOM   4024  CA  LYS A 249      57.965  -8.449  11.840  1.00  0.00           C  
ATOM   4025  C   LYS A 249      59.344  -8.239  12.448  1.00  0.00           C  
ATOM   4026  O   LYS A 249      59.911  -9.167  12.989  1.00  0.00           O  
ATOM   4027  CB  LYS A 249      58.093  -8.901  10.385  1.00  0.00           C  
ATOM   4028  CG  LYS A 249      58.902 -10.177  10.191  1.00  0.00           C  
ATOM   4029  CD  LYS A 249      58.934 -10.596   8.728  1.00  0.00           C  
ATOM   4030  CE  LYS A 249      59.764 -11.856   8.531  1.00  0.00           C  
ATOM   4031  NZ  LYS A 249      59.806 -12.275   7.104  1.00  0.00           N  
ATOM   4032  H   LYS A 249      56.905  -6.778  11.068  1.00  0.00           H  
ATOM   4033  HA  LYS A 249      57.497  -9.247  12.416  1.00  0.00           H  
ATOM   4034 1HB  LYS A 249      57.081  -9.053  10.008  1.00  0.00           H  
ATOM   4035 2HB  LYS A 249      58.565  -8.086   9.836  1.00  0.00           H  
ATOM   4036 1HG  LYS A 249      59.920  -9.998  10.539  1.00  0.00           H  
ATOM   4037 2HG  LYS A 249      58.450 -10.968  10.786  1.00  0.00           H  
ATOM   4038 1HD  LYS A 249      57.910 -10.777   8.397  1.00  0.00           H  
ATOM   4039 2HD  LYS A 249      59.364  -9.783   8.143  1.00  0.00           H  
ATOM   4040 1HE  LYS A 249      60.775 -11.658   8.880  1.00  0.00           H  
ATOM   4041 2HE  LYS A 249      59.323 -12.652   9.130  1.00  0.00           H  
ATOM   4042 1HZ  LYS A 249      60.363 -13.113   7.016  1.00  0.00           H  
ATOM   4043 2HZ  LYS A 249      58.866 -12.461   6.778  1.00  0.00           H  
ATOM   4044 3HZ  LYS A 249      60.214 -11.538   6.547  1.00  0.00           H  
ATOM   4045  N   SER A 250      59.891  -7.035  12.372  1.00  0.00           N  
ATOM   4046  CA  SER A 250      61.236  -6.802  12.903  1.00  0.00           C  
ATOM   4047  C   SER A 250      61.136  -6.575  14.402  1.00  0.00           C  
ATOM   4048  O   SER A 250      60.123  -6.087  14.898  1.00  0.00           O  
ATOM   4049  CB  SER A 250      61.891  -5.618  12.220  1.00  0.00           C  
ATOM   4050  OG  SER A 250      62.243  -5.902  10.894  1.00  0.00           O  
ATOM   4051  H   SER A 250      59.389  -6.266  11.949  1.00  0.00           H  
ATOM   4052  HA  SER A 250      61.941  -7.598  12.662  1.00  0.00           H  
ATOM   4053 1HB  SER A 250      61.194  -4.780  12.230  1.00  0.00           H  
ATOM   4054 2HB  SER A 250      62.789  -5.347  12.775  1.00  0.00           H  
ATOM   4055  HG  SER A 250      63.161  -6.179  10.860  1.00  0.00           H  
ATOM   4056  N   PHE A 251      62.191  -6.933  15.117  1.00  0.00           N  
ATOM   4057  CA  PHE A 251      62.246  -6.744  16.551  1.00  0.00           C  
ATOM   4058  C   PHE A 251      63.618  -6.216  16.939  1.00  0.00           C  
ATOM   4059  O   PHE A 251      64.381  -6.930  17.547  1.00  0.00           O  
ATOM   4060  CB  PHE A 251      61.942  -8.052  17.284  1.00  0.00           C  
ATOM   4061  CG  PHE A 251      60.607  -8.645  16.936  1.00  0.00           C  
ATOM   4062  CD1 PHE A 251      60.513  -9.703  16.043  1.00  0.00           C  
ATOM   4063  CD2 PHE A 251      59.442  -8.148  17.501  1.00  0.00           C  
ATOM   4064  CE1 PHE A 251      59.285 -10.249  15.722  1.00  0.00           C  
ATOM   4065  CE2 PHE A 251      58.213  -8.694  17.183  1.00  0.00           C  
ATOM   4066  CZ  PHE A 251      58.135  -9.746  16.292  1.00  0.00           C  
ATOM   4067  H   PHE A 251      62.980  -7.352  14.645  1.00  0.00           H  
ATOM   4068  HA  PHE A 251      61.508  -5.999  16.854  1.00  0.00           H  
ATOM   4069 1HB  PHE A 251      62.691  -8.803  17.036  1.00  0.00           H  
ATOM   4070 2HB  PHE A 251      61.938  -7.885  18.360  1.00  0.00           H  
ATOM   4071  HD1 PHE A 251      61.423 -10.102  15.593  1.00  0.00           H  
ATOM   4072  HD2 PHE A 251      59.504  -7.318  18.205  1.00  0.00           H  
ATOM   4073  HE1 PHE A 251      59.227 -11.080  15.019  1.00  0.00           H  
ATOM   4074  HE2 PHE A 251      57.306  -8.295  17.634  1.00  0.00           H  
ATOM   4075  HZ  PHE A 251      57.167 -10.176  16.040  1.00  0.00           H  
ATOM   4076  N   GLU A 252      63.950  -4.987  16.554  1.00  0.00           N  
ATOM   4077  CA  GLU A 252      65.195  -4.361  16.984  1.00  0.00           C  
ATOM   4078  C   GLU A 252      64.987  -2.887  17.308  1.00  0.00           C  
ATOM   4079  O   GLU A 252      65.401  -2.011  16.550  1.00  0.00           O  
ATOM   4080  CB  GLU A 252      66.272  -4.515  15.907  1.00  0.00           C  
ATOM   4081  CG  GLU A 252      67.683  -4.196  16.380  1.00  0.00           C  
ATOM   4082  CD  GLU A 252      68.678  -4.330  15.260  1.00  0.00           C  
ATOM   4083  OE1 GLU A 252      68.265  -4.561  14.149  1.00  0.00           O  
ATOM   4084  OE2 GLU A 252      69.839  -4.092  15.492  1.00  0.00           O  
ATOM   4085  H   GLU A 252      63.325  -4.475  15.949  1.00  0.00           H  
ATOM   4086  HA  GLU A 252      65.550  -4.832  17.901  1.00  0.00           H  
ATOM   4087 1HB  GLU A 252      66.230  -5.548  15.561  1.00  0.00           H  
ATOM   4088 2HB  GLU A 252      66.003  -3.846  15.090  1.00  0.00           H  
ATOM   4089 1HG  GLU A 252      67.777  -3.208  16.830  1.00  0.00           H  
ATOM   4090 2HG  GLU A 252      67.879  -4.957  17.133  1.00  0.00           H  
ATOM   4091  N   PRO A 253      64.342  -2.620  18.439  1.00  0.00           N  
ATOM   4092  CA  PRO A 253      64.074  -1.251  18.863  1.00  0.00           C  
ATOM   4093  C   PRO A 253      65.358  -0.434  18.932  1.00  0.00           C  
ATOM   4094  O   PRO A 253      66.329  -0.839  19.569  1.00  0.00           O  
ATOM   4095  CB  PRO A 253      63.416  -1.407  20.238  1.00  0.00           C  
ATOM   4096  CG  PRO A 253      62.798  -2.763  20.202  1.00  0.00           C  
ATOM   4097  CD  PRO A 253      63.740  -3.609  19.389  1.00  0.00           C  
ATOM   4098  HA  PRO A 253      63.428  -0.706  18.159  1.00  0.00           H  
ATOM   4099 1HB  PRO A 253      64.154  -1.328  21.049  1.00  0.00           H  
ATOM   4100 2HB  PRO A 253      62.659  -0.629  20.413  1.00  0.00           H  
ATOM   4101 1HG  PRO A 253      62.674  -3.171  21.215  1.00  0.00           H  
ATOM   4102 2HG  PRO A 253      61.798  -2.732  19.744  1.00  0.00           H  
ATOM   4103 1HD  PRO A 253      64.513  -4.086  20.010  1.00  0.00           H  
ATOM   4104 2HD  PRO A 253      63.218  -4.416  18.852  1.00  0.00           H  
ATOM   4105  N   GLY A 254      65.356   0.718  18.270  1.00  0.00           N  
ATOM   4106  CA  GLY A 254      66.488   1.635  18.324  1.00  0.00           C  
ATOM   4107  C   GLY A 254      67.288   1.570  17.029  1.00  0.00           C  
ATOM   4108  O   GLY A 254      68.033   2.492  16.702  1.00  0.00           O  
ATOM   4109  H   GLY A 254      64.548   0.965  17.716  1.00  0.00           H  
ATOM   4110 1HA  GLY A 254      66.119   2.649  18.470  1.00  0.00           H  
ATOM   4111 2HA  GLY A 254      67.130   1.359  19.160  1.00  0.00           H  
ATOM   4112  N   SER A 255      67.129   0.473  16.295  1.00  0.00           N  
ATOM   4113  CA  SER A 255      67.827   0.291  15.029  1.00  0.00           C  
ATOM   4114  C   SER A 255      66.890  -0.239  13.952  1.00  0.00           C  
ATOM   4115  O   SER A 255      67.295  -0.442  12.807  1.00  0.00           O  
ATOM   4116  CB  SER A 255      69.003  -0.648  15.213  1.00  0.00           C  
ATOM   4117  OG  SER A 255      69.874  -0.211  16.219  1.00  0.00           O  
ATOM   4118  H   SER A 255      66.506  -0.252  16.623  1.00  0.00           H  
ATOM   4119  HA  SER A 255      68.325   1.194  14.674  1.00  0.00           H  
ATOM   4120 1HB  SER A 255      68.623  -1.635  15.478  1.00  0.00           H  
ATOM   4121 2HB  SER A 255      69.550  -0.712  14.273  1.00  0.00           H  
ATOM   4122  HG  SER A 255      70.101   0.710  16.068  1.00  0.00           H  
ATOM   4123  N   LEU A 256      65.633  -0.461  14.324  1.00  0.00           N  
ATOM   4124  CA  LEU A 256      64.612  -0.871  13.368  1.00  0.00           C  
ATOM   4125  C   LEU A 256      64.551   0.068  12.171  1.00  0.00           C  
ATOM   4126  O   LEU A 256      64.414  -0.374  11.029  1.00  0.00           O  
ATOM   4127  CB  LEU A 256      63.244  -0.940  14.058  1.00  0.00           C  
ATOM   4128  CG  LEU A 256      62.285  -2.001  13.503  1.00  0.00           C  
ATOM   4129  CD1 LEU A 256      61.261  -2.384  14.561  1.00  0.00           C  
ATOM   4130  CD2 LEU A 256      61.597  -1.463  12.257  1.00  0.00           C  
ATOM   4131  H   LEU A 256      65.380  -0.343  15.295  1.00  0.00           H  
ATOM   4132  HA  LEU A 256      64.857  -1.855  12.971  1.00  0.00           H  
ATOM   4133 1HB  LEU A 256      63.564  -1.214  15.061  1.00  0.00           H  
ATOM   4134 2HB  LEU A 256      62.757   0.036  14.087  1.00  0.00           H  
ATOM   4135  HG  LEU A 256      62.889  -2.859  13.206  1.00  0.00           H  
ATOM   4136 1HD1 LEU A 256      60.585  -3.139  14.159  1.00  0.00           H  
ATOM   4137 2HD1 LEU A 256      61.774  -2.788  15.435  1.00  0.00           H  
ATOM   4138 3HD1 LEU A 256      60.689  -1.503  14.852  1.00  0.00           H  
ATOM   4139 1HD2 LEU A 256      60.916  -2.218  11.863  1.00  0.00           H  
ATOM   4140 2HD2 LEU A 256      61.034  -0.564  12.510  1.00  0.00           H  
ATOM   4141 3HD2 LEU A 256      62.346  -1.221  11.502  1.00  0.00           H  
ATOM   4142  N   GLU A 257      64.764   1.357  12.350  1.00  0.00           N  
ATOM   4143  CA  GLU A 257      64.753   2.516  11.466  1.00  0.00           C  
ATOM   4144  C   GLU A 257      65.796   2.377  10.365  1.00  0.00           C  
ATOM   4145  O   GLU A 257      65.621   2.894   9.261  1.00  0.00           O  
ATOM   4146  CB  GLU A 257      64.998   3.799  12.263  1.00  0.00           C  
ATOM   4147  CG  GLU A 257      63.823   4.238  13.125  1.00  0.00           C  
ATOM   4148  CD  GLU A 257      64.053   5.604  13.708  1.00  0.00           C  
ATOM   4149  OE1 GLU A 257      65.155   6.088  13.622  1.00  0.00           O  
ATOM   4150  OE2 GLU A 257      63.101   6.213  14.139  1.00  0.00           O  
ATOM   4151  H   GLU A 257      64.899   1.495  13.341  1.00  0.00           H  
ATOM   4152  HA  GLU A 257      63.786   2.594  10.969  1.00  0.00           H  
ATOM   4153 1HB  GLU A 257      65.866   3.620  12.897  1.00  0.00           H  
ATOM   4154 2HB  GLU A 257      65.230   4.583  11.541  1.00  0.00           H  
ATOM   4155 1HG  GLU A 257      62.869   4.224  12.598  1.00  0.00           H  
ATOM   4156 2HG  GLU A 257      63.804   3.500  13.926  1.00  0.00           H  
ATOM   4157  N   ILE A 258      66.882   1.674  10.670  1.00  0.00           N  
ATOM   4158  CA  ILE A 258      68.001   1.554   9.744  1.00  0.00           C  
ATOM   4159  C   ILE A 258      68.416   0.099   9.566  1.00  0.00           C  
ATOM   4160  O   ILE A 258      68.339  -0.449   8.466  1.00  0.00           O  
ATOM   4161  CB  ILE A 258      69.218   2.369  10.218  1.00  0.00           C  
ATOM   4162  CG1 ILE A 258      68.857   3.854  10.325  1.00  0.00           C  
ATOM   4163  CG2 ILE A 258      70.393   2.171   9.274  1.00  0.00           C  
ATOM   4164  CD1 ILE A 258      69.941   4.703  10.946  1.00  0.00           C  
ATOM   4165  H   ILE A 258      66.933   1.213  11.567  1.00  0.00           H  
ATOM   4166  HA  ILE A 258      67.712   1.882   8.747  1.00  0.00           H  
ATOM   4167  HB  ILE A 258      69.497   2.042  11.220  1.00  0.00           H  
ATOM   4168 1HG1 ILE A 258      68.650   4.209   9.316  1.00  0.00           H  
ATOM   4169 2HG1 ILE A 258      67.951   3.924  10.926  1.00  0.00           H  
ATOM   4170 1HG2 ILE A 258      71.244   2.754   9.624  1.00  0.00           H  
ATOM   4171 2HG2 ILE A 258      70.664   1.115   9.248  1.00  0.00           H  
ATOM   4172 3HG2 ILE A 258      70.115   2.498   8.273  1.00  0.00           H  
ATOM   4173 1HD1 ILE A 258      69.613   5.741  10.988  1.00  0.00           H  
ATOM   4174 2HD1 ILE A 258      70.149   4.348  11.957  1.00  0.00           H  
ATOM   4175 3HD1 ILE A 258      70.848   4.635  10.345  1.00  0.00           H  
ATOM   4176  N   ALA A 259      68.856  -0.524  10.655  1.00  0.00           N  
ATOM   4177  CA  ALA A 259      69.479  -1.839  10.586  1.00  0.00           C  
ATOM   4178  C   ALA A 259      68.516  -2.877  10.022  1.00  0.00           C  
ATOM   4179  O   ALA A 259      68.911  -3.746   9.244  1.00  0.00           O  
ATOM   4180  CB  ALA A 259      69.973  -2.264  11.961  1.00  0.00           C  
ATOM   4181  H   ALA A 259      68.755  -0.073  11.553  1.00  0.00           H  
ATOM   4182  HA  ALA A 259      70.333  -1.787   9.911  1.00  0.00           H  
ATOM   4183 1HB  ALA A 259      70.436  -3.249  11.893  1.00  0.00           H  
ATOM   4184 2HB  ALA A 259      70.707  -1.544  12.323  1.00  0.00           H  
ATOM   4185 3HB  ALA A 259      69.134  -2.306  12.653  1.00  0.00           H  
ATOM   4186  N   GLN A 260      67.252  -2.779  10.417  1.00  0.00           N  
ATOM   4187  CA  GLN A 260      66.230  -3.711   9.952  1.00  0.00           C  
ATOM   4188  C   GLN A 260      65.685  -3.295   8.592  1.00  0.00           C  
ATOM   4189  O   GLN A 260      65.861  -4.004   7.600  1.00  0.00           O  
ATOM   4190  CB  GLN A 260      65.084  -3.796  10.964  1.00  0.00           C  
ATOM   4191  CG  GLN A 260      65.449  -4.501  12.260  1.00  0.00           C  
ATOM   4192  CD  GLN A 260      65.679  -5.987  12.065  1.00  0.00           C  
ATOM   4193  NE2 GLN A 260      66.708  -6.517  12.717  1.00  0.00           N  
ATOM   4194  OE1 GLN A 260      64.937  -6.655  11.337  1.00  0.00           O  
ATOM   4195  H   GLN A 260      66.991  -2.042  11.056  1.00  0.00           H  
ATOM   4196  HA  GLN A 260      66.669  -4.699   9.822  1.00  0.00           H  
ATOM   4197 1HB  GLN A 260      64.773  -2.773  11.175  1.00  0.00           H  
ATOM   4198 2HB  GLN A 260      64.270  -4.328  10.472  1.00  0.00           H  
ATOM   4199 1HG  GLN A 260      66.217  -4.129  12.937  1.00  0.00           H  
ATOM   4200 2HG  GLN A 260      64.467  -4.361  12.713  1.00  0.00           H  
ATOM   4201 1HE2 GLN A 260      66.910  -7.493  12.627  1.00  0.00           H  
ATOM   4202 2HE2 GLN A 260      67.283  -5.939  13.297  1.00  0.00           H  
ATOM   4203  N   ILE A 261      65.023  -2.144   8.552  1.00  0.00           N  
ATOM   4204  CA  ILE A 261      64.575  -1.598   7.275  1.00  0.00           C  
ATOM   4205  C   ILE A 261      65.255  -0.252   7.116  1.00  0.00           C  
ATOM   4206  O   ILE A 261      65.020   0.630   7.934  1.00  0.00           O  
ATOM   4207  CB  ILE A 261      63.046  -1.433   7.195  1.00  0.00           C  
ATOM   4208  CG1 ILE A 261      62.353  -2.786   7.375  1.00  0.00           C  
ATOM   4209  CG2 ILE A 261      62.646  -0.798   5.873  1.00  0.00           C  
ATOM   4210  CD1 ILE A 261      62.009  -3.111   8.811  1.00  0.00           C  
ATOM   4211  H   ILE A 261      64.822  -1.637   9.401  1.00  0.00           H  
ATOM   4212  HA  ILE A 261      64.899  -2.232   6.450  1.00  0.00           H  
ATOM   4213  HB  ILE A 261      62.714  -0.800   8.017  1.00  0.00           H  
ATOM   4214 1HG1 ILE A 261      61.441  -2.765   6.778  1.00  0.00           H  
ATOM   4215 2HG1 ILE A 261      63.025  -3.549   6.981  1.00  0.00           H  
ATOM   4216 1HG2 ILE A 261      61.564  -0.689   5.833  1.00  0.00           H  
ATOM   4217 2HG2 ILE A 261      63.113   0.183   5.785  1.00  0.00           H  
ATOM   4218 3HG2 ILE A 261      62.977  -1.431   5.050  1.00  0.00           H  
ATOM   4219 1HD1 ILE A 261      61.521  -4.085   8.857  1.00  0.00           H  
ATOM   4220 2HD1 ILE A 261      62.920  -3.134   9.408  1.00  0.00           H  
ATOM   4221 3HD1 ILE A 261      61.336  -2.351   9.204  1.00  0.00           H  
ATOM   4222  N   SER A 262      66.096  -0.081   6.099  1.00  0.00           N  
ATOM   4223  CA  SER A 262      66.889   1.141   6.010  1.00  0.00           C  
ATOM   4224  C   SER A 262      66.083   2.408   5.818  1.00  0.00           C  
ATOM   4225  O   SER A 262      64.957   2.345   5.328  1.00  0.00           O  
ATOM   4226  CB  SER A 262      67.890   1.007   4.880  1.00  0.00           C  
ATOM   4227  OG  SER A 262      67.286   1.132   3.623  1.00  0.00           O  
ATOM   4228  H   SER A 262      66.194  -0.784   5.381  1.00  0.00           H  
ATOM   4229  HA  SER A 262      67.541   1.298   6.872  1.00  0.00           H  
ATOM   4230 1HB  SER A 262      68.645   1.785   4.990  1.00  0.00           H  
ATOM   4231 2HB  SER A 262      68.366   0.029   4.949  1.00  0.00           H  
ATOM   4232  HG  SER A 262      67.672   0.495   3.017  1.00  0.00           H  
ATOM   4233  N   GLN A 263      66.641   3.579   6.175  1.00  0.00           N  
ATOM   4234  CA  GLN A 263      66.020   4.876   5.862  1.00  0.00           C  
ATOM   4235  C   GLN A 263      65.987   5.282   4.389  1.00  0.00           C  
ATOM   4236  O   GLN A 263      65.250   6.188   4.015  1.00  0.00           O  
ATOM   4237  CB  GLN A 263      66.739   5.977   6.645  1.00  0.00           C  
ATOM   4238  CG  GLN A 263      66.420   5.995   8.130  1.00  0.00           C  
ATOM   4239  CD  GLN A 263      67.196   7.063   8.876  1.00  0.00           C  
ATOM   4240  NE2 GLN A 263      66.636   7.533   9.985  1.00  0.00           N  
ATOM   4241  OE1 GLN A 263      68.290   7.459   8.463  1.00  0.00           O  
ATOM   4242  H   GLN A 263      67.519   3.561   6.676  1.00  0.00           H  
ATOM   4243  HA  GLN A 263      64.966   4.851   6.137  1.00  0.00           H  
ATOM   4244 1HB  GLN A 263      67.809   5.821   6.500  1.00  0.00           H  
ATOM   4245 2HB  GLN A 263      66.447   6.925   6.195  1.00  0.00           H  
ATOM   4246 1HG  GLN A 263      65.400   5.992   8.514  1.00  0.00           H  
ATOM   4247 2HG  GLN A 263      66.884   5.028   8.330  1.00  0.00           H  
ATOM   4248 1HE2 GLN A 263      67.103   8.240  10.521  1.00  0.00           H  
ATOM   4249 2HE2 GLN A 263      65.749   7.184  10.286  1.00  0.00           H  
ATOM   4250  N   TYR A 264      66.769   4.612   3.551  1.00  0.00           N  
ATOM   4251  CA  TYR A 264      66.738   4.888   2.116  1.00  0.00           C  
ATOM   4252  C   TYR A 264      65.638   4.091   1.450  1.00  0.00           C  
ATOM   4253  O   TYR A 264      64.939   4.610   0.581  1.00  0.00           O  
ATOM   4254  CB  TYR A 264      68.087   4.565   1.469  1.00  0.00           C  
ATOM   4255  CG  TYR A 264      69.212   5.474   1.911  1.00  0.00           C  
ATOM   4256  CD1 TYR A 264      70.093   5.083   2.909  1.00  0.00           C  
ATOM   4257  CD2 TYR A 264      69.391   6.719   1.328  1.00  0.00           C  
ATOM   4258  CE1 TYR A 264      71.123   5.909   3.317  1.00  0.00           C  
ATOM   4259  CE2 TYR A 264      70.417   7.553   1.728  1.00  0.00           C  
ATOM   4260  CZ  TYR A 264      71.281   7.145   2.723  1.00  0.00           C  
ATOM   4261  OH  TYR A 264      72.305   7.972   3.123  1.00  0.00           O  
ATOM   4262  H   TYR A 264      67.395   3.902   3.903  1.00  0.00           H  
ATOM   4263  HA  TYR A 264      66.519   5.943   1.947  1.00  0.00           H  
ATOM   4264 1HB  TYR A 264      68.329   3.533   1.727  1.00  0.00           H  
ATOM   4265 2HB  TYR A 264      67.954   4.648   0.391  1.00  0.00           H  
ATOM   4266  HD1 TYR A 264      69.961   4.106   3.375  1.00  0.00           H  
ATOM   4267  HD2 TYR A 264      68.705   7.035   0.543  1.00  0.00           H  
ATOM   4268  HE1 TYR A 264      71.807   5.590   4.103  1.00  0.00           H  
ATOM   4269  HE2 TYR A 264      70.541   8.529   1.257  1.00  0.00           H  
ATOM   4270  HH  TYR A 264      72.324   8.805   2.646  1.00  0.00           H  
ATOM   4271  N   CYS A 265      65.490   2.840   1.871  1.00  0.00           N  
ATOM   4272  CA  CYS A 265      64.361   2.010   1.489  1.00  0.00           C  
ATOM   4273  C   CYS A 265      63.041   2.615   1.941  1.00  0.00           C  
ATOM   4274  O   CYS A 265      62.105   2.713   1.135  1.00  0.00           O  
ATOM   4275  CB  CYS A 265      64.638   0.706   2.236  1.00  0.00           C  
ATOM   4276  SG  CYS A 265      63.403  -0.588   1.971  1.00  0.00           S  
ATOM   4277  H   CYS A 265      66.197   2.457   2.482  1.00  0.00           H  
ATOM   4278  HA  CYS A 265      64.320   1.799   0.420  1.00  0.00           H  
ATOM   4279 1HB  CYS A 265      65.591   0.283   1.917  1.00  0.00           H  
ATOM   4280 2HB  CYS A 265      64.662   0.885   3.311  1.00  0.00           H  
ATOM   4281  HG  CYS A 265      64.007  -1.512   2.710  1.00  0.00           H  
ATOM   4282  N   ASN A 266      62.956   3.053   3.193  1.00  0.00           N  
ATOM   4283  CA  ASN A 266      61.771   3.789   3.660  1.00  0.00           C  
ATOM   4284  C   ASN A 266      61.569   5.152   3.002  1.00  0.00           C  
ATOM   4285  O   ASN A 266      60.443   5.519   2.673  1.00  0.00           O  
ATOM   4286  CB  ASN A 266      61.814   3.966   5.168  1.00  0.00           C  
ATOM   4287  CG  ASN A 266      61.464   2.720   5.932  1.00  0.00           C  
ATOM   4288  ND2 ASN A 266      61.837   2.704   7.187  1.00  0.00           N  
ATOM   4289  OD1 ASN A 266      60.800   1.815   5.415  1.00  0.00           O  
ATOM   4290  H   ASN A 266      63.714   2.881   3.837  1.00  0.00           H  
ATOM   4291  HA  ASN A 266      60.867   3.232   3.413  1.00  0.00           H  
ATOM   4292 1HB  ASN A 266      62.661   4.455   5.649  1.00  0.00           H  
ATOM   4293 2HB  ASN A 266      60.954   4.636   5.176  1.00  0.00           H  
ATOM   4294 1HD2 ASN A 266      61.638   1.906   7.756  1.00  0.00           H  
ATOM   4295 2HD2 ASN A 266      62.321   3.488   7.575  1.00  0.00           H  
ATOM   4296  N   LEU A 267      62.629   5.902   2.783  1.00  0.00           N  
ATOM   4297  CA  LEU A 267      62.449   7.134   2.050  1.00  0.00           C  
ATOM   4298  C   LEU A 267      61.733   6.870   0.727  1.00  0.00           C  
ATOM   4299  O   LEU A 267      60.701   7.485   0.443  1.00  0.00           O  
ATOM   4300  CB  LEU A 267      63.805   7.807   1.809  1.00  0.00           C  
ATOM   4301  CG  LEU A 267      63.736   9.226   1.228  1.00  0.00           C  
ATOM   4302  CD1 LEU A 267      65.017   9.985   1.546  1.00  0.00           C  
ATOM   4303  CD2 LEU A 267      63.515   9.148  -0.276  1.00  0.00           C  
ATOM   4304  H   LEU A 267      63.553   5.651   3.105  1.00  0.00           H  
ATOM   4305  HA  LEU A 267      61.814   7.809   2.622  1.00  0.00           H  
ATOM   4306 1HB  LEU A 267      64.170   7.842   2.835  1.00  0.00           H  
ATOM   4307 2HB  LEU A 267      64.466   7.182   1.209  1.00  0.00           H  
ATOM   4308  HG  LEU A 267      62.865   9.714   1.667  1.00  0.00           H  
ATOM   4309 1HD1 LEU A 267      64.957  10.989   1.130  1.00  0.00           H  
ATOM   4310 2HD1 LEU A 267      65.142  10.048   2.628  1.00  0.00           H  
ATOM   4311 3HD1 LEU A 267      65.867   9.461   1.112  1.00  0.00           H  
ATOM   4312 1HD2 LEU A 267      63.465  10.156  -0.688  1.00  0.00           H  
ATOM   4313 2HD2 LEU A 267      64.341   8.607  -0.738  1.00  0.00           H  
ATOM   4314 3HD2 LEU A 267      62.580   8.626  -0.481  1.00  0.00           H  
ATOM   4315  N   VAL A 268      62.252   5.944  -0.068  1.00  0.00           N  
ATOM   4316  CA  VAL A 268      61.630   5.638  -1.346  1.00  0.00           C  
ATOM   4317  C   VAL A 268      60.202   5.099  -1.255  1.00  0.00           C  
ATOM   4318  O   VAL A 268      59.355   5.537  -2.017  1.00  0.00           O  
ATOM   4319  CB  VAL A 268      62.482   4.620  -2.125  1.00  0.00           C  
ATOM   4320  CG1 VAL A 268      61.739   4.139  -3.363  1.00  0.00           C  
ATOM   4321  CG2 VAL A 268      63.820   5.231  -2.513  1.00  0.00           C  
ATOM   4322  H   VAL A 268      63.086   5.443   0.206  1.00  0.00           H  
ATOM   4323  HA  VAL A 268      61.502   6.537  -1.950  1.00  0.00           H  
ATOM   4324  HB  VAL A 268      62.699   3.770  -1.478  1.00  0.00           H  
ATOM   4325 1HG1 VAL A 268      62.356   3.419  -3.902  1.00  0.00           H  
ATOM   4326 2HG1 VAL A 268      60.805   3.663  -3.064  1.00  0.00           H  
ATOM   4327 3HG1 VAL A 268      61.524   4.988  -4.010  1.00  0.00           H  
ATOM   4328 1HG2 VAL A 268      64.411   4.497  -3.063  1.00  0.00           H  
ATOM   4329 2HG2 VAL A 268      63.652   6.105  -3.142  1.00  0.00           H  
ATOM   4330 3HG2 VAL A 268      64.360   5.529  -1.614  1.00  0.00           H  
ATOM   4331  N   SER A 269      59.911   4.150  -0.349  1.00  0.00           N  
ATOM   4332  CA  SER A 269      58.534   3.639  -0.334  1.00  0.00           C  
ATOM   4333  C   SER A 269      57.548   4.658   0.184  1.00  0.00           C  
ATOM   4334  O   SER A 269      56.407   4.663  -0.243  1.00  0.00           O  
ATOM   4335  CB  SER A 269      58.454   2.378   0.505  1.00  0.00           C  
ATOM   4336  OG  SER A 269      58.747   2.622   1.854  1.00  0.00           O  
ATOM   4337  H   SER A 269      60.581   3.778   0.309  1.00  0.00           H  
ATOM   4338  HA  SER A 269      58.197   3.274  -1.304  1.00  0.00           H  
ATOM   4339 1HB  SER A 269      57.445   1.974   0.430  1.00  0.00           H  
ATOM   4340 2HB  SER A 269      59.165   1.651   0.114  1.00  0.00           H  
ATOM   4341  HG  SER A 269      58.394   1.911   2.392  1.00  0.00           H  
ATOM   4342  N   PHE A 270      57.993   5.519   1.095  1.00  0.00           N  
ATOM   4343  CA  PHE A 270      57.150   6.568   1.656  1.00  0.00           C  
ATOM   4344  C   PHE A 270      56.865   7.622   0.607  1.00  0.00           C  
ATOM   4345  O   PHE A 270      55.725   8.093   0.502  1.00  0.00           O  
ATOM   4346  CB  PHE A 270      57.813   7.205   2.880  1.00  0.00           C  
ATOM   4347  CG  PHE A 270      57.969   6.265   4.041  1.00  0.00           C  
ATOM   4348  CD1 PHE A 270      57.728   4.908   3.892  1.00  0.00           C  
ATOM   4349  CD2 PHE A 270      58.356   6.737   5.287  1.00  0.00           C  
ATOM   4350  CE1 PHE A 270      57.871   4.043   4.961  1.00  0.00           C  
ATOM   4351  CE2 PHE A 270      58.501   5.876   6.357  1.00  0.00           C  
ATOM   4352  CZ  PHE A 270      58.257   4.526   6.193  1.00  0.00           C  
ATOM   4353  H   PHE A 270      58.950   5.439   1.406  1.00  0.00           H  
ATOM   4354  HA  PHE A 270      56.192   6.149   1.964  1.00  0.00           H  
ATOM   4355 1HB  PHE A 270      58.813   7.555   2.625  1.00  0.00           H  
ATOM   4356 2HB  PHE A 270      57.217   8.043   3.236  1.00  0.00           H  
ATOM   4357  HD1 PHE A 270      57.424   4.525   2.917  1.00  0.00           H  
ATOM   4358  HD2 PHE A 270      58.547   7.803   5.416  1.00  0.00           H  
ATOM   4359  HE1 PHE A 270      57.678   2.978   4.829  1.00  0.00           H  
ATOM   4360  HE2 PHE A 270      58.805   6.259   7.330  1.00  0.00           H  
ATOM   4361  HZ  PHE A 270      58.369   3.845   7.035  1.00  0.00           H  
ATOM   4362  N   VAL A 271      57.880   7.998  -0.172  1.00  0.00           N  
ATOM   4363  CA  VAL A 271      57.671   8.947  -1.271  1.00  0.00           C  
ATOM   4364  C   VAL A 271      56.724   8.391  -2.337  1.00  0.00           C  
ATOM   4365  O   VAL A 271      55.883   9.143  -2.818  1.00  0.00           O  
ATOM   4366  CB  VAL A 271      59.003   9.331  -1.941  1.00  0.00           C  
ATOM   4367  CG1 VAL A 271      58.750  10.089  -3.236  1.00  0.00           C  
ATOM   4368  CG2 VAL A 271      59.855  10.165  -0.996  1.00  0.00           C  
ATOM   4369  H   VAL A 271      58.806   7.630  -0.010  1.00  0.00           H  
ATOM   4370  HA  VAL A 271      57.181   9.857  -0.922  1.00  0.00           H  
ATOM   4371  HB  VAL A 271      59.566   8.423  -2.157  1.00  0.00           H  
ATOM   4372 1HG1 VAL A 271      59.703  10.352  -3.697  1.00  0.00           H  
ATOM   4373 2HG1 VAL A 271      58.178   9.461  -3.919  1.00  0.00           H  
ATOM   4374 3HG1 VAL A 271      58.188  10.998  -3.022  1.00  0.00           H  
ATOM   4375 1HG2 VAL A 271      60.792  10.427  -1.485  1.00  0.00           H  
ATOM   4376 2HG2 VAL A 271      59.317  11.076  -0.731  1.00  0.00           H  
ATOM   4377 3HG2 VAL A 271      60.065   9.592  -0.093  1.00  0.00           H  
ATOM   4378  N   LEU A 272      56.840   7.107  -2.691  1.00  0.00           N  
ATOM   4379  CA  LEU A 272      55.911   6.504  -3.640  1.00  0.00           C  
ATOM   4380  C   LEU A 272      54.523   6.477  -3.052  1.00  0.00           C  
ATOM   4381  O   LEU A 272      53.553   6.728  -3.752  1.00  0.00           O  
ATOM   4382  CB  LEU A 272      56.360   5.088  -4.019  1.00  0.00           C  
ATOM   4383  CG  LEU A 272      57.657   5.011  -4.836  1.00  0.00           C  
ATOM   4384  CD1 LEU A 272      58.105   3.562  -4.969  1.00  0.00           C  
ATOM   4385  CD2 LEU A 272      57.433   5.635  -6.206  1.00  0.00           C  
ATOM   4386  H   LEU A 272      57.579   6.542  -2.298  1.00  0.00           H  
ATOM   4387  HA  LEU A 272      55.868   7.110  -4.545  1.00  0.00           H  
ATOM   4388 1HB  LEU A 272      56.522   4.680  -3.023  1.00  0.00           H  
ATOM   4389 2HB  LEU A 272      55.565   4.531  -4.515  1.00  0.00           H  
ATOM   4390  HG  LEU A 272      58.404   5.611  -4.315  1.00  0.00           H  
ATOM   4391 1HD1 LEU A 272      59.026   3.518  -5.550  1.00  0.00           H  
ATOM   4392 2HD1 LEU A 272      58.281   3.144  -3.979  1.00  0.00           H  
ATOM   4393 3HD1 LEU A 272      57.330   2.986  -5.474  1.00  0.00           H  
ATOM   4394 1HD2 LEU A 272      58.355   5.580  -6.784  1.00  0.00           H  
ATOM   4395 2HD2 LEU A 272      56.644   5.094  -6.728  1.00  0.00           H  
ATOM   4396 3HD2 LEU A 272      57.140   6.678  -6.088  1.00  0.00           H  
ATOM   4397  N   PHE A 273      54.443   6.160  -1.764  1.00  0.00           N  
ATOM   4398  CA  PHE A 273      53.185   6.144  -1.025  1.00  0.00           C  
ATOM   4399  C   PHE A 273      52.456   7.468  -1.140  1.00  0.00           C  
ATOM   4400  O   PHE A 273      51.264   7.459  -1.453  1.00  0.00           O  
ATOM   4401  CB  PHE A 273      53.431   5.812   0.447  1.00  0.00           C  
ATOM   4402  CG  PHE A 273      52.215   5.965   1.315  1.00  0.00           C  
ATOM   4403  CD1 PHE A 273      51.210   5.009   1.301  1.00  0.00           C  
ATOM   4404  CD2 PHE A 273      52.072   7.065   2.148  1.00  0.00           C  
ATOM   4405  CE1 PHE A 273      50.091   5.148   2.099  1.00  0.00           C  
ATOM   4406  CE2 PHE A 273      50.955   7.206   2.947  1.00  0.00           C  
ATOM   4407  CZ  PHE A 273      49.963   6.247   2.923  1.00  0.00           C  
ATOM   4408  H   PHE A 273      55.298   5.920  -1.283  1.00  0.00           H  
ATOM   4409  HA  PHE A 273      52.519   5.390  -1.445  1.00  0.00           H  
ATOM   4410 1HB  PHE A 273      53.759   4.778   0.550  1.00  0.00           H  
ATOM   4411 2HB  PHE A 273      54.192   6.475   0.859  1.00  0.00           H  
ATOM   4412  HD1 PHE A 273      51.312   4.140   0.650  1.00  0.00           H  
ATOM   4413  HD2 PHE A 273      52.857   7.823   2.168  1.00  0.00           H  
ATOM   4414  HE1 PHE A 273      49.309   4.389   2.078  1.00  0.00           H  
ATOM   4415  HE2 PHE A 273      50.855   8.076   3.598  1.00  0.00           H  
ATOM   4416  HZ  PHE A 273      49.080   6.358   3.551  1.00  0.00           H  
ATOM   4417  N   TYR A 274      53.141   8.592  -0.907  1.00  0.00           N  
ATOM   4418  CA  TYR A 274      52.514   9.912  -1.070  1.00  0.00           C  
ATOM   4419  C   TYR A 274      52.546  10.358  -2.517  1.00  0.00           C  
ATOM   4420  O   TYR A 274      51.838  11.286  -2.847  1.00  0.00           O  
ATOM   4421  CB  TYR A 274      53.210  10.955  -0.192  1.00  0.00           C  
ATOM   4422  CG  TYR A 274      53.099  10.680   1.292  1.00  0.00           C  
ATOM   4423  CD1 TYR A 274      54.200  10.260   2.023  1.00  0.00           C  
ATOM   4424  CD2 TYR A 274      51.892  10.843   1.956  1.00  0.00           C  
ATOM   4425  CE1 TYR A 274      54.105  10.007   3.378  1.00  0.00           C  
ATOM   4426  CE2 TYR A 274      51.785  10.593   3.311  1.00  0.00           C  
ATOM   4427  CZ  TYR A 274      52.894  10.176   4.018  1.00  0.00           C  
ATOM   4428  OH  TYR A 274      52.792   9.927   5.367  1.00  0.00           O  
ATOM   4429  H   TYR A 274      54.106   8.539  -0.613  1.00  0.00           H  
ATOM   4430  HA  TYR A 274      51.465   9.862  -0.780  1.00  0.00           H  
ATOM   4431 1HB  TYR A 274      54.262  10.971  -0.481  1.00  0.00           H  
ATOM   4432 2HB  TYR A 274      52.756  11.920  -0.417  1.00  0.00           H  
ATOM   4433  HD1 TYR A 274      55.153  10.129   1.510  1.00  0.00           H  
ATOM   4434  HD2 TYR A 274      51.021  11.173   1.392  1.00  0.00           H  
ATOM   4435  HE1 TYR A 274      54.978   9.678   3.939  1.00  0.00           H  
ATOM   4436  HE2 TYR A 274      50.827  10.726   3.815  1.00  0.00           H  
ATOM   4437  HH  TYR A 274      53.637   9.728   5.777  1.00  0.00           H  
ATOM   4438  N   LEU A 275      53.366   9.745  -3.370  1.00  0.00           N  
ATOM   4439  CA  LEU A 275      53.405  10.168  -4.764  1.00  0.00           C  
ATOM   4440  C   LEU A 275      52.072   9.804  -5.399  1.00  0.00           C  
ATOM   4441  O   LEU A 275      51.456  10.616  -6.104  1.00  0.00           O  
ATOM   4442  CB  LEU A 275      54.572   9.509  -5.510  1.00  0.00           C  
ATOM   4443  CG  LEU A 275      54.660   9.839  -7.006  1.00  0.00           C  
ATOM   4444  CD1 LEU A 275      54.878  11.334  -7.199  1.00  0.00           C  
ATOM   4445  CD2 LEU A 275      55.793   9.044  -7.637  1.00  0.00           C  
ATOM   4446  H   LEU A 275      53.964   8.990  -3.067  1.00  0.00           H  
ATOM   4447  HA  LEU A 275      53.531  11.249  -4.814  1.00  0.00           H  
ATOM   4448 1HB  LEU A 275      55.404   9.966  -4.978  1.00  0.00           H  
ATOM   4449 2HB  LEU A 275      54.592   8.430  -5.358  1.00  0.00           H  
ATOM   4450  HG  LEU A 275      53.727   9.513  -7.465  1.00  0.00           H  
ATOM   4451 1HD1 LEU A 275      54.940  11.559  -8.264  1.00  0.00           H  
ATOM   4452 2HD1 LEU A 275      54.045  11.883  -6.760  1.00  0.00           H  
ATOM   4453 3HD1 LEU A 275      55.806  11.632  -6.711  1.00  0.00           H  
ATOM   4454 1HD2 LEU A 275      55.854   9.279  -8.700  1.00  0.00           H  
ATOM   4455 2HD2 LEU A 275      56.735   9.303  -7.153  1.00  0.00           H  
ATOM   4456 3HD2 LEU A 275      55.603   7.978  -7.512  1.00  0.00           H  
ATOM   4457  N   SER A 276      51.620   8.585  -5.108  1.00  0.00           N  
ATOM   4458  CA  SER A 276      50.378   8.038  -5.657  1.00  0.00           C  
ATOM   4459  C   SER A 276      49.269   9.079  -5.636  1.00  0.00           C  
ATOM   4460  O   SER A 276      48.602   9.296  -6.662  1.00  0.00           O  
ATOM   4461  CB  SER A 276      49.958   6.804  -4.881  1.00  0.00           C  
ATOM   4462  OG  SER A 276      49.467   7.124  -3.609  1.00  0.00           O  
ATOM   4463  H   SER A 276      52.169   8.020  -4.477  1.00  0.00           H  
ATOM   4464  HA  SER A 276      50.491   7.631  -6.663  1.00  0.00           H  
ATOM   4465 1HB  SER A 276      49.180   6.288  -5.442  1.00  0.00           H  
ATOM   4466 2HB  SER A 276      50.822   6.150  -4.773  1.00  0.00           H  
ATOM   4467  HG  SER A 276      50.201   7.216  -2.996  1.00  0.00           H  
ATOM   4468  N   ALA A 277      49.060   9.703  -4.480  1.00  0.00           N  
ATOM   4469  CA  ALA A 277      48.000  10.689  -4.334  1.00  0.00           C  
ATOM   4470  C   ALA A 277      48.277  11.871  -5.205  1.00  0.00           C  
ATOM   4471  O   ALA A 277      47.326  12.491  -5.699  1.00  0.00           O  
ATOM   4472  CB  ALA A 277      47.851  11.122  -2.883  1.00  0.00           C  
ATOM   4473  H   ALA A 277      49.646   9.490  -3.687  1.00  0.00           H  
ATOM   4474  HA  ALA A 277      47.059  10.241  -4.655  1.00  0.00           H  
ATOM   4475 1HB  ALA A 277      47.065  11.874  -2.807  1.00  0.00           H  
ATOM   4476 2HB  ALA A 277      47.587  10.258  -2.270  1.00  0.00           H  
ATOM   4477 3HB  ALA A 277      48.791  11.543  -2.530  1.00  0.00           H  
ATOM   4478  N   ALA A 278      49.552  12.202  -5.433  1.00  0.00           N  
ATOM   4479  CA  ALA A 278      49.863  13.281  -6.372  1.00  0.00           C  
ATOM   4480  C   ALA A 278      49.865  12.898  -7.853  1.00  0.00           C  
ATOM   4481  O   ALA A 278      49.827  13.790  -8.693  1.00  0.00           O  
ATOM   4482  CB  ALA A 278      51.213  13.882  -6.007  1.00  0.00           C  
ATOM   4483  H   ALA A 278      50.309  11.720  -4.968  1.00  0.00           H  
ATOM   4484  HA  ALA A 278      49.094  14.049  -6.291  1.00  0.00           H  
ATOM   4485 1HB  ALA A 278      51.434  14.712  -6.678  1.00  0.00           H  
ATOM   4486 2HB  ALA A 278      51.184  14.244  -4.979  1.00  0.00           H  
ATOM   4487 3HB  ALA A 278      51.987  13.122  -6.104  1.00  0.00           H  
ATOM   4488  N   ILE A 279      49.892  11.619  -8.199  1.00  0.00           N  
ATOM   4489  CA  ILE A 279      49.878  11.301  -9.618  1.00  0.00           C  
ATOM   4490  C   ILE A 279      48.569  10.760 -10.118  1.00  0.00           C  
ATOM   4491  O   ILE A 279      48.415  10.704 -11.318  1.00  0.00           O  
ATOM   4492  CB  ILE A 279      50.978  10.281  -9.963  1.00  0.00           C  
ATOM   4493  CG1 ILE A 279      50.738   8.964  -9.220  1.00  0.00           C  
ATOM   4494  CG2 ILE A 279      52.350  10.843  -9.625  1.00  0.00           C  
ATOM   4495  CD1 ILE A 279      51.637   7.836  -9.669  1.00  0.00           C  
ATOM   4496  H   ILE A 279      49.920  10.866  -7.527  1.00  0.00           H  
ATOM   4497  HA  ILE A 279      50.011  12.202 -10.215  1.00  0.00           H  
ATOM   4498  HB  ILE A 279      50.930  10.054 -11.027  1.00  0.00           H  
ATOM   4499 1HG1 ILE A 279      50.897   9.157  -8.160  1.00  0.00           H  
ATOM   4500 2HG1 ILE A 279      49.697   8.685  -9.385  1.00  0.00           H  
ATOM   4501 1HG2 ILE A 279      53.116  10.109  -9.875  1.00  0.00           H  
ATOM   4502 2HG2 ILE A 279      52.521  11.754 -10.198  1.00  0.00           H  
ATOM   4503 3HG2 ILE A 279      52.399  11.070  -8.560  1.00  0.00           H  
ATOM   4504 1HD1 ILE A 279      51.408   6.936  -9.098  1.00  0.00           H  
ATOM   4505 2HD1 ILE A 279      51.477   7.642 -10.730  1.00  0.00           H  
ATOM   4506 3HD1 ILE A 279      52.678   8.112  -9.505  1.00  0.00           H  
ATOM   4507  N   ASN A 280      47.627  10.386  -9.259  1.00  0.00           N  
ATOM   4508  CA  ASN A 280      46.312   9.951  -9.758  1.00  0.00           C  
ATOM   4509  C   ASN A 280      45.698  10.924 -10.753  1.00  0.00           C  
ATOM   4510  O   ASN A 280      45.246  10.487 -11.816  1.00  0.00           O  
ATOM   4511  CB  ASN A 280      45.342   9.721  -8.614  1.00  0.00           C  
ATOM   4512  CG  ASN A 280      43.914   9.555  -9.055  1.00  0.00           C  
ATOM   4513  ND2 ASN A 280      43.008   9.954  -8.199  1.00  0.00           N  
ATOM   4514  OD1 ASN A 280      43.637   9.139 -10.186  1.00  0.00           O  
ATOM   4515  H   ASN A 280      47.798  10.393  -8.262  1.00  0.00           H  
ATOM   4516  HA  ASN A 280      46.414   9.010 -10.300  1.00  0.00           H  
ATOM   4517 1HB  ASN A 280      45.562   8.991  -7.833  1.00  0.00           H  
ATOM   4518 2HB  ASN A 280      45.471  10.728  -8.216  1.00  0.00           H  
ATOM   4519 1HD2 ASN A 280      42.036   9.874  -8.426  1.00  0.00           H  
ATOM   4520 2HD2 ASN A 280      43.287  10.339  -7.319  1.00  0.00           H  
ATOM   4521  N   PRO A 281      45.656  12.238 -10.436  1.00  0.00           N  
ATOM   4522  CA  PRO A 281      45.128  13.243 -11.375  1.00  0.00           C  
ATOM   4523  C   PRO A 281      45.922  13.332 -12.673  1.00  0.00           C  
ATOM   4524  O   PRO A 281      45.385  13.759 -13.697  1.00  0.00           O  
ATOM   4525  CB  PRO A 281      45.198  14.554 -10.584  1.00  0.00           C  
ATOM   4526  CG  PRO A 281      46.258  14.314  -9.563  1.00  0.00           C  
ATOM   4527  CD  PRO A 281      46.097  12.876  -9.149  1.00  0.00           C  
ATOM   4528  HA  PRO A 281      44.105  13.017 -11.710  1.00  0.00           H  
ATOM   4529 1HB  PRO A 281      45.455  15.403 -11.233  1.00  0.00           H  
ATOM   4530 2HB  PRO A 281      44.235  14.790 -10.108  1.00  0.00           H  
ATOM   4531 1HG  PRO A 281      47.260  14.496  -9.981  1.00  0.00           H  
ATOM   4532 2HG  PRO A 281      46.141  14.990  -8.703  1.00  0.00           H  
ATOM   4533 1HD  PRO A 281      47.035  12.446  -8.767  1.00  0.00           H  
ATOM   4534 2HD  PRO A 281      45.342  12.754  -8.358  1.00  0.00           H  
ATOM   4535  N   ILE A 282      47.189  12.936 -12.636  1.00  0.00           N  
ATOM   4536  CA  ILE A 282      48.017  13.013 -13.827  1.00  0.00           C  
ATOM   4537  C   ILE A 282      47.659  11.886 -14.774  1.00  0.00           C  
ATOM   4538  O   ILE A 282      47.482  12.107 -15.965  1.00  0.00           O  
ATOM   4539  CB  ILE A 282      49.518  12.943 -13.493  1.00  0.00           C  
ATOM   4540  CG1 ILE A 282      49.945  14.175 -12.693  1.00  0.00           C  
ATOM   4541  CG2 ILE A 282      50.341  12.819 -14.767  1.00  0.00           C  
ATOM   4542  CD1 ILE A 282      51.342  14.082 -12.126  1.00  0.00           C  
ATOM   4543  H   ILE A 282      47.589  12.577 -11.780  1.00  0.00           H  
ATOM   4544  HA  ILE A 282      47.815  13.932 -14.377  1.00  0.00           H  
ATOM   4545  HB  ILE A 282      49.699  12.077 -12.857  1.00  0.00           H  
ATOM   4546 1HG1 ILE A 282      49.880  15.034 -13.360  1.00  0.00           H  
ATOM   4547 2HG1 ILE A 282      49.230  14.296 -11.878  1.00  0.00           H  
ATOM   4548 1HG2 ILE A 282      51.400  12.771 -14.512  1.00  0.00           H  
ATOM   4549 2HG2 ILE A 282      50.055  11.913 -15.297  1.00  0.00           H  
ATOM   4550 3HG2 ILE A 282      50.160  13.686 -15.402  1.00  0.00           H  
ATOM   4551 1HD1 ILE A 282      51.574  14.992 -11.571  1.00  0.00           H  
ATOM   4552 2HD1 ILE A 282      51.408  13.224 -11.456  1.00  0.00           H  
ATOM   4553 3HD1 ILE A 282      52.058  13.962 -12.938  1.00  0.00           H  
ATOM   4554  N   LEU A 283      47.538  10.682 -14.239  1.00  0.00           N  
ATOM   4555  CA  LEU A 283      47.221   9.521 -15.053  1.00  0.00           C  
ATOM   4556  C   LEU A 283      45.806   9.648 -15.563  1.00  0.00           C  
ATOM   4557  O   LEU A 283      45.502   9.284 -16.697  1.00  0.00           O  
ATOM   4558  CB  LEU A 283      47.396   8.225 -14.251  1.00  0.00           C  
ATOM   4559  CG  LEU A 283      48.838   7.899 -13.841  1.00  0.00           C  
ATOM   4560  CD1 LEU A 283      48.855   6.711 -12.889  1.00  0.00           C  
ATOM   4561  CD2 LEU A 283      49.666   7.606 -15.084  1.00  0.00           C  
ATOM   4562  H   LEU A 283      47.669  10.564 -13.244  1.00  0.00           H  
ATOM   4563  HA  LEU A 283      47.887   9.486 -15.915  1.00  0.00           H  
ATOM   4564 1HB  LEU A 283      46.807   8.480 -13.372  1.00  0.00           H  
ATOM   4565 2HB  LEU A 283      46.942   7.372 -14.756  1.00  0.00           H  
ATOM   4566  HG  LEU A 283      49.250   8.792 -13.369  1.00  0.00           H  
ATOM   4567 1HD1 LEU A 283      49.883   6.488 -12.604  1.00  0.00           H  
ATOM   4568 2HD1 LEU A 283      48.277   6.952 -11.997  1.00  0.00           H  
ATOM   4569 3HD1 LEU A 283      48.419   5.843 -13.381  1.00  0.00           H  
ATOM   4570 1HD2 LEU A 283      50.690   7.375 -14.791  1.00  0.00           H  
ATOM   4571 2HD2 LEU A 283      49.238   6.753 -15.613  1.00  0.00           H  
ATOM   4572 3HD2 LEU A 283      49.663   8.478 -15.738  1.00  0.00           H  
ATOM   4573  N   TYR A 284      44.953  10.201 -14.721  1.00  0.00           N  
ATOM   4574  CA  TYR A 284      43.592  10.568 -15.072  1.00  0.00           C  
ATOM   4575  C   TYR A 284      43.546  11.449 -16.311  1.00  0.00           C  
ATOM   4576  O   TYR A 284      42.851  11.140 -17.269  1.00  0.00           O  
ATOM   4577  CB  TYR A 284      42.916  11.282 -13.899  1.00  0.00           C  
ATOM   4578  CG  TYR A 284      41.416  11.417 -14.045  1.00  0.00           C  
ATOM   4579  CD1 TYR A 284      40.754  10.868 -15.134  1.00  0.00           C  
ATOM   4580  CD2 TYR A 284      40.667  12.092 -13.094  1.00  0.00           C  
ATOM   4581  CE1 TYR A 284      39.384  10.988 -15.273  1.00  0.00           C  
ATOM   4582  CE2 TYR A 284      39.296  12.218 -13.222  1.00  0.00           C  
ATOM   4583  CZ  TYR A 284      38.660  11.665 -14.313  1.00  0.00           C  
ATOM   4584  OH  TYR A 284      37.295  11.787 -14.445  1.00  0.00           O  
ATOM   4585  H   TYR A 284      45.282  10.373 -13.781  1.00  0.00           H  
ATOM   4586  HA  TYR A 284      43.018   9.674 -15.314  1.00  0.00           H  
ATOM   4587 1HB  TYR A 284      43.142  10.710 -12.998  1.00  0.00           H  
ATOM   4588 2HB  TYR A 284      43.363  12.273 -13.823  1.00  0.00           H  
ATOM   4589  HD1 TYR A 284      41.333  10.334 -15.888  1.00  0.00           H  
ATOM   4590  HD2 TYR A 284      41.176  12.528 -12.234  1.00  0.00           H  
ATOM   4591  HE1 TYR A 284      38.878  10.551 -16.133  1.00  0.00           H  
ATOM   4592  HE2 TYR A 284      38.725  12.755 -12.463  1.00  0.00           H  
ATOM   4593  HH  TYR A 284      36.920  12.452 -13.864  1.00  0.00           H  
ATOM   4594  N   ASN A 285      44.286  12.544 -16.290  1.00  0.00           N  
ATOM   4595  CA  ASN A 285      44.423  13.378 -17.462  1.00  0.00           C  
ATOM   4596  C   ASN A 285      44.937  12.586 -18.659  1.00  0.00           C  
ATOM   4597  O   ASN A 285      44.337  12.647 -19.739  1.00  0.00           O  
ATOM   4598  CB  ASN A 285      45.329  14.565 -17.187  1.00  0.00           C  
ATOM   4599  CG  ASN A 285      44.614  15.747 -16.595  1.00  0.00           C  
ATOM   4600  ND2 ASN A 285      44.798  15.934 -15.313  1.00  0.00           N  
ATOM   4601  OD1 ASN A 285      43.964  16.524 -17.304  1.00  0.00           O  
ATOM   4602  H   ASN A 285      44.767  12.806 -15.441  1.00  0.00           H  
ATOM   4603  HA  ASN A 285      43.447  13.768 -17.755  1.00  0.00           H  
ATOM   4604 1HB  ASN A 285      46.284  14.431 -16.676  1.00  0.00           H  
ATOM   4605 2HB  ASN A 285      45.507  14.756 -18.245  1.00  0.00           H  
ATOM   4606 1HD2 ASN A 285      44.352  16.701 -14.851  1.00  0.00           H  
ATOM   4607 2HD2 ASN A 285      45.382  15.310 -14.795  1.00  0.00           H  
ATOM   4608  N   ILE A 286      46.017  11.832 -18.485  1.00  0.00           N  
ATOM   4609  CA  ILE A 286      46.662  11.198 -19.629  1.00  0.00           C  
ATOM   4610  C   ILE A 286      45.720  10.236 -20.346  1.00  0.00           C  
ATOM   4611  O   ILE A 286      45.673  10.229 -21.592  1.00  0.00           O  
ATOM   4612  CB  ILE A 286      47.931  10.434 -19.205  1.00  0.00           C  
ATOM   4613  CG1 ILE A 286      49.014  11.413 -18.745  1.00  0.00           C  
ATOM   4614  CG2 ILE A 286      48.440   9.572 -20.350  1.00  0.00           C  
ATOM   4615  CD1 ILE A 286      50.173  10.750 -18.036  1.00  0.00           C  
ATOM   4616  H   ILE A 286      46.402  11.690 -17.562  1.00  0.00           H  
ATOM   4617  HA  ILE A 286      46.919  11.939 -20.385  1.00  0.00           H  
ATOM   4618  HB  ILE A 286      47.695   9.801 -18.349  1.00  0.00           H  
ATOM   4619 1HG1 ILE A 286      49.378  11.933 -19.629  1.00  0.00           H  
ATOM   4620 2HG1 ILE A 286      48.539  12.129 -18.072  1.00  0.00           H  
ATOM   4621 1HG2 ILE A 286      49.336   9.040 -20.033  1.00  0.00           H  
ATOM   4622 2HG2 ILE A 286      47.672   8.852 -20.632  1.00  0.00           H  
ATOM   4623 3HG2 ILE A 286      48.677  10.204 -21.205  1.00  0.00           H  
ATOM   4624 1HD1 ILE A 286      50.900  11.507 -17.739  1.00  0.00           H  
ATOM   4625 2HD1 ILE A 286      49.810  10.230 -17.149  1.00  0.00           H  
ATOM   4626 3HD1 ILE A 286      50.650  10.036 -18.705  1.00  0.00           H  
ATOM   4627  N   MET A 287      44.974   9.429 -19.592  1.00  0.00           N  
ATOM   4628  CA  MET A 287      44.195   8.345 -20.203  1.00  0.00           C  
ATOM   4629  C   MET A 287      42.713   8.678 -20.377  1.00  0.00           C  
ATOM   4630  O   MET A 287      41.916   7.789 -20.677  1.00  0.00           O  
ATOM   4631  CB  MET A 287      44.338   7.076 -19.365  1.00  0.00           C  
ATOM   4632  CG  MET A 287      45.768   6.569 -19.227  1.00  0.00           C  
ATOM   4633  SD  MET A 287      46.484   6.073 -20.806  1.00  0.00           S  
ATOM   4634  CE  MET A 287      45.530   4.599 -21.162  1.00  0.00           C  
ATOM   4635  H   MET A 287      44.938   9.556 -18.589  1.00  0.00           H  
ATOM   4636  HA  MET A 287      44.560   8.148 -21.210  1.00  0.00           H  
ATOM   4637 1HB  MET A 287      43.936   7.300 -18.378  1.00  0.00           H  
ATOM   4638 2HB  MET A 287      43.726   6.309 -19.842  1.00  0.00           H  
ATOM   4639 1HG  MET A 287      46.370   7.368 -18.796  1.00  0.00           H  
ATOM   4640 2HG  MET A 287      45.761   5.714 -18.553  1.00  0.00           H  
ATOM   4641 1HE  MET A 287      45.856   4.174 -22.111  1.00  0.00           H  
ATOM   4642 2HE  MET A 287      45.679   3.869 -20.366  1.00  0.00           H  
ATOM   4643 3HE  MET A 287      44.472   4.858 -21.225  1.00  0.00           H  
ATOM   4644  N   SER A 288      42.338   9.937 -20.206  1.00  0.00           N  
ATOM   4645  CA  SER A 288      40.953  10.294 -20.399  1.00  0.00           C  
ATOM   4646  C   SER A 288      40.855  11.417 -21.377  1.00  0.00           C  
ATOM   4647  O   SER A 288      41.202  12.554 -21.044  1.00  0.00           O  
ATOM   4648  CB  SER A 288      40.308  10.676 -19.083  1.00  0.00           C  
ATOM   4649  OG  SER A 288      39.005  11.161 -19.256  1.00  0.00           O  
ATOM   4650  H   SER A 288      42.998  10.656 -19.943  1.00  0.00           H  
ATOM   4651  HA  SER A 288      40.329   9.454 -20.704  1.00  0.00           H  
ATOM   4652 1HB  SER A 288      40.276   9.796 -18.441  1.00  0.00           H  
ATOM   4653 2HB  SER A 288      40.912  11.449 -18.608  1.00  0.00           H  
ATOM   4654  HG  SER A 288      38.392  10.423 -19.304  1.00  0.00           H  
ATOM   4655  N   LYS A 289      40.376  11.100 -22.578  1.00  0.00           N  
ATOM   4656  CA  LYS A 289      40.091  12.095 -23.603  1.00  0.00           C  
ATOM   4657  C   LYS A 289      39.156  13.160 -23.072  1.00  0.00           C  
ATOM   4658  O   LYS A 289      39.433  14.344 -23.266  1.00  0.00           O  
ATOM   4659  CB  LYS A 289      39.488  11.437 -24.845  1.00  0.00           C  
ATOM   4660  CG  LYS A 289      39.172  12.404 -25.978  1.00  0.00           C  
ATOM   4661  CD  LYS A 289      38.628  11.670 -27.195  1.00  0.00           C  
ATOM   4662  CE  LYS A 289      38.254  12.640 -28.306  1.00  0.00           C  
ATOM   4663  NZ  LYS A 289      37.697  11.939 -29.494  1.00  0.00           N  
ATOM   4664  H   LYS A 289      40.207  10.124 -22.780  1.00  0.00           H  
ATOM   4665  HA  LYS A 289      41.013  12.600 -23.893  1.00  0.00           H  
ATOM   4666 1HB  LYS A 289      40.204  10.692 -25.192  1.00  0.00           H  
ATOM   4667 2HB  LYS A 289      38.572  10.938 -24.529  1.00  0.00           H  
ATOM   4668 1HG  LYS A 289      38.431  13.122 -25.625  1.00  0.00           H  
ATOM   4669 2HG  LYS A 289      40.086  12.929 -26.250  1.00  0.00           H  
ATOM   4670 1HD  LYS A 289      39.392  10.980 -27.556  1.00  0.00           H  
ATOM   4671 2HD  LYS A 289      37.745  11.106 -26.895  1.00  0.00           H  
ATOM   4672 1HE  LYS A 289      37.514  13.338 -27.916  1.00  0.00           H  
ATOM   4673 2HE  LYS A 289      39.151  13.189 -28.597  1.00  0.00           H  
ATOM   4674 1HZ  LYS A 289      37.462  12.617 -30.206  1.00  0.00           H  
ATOM   4675 2HZ  LYS A 289      38.383  11.292 -29.857  1.00  0.00           H  
ATOM   4676 3HZ  LYS A 289      36.866  11.432 -29.225  1.00  0.00           H  
ATOM   4677  N   LYS A 290      38.076  12.766 -22.392  1.00  0.00           N  
ATOM   4678  CA  LYS A 290      37.087  13.741 -21.935  1.00  0.00           C  
ATOM   4679  C   LYS A 290      37.556  14.577 -20.775  1.00  0.00           C  
ATOM   4680  O   LYS A 290      37.311  15.772 -20.779  1.00  0.00           O  
ATOM   4681  CB  LYS A 290      35.788  13.032 -21.548  1.00  0.00           C  
ATOM   4682  CG  LYS A 290      35.047  12.395 -22.716  1.00  0.00           C  
ATOM   4683  CD  LYS A 290      34.487  13.450 -23.658  1.00  0.00           C  
ATOM   4684  CE  LYS A 290      33.728  12.816 -24.813  1.00  0.00           C  
ATOM   4685  NZ  LYS A 290      33.079  13.837 -25.680  1.00  0.00           N  
ATOM   4686  H   LYS A 290      37.934  11.788 -22.188  1.00  0.00           H  
ATOM   4687  HA  LYS A 290      36.874  14.453 -22.733  1.00  0.00           H  
ATOM   4688 1HB  LYS A 290      36.049  12.262 -20.821  1.00  0.00           H  
ATOM   4689 2HB  LYS A 290      35.147  13.775 -21.075  1.00  0.00           H  
ATOM   4690 1HG  LYS A 290      35.743  11.755 -23.261  1.00  0.00           H  
ATOM   4691 2HG  LYS A 290      34.231  11.790 -22.321  1.00  0.00           H  
ATOM   4692 1HD  LYS A 290      33.815  14.098 -23.093  1.00  0.00           H  
ATOM   4693 2HD  LYS A 290      35.315  14.042 -24.049  1.00  0.00           H  
ATOM   4694 1HE  LYS A 290      34.431  12.232 -25.405  1.00  0.00           H  
ATOM   4695 2HE  LYS A 290      32.966  12.155 -24.400  1.00  0.00           H  
ATOM   4696 1HZ  LYS A 290      32.587  13.376 -26.433  1.00  0.00           H  
ATOM   4697 2HZ  LYS A 290      32.425  14.379 -25.133  1.00  0.00           H  
ATOM   4698 3HZ  LYS A 290      33.785  14.449 -26.065  1.00  0.00           H  
ATOM   4699  N   TYR A 291      38.192  13.980 -19.771  1.00  0.00           N  
ATOM   4700  CA  TYR A 291      38.654  14.769 -18.639  1.00  0.00           C  
ATOM   4701  C   TYR A 291      39.793  15.660 -19.061  1.00  0.00           C  
ATOM   4702  O   TYR A 291      39.866  16.794 -18.625  1.00  0.00           O  
ATOM   4703  CB  TYR A 291      39.091  13.866 -17.484  1.00  0.00           C  
ATOM   4704  CG  TYR A 291      39.888  14.579 -16.415  1.00  0.00           C  
ATOM   4705  CD1 TYR A 291      39.358  15.668 -15.739  1.00  0.00           C  
ATOM   4706  CD2 TYR A 291      41.167  14.159 -16.083  1.00  0.00           C  
ATOM   4707  CE1 TYR A 291      40.082  16.325 -14.763  1.00  0.00           C  
ATOM   4708  CE2 TYR A 291      41.901  14.807 -15.107  1.00  0.00           C  
ATOM   4709  CZ  TYR A 291      41.354  15.890 -14.449  1.00  0.00           C  
ATOM   4710  OH  TYR A 291      42.079  16.538 -13.476  1.00  0.00           O  
ATOM   4711  H   TYR A 291      38.359  12.985 -19.778  1.00  0.00           H  
ATOM   4712  HA  TYR A 291      37.850  15.414 -18.285  1.00  0.00           H  
ATOM   4713 1HB  TYR A 291      38.186  13.444 -17.043  1.00  0.00           H  
ATOM   4714 2HB  TYR A 291      39.692  13.064 -17.912  1.00  0.00           H  
ATOM   4715  HD1 TYR A 291      38.353  16.006 -15.992  1.00  0.00           H  
ATOM   4716  HD2 TYR A 291      41.593  13.304 -16.607  1.00  0.00           H  
ATOM   4717  HE1 TYR A 291      39.653  17.180 -14.240  1.00  0.00           H  
ATOM   4718  HE2 TYR A 291      42.905  14.463 -14.862  1.00  0.00           H  
ATOM   4719  HH  TYR A 291      42.077  16.075 -12.635  1.00  0.00           H  
ATOM   4720  N   ARG A 292      40.679  15.139 -19.902  1.00  0.00           N  
ATOM   4721  CA  ARG A 292      41.779  15.919 -20.463  1.00  0.00           C  
ATOM   4722  C   ARG A 292      41.234  17.169 -21.136  1.00  0.00           C  
ATOM   4723  O   ARG A 292      41.599  18.285 -20.788  1.00  0.00           O  
ATOM   4724  CB  ARG A 292      42.653  15.105 -21.405  1.00  0.00           C  
ATOM   4725  CG  ARG A 292      43.936  15.795 -21.844  1.00  0.00           C  
ATOM   4726  CD  ARG A 292      44.568  15.203 -23.050  1.00  0.00           C  
ATOM   4727  NE  ARG A 292      44.701  13.755 -23.012  1.00  0.00           N  
ATOM   4728  CZ  ARG A 292      44.568  12.946 -24.081  1.00  0.00           C  
ATOM   4729  NH1 ARG A 292      44.264  13.433 -25.264  1.00  0.00           N  
ATOM   4730  NH2 ARG A 292      44.729  11.647 -23.905  1.00  0.00           N  
ATOM   4731  H   ARG A 292      40.583  14.168 -20.161  1.00  0.00           H  
ATOM   4732  HA  ARG A 292      42.446  16.243 -19.664  1.00  0.00           H  
ATOM   4733 1HB  ARG A 292      42.901  14.179 -20.890  1.00  0.00           H  
ATOM   4734 2HB  ARG A 292      42.049  14.880 -22.285  1.00  0.00           H  
ATOM   4735 1HG  ARG A 292      43.711  16.839 -22.061  1.00  0.00           H  
ATOM   4736 2HG  ARG A 292      44.655  15.741 -21.026  1.00  0.00           H  
ATOM   4737 1HD  ARG A 292      43.966  15.452 -23.924  1.00  0.00           H  
ATOM   4738 2HD  ARG A 292      45.567  15.619 -23.166  1.00  0.00           H  
ATOM   4739  HE  ARG A 292      44.900  13.147 -22.230  1.00  0.00           H  
ATOM   4740 1HH1 ARG A 292      44.127  14.426 -25.380  1.00  0.00           H  
ATOM   4741 2HH1 ARG A 292      44.170  12.809 -26.054  1.00  0.00           H  
ATOM   4742 1HH2 ARG A 292      44.945  11.288 -22.985  1.00  0.00           H  
ATOM   4743 2HH2 ARG A 292      44.635  11.019 -24.689  1.00  0.00           H  
ATOM   4744  N   VAL A 293      40.353  16.955 -22.102  1.00  0.00           N  
ATOM   4745  CA  VAL A 293      39.726  18.025 -22.860  1.00  0.00           C  
ATOM   4746  C   VAL A 293      38.922  18.924 -21.965  1.00  0.00           C  
ATOM   4747  O   VAL A 293      38.802  20.108 -22.250  1.00  0.00           O  
ATOM   4748  CB  VAL A 293      38.808  17.479 -23.970  1.00  0.00           C  
ATOM   4749  CG1 VAL A 293      37.949  18.593 -24.547  1.00  0.00           C  
ATOM   4750  CG2 VAL A 293      39.631  16.820 -25.066  1.00  0.00           C  
ATOM   4751  H   VAL A 293      40.113  15.997 -22.314  1.00  0.00           H  
ATOM   4752  HA  VAL A 293      40.471  18.677 -23.318  1.00  0.00           H  
ATOM   4753  HB  VAL A 293      38.165  16.706 -23.548  1.00  0.00           H  
ATOM   4754 1HG1 VAL A 293      37.307  18.189 -25.330  1.00  0.00           H  
ATOM   4755 2HG1 VAL A 293      37.332  19.024 -23.758  1.00  0.00           H  
ATOM   4756 3HG1 VAL A 293      38.591  19.366 -24.969  1.00  0.00           H  
ATOM   4757 1HG2 VAL A 293      38.968  16.439 -25.841  1.00  0.00           H  
ATOM   4758 2HG2 VAL A 293      40.313  17.554 -25.499  1.00  0.00           H  
ATOM   4759 3HG2 VAL A 293      40.206  15.996 -24.643  1.00  0.00           H  
ATOM   4760  N   ALA A 294      38.347  18.364 -20.905  1.00  0.00           N  
ATOM   4761  CA  ALA A 294      37.558  19.159 -19.961  1.00  0.00           C  
ATOM   4762  C   ALA A 294      38.474  20.146 -19.268  1.00  0.00           C  
ATOM   4763  O   ALA A 294      38.087  21.295 -19.044  1.00  0.00           O  
ATOM   4764  CB  ALA A 294      36.850  18.271 -18.948  1.00  0.00           C  
ATOM   4765  H   ALA A 294      38.453  17.372 -20.745  1.00  0.00           H  
ATOM   4766  HA  ALA A 294      36.800  19.711 -20.518  1.00  0.00           H  
ATOM   4767 1HB  ALA A 294      36.294  18.893 -18.246  1.00  0.00           H  
ATOM   4768 2HB  ALA A 294      36.161  17.605 -19.467  1.00  0.00           H  
ATOM   4769 3HB  ALA A 294      37.586  17.681 -18.405  1.00  0.00           H  
ATOM   4770  N   VAL A 295      39.684  19.700 -18.939  1.00  0.00           N  
ATOM   4771  CA  VAL A 295      40.703  20.574 -18.380  1.00  0.00           C  
ATOM   4772  C   VAL A 295      41.057  21.643 -19.406  1.00  0.00           C  
ATOM   4773  O   VAL A 295      41.261  22.799 -19.041  1.00  0.00           O  
ATOM   4774  CB  VAL A 295      41.973  19.801 -17.978  1.00  0.00           C  
ATOM   4775  CG1 VAL A 295      43.090  20.766 -17.610  1.00  0.00           C  
ATOM   4776  CG2 VAL A 295      41.680  18.862 -16.817  1.00  0.00           C  
ATOM   4777  H   VAL A 295      39.897  18.724 -19.081  1.00  0.00           H  
ATOM   4778  HA  VAL A 295      40.333  21.105 -17.502  1.00  0.00           H  
ATOM   4779  HB  VAL A 295      42.290  19.180 -18.816  1.00  0.00           H  
ATOM   4780 1HG1 VAL A 295      43.980  20.202 -17.329  1.00  0.00           H  
ATOM   4781 2HG1 VAL A 295      43.319  21.400 -18.467  1.00  0.00           H  
ATOM   4782 3HG1 VAL A 295      42.775  21.387 -16.772  1.00  0.00           H  
ATOM   4783 1HG2 VAL A 295      42.586  18.323 -16.547  1.00  0.00           H  
ATOM   4784 2HG2 VAL A 295      41.330  19.440 -15.961  1.00  0.00           H  
ATOM   4785 3HG2 VAL A 295      40.909  18.149 -17.113  1.00  0.00           H  
ATOM   4786  N   PHE A 296      41.139  21.252 -20.679  1.00  0.00           N  
ATOM   4787  CA  PHE A 296      41.463  22.198 -21.735  1.00  0.00           C  
ATOM   4788  C   PHE A 296      40.332  23.174 -21.816  1.00  0.00           C  
ATOM   4789  O   PHE A 296      40.550  24.339 -22.076  1.00  0.00           O  
ATOM   4790  CB  PHE A 296      41.678  21.500 -23.080  1.00  0.00           C  
ATOM   4791  CG  PHE A 296      42.873  20.591 -23.107  1.00  0.00           C  
ATOM   4792  CD1 PHE A 296      43.816  20.632 -22.091  1.00  0.00           C  
ATOM   4793  CD2 PHE A 296      43.058  19.694 -24.148  1.00  0.00           C  
ATOM   4794  CE1 PHE A 296      44.917  19.796 -22.116  1.00  0.00           C  
ATOM   4795  CE2 PHE A 296      44.155  18.857 -24.174  1.00  0.00           C  
ATOM   4796  CZ  PHE A 296      45.087  18.908 -23.156  1.00  0.00           C  
ATOM   4797  H   PHE A 296      40.975  20.285 -20.918  1.00  0.00           H  
ATOM   4798  HA  PHE A 296      42.381  22.732 -21.485  1.00  0.00           H  
ATOM   4799 1HB  PHE A 296      40.813  20.885 -23.325  1.00  0.00           H  
ATOM   4800 2HB  PHE A 296      41.832  22.240 -23.864  1.00  0.00           H  
ATOM   4801  HD1 PHE A 296      43.682  21.332 -21.267  1.00  0.00           H  
ATOM   4802  HD2 PHE A 296      42.323  19.654 -24.953  1.00  0.00           H  
ATOM   4803  HE1 PHE A 296      45.651  19.837 -21.311  1.00  0.00           H  
ATOM   4804  HE2 PHE A 296      44.288  18.156 -24.999  1.00  0.00           H  
ATOM   4805  HZ  PHE A 296      45.954  18.250 -23.176  1.00  0.00           H  
ATOM   4806  N   ARG A 297      39.114  22.701 -21.584  1.00  0.00           N  
ATOM   4807  CA  ARG A 297      37.949  23.572 -21.624  1.00  0.00           C  
ATOM   4808  C   ARG A 297      38.078  24.634 -20.554  1.00  0.00           C  
ATOM   4809  O   ARG A 297      37.848  25.799 -20.830  1.00  0.00           O  
ATOM   4810  CB  ARG A 297      36.637  22.810 -21.509  1.00  0.00           C  
ATOM   4811  CG  ARG A 297      36.237  22.035 -22.754  1.00  0.00           C  
ATOM   4812  CD  ARG A 297      34.952  21.299 -22.630  1.00  0.00           C  
ATOM   4813  NE  ARG A 297      34.681  20.373 -23.717  1.00  0.00           N  
ATOM   4814  CZ  ARG A 297      33.657  19.497 -23.739  1.00  0.00           C  
ATOM   4815  NH1 ARG A 297      32.830  19.397 -22.723  1.00  0.00           N  
ATOM   4816  NH2 ARG A 297      33.521  18.722 -24.801  1.00  0.00           N  
ATOM   4817  H   ARG A 297      38.989  21.721 -21.377  1.00  0.00           H  
ATOM   4818  HA  ARG A 297      37.898  24.077 -22.588  1.00  0.00           H  
ATOM   4819 1HB  ARG A 297      36.744  22.119 -20.674  1.00  0.00           H  
ATOM   4820 2HB  ARG A 297      35.863  23.542 -21.277  1.00  0.00           H  
ATOM   4821 1HG  ARG A 297      36.143  22.736 -23.584  1.00  0.00           H  
ATOM   4822 2HG  ARG A 297      37.019  21.310 -22.977  1.00  0.00           H  
ATOM   4823 1HD  ARG A 297      34.962  20.722 -21.705  1.00  0.00           H  
ATOM   4824 2HD  ARG A 297      34.133  22.017 -22.602  1.00  0.00           H  
ATOM   4825  HE  ARG A 297      35.180  20.235 -24.586  1.00  0.00           H  
ATOM   4826 1HH1 ARG A 297      32.958  19.984 -21.910  1.00  0.00           H  
ATOM   4827 2HH1 ARG A 297      32.070  18.734 -22.759  1.00  0.00           H  
ATOM   4828 1HH2 ARG A 297      34.177  18.799 -25.567  1.00  0.00           H  
ATOM   4829 2HH2 ARG A 297      32.764  18.056 -24.843  1.00  0.00           H  
ATOM   4830  N   LEU A 298      38.451  24.231 -19.340  1.00  0.00           N  
ATOM   4831  CA  LEU A 298      38.750  25.166 -18.254  1.00  0.00           C  
ATOM   4832  C   LEU A 298      39.758  26.207 -18.714  1.00  0.00           C  
ATOM   4833  O   LEU A 298      39.517  27.392 -18.537  1.00  0.00           O  
ATOM   4834  CB  LEU A 298      39.278  24.413 -17.027  1.00  0.00           C  
ATOM   4835  CG  LEU A 298      39.713  25.301 -15.853  1.00  0.00           C  
ATOM   4836  CD1 LEU A 298      38.526  26.103 -15.338  1.00  0.00           C  
ATOM   4837  CD2 LEU A 298      40.299  24.434 -14.749  1.00  0.00           C  
ATOM   4838  H   LEU A 298      38.526  23.239 -19.170  1.00  0.00           H  
ATOM   4839  HA  LEU A 298      37.843  25.701 -17.973  1.00  0.00           H  
ATOM   4840 1HB  LEU A 298      38.381  23.855 -16.761  1.00  0.00           H  
ATOM   4841 2HB  LEU A 298      40.074  23.716 -17.291  1.00  0.00           H  
ATOM   4842  HG  LEU A 298      40.505  25.956 -16.219  1.00  0.00           H  
ATOM   4843 1HD1 LEU A 298      38.844  26.731 -14.505  1.00  0.00           H  
ATOM   4844 2HD1 LEU A 298      38.137  26.733 -16.138  1.00  0.00           H  
ATOM   4845 3HD1 LEU A 298      37.746  25.421 -15.000  1.00  0.00           H  
ATOM   4846 1HD2 LEU A 298      40.609  25.067 -13.917  1.00  0.00           H  
ATOM   4847 2HD2 LEU A 298      39.547  23.723 -14.405  1.00  0.00           H  
ATOM   4848 3HD2 LEU A 298      41.164  23.892 -15.131  1.00  0.00           H  
ATOM   4849  N   LEU A 299      40.878  25.764 -19.292  1.00  0.00           N  
ATOM   4850  CA  LEU A 299      41.915  26.680 -19.773  1.00  0.00           C  
ATOM   4851  C   LEU A 299      41.358  27.639 -20.807  1.00  0.00           C  
ATOM   4852  O   LEU A 299      41.774  28.793 -20.812  1.00  0.00           O  
ATOM   4853  CB  LEU A 299      43.094  25.894 -20.361  1.00  0.00           C  
ATOM   4854  CG  LEU A 299      43.892  25.060 -19.350  1.00  0.00           C  
ATOM   4855  CD1 LEU A 299      44.894  24.176 -20.079  1.00  0.00           C  
ATOM   4856  CD2 LEU A 299      44.599  25.986 -18.372  1.00  0.00           C  
ATOM   4857  H   LEU A 299      41.011  24.770 -19.402  1.00  0.00           H  
ATOM   4858  HA  LEU A 299      42.277  27.288 -18.946  1.00  0.00           H  
ATOM   4859 1HB  LEU A 299      42.550  25.239 -21.040  1.00  0.00           H  
ATOM   4860 2HB  LEU A 299      43.761  26.536 -20.935  1.00  0.00           H  
ATOM   4861  HG  LEU A 299      43.174  24.464 -18.785  1.00  0.00           H  
ATOM   4862 1HD1 LEU A 299      45.456  23.587 -19.353  1.00  0.00           H  
ATOM   4863 2HD1 LEU A 299      44.364  23.506 -20.756  1.00  0.00           H  
ATOM   4864 3HD1 LEU A 299      45.582  24.800 -20.649  1.00  0.00           H  
ATOM   4865 1HD2 LEU A 299      45.165  25.392 -17.655  1.00  0.00           H  
ATOM   4866 2HD2 LEU A 299      45.279  26.641 -18.918  1.00  0.00           H  
ATOM   4867 3HD2 LEU A 299      43.861  26.589 -17.843  1.00  0.00           H  
ATOM   4868  N   GLY A 300      40.440  27.178 -21.666  1.00  0.00           N  
ATOM   4869  CA  GLY A 300      39.870  28.019 -22.727  1.00  0.00           C  
ATOM   4870  C   GLY A 300      38.540  28.569 -22.298  1.00  0.00           C  
ATOM   4871  O   GLY A 300      37.880  29.241 -23.078  1.00  0.00           O  
ATOM   4872  H   GLY A 300      40.134  26.220 -21.579  1.00  0.00           H  
ATOM   4873 1HA  GLY A 300      40.553  28.843 -22.936  1.00  0.00           H  
ATOM   4874 2HA  GLY A 300      39.741  27.419 -23.627  1.00  0.00           H  
ATOM   4875  N   PHE A 301      38.163  28.253 -21.058  1.00  0.00           N  
ATOM   4876  CA  PHE A 301      36.925  28.696 -20.412  1.00  0.00           C  
ATOM   4877  C   PHE A 301      35.713  28.112 -21.111  1.00  0.00           C  
ATOM   4878  O   PHE A 301      35.017  27.300 -20.515  1.00  0.00           O  
ATOM   4879  CB  PHE A 301      36.836  30.223 -20.399  1.00  0.00           C  
ATOM   4880  CG  PHE A 301      37.804  30.878 -19.456  1.00  0.00           C  
ATOM   4881  CD1 PHE A 301      39.132  31.056 -19.813  1.00  0.00           C  
ATOM   4882  CD2 PHE A 301      37.388  31.319 -18.208  1.00  0.00           C  
ATOM   4883  CE1 PHE A 301      40.023  31.659 -18.946  1.00  0.00           C  
ATOM   4884  CE2 PHE A 301      38.276  31.923 -17.339  1.00  0.00           C  
ATOM   4885  CZ  PHE A 301      39.595  32.092 -17.709  1.00  0.00           C  
ATOM   4886  H   PHE A 301      38.800  27.658 -20.547  1.00  0.00           H  
ATOM   4887  HA  PHE A 301      36.898  28.340 -19.381  1.00  0.00           H  
ATOM   4888 1HB  PHE A 301      37.051  30.620 -21.391  1.00  0.00           H  
ATOM   4889 2HB  PHE A 301      35.839  30.538 -20.092  1.00  0.00           H  
ATOM   4890  HD1 PHE A 301      39.469  30.714 -20.792  1.00  0.00           H  
ATOM   4891  HD2 PHE A 301      36.346  31.184 -17.916  1.00  0.00           H  
ATOM   4892  HE1 PHE A 301      41.063  31.792 -19.240  1.00  0.00           H  
ATOM   4893  HE2 PHE A 301      37.937  32.265 -16.362  1.00  0.00           H  
ATOM   4894  HZ  PHE A 301      40.297  32.567 -17.024  1.00  0.00           H  
ATOM   4895  N   GLY A 302      77.282 -99.685 -10.078  1.00  0.00           N  
ATOM   4896  CA  GLY A 302      78.728 -99.868 -10.031  1.00  0.00           C  
ATOM   4897  C   GLY A 302      79.457 -98.600 -10.458  1.00  0.00           C  
ATOM   4898  O   GLY A 302      80.646 -98.435 -10.185  1.00  0.00           O  
ATOM   4899  H   GLY A 302      76.814 -99.259  -9.290  1.00  0.00           H  
ATOM   4900 1HA  GLY A 302      79.022-100.121  -9.012  1.00  0.00           H  
ATOM   4901 2HA  GLY A 302      79.005-100.680 -10.701  1.00  0.00           H  
ATOM   4902  N   SER A 303      78.737 -97.708 -11.129  1.00  0.00           N  
ATOM   4903  CA  SER A 303      79.317 -96.455 -11.600  1.00  0.00           C  
ATOM   4904  C   SER A 303      79.512 -95.472 -10.453  1.00  0.00           C  
ATOM   4905  O   SER A 303      78.780 -95.505  -9.464  1.00  0.00           O  
ATOM   4906  CB  SER A 303      78.440 -95.846 -12.675  1.00  0.00           C  
ATOM   4907  OG  SER A 303      78.785 -94.515 -12.947  1.00  0.00           O  
ATOM   4908  H   SER A 303      77.765 -97.901 -11.317  1.00  0.00           H  
ATOM   4909  HA  SER A 303      80.257 -96.588 -12.138  1.00  0.00           H  
ATOM   4910 1HB  SER A 303      78.546 -96.433 -13.586  1.00  0.00           H  
ATOM   4911 2HB  SER A 303      77.403 -95.881 -12.341  1.00  0.00           H  
ATOM   4912  HG  SER A 303      78.679 -94.343 -13.885  1.00  0.00           H  
ATOM   4913  N   SER A 304      80.503 -94.598 -10.592  1.00  0.00           N  
ATOM   4914  CA  SER A 304      80.742 -93.550  -9.607  1.00  0.00           C  
ATOM   4915  C   SER A 304      79.596 -92.548  -9.577  1.00  0.00           C  
ATOM   4916  O   SER A 304      79.487 -91.741  -8.654  1.00  0.00           O  
ATOM   4917  CB  SER A 304      82.053 -92.845  -9.903  1.00  0.00           C  
ATOM   4918  OG  SER A 304      82.001 -92.121 -11.102  1.00  0.00           O  
ATOM   4919  H   SER A 304      81.105 -94.661 -11.400  1.00  0.00           H  
ATOM   4920  HA  SER A 304      80.926 -93.933  -8.602  1.00  0.00           H  
ATOM   4921 1HB  SER A 304      82.272 -92.160  -9.085  1.00  0.00           H  
ATOM   4922 2HB  SER A 304      82.843 -93.591  -9.973  1.00  0.00           H  
ATOM   4923  HG  SER A 304      82.847 -91.692 -11.253  1.00  0.00           H  
ATOM   4924  N   PHE A 305      78.741 -92.604 -10.594  1.00  0.00           N  
ATOM   4925  CA  PHE A 305      77.602 -91.700 -10.688  1.00  0.00           C  
ATOM   4926  C   PHE A 305      76.354 -92.321 -10.074  1.00  0.00           C  
ATOM   4927  O   PHE A 305      75.261 -91.760 -10.163  1.00  0.00           O  
ATOM   4928  CB  PHE A 305      77.339 -91.322 -12.146  1.00  0.00           C  
ATOM   4929  CG  PHE A 305      78.476 -90.586 -12.797  1.00  0.00           C  
ATOM   4930  CD1 PHE A 305      79.326 -91.235 -13.680  1.00  0.00           C  
ATOM   4931  CD2 PHE A 305      78.697 -89.245 -12.527  1.00  0.00           C  
ATOM   4932  CE1 PHE A 305      80.372 -90.558 -14.278  1.00  0.00           C  
ATOM   4933  CE2 PHE A 305      79.742 -88.565 -13.124  1.00  0.00           C  
ATOM   4934  CZ  PHE A 305      80.580 -89.224 -14.001  1.00  0.00           C  
ATOM   4935  H   PHE A 305      78.885 -93.292 -11.320  1.00  0.00           H  
ATOM   4936  HA  PHE A 305      77.805 -90.789 -10.124  1.00  0.00           H  
ATOM   4937 1HB  PHE A 305      77.167 -92.218 -12.742  1.00  0.00           H  
ATOM   4938 2HB  PHE A 305      76.468 -90.671 -12.214  1.00  0.00           H
[truncated: 32,322 more chars]
