# Supplementary material for: Integrating Solid-State NMR and Computational Modeling to Investigate the Structure and Dynamics of Membrane-Associated Ghrelin
Source: PLoS One. 2015 Mar 24;10(3):e0122444. doi: 10.1371/journal.pone.0122444 (PMC4372444; doi:10.1371/journal.pone.0122444)
Supplement: S2 File — (TGZ) [file pone.0122444.s008.tgz › ghrelin/folding_input/lips_3.4.command]

/sb/meiler/rosetta/rosetta-3.4/rosetta_source/src/apps/public/membrane_abinitio/run_lips.pl GHSR1.fasta GHSR1.span /sb/meiler/Linux2/x86/blast/blast-2.2.18/bin/blastpgp /sb/meiler/scripts/sequence_analysis/db/nr /sb/meiler/rosetta/rosetta-3.4/rosetta_source/src/apps/public/membrane_abinitio/alignblast.pl
