# Supplementary material for: Integrating Solid-State NMR and Computational Modeling to Investigate the Structure and Dynamics of Membrane-Associated Ghrelin
Source: PLoS One. 2015 Mar 24;10(3):e0122444. doi: 10.1371/journal.pone.0122444 (PMC4372444; doi:10.1371/journal.pone.0122444)
Supplement: S2 File — (TGZ) [file pone.0122444.s008.tgz › ghrelin/folding_input/score_membrane_s4.wts_patch]

pair = 0.0
Mpair = 1.0
env = 0.0
Menv = 2.019
cbeta = 0.0
Mcbeta = 2.5
Menv_non_helix = 2.019
Menv_termini = 2.019
Menv_tm_proj = 2.019
Mlipo = 1.0
