# Supplementary material for: Integrating Solid-State NMR and Computational Modeling to Investigate the Structure and Dynamics of Membrane-Associated Ghrelin
Source: PLoS One. 2015 Mar 24;10(3):e0122444. doi: 10.1371/journal.pone.0122444 (PMC4372444; doi:10.1371/journal.pone.0122444)
Supplement: S2 File — (TGZ) [file pone.0122444.s008.tgz › ghrelin/folding_input/GHSRg.span]

TM region consensus for Homo sapiens GHSR1 with ghrelin
7 329
antiparallel
n2c
   4    27     4    27
  41    61    41    61
  81   101    81   101
 123   142   123   142
 173   194   173   194
 224   243   224   243
 265   286   265   286
