# Supplementary material for: Integrating Solid-State NMR and Computational Modeling to Investigate the Structure and Dynamics of Membrane-Associated Ghrelin
Source: PLoS One. 2015 Mar 24;10(3):e0122444. doi: 10.1371/journal.pone.0122444 (PMC4372444; doi:10.1371/journal.pone.0122444)
Supplement: S2 File — (TGZ) [file pone.0122444.s008.tgz › ghrelin/folding_input/receptor/GHSR1.psipred_horiz]

# PSIPRED HFORMAT (PSIPRED V2.6 by David Jones)

Conf: 977651999999999997772573772346777437589999999999999999964699
Pred: CCEEEHHHHHHHHHHHHHHHHHHHEEEEEEECCCCCCHHHHHHHHHHHHHHHHHHHHHHH
  AA: APLLAGVTATCVALFVVGIAGNLLTMLVVSRFRELRTTTNLYLSSMAFSDLLIFLCMPLD
              10        20        30        40        50        60


Conf: 999972499762769999999999999999999999999873425664010353414036
Pred: HHHHHCCCCCCHHHHHHHHHHHHHHHHHHHHHHHHHHHHHHHHEEEEECCCCCCCCCHHH
  AA: LVRLWQYRPWNFGDLLCKLFQFVSESCTYATVLTITALSVERYFAICFPLRAKVVVTKGR
              70        80        90       100       110       120


Conf: 754459999999999735986777899568641684365788523588999999999999
Pred: HHHHHHHHHHHHHHHHHHHHHEEEEEEECCCCEEEECCCCCCCCHHHHHHHHHHHHHHHH
  AA: VKLVIFVIWAVAFCSAGPIFVLVGVEHENGTDPWDTNECRPTEFAVRSGLLTVMVWVSSI
             130       140       150       160       170       180


Conf: 999999999999999999998513766641056776624404788752568999981279
Pred: HHHHHHHHHHHHHHHHHHHHHHCCCCCCCCCHHHHHHHCCCEEEEEEHHHHHHHHHCCHH
  AA: FFFLPVFCLTVLYSLIGRKLWRRRRGDAVVGASLRDQNHKQTVKMLAVVVFAFILCWLPF
             190       200       210       220       230       240


Conf: 999999998025799419999999999999999999868699999928999999999739
Pred: HHHHHHHHHHCCCCCCHHHHHHHHHHHHHHHHHHHHHHHHHHHHHHHCHHHHHHHHHHCC
  AA: HVGRYLFSKSFEPGSLEIAQISQYCNLVSFVLFYLSAAINPILYNIMSKKYRVAVFRLLG
             250       260       270       280       290       300


Conf: 9
Pred: C
  AA: F
      
