# Supplementary material for: Integrating Solid-State NMR and Computational Modeling to Investigate the Structure and Dynamics of Membrane-Associated Ghrelin
Source: PLoS One. 2015 Mar 24;10(3):e0122444. doi: 10.1371/journal.pone.0122444 (PMC4372444; doi:10.1371/journal.pone.0122444)
Supplement: S2 File — (TGZ) [file pone.0122444.s008.tgz › ghrelin/folding_input/receptor/GHSR1.ascii]

Last position-specific scoring matrix computed, weighted observed percentages rounded down, information per position, and relative weight of gapless real matches to pseudocounts
           A  R  N  D  C  Q  E  G  H  I  L  K  M  F  P  S  T  W  Y  V   A   R   N   D   C   Q   E   G   H   I   L   K   M   F   P   S   T   W   Y   V
    1 A    5 -3 -2 -2 -2 -2 -2  0 -3 -3 -3 -2 -2 -4 -2  4 -1 -4 -3 -2   63   0   0   0   0   0   0   4   0   0   0   0   0   0   0  33   0   0   0   0  0.70 0.39
    2 P   -3 -1 -3  0 -5  0 -1 -4 -4 -5 -5 -2 -4 -6  8 -1 -3 -6 -5 -4    0   5   0   6   0   4   3   0   0   0   0   0   0   0  78   4   0   0   0   0  1.85 0.62
    3 L    0 -5 -5 -5 -4 -4 -2 -5 -5  3  4 -5 -1  3 -5 -4 -1 -4 -1  2    8   0   0   0   0   0   3   0   0  14  45   0   0  13   0   0   3   0   2  13  0.63 0.85
    4 L   -3  4 -4 -4 -4 -1 -1 -5 -3 -2  3 -3 -2  3 -5  0 -3 -3  3  0    0  21   0   0   0   2   5   0   0   0  33   0   0  14   0   8   0   0   9   7  0.50 0.86
    5 A    0 -4 -1 -5  1 -4 -4 -5  2  3 -1 -4  1 -1 -4  1  2 -5  0  4    6   0   3   0   3   0   0   0   5  19   4   0   2   2   0  11  12   0   3  30  0.46 0.93
    6 G    3 -1 -4 -4 -4 -3 -4  2 -4  2 -1 -2 -3 -1  4 -1 -2 -2  0  0   22   4   0   0   0   1   0  16   0  12   7   3   0   2  19   3   1   0   4   7  0.39 0.95
    7 V   -4 -5 -6 -6 -4 -5 -6 -6 -6  5  4 -5  0 -2 -5 -3  0 -5 -4  4    0   0   0   0   0   0   0   0   0  29  33   0   1   1   0   1   5   0   0  30  0.93 1.11
    8 T   -1 -4 -4 -4  3 -4 -4 -5 -4  0 -1 -4 -1 -4  5  1  5 -5  1 -1    3   0   0   0   6   0   0   0   0   6   6   0   1   0  24   9  36   0   6   2  0.76 1.13
    9 A    2 -5 -5 -6 -2 -5 -5 -5 -6  3  1 -5  0 -1  0 -3 -1 -5 -4  5   19   0   0   0   1   0   0   0   0  18  13   0   1   3   4   1   3   0   0  37  0.68 1.20
   10 T    1 -5 -5 -6 -1 -5 -5 -4 -5  2  2 -5  0  1 -5 -2  2 -5 -3  4   13   0   0   0   1   0   0   1   0  11  20   0   2   5   0   3  14   0   0  30  0.58 1.23
   11 C   -4 -5 -4 -6  5 -4 -5 -4  1 -3 -3 -5 -4  3 -6 -1 -2 -1  9 -4    0   0   0   0  12   0   0   1   2   1   1   0   0   8   0   6   2   0  65   0  1.65 1.25
   12 V    0 -5 -4 -5  5 -4 -4  0 -5  1  1 -4 -1 -1 -4  4  1 -2 -3  1    7   0   0   0  13   0   0   8   0   7  14   0   1   3   1  28  10   0   1   9  0.48 1.27
   13 A    2 -5 -5 -6  0 -5 -5 -4 -4  2  4 -5 -1  1 -5 -2  0 -5 -4  3   18   0   0   0   2   0   0   1   0   9  36   0   1   7   0   3   6   0   0  17  0.57 1.27
   14 L   -2 -5 -4 -3 -2 -5 -4 -3 -6  5  2 -5  2  0 -4 -4 -2 -5 -4  4    3   0   1   1   1   0   1   3   0  37  13   0   4   3   1   0   2   0   0  30  0.81 1.25
   15 F   -4 -6 -6 -5  6 -6 -6 -3 -5  0  0 -6  1  8 -6 -4 -2  0 -1  0    1   0   0   1  17   0   0   2   0   4   7   0   4  55   0   1   2   1   0   6  1.31 1.26
   16 V    1 -5 -5 -6 -1 -5 -5 -5 -5  3  3 -5  0  2 -5 -3 -1 -5 -3  4   13   0   0   0   1   0   0   0   0  17  25   0   1   7   0   1   4   0   0  29  0.67 1.26
   17 V   -1 -5 -6 -6 -2 -5 -6 -5 -6  2  4 -5  0  2 -3 -3  0 -5 -4  5    4   0   0   0   1   0   0   0   0   9  33   0   1   7   1   1   6   0   0  36  0.77 1.28
   18 G   -1 -5 -3 -2 -2 -4 -5  7 -5 -6 -6 -4 -4 -6 -5  1 -1 -6 -6 -6    4   0   0   2   1   0   0  76   0   0   0   0   0   0   0  12   4   0   0   0  1.53 1.29
   19 I   -1 -5 -6 -6  0 -5 -6 -5 -6  4  4 -5  1  0 -6 -3  1 -5 -4  3    5   0   0   0   2   0   0   1   0  20  37   0   2   3   0   1   8   0   0  20  0.75 1.31
   20 A    0 -5 -4 -6  1 -5 -5 -4 -6  2  2 -5  0  1  2 -3  1 -2 -4  4    7   0   1   0   3   0   0   1   0  12  20   0   2   5   9   1  10   1   0  27  0.52 1.31
   21 G   -1 -5 -3 -4 -5 -2 -4  7 -5 -6 -2 -4 -5 -6 -5 -2 -2 -6 -6 -6    5   0   0   0   0   2   1  84   0   0   5   0   0   0   0   2   2   0   0   0  1.69 1.31
   22 N   -5 -3  9 -1 -6 -3 -3 -3 -2 -7 -7 -3 -5 -6 -5 -2 -3 -7 -5 -6    0   0 100   0   0   0   0   0   0   0   0   0   0   0   0   0   0   0   0   0  2.36 1.33
   23 L    1 -5 -4 -5  3 -4 -5  1 -5  1  2 -4 -1 -2 -5  3  2 -5 -2  1    9   0   0   0   6   0   0  12   0   9  19   0   1   1   0  24  11   0   2   8  0.42 1.34
   24 L    0 -4 -6 -6  1 -5 -6 -4 -6  0  5 -5  3  1 -6 -3  1 -5 -3  0    8   1   0   0   3   0   0   1   0   4  55   0   6   6   0   1   9   0   0   6  0.78 1.35
   25 T    0 -5 -5 -6 -4 -5 -5 -5 -6  0  1 -5 -2 -4 -5 -1  3 -6 -4  6    7   0   0   0   0   0   0   1   0   2  10   0   0   0   0   4  16   0   0  60  1.01 1.36
   26 M   -1 -6 -6 -7  6 -5 -6 -6 -6  5  4 -6  3 -2 -6 -5 -3 -5 -4  2    4   0   0   0  16   0   0   0   0  29  31   0   7   1   0   0   1   0   0  11  1.00 1.37
   27 L    0  0 -5 -5  2 -4 -5 -5  1  1  1 -3  0  3 -6 -2 -1  6  5  1    8   5   0   0   4   0   0   0   3   8  14   2   2  10   0   3   4  10  18  10  0.54 1.36
   28 V   -1 -4 -5 -6 -3 -2 -5 -5 -6  4 -1 -4 -1 -2 -5 -1  1 -6 -3  6    4   1   0   0   0   2   0   0   0  18   5   1   1   2   0   5   9   0   1  53  0.89 1.35
   29 V   -4 -6 -5 -6 -3 -5 -6 -5 -6  5  2 -6  0  3 -6 -3 -3 -5 -1  4    0   0   1   0   0   0   0   1   0  35  19   0   1  12   0   3   1   0   2  25  0.90 1.35
   30 S    2 -4 -5 -5  4 -3 -3 -4 -1  1  2 -3  0  0 -5  1  0  3  3  0   15   1   0   0   8   1   2   1   2   8  21   2   2   4   0   9   6   4  10   6  0.36 1.37
   31 R   -3  6 -3 -5  2  0 -3 -3  0 -5 -1  3 -3  0 -4 -1 -1 -3  0 -4    1  40   1   0   5   3   0   2   2   0   7  19   0   5   0   5   4   0   3   1  0.74 1.38
   32 F   -2  0  4 -2 -3  1 -4 -3  4 -5 -4  0 -3  4 -3  1 -1 -2  4 -4    3   4  20   2   1   7   0   2  10   0   1   5   0  15   2   9   4   0  15   1  0.57 1.38
   33 R   -2  5 -1 -4 -6  0 -1 -3  0 -3 -3  5 -1 -5  1 -1 -1 -2 -5 -4    3  27   2   0   0   3   3   2   3   2   2  35   2   0   7   5   3   1   0   1  0.72 1.38
   34 E    0  4 -1  0  2  1  0 -2 -2 -5 -5  4  1 -2 -4  1 -1 -2 -5 -4    7  18   2   6   5   6   5   3   1   0   0  24   4   2   0  12   4   1   0   1  0.45 1.37
   35 L   -1  0 -3 -5 -5 -2 -4 -4 -5 -2  2  1  9 -3 -1 -1 -2 -5 -4 -1    5   4   1   0   0   1   1   1   0   1  20   8  45   0   3   6   2   0   0   3  0.96 1.35
   36 R   -3  6 -2 -4 -3  2 -1 -4  5 -4 -1  3 -2 -5 -5 -3 -4  1 -4 -5    1  44   1   0   1   9   3   1  13   1   6  18   1   0   0   0   0   2   0   0  1.00 1.36
   37 T   -3 -1  4 -3 -2 -3 -3 -3 -4 -5 -5 -2 -4 -6 -4  3  6 -6 -5 -4    0   3  20   0   1   0   0   1   0   0   0   2   0   0   0  22  51   0   0   0  1.11 1.36
   38 T    1 -2 -3 -4 -2 -4 -1 -1 -4  0 -2 -3  0 -5  2  0  3 -6 -5  4   10   2   1   0   1   0   4   4   0   5   3   2   3   0  10   7  18   0   0  30  0.44 1.37
   39 T    1 -3  0 -4 -4 -4 -4 -3 -5 -2 -2 -4 -1 -4  2 -1  7 -6 -5 -1    9   1   3   0   0   0   0   1   0   2   4   0   1   0   8   3  63   0   0   4  1.03 1.36
   40 N   -2 -3  8  2 -6 -3  0 -2  1 -5 -5 -3 -4 -6 -5  0  0 -7 -4 -4    3   0  63   9   0   0   6   2   3   0   1   0   0   0   0   5   6   0   0   1  1.28 1.36
   41 L   -2 -5 -2 -6 -1 -4 -6 -6 -4  4  2 -5  2  3 -6 -4  0 -4  5  2    2   0   2   0   1   0   0   0   0  21  17   0   4  12   0   0   6   0  16  15  0.64 1.36
   42 Y   -5 -5 -6 -7 -5 -5 -6 -6  1 -3  1 -6 -2  7 -6 -5 -5  3  8 -3    0   0   0   0   0   0   0   0   3   0  13   0   1  38   0   0   0   3  40   1  1.55 1.36
   43 L   -4 -6 -6 -7 -4 -5 -6 -7 -6  5  5 -6  3  0 -6 -5 -3 -5 -4  1    0   0   0   0   0   0   0   0   0  33  49   0   6   3   0   0   1   0   0   6  1.10 1.36
   44 S    1 -5 -5 -6  2 -4 -5 -2 -5  0  3 -5  2  4 -5  0 -2 -4 -3  2   12   0   0   0   4   0   0   4   0   4  29   0   4  16   0   7   3   0   0  16  0.49 1.36
   45 S   -4 -4  8 -2 -2 -3 -3 -2  3 -6 -4 -3 -5 -6 -5  3 -3 -7 -5 -6    0   0  63   0   1   0   0   2   7   0   2   0   0   0   0  23   0   0   0   0  1.43 1.36
   46 M   -3 -5 -6 -7 -4 -5 -6 -7 -6 -1  6 -5  4 -1 -6 -5 -4 -5 -4 -2    2   0   0   0   0   0   0   0   0   1  84   0   9   1   0   0   0   0   0   0  1.43 1.36
   47 A    7 -5 -4 -5  1 -4 -4 -2 -3 -4 -3 -4 -2 -5 -4  1 -1 -6 -5 -2   80   0   0   0   3   0   0   1   0   0   2   0   1   0   0   7   3   0   0   1  1.27 1.41
   48 F   -1 -6 -6 -6  1 -5 -6 -5 -6  4  3 -6  1  2 -6 -3 -3 -5 -4  5    6   0   0   0   3   0   0   0   0  18  26   0   2   7   0   2   1   0   0  33  0.77 1.41
   49 S    5 -4 -3 -2 -2 -4 -4  0 -5 -5 -5 -4 -4 -6 -3  5  0 -6 -5 -3   49   0   0   2   0   0   0   6   0   0   0   0   0   0   0  36   5   0   0   0  1.00 1.41
   50 D   -5 -5  0  9 -7 -3 -1 -4 -4 -6 -5 -4 -6 -7 -5 -3 -4 -8 -6 -6    0   0   2  93   0   0   1   0   0   0   2   0   0   0   0   0   0   0   0   0  2.16 1.41
   51 L   -2 -5 -6 -4 -5 -5 -2 -5 -6  1  6 -5  3  2 -6 -5 -2 -5 -3 -1    3   0   0   1   0   0   4   1   0   6  64   0   6   9   0   0   2   0   0   2  0.95 1.41
   52 L   -1 -5 -4 -6  3 -3 -6 -5 -6  1  5 -5  4  2 -6 -2 -2 -3 -4  1    6   0   1   0   6   1   0   0   0   6  49   0   8   7   0   3   2   0   0   8  0.71 1.41
   53 I   -3 -6 -6 -6  0 -5 -6 -6 -1  3  2 -6  3  6 -6 -5 -2 -3  3  1    1   0   0   0   2   0   0   0   2  15  19   0   6  31   0   0   2   0   9  10  0.82 1.41
   54 F   -1 -5 -3 -6  3 -5 -5 -1 -6  1  4 -5  0  1 -6 -1  1 -5 -4  3    4   0   2   0   5   0   0   5   0   6  34   0   2   7   0   5   9   0   0  18  0.47 1.41
   55 L   -2 -6 -5 -6  3 -5 -6 -6 -6  3  5 -6  0  2 -6 -3 -3 -5 -4  2    3   0   0   0   5   0   0   0   0  13  49   0   1   8   0   2   1   0   0  12  0.79 1.41
   56 C   -1 -5 -4 -3  7 -5 -5  1 -5 -2 -1 -5 -2  3 -5  1  3 -5 -2  0    4   0   0   2  21   0   0   9   0   1   7   0   1  13   0  11  18   0   1   8  0.60 1.41
   57 M   -2 -5 -2 -6  5 -5 -5 -2 -5  1  4 -5  5  0 -4 -3 -3 -5 -4  1    3   0   3   0  10   0   0   3   0   7  39   0  13   4   1   2   1   0   0  10  0.67 1.40
   58 P   -4 -5 -5 -5 -2 -4 -4 -4 -5 -1 -2 -4 -2 -3  8 -4 -1 -3 -4  1    0   0   0   0   1   0   0   1   0   3   5   0   1   1  71   0   3   0   1  10  1.80 1.38
   59 L   -4 -5 -3 -6 -5 -2 -5 -5 -5  1  2 -5 -1  6  4 -3 -2 -4  0  1    0   0   1   0   0   2   0   1   0   9  17   0   1  30  20   1   2   0   2  10  0.76 1.40
   60 D   -3  0  0  0 -5 -1  1 -4 -1 -3  1 -3 -3  3 -2  0  2  8 -2 -3    1   5   4   6   0   2   9   1   2   1  13   1   0  12   2   6  11  17   1   2  0.47 1.38
   61 L    2 -4 -1 -5 -4  0 -3 -4 -4  4  2 -2  1  0 -4 -1  1 -2 -4  2   17   0   3   0   0   4   1   1   0  19  17   2   3   3   1   4   8   1   0  13  0.35 1.44
   62 V    2 -5 -2 -3 -5 -3 -2 -5  0  1 -1 -5 -1  1 -2 -1  1 -4  5  3   15   0   2   1   0   1   2   0   2   6   6   0   1   4   2   5   8   0  21  19  0.44 1.43
   63 R   -2  1  2  0 -5  0  1 -4  1 -1 -3  0 -3 -2 -3  0  1  0  5 -1    3   8  11   5   0   4  10   1   2   4   2   6   1   1   1   5   9   1  20   4  0.32 1.41
   64 L    0 -2  0 -1 -4 -1 -4 -4 -1  2  1 -3  2  0 -4 -1  2  0  4  0    8   2   5   4   0   3   1   1   1  11  14   2   5   3   0   5  12   1  15   5  0.26 1.38
   65 W    2 -4 -4 -4 -4 -3 -4 -4 -1  0  1 -4  2  3 -5 -1 -3  8  4  0   18   1   0   1   0   1   1   1   1   5  11   1   5  13   0   4   1  16  11   7  0.62 1.35
   66 Q    0  2  2 -3 -2  1 -2 -4  2 -1  1 -1  3 -1 -2  1  1 -5 -2  1    9  10   9   1   1   5   3   1   5   2  11   3   7   2   2   9   7   0   2  10  0.14 1.32
   67 Y   -2 -2  1  1 -5  0  1  1  4 -3  1 -2  0 -2  0 -1  0 -4  2 -2    3   2   8   7   0   4  10  12   9   1  12   2   2   1   5   4   6   0   6   4  0.16 1.30
   68 R   -3  2  1  2 -3  0 -1  0  1 -3 -3 -1 -3  2  1  0 -1  0  4 -3    1  13   6  11   1   3   3   8   3   1   2   4   1   7   7   6   4   1  15   2  0.29 1.24
   69 P   -2  0  1  1  1  1  0  0  5 -3 -4 -1 -2 -3  3  0  1 -5  0 -3    2   4   7   9   3   5   6   8  12   1   2   2   1   1  13   7   8   0   4   2  0.29 1.27
   70 W   -5 -6 -3 -7 -5 -5 -6 -3 -5 -5 -4 -6 -4  1 -7 -5 -5 13  2 -6    0   0   2   0   0   0   0   3   0   0   1   0   0   5   0   1   0  83   4   0  3.37 1.37
   71 N   -1 -2 -2 -4 -5 -3 -4 -5 -4  2  1 -2 -1 -1  6 -3  0 -1 -1  2    5   2   2   0   0   1   1   0   0  12  12   2   1   3  31   1   5   1   2  17  0.61 1.36
   72 F   -3 -6 -6 -6 -5 -5 -6 -5 -3 -3  1 -6  0  9 -6 -5 -4 -1  3 -3    2   0   0   0   0   1   0   1   1   0  13   0   2  72   0   0   0   0   6   0  1.72 1.36
   73 G   -3 -5 -3 -4 -5 -4 -4  8 -5 -6 -4 -4 -5 -6 -3 -1 -3 -6 -6 -6    0   0   0   1   0   0   1  89   0   0   2   0   0   0   2   3   1   0   0   0  1.86 1.36
   74 D    1 -1  0  4 -5 -1  2 -2  0 -3 -2  0 -3 -5  0  1  1 -4 -5 -2   10   3   5  22   0   2  13   3   2   1   4   5   0   0   5  11  10   0   0   4  0.33 1.37
   75 L    2 -5 -4 -4 -2 -4 -3  0 -2  1  1 -5 -1  5 -2  0 -1  1  0  2   15   0   1   1   1   1   2   6   1   7  12   0   1  25   2   6   4   1   3  13  0.41 1.38
   76 L   -1 -5 -6 -6 -3 -5 -6 -1 -2  1  4 -5  7  2 -4 -3 -2  0 -1  0    5   0   0   0   0   0   0   5   1   5  40   0  26   6   1   2   2   1   2   4  0.82 1.38
   77 C   -2 -7 -6 -7 12 -6 -7 -6 -6 -4 -4 -6 -5 -6 -6 -4 -4 -6 -6 -4    2   0   0   0  98   0   0   0   0   0   0   0   0   0   0   0   0   0   0   0  3.34 1.38
   78 K   -3  3 -3 -4 -4 -1 -2 -3  2 -2 -4  7 -2 -1 -3 -3 -2 -5  1 -4    1  15   0   0   0   1   1   1   4   3   1  60   1   3   1   1   2   0   6   0  1.06 1.38
   79 L    0 -6 -3 -6 -4 -5 -6 -2 -6  4  3 -5  2  4 -6 -2 -3 -3 -3  2    8   0   1   0   0   0   0   4   0  20  30   0   4  15   0   3   1   0   0  12  0.64 1.38
   80 F   -2 -1 -2 -2  1 -4 -2 -5  0  2  1 -2  1  0 -5  1  0 -3  1  4    3   4   2   2   2   0   2   0   3   9  10   3   3   5   0  11   5   0   5  30  0.34 1.38
   81 Q   -1  1  2 -4 -5  0 -3  0  2 -1 -1 -2  1 -1  2  2  2 -5  0 -2    4   7  11   0   0   5   1   7   5   3   6   2   4   3  10  16  10   0   3   3  0.23 1.38
   82 F    1 -5 -5 -6 -1 -5 -5 -1 -4 -1  0 -5  1  6 -4  0 -1  2  5 -2   12   0   0   0   2   0   0   5   0   2  10   0   3  34   1   7   3   2  17   3  0.77 1.38
   83 V    0 -5 -6 -6 -2 -4 -5 -4 -6  4  4 -5  3  2 -6 -2 -2 -3 -3  3    6   0   0   0   1   1   0   1   0  20  34   0   7   7   0   4   1   0   0  17  0.69 1.36
   84 S   -2 -2 -2  1 -5  4 -2 -4  2  1 -1 -1  1  4 -4  0 -1 -4  1 -2    3   2   2   9   0  19   1   1   4   7   5   4   4  19   1   9   4   0   4   3  0.38 1.36
   85 E   -1 -2  0 -1 -1  1  2 -1  0 -1 -2  1 -2  0 -2  0  1 -4  4 -2    6   1   4   3   2   6  14   5   2   3   4   9   1   4   2   8   8   0  16   2  0.23 1.36
   86 S    1 -5 -5 -6  3 -3 -4 -4 -2  3  2 -5  3 -1 -5 -1  3  0  0  3   10   0   0   0   6   1   1   1   1  13  18   0   7   2   0   3  16   2   3  17  0.45 1.38
   87 C   -1 -4  6 -3  3 -3 -4 -2 -4 -4 -4 -4  0 -1 -4  3  2 -6 -5 -1    5   0  38   0   7   0   0   2   0   0   1   0   2   3   1  22  14   0   0   5  0.83 1.38
   88 T   -1 -4 -5 -6  4 -1 -5 -4 -5  0  2 -5  5  3 -4 -2  2 -5 -1  3    6   1   0   0   7   3   0   1   0   5  15   0  16  10   1   2  11   0   2  19  0.53 1.38
   89 Y   -3 -5  0 -3 -3  0 -4 -1  2 -2 -1 -5 -3  5 -6 -2 -1 -2  7 -2    2   0   5   1   1   5   0   5   4   2   7   0   0  19   0   3   4   0  40   2  0.93 1.38
   90 A    4 -5 -4 -5  4 -4 -4  0 -5  1 -2 -4 -3 -4 -5  2  2 -6 -5  3   34   0   0   0   8   0   0   6   0   7   2   0   0   1   0  15  10   0   0  18  0.63 1.38
   91 T   -2 -4 -2 -3  0 -2 -3 -1  0 -5 -5 -3 -5 -6 -4  7  3 -6 -5 -5    0   0   0   0   2   1   1   5   2   0   0   0   0   0   0  72  17   0   0   0  1.28 1.38
   92 V   -1 -6 -5 -6  2 -5 -3 -5 -6  6 -2 -5  1 -2 -5 -1  0 -6 -4  5    5   0   0   0   4   0   2   1   0  38   1   0   4   1   0   6   5   0   0  33  0.90 1.38
   93 L   -3 -5 -5 -7 -1 -4 -5 -3  0  1  4 -6  0  6 -6 -4 -5  0  4 -2    2   0   0   0   1   1   0   2   2   6  41   0   1  29   0   1   0   1  11   1  0.94 1.38
   94 T   -2 -5  2 -5  0 -3 -5 -5  1 -1  1 -4 -2  5 -5  1  5 -4 -3 -2    2   0   8   0   2   1   0   0   4   2  14   0   0  22   0  11  31   0   0   2  0.66 1.38
   95 I   -3 -6 -7 -7 -4 -5 -6 -7 -6  3  6 -6  3 -3 -6 -5 -4 -5 -4  1    2   0   0   0   0   0   0   0   0  15  70   0   6   0   0   0   0   0   0   7  1.26 1.38
   96 T    1 -5 -4 -5  3 -4 -4 -2 -5 -2 -2 -4  1 -4 -5 -1  6 -6 -5  2   11   0   0   0   7   0   0   3   0   1   2   0   4   1   0   3  55   0   0  15  0.98 1.38
   97 A    5 -5 -5 -6  7 -5 -5 -3 -5  0  0 -5 -1  0 -5 -1 -2 -3 -4  2   40   0   0   0  21   0   0   1   0   4   7   0   1   4   0   4   2   0   0  15  0.87 1.38
   98 L   -4 -6 -6 -7 -4 -5 -6 -7 -1  6  3 -6  6  1 -6 -5 -3 -5 -4  1    0   0   0   0   0   0   0   0   2  45  21   0  18   6   0   0   1   0   0   8  1.13 1.38
   99 S    2 -2 -1 -4  0 -3 -3 -2 -4 -5 -5 -3 -4 -6 -4  7  1 -6 -5 -4   16   2   1   0   2   0   0   2   0   0   0   0   0   0   0  70   8   0   0   0  1.20 1.38
  100 V   -1 -5 -6 -6 -1 -3 -6 -5 -6  4  1 -5  1  1 -6 -4 -2 -5 -2  5    6   0   0   0   1   2   0   0   0  25  11   0   2   6   0   0   2   0   1  43  0.88 1.38
  101 E   -4 -4  0  7 -7  0  4 -5  2 -6 -7 -3 -6 -7 -5 -3 -3 -7 -4 -5    1   0   2  64   0   3  24   0   4   0   0   0   0   0   0   0   1   0   1   0  1.57 1.38
  102 R   -5  9 -3 -5 -7 -2 -3 -6 -3 -6 -5  0 -5 -6 -5 -4 -4 -6 -5 -6    0 100   0   0   0   0   0   0   0   0   0   0   0   0   0   0   0   0   0   0  2.33 1.38
  103 Y   -5 -5 -4 -6  0 -5 -5 -6  3 -4 -4 -5 -4  3 -6 -5 -5  3 10 -4    0   0   1   0   2   0   0   0   6   0   1   0   0   9   0   0   0   2  79   0  2.20 1.38
  104 F   -4  1 -3 -6  3 -1 -5 -6 -1  3  4 -4  1  3 -5 -4 -3  0  1  1    0   9   2   0   5   3   0   0   1  13  35   0   3  10   1   1   1   1   5  10  0.56 1.38
  105 A    6 -4 -4 -5 -1 -4 -4  0 -3 -3 -2 -3 -2 -3 -4  0 -2 -6 -3  1   70   0   0   0   1   0   0   5   0   0   3   0   1   1   0   6   2   0   1   8  1.03 1.37
  106 I   -4 -6 -6 -6 -4 -6 -6 -7 -6  7  0 -6 -1 -2 -6 -5 -2 -6 -4  5    0   0   0   0   0   0   0   0   0  57   6   0   1   1   0   0   2   0   0  33  1.39 1.37
  107 C    0 -2 -4 -6  8 -5 -6 -6 -6  1  0 -5  1 -4 -5 -2 -2 -6 -3  5    6   2   1   0  24   0   0   0   0   6   7   0   4   0   0   2   2   0   1  44  1.05 1.37
  108 F   -3 -1  0 -2 -2  0 -3 -5  9 -5 -3 -1 -4  2 -5 -1 -4  2  5 -5    2   4   3   2   1   4   0   0  45   0   2   4   0   8   0   6   0   3  15   0  1.23 1.37
  109 P    1 -4 -5 -5 -4 -4 -4 -4 -2 -5 -6 -4 -5 -5  9 -2 -1  2 -5 -4   11   1   0   0   0   0   0   0   1   0   0   0   0   0  76   2   4   3   0   1  2.03 1.37
  110 L   -3 -3 -5 -6 -4 -4 -5 -6 -3  2  4 -4  4  4 -4 -2 -1 -4 -3  2    2   1   0   0   0   0   0   0   1  11  40   1   9  14   1   3   5   0   0  11  0.71 1.50
  111 R   -1  5 -1 -3 -6  1  0 -4  3 -4 -3  4 -3 -3 -4  0 -2  3 -4 -4    5  33   2   1   0   5   5   1   7   1   3  21   1   1   1   7   3   4   0   1  0.68 1.50
  112 A    2 -1 -1 -4  1 -1 -4 -4 -2 -1 -2 -2 -1  0  0  4  1 -2  1 -2   18   3   3   0   3   3   0   1   1   4   4   2   1   4   6  32   8   1   5   2  0.40 1.53
  113 K   -3  5 -4 -5 -4  2 -2 -3  4 -3  0  4  0 -2  0 -1 -3 -1  1 -4    1  25   0   0   0   9   1   2   9   2  10  20   2   2   5   4   1   1   5   1  0.56 1.53
  114 V   -1  4  1 -2 -3  0 -2 -1  0 -2 -1  1  0 -2 -3  1  2  1 -1  0    4  21   6   2   0   4   3   6   2   3   6   7   2   2   1   9  11   2   3   6  0.20 1.48
  115 V   -2  2 -2 -3 -3 -1 -3 -4  2  1  1  1  4  0 -2  0  0  4  0  1    2  10   1   1   0   2   1   1   4   7  15   7   8   4   2   8   6   6   3   9  0.23 1.44
  116 V   -2  6 -3 -4 -2  0 -3  0 -1  0 -2  0  1 -1 -2  0 -3 -1 -2  1    4  37   1   0   1   3   1   7   2   7   4   3   4   3   2   8   1   1   1   9  0.49 1.51
  117 T   -2  3 -1 -3 -3 -2 -4 -1 -2 -3 -4  1 -3 -5 -2  2  6 -6 -4 -2    1  15   3   1   0   1   0   4   1   1   1   8   1   0   1  17  41   0   0   3  0.71 1.54
  118 K   -1  4 -3 -5 -4 -1 -3 -4 -1 -1  1  2  1 -4  3 -1 -1 -1 -2 -1    4  24   1   0   0   2   1   1   1   3  12  12   3   0  16   4   4   1   2   5  0.41 1.53
  119 G   -1  6 -2 -4 -1  0 -2  0  0 -4 -2  2 -2 -2 -4  1  0  1 -3 -3    5  34   2   0   2   3   2   6   2   1   4  11   1   2   0  10   5   2   1   1  0.47 1.52
  120 R   -1  4  1 -4  0  0 -4 -3  2 -2 -2  1 -1 -1 -5 -1 -1  3  1  0    5  24   7   0   2   3   0   2   5   2   4   9   1   2   0   5   3   3   5   7  0.26 1.50
  121 V    5 -2 -4 -4  1 -4 -4 -3 -5 -1 -2 -3 -3 -5 -4  0  2 -5 -5  2   39   2   1   1   3   0   0   1   0   3   4   1   0   0   0   5  11   0   0  14  0.42 1.52
  122 K    0  3 -3 -5  0 -1 -4 -2  2 -1 -1  3 -2 -2 -3 -2 -2  2  0  0    8  14   1   0   2   2   0   3   4   3   6  19   1   2   1   2   2   3   3   6  0.11 1.53
  123 L   -1  2 -5 -5  1 -3 -5 -3 -5  2  2  0  0 -1 -5 -3 -2  0 -2  1    6  12   0   0   2   0   0   1   0  10  16   6   2   2   0   1   2   1   1  11  0.05 1.51
  124 V    0 -3 -4 -5 -1 -4 -3 -3 -3  3 -1 -3  0 -2 -4 -3  2 -5 -1  3    7   1   1   0   1   0   2   2   1  13   4   1   3   2   0   1  13   0   3  18  0.05 1.52
  125 I   -1 -5 -1 -5  8 -5 -5 -5 -5  3  0 -5 -2 -4 -5  0 -2 -5 -5  0    4   0   3   0  26   0   0   0   0  18   7   0   1   0   0   6   2   0   0   6  0.51 1.53
  126 F    2 -5 -5 -5  2 -5 -5  0 -5  0  1 -4 -1  0 -3 -1  0 -5 -4  1   14   0   0   0   4   0   0   8   0   5  13   0   2   3   1   4   5   0   0  11 -0.01 1.52
  127 V    2 -5 -5 -5  3 -5 -5  0 -5 -1  1 -5 -2 -1 -5 -1 -1  0 -4  2   17   0   0   0   5   0   0   8   0   3  14   0   1   3   0   4   3   1   0  12  0.05 1.52
  128 I   -3 -5 -4 -5 -2 -5 -5 -2 -5  5  0 -5 -1 -4 -5 -2 -1 -5 -4  4    2   0   0   0   1   0   0   3   0  32   5   0   1   0   0   3   3   0   0  23  0.43 1.47
  129 W   -5 -5 -5 -6 -5 -4 -5 -5 -5 -4 -4 -5 -4 -1 -5 -4 -5 13 -1 -4    0   0   0   0   0   0   0   0   0   1   0   0   0   1   0   1   0  68   1   1  2.47 1.46
  130 A    0 -4 -4 -5 -3 -4 -5  0 -5  1  2 -5  1 -2 -5 -2 -1 -5 -4  2    9   0   0   0   1   0   0   8   0   8  22   0   3   2   0   3   4   0   0  13  0.07 1.48
  131 V    0 -5 -4 -5  1 -4 -5 -3 -5  1  3 -4  0  2 -5 -2 -1 -3 -3  2    8   0   0   0   3   1   0   2   0   6  24   1   2   7   0   3   4   0   1  13  0.11 1.56
  132 A    3 -4 -3 -3  1 -3 -2 -1 -4 -3 -4 -4 -4 -5 -1  4 -2 -5 -5  1   23   0   0   1   3   0   3   4   0   1   1   0   0   0   3  26   1   0   0   9  0.24 1.56
  133 F    0 -5 -5 -5  2 -4 -5 -2 -4  2  2 -5  1  2 -5 -2 -1 -5 -3  1    9   0   0   0   4   1   0   4   0  11  17   0   3   9   0   3   4   0   1   8  0.07 1.58
  134 C    1 -5 -5 -6  3 -5 -5 -2 -5  1  3 -5  0  0 -5 -2 -2 -5 -4  1   10   0   0   0   5   0   0   4   0   6  31   0   2   3   0   2   2   0   0   9  0.19 1.59
  135 S    0 -5 -5 -5  3 -1 -4 -2 -4 -1  2 -5  1  2 -4 -1 -2 -5  0 -1    8   0   0   0   7   3   1   4   0   3  22   0   4   8   0   5   2   0   3   4  0.06 1.61
  136 A    2 -4  0 -3  2 -2 -4 -2 -3 -4 -3 -4 -1 -5 -3  4  1 -6 -5 -2   16   0   4   1   4   2   0   3   0   0   2   0   1   0   1  26   8   0   0   3  0.17 1.61
  137 G    0 -5 -5 -5  0 -5 -5 -3 -5  2  3 -5 -1  1 -4  1 -1 -2 -2  1    6   0   0   0   2   0   0   2   0   9  23   0   1   5   1  10   4   1   1  10  0.07 1.61
  138 P   -3 -4 -4 -5 -5 -3 -4 -4 -3 -4 -4 -4 -5 -4  8 -3 -3 -6 -4 -4    1   1   0   0   0   1   0   1   1   1   1   0   0   1  62   2   1   0   0   1  1.37 1.59
  139 I    0 -3  1  0 -3 -1  0 -5 -1 -1 -1 -4  0  0 -3 -1  1 -5  0  0    8   1   8   5   1   3   6   0   2   4   6   0   2   5   1   4   9   0   4   7 -0.12 1.60
  140 F    1 -5 -5 -5 -1 -5 -5 -3 -4 -1  2 -5  0  4 -2 -2  0  0 -1 -2   11   0   0   0   1   0   0   2   0   3  22   0   2  17   2   3   6   1   1   3  0.16 1.59
  141 V   -3 -2 -2 -3 -5 -3 -5 -5 -3  3  1 -5  1  2 -4 -1 -1  0  1  2    2   2   2   1   0   1   0   1   1  13  14   0   3   7   1   5   4   1   4  15  0.09 1.59
  142 L   -3 -3 -2 -5 -4 -1 -3 -4  2 -1  0 -2  2  5 -4 -2 -1 -3  4 -1    2   1   2   0   0   3   1   1   5   3   7   2   4  25   1   4   4   0  11   4  0.29 1.56
  143 V    0  2 -1 -3 -3  0 -3 -2  4 -1 -1 -3  0  0 -4  1  0 -5  2  0    7  11   2   2   0   4   1   2   9   4   7   1   2   3   1   9   6   0   7   7  0.04 1.57
  144 G   -3  0  0  1 -5  1  1  1  1 -4 -3  1 -3 -2 -4  1  2 -3 -3 -2    1   4   4   8   0   6  10  11   3   1   3   8   1   2   1   9  13   0   1   2  0.11 1.57
  145 V   -1 -4 -3 -2 -3 -2 -2 -5 -1  3  1 -3  0 -1 -4 -2  3 -5 -1  3    4   0   1   2   0   2   2   0   2  13  14   1   2   2   0   2  18   0   3  20  0.29 1.57
  146 E   -1 -1 -1  0 -4  1  2 -2  0 -1 -2  0  0  0 -3  1  0 -2  1  1    4   4   3   5   0   6  14   3   2   3   3   6   2   4   1  10   6   1   5  11  0.07 1.53
  147 H   -2  0  1 -1 -3  1  1 -3  4 -1 -2 -2 -1  0  0 -1 -1  0  4  0    2   5   7   3   1   6  10   2   8   4   4   3   1   3   5   5   5   1  15   7  0.22 1.49
  148 E   -2  0 -1  2 -5  1  2 -2  1  0  0  0 -1  0 -1  0 -1  0  2 -1    3   6   3   9   0   7  12   4   3   5   8   6   1   4   3   6   4   1   7   5  0.08 1.66
  149 N   -2  0  4  1 -5  1  1  0  2 -3 -3  0 -3 -4  1  0 -1 -5  2 -2    4   5  19   8   0   6   8   9   4   1   3   5   1   1   6   5   3   0   7   3  0.27 1.64
  150 G   -2  0  2  0  1 -1  0  4  2 -2 -1 -2 -2  1 -3 -1 -2  2 -2 -2    3   6  10   5   3   2   6  25   4   3   6   3   1   6   1   5   3   2   2   3  0.25 1.65
  151 T   -3  0  1  0  0  0  0 -1  1  0  0 -1 -1  1  1  1  2 -2  0 -1    2   6   6   5   2   3   5   4   3   5   8   5   1   6   6  10  13   0   3   5  0.07 1.67
  152 D   -3  0  4  2  2  0  0  1  0 -1 -2 -2 -4 -4  0  0  1 -6 -4 -1    2   5  16  11   4   4   7   9   2   4   4   2   0   1   4   7  10   0   1   5  0.24 1.66
  153 P   -1  1  0  0  2  1  0 -1  0  1 -1 -2 -1  0  0  0  0  1  1  1    4   8   5   5   4   6   5   6   2   7   7   3   1   4   5   6   6   2   4   8  0.04 1.66
  154 W   -1 -1 -2 -2  6 -1  0 -1 -1 -1  0 -2 -1  1 -3  0  2  3  1 -1    4   4   2   2  16   2   6   5   1   4   8   2   2   5   1   7  14   4   4   5  0.30 1.66
  155 D    0 -2  0  0  4 -1 -1 -2  1  0  0 -2  1  1 -2  0  0 -2  2  0    8   3   5   5   9   3   5   3   3   5   8   2   4   7   2   7   6   1   7   8  0.13 1.68
  156 T   -3 -1  0  0  7 -2 -1 -3  2 -1 -1 -2  0  2 -1 -1  1  3  0  0    2   3   4   6  20   2   4   2   5   4   7   3   3   7   4   4   8   3   3   6  0.38 1.68
  157 N   -1  0  2  0  2 -2  0 -2  1  0 -1 -1 -1 -1  1  1  1  2  1  0    4   5   9   5   4   1   8   3   3   6   8   3   1   2   6   9   8   3   6   6  0.08 1.66
  158 E   -1 -3 -2  0  1  0  3 -1  1  0  0 -2  1  2 -2  0  0  1  0 -1    4   1   2   5   3   4  18   4   3   6   9   2   3   9   2   8   7   2   4   5  0.15 1.63
  159 C   -1 -3 -1 -1  7 -2 -1 -2  0 -1 -1 -2 -1  1  1  1  0  1 -1 -1    5   1   3   3  22   2   5   3   3   3   7   3   1   6   7  11   5   2   2   5  0.41 1.62
  160 R   -1  1 -1 -2  2 -1  0 -2  0  0 -1  0  2  2 -1 -2 -1  7  1 -1    5   7   4   2   4   3   7   3   3   6   7   6   5   8   3   4   4  11   5   4  0.23 1.62
  161 P    0 -2  0 -1  3  0  0 -1 -1 -2 -2 -2  0 -1  6  0 -1 -2  0 -1    7   2   4   3   5   4   6   5   1   3   4   2   2   3  30   6   3   1   4   4  0.46 1.61
  162 T   -1 -1  1  1  4 -2  1 -1  2 -2 -2 -1 -1  0 -1  1  2 -3 -2 -3    5   4   6   8   8   2   9   4   5   3   5   4   1   4   4  10  14   0   2   2  0.18 1.65
  163 E    0 -1  0  0  1  1  3 -3  1 -1 -3 -1 -1  0  0  0  1  6 -1  0    7   3   4   6   3   5  16   2   3   3   2   4   1   4   5   6   9   9   2   7  0.24 1.66
  164 F   -1 -2 -2 -2 -4 -1  1  0  1 -1 -1  0 -2  3  1  0 -1  3  4  0    4   3   2   3   0   3   9   6   3   4   7   5   1  10   8   6   4   3  12   6  0.17 1.60
  165 A    2 -3 -1  0 -3 -2 -1 -1  1 -2 -2 -2 -1  1  2  1  0  4  0  0   14   2   3   6   1   2   5   5   4   2   4   3   2   7  11  11   6   5   3   7  0.16 1.64
  166 V   -1  0 -1 -1  1 -1  0 -2  0  0  0  0  2 -2  0  2 -1  5 -2  0    5   5   3   4   3   3   7   3   2   6   7   5   4   2   5  14   4   7   2   8  0.11 1.61
  167 R   -2  3  0 -1 -5  2  2 -1  1 -2 -3  2 -2 -1  2  0 -1  0 -1 -3    3  15   5   3   0  10  11   4   3   3   3  10   1   3   9   8   3   1   2   2  0.25 1.62
  168 S    1  1 -1 -1 -4 -1 -1 -2  1 -1  0  0  2  0 -2  2  1  2 -1 -1   10   6   2   3   0   3   5   2   3   4   9   5   4   4   2  14   9   3   2   4  0.05 1.63
  169 G    0  0 -1 -3 -4  0 -1  1  3 -4 -1 -1 -2  0 -2 -1 -1  8  3 -2    8   5   2   1   0   4   4   9   7   1   6   4   1   4   2   4   4  16  10   2  0.39 1.64
  170 L   -1  1 -2 -4 -3  1  0 -4  1  1  1  0  0  2 -3 -2 -1  3  3  0    6   8   2   1   1   6   7   1   4   7  15   5   2   7   2   2   4   3   9   5  0.12 1.65
  171 L   -1 -1  0 -3 -4 -2 -3 -3  0  0  2  0  2  1 -3  0 -1 -1  2  1    5   3   5   2   0   2   2   2   3   6  17   7   4   6   1   6   4   1   7  11  0.08 1.66
  172 T    2 -1  1 -1  0 -2 -3  0  0 -2 -2  1 -1 -3 -1  0  1  0  1  0   16   3   7   4   2   2   1   8   2   3   4   8   1   1   3   6   9   1   4   6  0.03 1.67
  173 V   -2 -1 -2 -5 -3 -3 -4 -4 -2  0  1 -1  1  3 -5 -1  1  1  5  1    4   3   2   0   1   1   1   1   1   6  12   4   3  11   0   4   8   1  18   9  0.25 1.67
  174 M   -1  0  1 -1 -2 -1 -4 -2  0  1 -1 -3  3  1 -4  1  2  2 -2  1    5   5   6   4   1   2   1   3   2   7   5   1   7   5   1  10  11   3   2   9  0.04 1.68
  175 V   -2 -4 -3 -4  0 -2 -3 -2 -3  3  2 -3  2 -1 -5 -2  0  3  0  3    2   1   1   1   2   2   1   4   1  14  16   1   4   2   0   4   5   4   3  19  0.20 1.67
  176 W   -1 -4 -4 -4  0  0 -2 -3 -4 -2  1 -4 -1  3 -4 -1  0  6  3 -1    6   0   0   0   2   5   3   2   0   2  12   1   1  12   1   6   7  10  10   4  0.27 1.60
  177 V   -2  0 -2 -4 -1  1 -3 -4 -2  1  2  0  0 -1 -4 -1  1 -4 -3  1    3   5   2   1   1   5   2   1   1   8  21   5   2   2   1   4  10   0   1  10  0.07 1.58
  178 S   -2 -4  2 -4 -2 -3 -1 -3  2 -2  0 -4  0  4 -4  0  2 -4 -2 -1    3   0  10   1   1   1   4   2   5   2  10   1   2  18   0   7  13   0   1   4  0.19 1.62
  179 S    0 -5 -2 -5  3 -4 -5 -2 -3  2  2 -4 -2  2 -5  1  1 -5 -2  2    7   0   2   0   6   0   0   3   1   9  17   0   1   8   0   9   7   0   1  12  0.14 1.66
  180 I   -2 -5 -5 -5  0 -5 -5 -3 -5  2  3 -5  1  3 -1 -2 -1 -4 -2  2    4   0   0   0   2   0   0   2   0  10  27   0   3  11   3   3   3   0   1  13  0.28 1.68
  181 F   -2 -4 -4 -4 -1  0 -3  5 -2 -3 -1 -4 -1  2 -4 -1  0 -4  1 -3    2   1   0   1   1   4   1  35   1   2   8   0   1   9   1   4   5   0   5   2  0.33 1.71
  182 F   -5 -6 -6 -6 -6 -6 -6 -4 -2 -4 -2 -6 -2  8 -5 -5 -5 -2  6 -4    0   0   0   0   0   0   0   1   1   0   2   0   1  57   1   0   0   0  20   0  1.52 1.73
  183 F   -2 -6 -6 -6  4 -5 -6 -2 -5  1  3 -6 -1  4 -5 -4 -3 -5 -2  3    4   0   0   0   7   0   0   3   0   5  24   0   1  16   1   0   1   0   1  19  0.45 1.74
  184 L   -3 -4 -6 -6 -1 -5 -6 -3 -6  4  4 -5  1  2 -5 -4 -3 -5 -4  2    2   1   0   0   1   0   0   3   0  18  34   0   2   7   0   1   1   0   0  12  0.50 1.71
  185 P   -3 -5 -5 -5 -6 -4 -4 -5 -5 -4 -4 -4 -5 -6  9 -2 -4 -6 -6 -5    1   0   0   0   0   0   0   0   0   1   2   0   0   0  76   2   0   0   0   1  1.99 1.71
  186 V   -3 -4 -6 -6  3 -5 -6 -4 -5 -1  4 -5  3  3 -6 -3 -4 -5 -3  1    2   1   0   0   5   0   0   1   0   2  41   0   7  12   0   2   0   0   0  10  0.58 1.72
  187 F    1 -4 -5 -5  2 -5 -4 -2 -5  1  3 -5  0  1 -3 -1  1 -5 -4  1   10   1   0   0   4   0   1   4   0   8  24   0   2   6   1   5   8   0   0  10  0.17 1.72
  188 C    0 -4 -5 -6  3 -5 -5 -5 -6  4  1 -5 -2 -1 -5 -3  0 -6 -5  4    9   1   0   0   6   0   1   0   0  21  11   0   0   2   0   1   7   0   0  23  0.42 1.74
  189 L   -4 -4 -2 -6  0 -4 -6 -6 -6  5  1 -5  6 -4 -6 -3  0 -5 -2  0    0   0   3   0   2   0   0   0   0  34  10   0  19   0   0   1   6   0   1   5  0.70 1.75
  190 T    1 -5 -5 -5  5 -5 -5 -1 -4  1  1 -4  1 -3 -5  2  1 -6 -3  1   10   0   0   0  10   0   0   5   0   8  13   0   3   1   0  14   9   0   1   8  0.22 1.75
  191 V   -1 -5 -5 -6  2 -5 -6 -2 -5  1  0 -5 -2  4 -4 -1  1 -1  1  3    5   0   0   0   4   0   0   3   0   7   9   0   1  17   1   4   8   1   5  19  0.29 1.76
  192 L   -2 -4 -4 -6  9 -4 -6 -5 -3 -3  2 -5  0  2 -6  0 -1 -5 -4 -3    4   1   1   0  38   1   0   1   1   0  19   0   2   7   0   7   4   0   0   1  0.98 1.76
  193 Y   -5 -5  0 -6  1 -3 -4 -6  0 -4 -4 -4 -5  0 -6 -2 -3 -1  9 -5    0   0   5   0   3   1   0   0   1   1   0   1   0   1   0   4   1   0  68   0  1.66 1.76
  194 S    0 -4 -5 -5  4 -2 -5  0 -2  0  0 -3  0 -1 -5  2  2  0 -1  2    8   1   0   0   8   2   0   6   1   4   9   2   2   3   0  14  14   1   2  12  0.18 1.76
  195 L   -2  4 -3 -5  1 -1 -2 -3  2 -1  3  1  0  0 -5 -1 -2 -3 -4 -1    3  18   1   0   3   3   2   3   4   3  24   9   2   4   0   4   2   0   0   4  0.24 1.75
  196 I   -4 -3 -6 -6 -5 -5 -6 -6 -6  7 -1 -3  5 -4 -6 -5  0 -6 -3  3    1   1   0   0   0   0   0   0   0  48   4   2  14   0   0   0   5   0   1  14  1.03 1.74
  197 G    2 -4 -4 -5 -3 -4 -5  2 -5  1  2 -3 -2  1 -5 -1  0  2  0  2   15   1   1   0   1   0   0  13   0   8  17   2   1   5   0   4   6   3   3  12  0.21 1.72
  198 R   -2  5 -1 -3  4  0 -3 -4  1  0 -2  2 -2 -1 -4 -2 -2  0  0  1    4  32   2   1   8   3   1   1   3   5   3  10   1   2   1   2   2   1   3   8  0.46 1.73
  199 K    0  3 -3 -3 -5 -1  0 -3  3 -3 -3  3 -3 -2 -4 -1  2 -6  0  0    7  16   1   1   0   3   6   2   7   2   2  17   0   2   1   5  14   0   3   7  0.32 1.73
  200 L   -2 -3 -5 -7 -5 -3 -5 -6 -6  1  6 -4  2 -2 -6 -5 -3 -5 -3  1    4   2   0   0   0   1   0   0   0   6  66   1   4   1   0   1   1   0   1   8  1.03 1.74
  201 W   -2  3 -3 -5  3  0 -4 -3  1 -1  1  1 -1  0 -5 -3  0  8  0 -2    4  14   1   0   6   4   0   2   3   3  15   8   1   3   1   2   5  18   2   3  0.55 1.64
  202 R   -1  5  1 -2 -4  2 -1 -1 -1 -3 -3  3 -3 -3 -3  0 -1 -4 -3 -2    5  29   6   2   0   8   3   4   2   2   3  18   0   1   1   7   3   0   1   3  0.49 1.60
  203 R    0  4  0 -3 -4  2 -2 -3  1 -2 -2  2  1 -4 -1  2  0 -3 -4 -2    8  17   3   1   0   8   1   2   3   2   5  12   4   1   4  17   6   0   0   3  0.31 1.52
  204 R    0  2  1  1 -2  1 -1 -1  0 -2 -2  1  0  0  1 -1  0 -4  0  0    8  12   6   7   1   6   4   5   3   2   4   8   2   5   6   4   6   0   3   8  0.08 1.41
  205 R    1  4  0 -1 -4  1 -1  0  1 -1 -2  2 -2 -4  0  0 -1 -4 -3 -2   10  18   4   4   0   6   4   8   4   4   5  11   1   1   4   7   4   0   1   3  0.21 1.40
  206 G   -2  0  1 -1  0  2  0  0  1  1 -1  0  1 -1  2  0  0 -3 -2  0    3   6   7   4   2   8   7   7   3   7   6   5   4   3   9   6   5   0   1   6  0.07 1.40
  207 D    1  1  1  0 -2  0  0  1 -1  0 -1  0  0 -3 -1  0  0 -3 -2 -1   12   6   7   4   1   4   6  12   2   6   7   6   3   1   3   7   6   1   1   5  0.07 1.42
  208 A    0  1  0  0 -1 -1  1  0  1 -1 -1  0  2 -3  1  1  1 -4 -1 -2    6   8   5   5   1   3   8   7   4   3   7   6   5   1   7  11   7   0   2   3  0.08 1.45
  209 V    0  0  1 -2  0  1  0  0  0 -1 -1  1 -1 -3  1  1  1 -4 -2  1    9   6   6   3   2   6   6   8   3   3   7   8   2   1   6  10   7   0   1   8  0.07 1.51
  210 V    0  1  0 -1 -3  1 -1 -1  1 -1 -1  0 -1 -3  1  2  1 -4 -2  1    8   7   5   3   1   7   4   5   3   4   8   5   2   1   6  15   7   0   1   8  0.10 1.51
  211 G    1  2  2 -2 -1  0 -1  3  1 -3 -3 -1 -1 -4  0  2  0 -4 -3 -2   10  10  11   2   1   5   4  17   3   1   3   4   1   1   4  13   6   0   1   3  0.24 1.53
  212 A    2  2  0 -1 -3  3  0  0 -1 -1  0  0  1 -3 -1  0  0 -3 -3 -1   14   9   4   3   0  13   5   7   1   3   9   5   4   1   3   7   5   0   1   4  0.14 1.55
  213 S    1  2  1 -1 -4  2  0 -1  1 -3 -3  1 -2 -4 -3  3  0 -5 -2 -2   11  12   7   4   0   9   6   5   3   2   3   8   1   1   1  18   5   0   1   3  0.25 1.58
  214 L    1  3 -1  0  2  0  0 -2  2  0 -1  1 -1 -2 -2  0  0 -3 -2 -1   12  13   3   5   4   5   5   3   4   6   7   8   2   1   2   7   6   0   1   5  0.11 1.62
  215 R   -1  5  1 -1 -5  3  0 -1  4 -3 -2  1 -2 -4 -2  0 -3  0 -3 -2    4  27   5   3   0  12   5   5   8   1   5   6   1   0   2   7   1   1   1   3  0.44 1.68
  216 D    0  3  1  1 -2  0 -1  1  0 -1 -1  1  2 -3 -2  0 -1 -5 -4 -1    8  13   6   9   1   4   4  10   2   3   8   9   4   1   2   8   3   0   0   4  0.14 1.66
  217 Q   -1  3 -1 -2 -4  2  0 -2  0 -2 -2  4 -2 -2  0  0 -1 -5 -4 -2    6  17   3   2   0  10   4   3   2   2   4  22   1   2   5   8   3   0   0   3  0.34 1.67
  218 N    1  4  2 -2 -3  2 -1 -2  0 -3 -4  2 -3 -5 -3  2 -1 -5 -3 -3   11  21   8   2   1   9   3   3   2   1   2  12   1   0   1  17   3   0   1   2  0.43 1.67
  219 H   -1  5  1 -2 -5  0  0 -3  2 -4 -2  4 -3 -5 -4 -1 -1 -5 -3 -3    4  25   6   2   0   4   6   2   4   1   4  26   1   0   1   4   4   0   1   2  0.57 1.64
  220 K   -3  6 -2  0 -2  1 -2 -2  3 -4 -2  4 -1 -5 -4 -1 -1 -2 -4 -2    2  34   1   5   1   5   1   3   6   1   4  21   2   0   1   4   5   1   0   3  0.66 1.65
  221 Q   -3  5 -3 -1 -5  2 -1 -4  0 -6 -5  6 -1 -6 -5 -2 -3 -4 -5 -5    2  30   1   3   0   8   4   1   2   0   1  42   1   0   0   2   1   0   0   0  1.08 1.73
  222 T    2  1 -4 -4  0 -4 -4 -1 -4  1 -2 -2  0 -4  0  1  2 -5 -4  3   17   7   0   0   2   0   1   5   0   6   4   2   3   0   4  10  13   0   0  20  0.27 1.44
  223 V    0 -2 -2 -5 -1 -2 -2 -1 -4  2  0 -1  1  2 -5 -2  2 -4 -1  2    9   2   2   0   2   2   2   6   0  13   9   4   3   8   0   3  15   0   2  12  0.15 1.48
  224 K   -2  5 -2 -4  0 -1 -3 -3 -1 -1 -2  4 -1 -2 -4 -2 -1  1 -1 -2    3  29   2   0   2   2   0   2   1   4   4  24   1   2   0   3   5   2   2   3  0.50 1.48
  225 M   -2  0 -4 -5 -4 -4 -4 -5 -5  2  2  0  7 -1 -5 -1  1 -5 -4  1    3   5   0   0   0   0   0   0   0   9  16   6  26   2   0   4   9   0   0  10  0.52 1.49
  226 L   -2 -1 -5 -6  2 -5 -5 -6 -1  4  2 -2  3 -1 -5 -5 -2 -5 -4  3    3   4   0   0   4   0   0   0   2  24  20   2   6   2   0   0   2   0   0  21  0.53 1.52
  227 A    0 -2 -5 -5  1 -3 -5  0 -5  2  2 -4  0  3 -5 -1  0 -1 -2  2    9   3   0   0   2   1   0   7   0  11  16   0   2  13   0   4   5   1   1  14  0.24 1.50
  228 V    2 -2 -4 -5  2 -4 -3 -2 -5  2 -1 -4  1 -2 -4  0  2 -5 -2  3   18   3   0   0   4   0   1   3   0  10   5   0   3   1   0   8  11   0   2  20  0.26 1.49
  229 V   -1 -5 -4 -5  0 -5 -4 -2 -1  2  1 -5  0  0 -5 -3 -2 -5 -1  5    4   0   1   0   2   0   1   3   2  11  11   0   2   3   0   1   2   0   2  41  0.50 1.50
  230 V    0 -5 -3 -5  0 -2 -5 -2 -5  1  1 -5  0 -2 -2 -3  0 -5 -4  5    6   0   1   0   2   2   0   3   0   6  10   0   2   1   2   1   5   0   0  44  0.51 1.50
  231 F    2 -3 -5 -5 -1 -4 -5  0 -5  3  2 -4  1  0 -5 -2 -1 -5 -1  2   14   2   0   0   1   0   0   9   0  13  17   0   3   4   0   3   4   0   2  15  0.22 1.50
  232 A    2 -5 -5 -5  0 -4 -4 -4 -5  2  1 -5  2 -2 -5 -1  1 -5 -4  4   19   0   0   0   2   0   1   1   0   9  11   0   5   2   0   5   7   0   0  26  0.37 1.45
  233 F   -5 -5 -5 -6  0 -5 -6 -4 -4 -3 -1 -5 -3  9 -6 -4 -5  0  3 -3    0   0   0   0   2   0   0   1   0   0   4   0   0  71   0   1   0   1   6   1  1.61 1.42
  234 I    3 -5 -5 -5  2 -4 -5 -1 -5  1  2 -4 -1  3 -5 -2 -1 -1 -2  1   23   0   0   0   4   0   0   5   0   7  18   0   1  12   0   2   4   1   1  10  0.31 1.39
  235 L   -2 -5 -5 -5  0 -5 -5 -4 -5  4  4 -5 -1  2 -5 -4 -3 -4 -3  3    3   0   0   0   2   0   0   1   0  22  31   0   1   7   0   1   1   0   0  19  0.61 1.39
  236 C   -3 -4 -5 -4 11 -5 -4 -5 -5 -4 -4 -5 -4 -3 -5  1 -2 -5 -5 -4    0   1   0   1  69   0   1   0   0   0   1   0   0   1   0  10   2   0   0   0  2.08 1.47
  237 W   -4 -4 -3 -6 -3 -1 -5 -5 -3 -4 -3 -5 -3  4 -6 -4 -3 12  2 -4    1   1   2   0   1   3   0   0   1   1   1   0   0  13   0   1   2  56   5   1  2.05 1.49
  238 L    0 -5 -5 -5  1 -5 -5 -2 -5  0  4 -5  1  2 -5 -2  2 -5 -4  0    8   0   0   0   3   0   0   4   0   3  38   0   3   7   0   3  12   0   0   7  0.40 1.51
  239 P   -4 -5 -5 -4 -5 -4 -4 -5 -5 -5 -5 -4 -5 -6  9 -3 -3 -6 -5 -5    0   0   0   0   0   0   0   0   0   0   0   0   0   0  83   2   1   0   0   0  2.29 1.50
  240 F   -4 -5  0 -5 -5 -3 -5 -6  4  0  0 -5 -3  6 -6 -3 -4 -2  6 -2    1   0   5   0   0   1   0   0   8   4  10   0   0  26   0   2   1   0  28   2  0.88 1.53
  241 H   -4 -2  3 -3 -5  1 -3 -5 10 -4 -4 -3 -2 -3 -5 -3 -2  0  0 -3    1   2  14   1   0   7   0   0  50   1   2   0   1   1   0   1   3   1   2   2  1.29 1.49
  242 V    0 -5 -5 -5  1 -4 -4 -3 -5  4  1 -5  1 -1 -4 -3 -1 -5 -2  4    9   0   0   0   3   0   1   2   0  23  13   0   3   2   1   2   4   0   1  24  0.43 1.46
  243 G   -2 -1 -2  0  0 -1 -4 -1 -2  0  0 -4  0  4 -3  0  1 -1  0  2    4   4   2   6   2   2   1   6   1   6   9   0   2  15   1   6   8   1   3  13  0.10 1.46
  244 R   -1  4  2 -2 -5  1 -3 -3  0 -1  0  0  0 -1 -4  0  1 -2 -1 -1    4  19  11   2   0   6   1   2   3   3   9   5   2   2   0   5  10   1   2   5  0.17 1.46
  245 Y   -3 -5 -3 -4 -4 -5 -5 -4 -4  2  4 -5  2  3 -5 -3  0 -4  3  1    1   0   1   1   0   0   0   2   0  11  33   0   4  12   0   1   6   0  10   9  0.53 1.49
  246 L   -1 -5 -4 -5 -3 -3 -5 -5 -5  2  4 -5  4  1 -6 -4 -3  5 -1  2    5   0   1   1   0   1   0   1   0   9  38   0   9   6   0   1   1   8   2  12  0.66 1.52
  247 F   -1  0  0  0 -4 -1 -2 -4  0 -1  2  0  2  2 -3 -1 -2  2  3  0    7   6   4   6   0   3   2   1   3   4  18   5   5   9   1   4   2   3   8   6  0.14 1.46
  248 S    0 -1 -2  1  0 -4 -3 -2 -1  2  1 -2  0 -2 -4  1  0  0  2  1    9   4   2   7   2   0   1   3   2  10  14   3   2   1   0  12   5   2   8   8  0.11 1.46
  249 K   -2  1 -4 -3 -5  0 -3 -4  2  1  2  0  0  2 -5 -1  0  0  3  1    3   9   0   1   0   5   1   1   4   6  20   6   2   8   0   4   6   1  10   8  0.23 1.47
  250 S    0 -2  1  0  1 -2 -2 -1  2 -1  0 -3  1  0 -4  2  1 -3  0  1    6   2   6   6   3   2   3   6   5   4   9   2   4   3   1  17   7   0   3   9  0.10 1.47
  251 F   -1  0  0  1 -3 -1 -1 -2  1  0  0 -1 -1  2  0  0  0  0  3 -1    5   5   4   7   0   2   4   3   4   6  10   3   2   8   4   8   6   1   8   5  0.06 1.50
  252 E   -1 -2  0  1 -5  1  1 -2  2  1  1 -1 -3 -1  0 -1 -1  1  0  0    6   3   5   7   0   6  10   3   5   7  14   3   0   3   5   4   4   2   3   8  0.07 1.51
  253 P    0 -2 -1  0 -2  0  0 -1  1  2 -2 -1 -2  1  4 -1 -2 -1  0 -1    7   2   3   6   1   4   6   5   3  13   4   4   1   5  18   5   3   1   4   3  0.19 1.55
  254 G   -1  1  2  0 -4  2 -1  2  1 -3 -2 -1 -1 -2  1 -1  1  4 -1 -2    6   7   8   4   0   8   3  14   3   2   5   3   2   2   6   5   9   6   2   4  0.16 1.58
  255 S   -2 -1  2  2  0 -1 -1 -2  1 -2 -3 -1 -2 -3  1  3  2  1 -1 -2    3   3  11  11   2   3   4   4   3   3   3   3   1   1   6  21  11   2   2   3  0.25 1.58
  256 L   -3 -2 -3 -1  9 -1 -1 -4 -1  0  0 -2 -1  2  1 -2 -2  1 -1  0    2   3   1   4  32   3   4   1   1   6   8   3   1   8   7   3   3   2   2   5  0.70 1.59
  257 E   -1  1 -1  1  0  0  2 -1  0 -1  0  0 -2  1  3  0 -1  2 -1 -2    5   6   3   8   2   4  12   5   3   4   9   5   1   5  12   6   4   2   2   2  0.12 1.59
  258 I   -1 -1 -1 -3 -2 -2 -1 -2  0  1  2 -3  2  2 -3 -1  0  3  2  2    5   3   3   1   1   2   5   4   2   8  19   2   5   7   1   5   5   3   6  13  0.19 1.64
  259 A    0 -1  2 -2 -3  0  0 -2  1 -1  0 -1 -2  2 -2  2  1 -2  2 -2    7   4   8   2   1   4   7   4   4   4   9   4   1   8   2  13   8   1   8   3  0.12 1.70
  260 Q   -1  1  2  3 -5  1  0 -1  0 -2 -1  2 -2 -3 -1  0 -1 -6  0  0    6   6   8  13   0   6   6   5   3   2   7  10   1   1   4   8   3   0   3   7  0.14 1.74
  261 I    1 -2 -2 -3 -3 -1 -3 -3  0  3  0 -3 -1  3 -4 -1  0 -2  2  2   12   3   2   2   1   3   2   3   2  17   8   2   2  12   1   4   7   1   6  13  0.27 1.72
  262 S   -2 -5  0 -2 -5 -3 -4 -4 -1  2  1 -4  2  3 -2  2  1  1  1  2    3   0   5   2   0   1   1   1   2  10  13   1   5  12   2  15   9   2   4  12  0.29 1.71
  263 Q    0 -1  1  3 -5  2  0 -3  2 -1 -1 -1  0  1 -2 -1 -2 -4  4  0    8   4   7  14   0   9   5   2   4   4   6   3   2   5   3   4   2   0  12   6  0.21 1.66
  264 Y    0 -3 -2 -5 -2 -2 -4 -2  1  2  1 -2  1  2 -4 -2  1  2  5  2    9   1   2   1   1   2   1   4   3  10  11   3   3   8   1   2   9   2  16  12  0.33 1.68
  265 C    2 -4 -5 -6  4 -5 -5  0 -5  2  2 -4  1  2 -4 -2 -1 -3 -1  2   19   1   0   0   7   0   0   7   0  10  18   1   3   9   1   3   4   0   2  14  0.40 1.72
  266 N   -4  0  1 -1 -5  1 -3 -3  3  0  0  0  1  3 -3 -2  0  3  5 -3    1   5   7   3   0   6   1   2   6   5  10   7   4  10   1   2   6   4  18   1  0.37 1.71
  267 L   -2 -1 -4 -4 -3  1 -3 -5  1  2  2  0  2  1  3 -2 -1 -4  3  0    3   3   1   1   0   6   2   1   3  11  17   6   5   6  12   4   4   0   8   7  0.27 1.67
  268 V    0 -4 -5 -6 -1 -5 -5 -3 -5  4  2 -5  0  3 -5 -2 -1  1 -1  4    8   1   0   0   1   0   0   2   0  21  16   0   2  10   0   3   4   2   2  25  0.57 1.68
  269 S    2 -4 -4 -4  4 -4 -4  0 -5 -2 -2 -3 -3  2 -3  3  4 -2 -4 -1   15   0   0   0   7   0   0   6   0   2   4   2   1   7   1  23  26   1   0   3  0.56 1.67
  270 F   -3  2  1 -3 -4  0 -1  0  5  2  0 -2 -1  1 -5 -1  0 -5 -1  0    1  10   6   1   0   4   4   7  14  12  10   2   1   5   0   4   7   0   2   6  0.27 1.69
  271 V    0 -6 -1 -6  7 -4 -4 -3 -5  0  0 -5 -2  0  0 -1 -2  7 -2  3    9   0   3   0  20   1   1   3   0   6   9   0   1   4   5   6   2  11   1  17  0.66 1.76
  272 L   -4 -6 -6 -7 -1 -5 -4 -7 -6  3  5 -6  4  3 -6 -5 -4 -5 -3  0    1   0   0   0   1   0   1   0   0  14  55   0   8  12   0   0   1   0   0   4  1.07 1.73
  273 F    5 -5 -5 -5  0 -5 -5  1 -5 -4 -4 -5 -1  2 -4  2  0 -5  0 -1   47   0   0   0   2   0   0   9   0   1   1   0   2   9   0  15   5   0   3   4  0.75 1.76
  274 Y   -4 -5 -3 -4 -2 -5 -5 -5  0 -1 -2 -5  4  4 -6  1 -1 -2  8 -3    1   0   1   1   1   0   0   1   2   3   3   0  11  15   0   9   4   0  47   1  1.26 1.77
  275 L    3 -5 -5 -6  1 -5 -5 -4 -5  0  2 -5  3  3 -5  3  0 -5 -3  0   20   0   0   0   3   0   0   1   0   4  19   0   6  10   0  21   6   0   0   7  0.50 1.78
  276 S   -4 -3  8 -2 -4 -3 -4 -3  5 -7 -7 -4 -6 -6 -5  3 -3 -7 -4 -6    0   0  62   1   0   0   0   1  11   0   0   0   0   0   0  21   0   0   0   0  1.61 1.75
  277 A    1 -5 -1 -4  6 -4 -4 -3 -5 -6 -6 -4 -5 -6 -5  6  1 -6 -5 -5    8   0   2   0  15   0   0   2   0   0   0   0   0   0   0  65   7   0   0   0  1.35 1.74
  278 A    3 -6 -5 -6 11 -5 -6 -4 -6 -3 -4 -6  0 -2 -6  0 -1 -2 -5 -1   20   0   0   0  57   0   0   1   0   1   0   0   2   2   0   6   4   1   0   4  1.79 1.63
  279 I    0 -6 -6 -7  2 -6 -6 -6 -6  4  4 -6  2  1 -6 -4 -3 -5  1  3    8   0   0   0   4   0   0   0   0  19  33   0   4   5   0   1   1   0   5  17  0.72 1.63
  280 N   -5 -4  9  3 -6 -3 -3 -4 -3 -7 -7 -2 -6 -7 -5 -2 -3 -8 -6 -7    0   0  84  14   0   0   0   0   0   0   0   1   0   0   0   1   0   0   0   0  2.15 1.63
  281 P   -3 -6 -6 -5 -6 -5 -5 -6 -6 -6 -7 -4 -6 -7  9 -3 -4 -7 -7 -6    2   0   0   0   0   0   0   0   0   0   0   0   0   0  98   1   0   0   0   0  3.01 1.63
  282 I   -5 -6 -7 -7 -3 -6 -7 -6 -6  6  2 -6 -1  5 -7 -6 -3 -5 -3  3    0   0   0   0   0   0   0   0   0  41  17   0   0  24   0   0   1   0   0  17  1.20 1.63
  283 L   -2 -6 -7 -7 -2 -6 -6 -7 -7  4  5 -6  0  0 -6 -6 -4 -5 -4  2    3   0   0   0   1   0   0   0   0  23  56   0   1   3   0   0   0   0   0  12  1.16 1.63
  284 Y   -5 -5 -6 -7 -6 -5 -6 -7 -1 -5 -2 -5 -4  1 -7 -5 -5 -1 10 -5    0   0   0   0   0   0   0   0   0   0   4   0   0   3   0   0   0   0  93   0  2.69 1.63
  285 N    3 -5  3 -5  4 -5 -5  1 -2 -3 -3 -5 -4  1 -5 -1  0 -5  4  1   28   0  14   0   8   0   0   9   1   1   1   0   0   6   0   4   4   0  12  12  0.57 1.62
  286 I   -4 -6 -5 -7 -1 -6 -7 -6 -5  2  3 -6 -1  8 -7 -4 -4  5  1 -2    1   0   0   0   1   0   0   0   0  10  22   0   1  52   0   1   0   6   3   2  1.38 1.62
  287 M   -1 -4 -4 -6 -3 -3 -6 -6 -4  1  3 -5  7  0 -6 -2  0 -3 -2  3    5   0   1   0   1   1   0   0   0   6  26   0  24   4   0   4   6   0   1  20  0.77 1.62
  288 S   -1 -3  3  0 -4 -1 -4  4  1 -6 -5 -3 -5 -4 -5  5 -2 -6  0 -6    3   1  12   4   0   3   0  27   3   0   1   1   0   1   0  40   1   0   3   0  0.83 1.62
  289 K   -1  2  1  3 -6  2  3 -2  1 -3 -5  3 -5 -6 -1  0 -1 -3 -4 -2    5  11   6  14   0   7  17   3   3   2   1  15   0   0   3   5   4   0   0   4  0.39 1.62
  290 K   -4  3  5 -1 -6 -1 -2 -2  2 -6 -4  4 -5 -6 -4  1 -1  2 -3 -5    0  15  24   3   0   2   2   2   4   0   2  28   0   0   0  10   4   3   1   0  0.77 1.62
  291 Y   -6 -6 -4 -7 -6 -6 -7 -4 -4 -2 -3 -6 -3  9 -7 -5 -5 -2  4 -3    0   0   1   0   0   0   0   1   0   2   0   0   0  82   0   0   0   0  12   1  2.20 1.61
  292 R   -5  8 -4 -5 -7  2 -3 -6 -1 -6 -4  3 -5 -6 -4 -4 -4 -6 -4 -6    0  76   0   0   0   8   0   0   1   0   1  14   0   0   1   0   0   0   0   0  1.82 1.59
  293 V    0  3  2 -2 -4  2  2 -2  0 -3 -4  4 -1 -5 -5  0 -1 -6 -3 -1    7  15  11   2   0   7  12   2   2   1   1  23   2   0   0   7   3   0   1   4  0.45 1.60
  294 A    3  1 -1  0  4  0  1  1  3 -4 -5  0 -3 -5 -5  1 -2 -6  0 -4   24   8   3   5   7   3   8   9   7   1   1   5   1   0   0  11   2   0   4   0  0.38 1.59
  295 V   -2 -6 -7 -7  1 -6 -6 -7 -5  1  3 -6  2  7 -3 -5 -3 -2  0  0    3   0   0   0   3   0   0   0   0   8  27   0   5  43   2   0   1   0   1   7  1.11 1.59
  296 F   -3  4 -2 -4  2  1 -3 -4  1 -3  1  5 -1 -1 -4 -3 -3  4 -3 -2    1  22   1   0   4   6   0   1   4   2  12  32   1   3   0   1   1   5   0   3  0.68 1.58
  297 R   -2  4  1 -3 -3  3  2 -4  0 -4 -2  4  0 -6 -5  2 -2 -6 -3 -4    3  19   6   1   1  14  11   1   2   1   4  20   2   0   0  13   1   0   1   1  0.57 1.54
  298 L    0 -2 -6 -6  1 -3 -5 -6 -6  2  4 -4  3 -2 -6 -3  2 -5 -5  2    9   2   0   0   3   1   0   0   0  11  41   1   6   1   0   1  11   0   0  11  0.65 1.52
  299 L   -5 -6 -7 -7  4 -6 -6 -7 -6  1  5 -6  1  5 -6 -4 -4 -3 -3  0    0   0   0   0   8   0   0   0   0   7  53   0   3  24   0   1   0   0   0   4  1.16 1.49
  300 G    1  0  0 -4 -1 -3 -3  2 -4 -6 -6  4 -5 -6  2  4 -1 -6 -5 -5   13   3   5   0   1   0   0  16   0   0   0  24   0   0   9  26   3   0   0   0  0.63 1.38
  301 F   -4 -5 -6 -7 -5 -5 -6 -6 -4  0  3 -5  4  5 -6 -5 -4  7  4 -2    0   0   0   0   0   0   0   0   0   5  32   0   9  26   0   0   0  14  14   0  1.13 1.07

                      K         Lambda
Standard Ungapped    0.1431     0.3327
Standard Gapped      0.0410     0.2670
PSI Ungapped         0.1762     0.3175
PSI Gapped           0.0539     0.2670
