# Supplementary material for: Integrating Solid-State NMR and Computational Modeling to Investigate the Structure and Dynamics of Membrane-Associated Ghrelin
Source: PLoS One. 2015 Mar 24;10(3):e0122444. doi: 10.1371/journal.pone.0122444 (PMC4372444; doi:10.1371/journal.pone.0122444)
Supplement: S2 File — (TGZ) [file pone.0122444.s008.tgz › ghrelin/folding_input/receptor/GHSR1.blast]

BLASTP 2.2.18 [Mar-02-2008]


Reference: Altschul, Stephen F., Thomas L. Madden, Alejandro A. Schaffer, 
Jinghui Zhang, Zheng Zhang, Webb Miller, and David J. Lipman (1997), 
"Gapped BLAST and PSI-BLAST: a new generation of protein database search
programs",  Nucleic Acids Res. 25:3389-3402.


Reference for composition-based statistics:
Schaffer, Alejandro A., L. Aravind, Thomas L. Madden,
Sergei Shavirin, John L. Spouge, Yuri I. Wolf,  
Eugene V. Koonin, and Stephen F. Altschul (2001), 
"Improving the accuracy of PSI-BLAST protein database searches with 
composition-based statistics and other refinements",  Nucleic Acids Res. 29:2994-3005.

Query= GHSR1
         (301 letters)

Database: nr 
           15,322,545 sequences; 5,254,608,391 total letters

Searching..................................................done


Results from round 1


                                                                 Score    E
Sequences producing significant alignments:                      (bits) Value

gi|38455410|ref|NP_940799.1| growth hormone secretagogue recepto...   580   e-164
gi|332214783|ref|XP_003256515.1| PREDICTED: growth hormone secre...   579   e-163
gi|109044268|ref|XP_001084886.1| PREDICTED: growth hormone secre...   577   e-163
gi|50511737|gb|AAT77421.1| growth hormone secretagogue receptor ...   577   e-163
gi|297672503|ref|XP_002814334.1| PREDICTED: growth hormone secre...   577   e-163
gi|296227557|ref|XP_002759428.1| PREDICTED: growth hormone secre...   576   e-162
gi|344289100|ref|XP_003416283.1| PREDICTED: growth hormone secre...   566   e-159
gi|153792345|ref|NP_001093438.1| growth hormone secretagogue rec...   564   e-159
gi|160386036|sp|A5A4L1.1|GHSR_MUSPF RecName: Full=Growth hormone...   557   e-157
gi|149731104|ref|XP_001494050.1| PREDICTED: growth hormone secre...   556   e-156
gi|221139823|ref|NP_001137208.1| growth hormone secretagogue rec...   554   e-156
gi|14140234|ref|NP_114464.1| growth hormone secretagogue recepto...   553   e-155
gi|228008052|dbj|BAH57573.1| growth hormone secretagogue recepto...   553   e-155
gi|344243903|gb|EGW00007.1| Growth hormone secretagogue receptor...   553   e-155
gi|28893445|ref|NP_796304.1| growth hormone secretagogue recepto...   552   e-155
gi|228008045|dbj|BAH57571.1| growth hormone secretagogue recepto...   552   e-155
gi|346644609|dbj|BAK79080.1| growth hormone secretagogue recepto...   552   e-155
gi|301772430|ref|XP_002921634.1| PREDICTED: growth hormone secre...   550   e-154
gi|47523448|ref|NP_999345.1| growth hormone secretagogue recepto...   549   e-154
gi|342671947|dbj|BAK57312.1| growth hormone secretagogue recepto...   549   e-154
gi|228008118|dbj|BAH57565.1| growth hormone secretagogue recepto...   547   e-154
gi|57619311|ref|NP_001009760.1| growth hormone secretagogue rece...   540   e-152
gi|153792311|ref|NP_001093415.1| growth hormone secretagogue rec...   522   e-146
gi|334347277|ref|XP_001363182.2| PREDICTED: growth hormone secre...   512   e-143
gi|326926139|ref|XP_003209262.1| PREDICTED: growth hormone secre...   508   e-142
gi|45383368|ref|NP_989725.1| growth hormone secretagogue recepto...   486   e-135
gi|256997220|dbj|BAI22691.1| growth hormone secretagogue-recepto...   486   e-135
gi|256997221|dbj|BAI22692.1| growth hormone secretagogue-recepto...   485   e-135
gi|301603913|ref|XP_002931618.1| PREDICTED: growth hormone secre...   480   e-133
gi|327266808|ref|XP_003218196.1| PREDICTED: growth hormone secre...   480   e-133
gi|238005547|dbj|BAH60674.1| growth hormone secretagogue recepto...   462   e-128
gi|306756046|gb|ADN05127.1| growth hormone secretagogue receptor...   460   e-127
gi|306021658|gb|ADM80189.1| growth hormone secretagogue receptor...   460   e-127
gi|238005545|dbj|BAH60673.1| growth hormone secretagogue recepto...   460   e-127
gi|238005549|dbj|BAH60675.1| growth hormone secretagogue recepto...   460   e-127
gi|226371758|ref|NP_001139744.1| growth hormone secretagogue rec...   459   e-127
gi|306021654|gb|ADM80187.1| growth hormone secretagogue receptor...   458   e-127
gi|308233379|dbj|BAJ22792.1| growth hormone secretagogue recepto...   457   e-127
gi|306756044|gb|ADN05126.1| growth hormone secretagogue receptor...   457   e-127
gi|306021662|gb|ADM80191.1| growth hormone secretagogue receptor...   456   e-126
gi|238005543|dbj|BAH60672.1| growth hormone secretagogue recepto...   454   e-125
gi|292627700|ref|XP_002666717.1| PREDICTED: growth hormone secre...   451   e-125
gi|256997223|dbj|BAI22693.1| growth hormone secretagogue-recepto...   450   e-124
gi|30578147|dbj|BAC76445.1| growth hormone secretagogue receptor...   450   e-124
gi|256997224|dbj|BAI22694.1| growth hormone secretagogue-recepto...   449   e-124
gi|4758434|ref|NP_004113.1| growth hormone secretagogue receptor...   439   e-121
gi|332214785|ref|XP_003256516.1| PREDICTED: growth hormone secre...   438   e-121
gi|318037392|ref|NP_001187251.1| growth hormone secretagog recep...   437   e-120
gi|338715977|ref|XP_003363375.1| PREDICTED: growth hormone secre...   419   e-115
gi|262474697|gb|ACY66927.1| growth hormone secretagogue receptor...   419   e-115
gi|221272554|emb|CAP64358.1| growth hormone secretagogue recepto...   416   e-114
gi|228008074|dbj|BAH57536.1| growth hormone secretagogue recepto...   416   e-114
gi|228008053|dbj|BAH57574.1| growth hormone secretagogue recepto...   415   e-114
gi|228008071|dbj|BAH57534.1| growth hormone secretagogue recepto...   415   e-114
gi|228008046|dbj|BAH57572.1| growth hormone secretagogue recepto...   414   e-114
gi|1504147|gb|AAC48631.1| growth hormone secretagogue receptor t...   414   e-113
gi|195764988|gb|ACG50801.1| growth hormone secretagogue receptor...   412   e-113
gi|149048575|gb|EDM01116.1| rCG41333 [Rattus norvegicus]              409   e-112
gi|228008119|dbj|BAH57566.1| growth hormone secretagogue recepto...   409   e-112
gi|226510923|gb|ACO59988.1| growth hormone secretagogue receptor...   399   e-109
gi|226510994|gb|ACO60014.1| GHSRa [Anas platyrhynchos] >gnl|BL_O...   391   e-107
gi|185132105|ref|NP_001118066.1| growth hormone secretagogue rec...   391   e-107
gi|224060847|ref|XP_002193738.1| PREDICTED: growth hormone secre...   391   e-107
gi|157888794|dbj|BAF80872.1| growth hormone secretagogue recepto...   389   e-106
gi|308233373|dbj|BAJ22789.1| growth hormone secretagogue recepto...   387   e-106
gi|239949617|gb|ACS36605.1| growth hormone secretagog receptor 1...   378   e-103
gi|35181688|gb|AAN77875.1| growth hormone secretagogue receptor ...   374   e-102
gi|87042483|gb|ABD16240.1| growth hormone secretagogue receptor ...   372   e-101
gi|47215045|emb|CAF95899.1| unnamed protein product [Tetraodon n...   370   e-100
gi|164451925|gb|ABY56825.1| growth hormone secretagogue receptor...   370   e-100
gi|162295917|gb|ABX83905.1| growth hormone secretagogue receptor...   370   e-100
gi|2326257|dbj|BAA21777.1| growth hormone secretagogue receptor ...   369   e-100
gi|256997229|dbj|BAI22697.1| growth hormone secretagogue-recepto...   369   e-100
gi|157201141|dbj|BAF80118.1| growth hormone secretagogue recepto...   369   e-100
gi|3493641|gb|AAC33472.1| orphan G protein-coupled receptor [Sph...   367   1e-99
gi|256997230|dbj|BAI22698.1| growth hormone secretagogue-recepto...   367   1e-99
gi|256997226|dbj|BAI22695.1| growth hormone secretagogue-recepto...   366   3e-99
gi|256997227|dbj|BAI22696.1| growth hormone secretagogue-recepto...   365   7e-99
gi|30578149|dbj|BAC76446.1| growth hormone secretagogue receptor...   363   1e-98
gi|152126065|gb|ABS29338.1| growth hormone secretagogue receptor...   343   2e-92
gi|12620923|gb|AAG61141.1|AF332997_1 growth hormone secretagogue...   341   6e-92
gi|327277320|ref|XP_003223413.1| PREDICTED: growth hormone secre...   322   6e-86
gi|301615284|ref|XP_002937107.1| PREDICTED: growth hormone secre...   321   7e-86
gi|326673994|ref|XP_003200046.1| PREDICTED: growth hormone secre...   321   8e-86
gi|12830371|emb|CAC29062.1| putative growth hormone secretagogue...   321   9e-86
gi|3493643|gb|AAC33473.1| orphan G protein-coupled receptor [Sph...   320   2e-85
gi|301612573|ref|XP_002935793.1| PREDICTED: motilin receptor-lik...   319   3e-85
gi|12830369|emb|CAC29061.1| putative growth hormone secretagogue...   308   5e-82
gi|157888796|dbj|BAF80873.1| growth hormone secretagogue recepto...   300   2e-79
gi|161375771|gb|ABX71223.1| growth hormone secretagogue receptor...   299   3e-79
gi|119904540|ref|XP_615073.2| PREDICTED: motilin receptor-like [...   298   6e-79
gi|157888799|dbj|BAF80875.1| growth hormone secretagogue recepto...   298   7e-79
gi|47221096|emb|CAG12790.1| unnamed protein product [Tetraodon n...   296   3e-78
gi|162295919|gb|ABX83906.1| growth hormone secretagogue receptor...   295   6e-78
gi|35181696|gb|AAN77876.1| growth hormone secretagogue receptor ...   295   8e-78
gi|153791979|ref|NP_001093437.1| motilin receptor [Oryctolagus c...   293   2e-77
gi|157201143|dbj|BAF80119.1| growth hormone secretagogue recepto...   293   3e-77
gi|187937191|ref|NP_001120785.1| motilin receptor [Gallus gallus...   293   3e-77
gi|318104963|ref|NP_001187250.1| growth hormone secretagog recep...   290   1e-76
gi|326914178|ref|XP_003203404.1| PREDICTED: motilin receptor-lik...   290   2e-76
gi|332241925|ref|XP_003270135.1| PREDICTED: motilin receptor [No...   288   1e-75
gi|344281694|ref|XP_003412613.1| PREDICTED: motilin receptor-lik...   287   2e-75
gi|194718240|gb|ACF93447.1| growth hormone secretagogue receptor...   286   2e-75
gi|126327691|ref|XP_001378741.1| PREDICTED: motilin receptor-lik...   286   4e-75
gi|4504095|ref|NP_001498.1| motilin receptor [Homo sapiens] >gnl...   284   1e-74
gi|297694063|ref|XP_002824317.1| PREDICTED: motilin receptor-lik...   283   3e-74
gi|335296883|ref|XP_003357887.1| PREDICTED: motilin receptor-lik...   282   4e-74
gi|296189272|ref|XP_002806525.1| PREDICTED: LOW QUALITY PROTEIN:...   278   1e-72
gi|109120725|ref|XP_001101857.1| PREDICTED: motilin receptor [Ma...   271   1e-70
gi|327260922|ref|XP_003215281.1| PREDICTED: motilin receptor-lik...   267   2e-69
gi|149635906|ref|XP_001513979.1| PREDICTED: motilin receptor-lik...   263   2e-68
gi|16186288|gb|AAL13336.1| ghrelin/growth hormone secretagogue r...   259   3e-67
gi|326677439|ref|XP_003200834.1| PREDICTED: growth hormone secre...   257   1e-66
gi|4325088|gb|AAD17249.1| growth hormone secretagogues receptor ...   254   8e-66
gi|189233531|ref|NP_001121536.1| motilin receptor [Canis lupus f...   253   3e-65
gi|260807876|ref|XP_002598734.1| hypothetical protein BRAFLDRAFT...   215   7e-54
gi|300067534|gb|ADB27964.2| growth hormone secretagogue receptor...   215   9e-54
gi|306021656|gb|ADM80188.1| growth hormone secretagogue receptor...   207   2e-51
gi|306021660|gb|ADM80190.1| growth hormone secretagogue receptor...   207   2e-51
gi|29611542|gb|AAO85082.1| growth hormone secretagogue receptor ...   204   2e-50
gi|260796077|ref|XP_002593031.1| hypothetical protein BRAFLDRAFT...   203   3e-50
gi|326931931|ref|XP_003212077.1| PREDICTED: neurotensin receptor...   180   3e-43
gi|68369196|ref|XP_695127.1| PREDICTED: neuromedin-U receptor 2-...   177   1e-42
gi|148277572|ref|NP_001091688.1| pyrokinin-like receptor 2 [Apis...   176   4e-42
gi|315467908|dbj|BAJ49818.1| neuromedin U receptor 1 [Carassius ...   176   5e-42
gi|315259617|gb|ADT92123.1| ghrelin receptor [Capra hircus]           175   8e-42
gi|229893721|gb|ACQ90220.1| pheromone biosynthesis-activating ne...   175   1e-41
gi|340713232|ref|XP_003395149.1| PREDICTED: neuromedin-U recepto...   174   1e-41
gi|327271949|ref|XP_003220749.1| PREDICTED: neurotensin receptor...   174   2e-41
gi|332030935|gb|EGI70561.1| Neuropeptide capa receptor [Acromyrm...   174   2e-41
gi|321116847|dbj|BAJ72343.1| neurotensin receptor 1 [Gallus gallus]   173   2e-41
gi|119151364|tpg|DAA05842.1| TPA_inf: pyrokinin-receptor-like G ...   173   2e-41
gi|229893725|gb|ACQ90222.1| pheromone biosynthesis-activating ne...   172   6e-41
gi|315467910|dbj|BAJ49819.1| neuromedin U receptor 2 [Carassius ...   172   7e-41
gi|189535554|ref|XP_685405.3| PREDICTED: neuromedin-U receptor 1...   172   7e-41
gi|195160525|ref|XP_002021126.1| GL25172 [Drosophila persimilis]...   171   2e-40
gi|327281619|ref|XP_003225544.1| PREDICTED: neuromedin-U recepto...   171   2e-40
gi|224078434|ref|XP_002194686.1| PREDICTED: similar to neurotens...   171   2e-40
gi|307169243|gb|EFN62034.1| Neuropeptides capa receptor [Campono...   170   2e-40
gi|328710440|ref|XP_001950333.2| PREDICTED: neuropeptides capa r...   170   3e-40
gi|255683495|ref|NP_001157480.1| pyrokinin-like receptor 1 [Apis...   169   4e-40
gi|229893723|gb|ACQ90221.1| pheromone biosynthesis-activating ne...   169   4e-40
gi|270001281|gb|EEZ97728.1| hypothetical protein TcasGA2_TC01131...   169   5e-40
gi|189241567|ref|XP_968501.2| PREDICTED: similar to pyrokinin-re...   169   5e-40
gi|112983446|ref|NP_001036977.1| pheromone biosynthesis activati...   169   7e-40
gi|307172982|gb|EFN64124.1| Neuropeptides capa receptor [Campono...   168   8e-40
gi|156752122|gb|ABU93813.1| pheromone biosynthesis-activating ne...   168   9e-40
gi|118780947|ref|XP_311184.3| putative growth hormone releasing ...   167   1e-39
gi|307207300|gb|EFN85050.1| Neuropeptides capa receptor [Harpegn...   167   1e-39
gi|340710408|ref|XP_003393783.1| PREDICTED: neuropeptides capa r...   167   2e-39
gi|345808767|gb|AEO17028.1| pheromone biosynthesis-activating ne...   167   2e-39
gi|118095167|ref|XP_426705.2| PREDICTED: similar to Neuromedin U...   167   2e-39
gi|229893719|gb|ACQ90219.1| pheromone biosynthesis-activating ne...   166   4e-39
gi|157493295|gb|ABV58013.1| pheromone biosynthesis-activating ne...   166   4e-39
gi|194899536|ref|XP_001979315.1| GG24498 [Drosophila erecta] >gn...   166   5e-39
gi|62528999|gb|AAX84797.1| pyrokinin-like receptor 1 [Anopheles ...   166   5e-39
gi|119151362|tpg|DAA05841.1| TPA_inf: CG14575-like G protein-cou...   166   6e-39
gi|122427833|ref|NP_001073563.2| neuropeptides capa receptor-lik...   165   7e-39
gi|326926012|ref|XP_003209200.1| PREDICTED: neuromedin-U recepto...   165   8e-39
gi|149414049|ref|XP_001506365.1| PREDICTED: neurotensin receptor...   165   9e-39
gi|157133569|ref|XP_001662936.1| g-protein receptor [Aedes aegyp...   165   9e-39
gi|242011753|ref|XP_002426611.1| G-protein coupled octopamine re...   164   1e-38
gi|292626927|ref|XP_697816.4| PREDICTED: neurotensin receptor ty...   164   2e-38
gi|188536273|gb|ABY62317.2| pheromone biosynthesis-activating ne...   164   2e-38
gi|307209904|gb|EFN86683.1| Neuropeptides capa receptor [Harpegn...   163   3e-38
gi|88771691|gb|ABD52277.1| pheromone biosynthesis activating neu...   163   3e-38
gi|57231401|gb|AAW47417.1| pheromone biosynthesis-activating neu...   163   3e-38
gi|71841593|gb|AAZ43087.1| pk-1 receptor [Anopheles gambiae]          163   3e-38
gi|33090251|gb|AAP93921.1| pheromone biosynthesis-activating neu...   163   4e-38
gi|312379232|gb|EFR25574.1| hypothetical protein AND_08986 [Anop...   162   4e-38
gi|195037264|ref|XP_001990084.1| GH19145 [Drosophila grimshawi] ...   162   5e-38
gi|301615883|ref|XP_002937396.1| PREDICTED: neuromedin-U recepto...   162   5e-38
gi|242018360|ref|XP_002429645.1| class B secretin-like G-protein...   162   7e-38
gi|344265671|ref|XP_003404906.1| PREDICTED: neuromedin-U recepto...   162   8e-38
gi|195394920|ref|XP_002056087.1| GJ10418 [Drosophila virilis] >g...   162   8e-38
gi|332029309|gb|EGI69292.1| Neuropeptide capa receptor [Acromyrm...   162   8e-38
gi|224060643|ref|XP_002190989.1| PREDICTED: similar to Neuromedi...   162   8e-38
gi|195451766|ref|XP_002073066.1| GK13937 [Drosophila willistoni]...   161   1e-37
gi|326664751|ref|XP_698473.4| PREDICTED: neuromedin-U receptor 2...   161   1e-37
gi|91081453|ref|XP_973937.1| PREDICTED: similar to capa receptor...   161   1e-37
gi|24646524|ref|NP_731790.1| CG8784 [Drosophila melanogaster] >g...   160   2e-37
gi|156752120|gb|ABU93812.1| pheromone biosynthesis-activating ne...   160   2e-37
gi|194741220|ref|XP_001953087.1| GF17594 [Drosophila ananassae] ...   160   2e-37
gi|60729668|pir||JC8011 G protein-coupled neuropeptide pyrokinin...   160   3e-37
gi|125774271|ref|XP_001358394.1| GA21320 [Drosophila pseudoobscu...   160   3e-37
gi|22901726|gb|AAN10042.1| putative PRXamide receptor [Drosophil...   160   3e-37
gi|195394922|ref|XP_002056088.1| GJ10748 [Drosophila virilis] >g...   160   3e-37
gi|148277568|ref|NP_001091702.1| capa receptor-like GPCR [Apis m...   160   3e-37
gi|195329294|ref|XP_002031346.1| GM24101 [Drosophila sechellia] ...   160   3e-37
gi|149052674|gb|EDM04491.1| neuromedin U receptor 2 [Rattus norv...   160   3e-37
gi|195571185|ref|XP_002103584.1| GD18898 [Drosophila simulans] >...   160   3e-37
gi|195109064|ref|XP_001999110.1| GI23252 [Drosophila mojavensis]...   160   3e-37
gi|195569221|ref|XP_002102609.1| GD19410 [Drosophila simulans] >...   160   3e-37
gi|31543324|ref|NP_071611.2| neuromedin-U receptor 2 [Rattus nor...   159   4e-37
gi|83288329|sp|Q9ESQ4.2|NMUR2_RAT RecName: Full=Neuromedin-U rec...   159   4e-37
gi|195146126|ref|XP_002014041.1| GL24468 [Drosophila persimilis]...   159   4e-37
gi|288558748|ref|NP_001165737.1| ecdysis triggering hormone rece...   159   5e-37
gi|195500763|ref|XP_002097513.1| GE26264 [Drosophila yakuba] >gn...   159   5e-37
gi|62528997|gb|AAX84796.1| CAPA-like receptor [Anopheles gambiae]     159   6e-37
gi|345481477|ref|XP_001606201.2| PREDICTED: neuropeptide Y recep...   159   7e-37
gi|195355526|ref|XP_002044242.1| GM15081 [Drosophila sechellia] ...   159   8e-37
gi|326928544|ref|XP_003210437.1| PREDICTED: neuromedin-U recepto...   158   8e-37
gi|31543326|ref|NP_694719.2| neuromedin-U receptor 2 [Mus muscul...   158   1e-36
gi|218505959|gb|ACK77626.1| IP16324p [Drosophila melanogaster]        158   1e-36
gi|317418658|emb|CBN80696.1| Neuromedin-U receptor 1 [Dicentrarc...   158   1e-36
gi|288856381|gb|ADC55506.1| FI01139p [Drosophila melanogaster]        158   1e-36
gi|16754689|gb|AAL26695.1| neuromedin U receptor type 2 [Mus mus...   158   1e-36
gi|161375769|gb|ABX71222.1| growth hormone secretagogue receptor...   157   1e-36
gi|60328185|gb|AAX19164.1| ecdysis triggering hormone receptor s...   157   2e-36
gi|60685025|gb|AAX34395.1| growth hormone secretagogue receptor ...   157   2e-36
gi|195451762|ref|XP_002073065.1| GK13356 [Drosophila willistoni]...   157   3e-36
gi|301770747|ref|XP_002920792.1| PREDICTED: LOW QUALITY PROTEIN:...   156   4e-36
gi|118097442|ref|XP_425209.2| PREDICTED: similar to neuromedin U...   156   4e-36
gi|45553225|ref|NP_996140.1| capa receptor [Drosophila melanogas...   156   4e-36
gi|194901496|ref|XP_001980288.1| GG19589 [Drosophila erecta] >gn...   156   4e-36
gi|194741218|ref|XP_001953086.1| GF17391 [Drosophila ananassae] ...   156   5e-36
gi|333468419|gb|EGK96940.1| AGAP003076-PB [Anopheles gambiae str...   155   5e-36
gi|62529001|gb|AAX84798.1| pyrokinin-like receptor 2 [Anopheles ...   155   5e-36
gi|281339745|gb|EFB15329.1| hypothetical protein PANDA_009578 [A...   155   7e-36
gi|344306334|ref|XP_003421843.1| PREDICTED: neurotensin receptor...   155   7e-36
gi|195435746|ref|XP_002065840.1| GK20338 [Drosophila willistoni]...   155   9e-36
gi|194901498|ref|XP_001980289.1| GG17063 [Drosophila erecta] >gn...   155   9e-36
gi|195146124|ref|XP_002014040.1| GL23071 [Drosophila persimilis]...   155   1e-35
gi|22901728|gb|AAN10043.1| putative PRXamide receptor [Drosophil...   154   1e-35
gi|224043374|ref|XP_002195412.1| PREDICTED: similar to motilin r...   154   1e-35
gi|60729669|pir||JC8012 G protein-coupled neuropeptide pyrokinin...   154   1e-35
gi|195348589|ref|XP_002040831.1| GM22127 [Drosophila sechellia] ...   154   1e-35
gi|195500760|ref|XP_002097512.1| GE24451 [Drosophila yakuba] >gn...   154   1e-35
gi|242007126|ref|XP_002424393.1| class B secretin-like G-protein...   154   2e-35
gi|195454237|ref|XP_002074150.1| GK14494 [Drosophila willistoni]...   154   2e-35
gi|194875706|ref|XP_001973649.1| GG13221 [Drosophila erecta] >gn...   154   2e-35
gi|24646520|ref|NP_731788.1| CG8795, isoform A [Drosophila melan...   154   2e-35
gi|193629635|ref|XP_001950091.1| PREDICTED: neuropeptides capa r...   153   2e-35
gi|27656951|gb|AAO20967.1|AF505864_1 G-protein coupled receptor ...   153   3e-35
gi|335304213|ref|XP_003134179.2| PREDICTED: neuromedin-U recepto...   153   3e-35
gi|195329296|ref|XP_002031347.1| GM25948 [Drosophila sechellia] ...   153   3e-35
gi|195480646|ref|XP_002086682.1| GE22710 [Drosophila yakuba] >gn...   153   3e-35
gi|118783385|ref|XP_312953.3| putative growth hormone releasing ...   153   3e-35
gi|327279424|ref|XP_003224456.1| PREDICTED: neuromedin-U recepto...   153   3e-35
gi|189241571|ref|XP_968803.2| PREDICTED: similar to pyrokinin-li...   153   3e-35
gi|195109066|ref|XP_001999111.1| GI24332 [Drosophila mojavensis]...   153   4e-35
gi|45553451|ref|NP_996255.1| ETHR, isoform B [Drosophila melanog...   153   4e-35
gi|328790968|ref|XP_001120367.2| PREDICTED: growth hormone secre...   152   4e-35
gi|270001268|gb|EEZ97715.1| hypothetical protein TcasGA2_TC01117...   152   5e-35
gi|195571187|ref|XP_002103585.1| GD20508 [Drosophila simulans] >...   152   5e-35
gi|125774273|ref|XP_001358395.1| GA21328 [Drosophila pseudoobscu...   152   5e-35
gi|260829589|ref|XP_002609744.1| hypothetical protein BRAFLDRAFT...   152   6e-35
gi|27656949|gb|AAO20966.1|AF505863_1 G-protein coupled receptor ...   152   6e-35
gi|45550784|ref|NP_650960.2| ETHR, isoform A [Drosophila melanog...   152   6e-35
gi|195166162|ref|XP_002023904.1| GL27327 [Drosophila persimilis]...   152   6e-35
gi|73992701|ref|XP_543088.2| PREDICTED: neurotensin receptor typ...   152   7e-35
gi|47217151|emb|CAG03508.1| unnamed protein product [Tetraodon n...   152   7e-35
gi|332254951|ref|XP_003276599.1| PREDICTED: LOW QUALITY PROTEIN:...   152   7e-35
gi|198450595|ref|XP_002137116.1| GA27034 [Drosophila pseudoobscu...   152   7e-35
gi|296200874|ref|XP_002747793.1| PREDICTED: neurotensin receptor...   152   8e-35
gi|194751403|ref|XP_001958016.1| GF10701 [Drosophila ananassae] ...   152   8e-35
gi|9944990|gb|AAG03064.1|AF292402_1 neuromedin U receptor-type 2...   152   8e-35
gi|170932505|ref|NP_064552.3| neuromedin-U receptor 2 [Homo sapi...   152   8e-35
gi|195036852|ref|XP_001989882.1| GH19039 [Drosophila grimshawi] ...   152   9e-35
gi|57085713|ref|XP_546288.1| PREDICTED: neuromedin-U receptor 2 ...   151   1e-34
gi|194741688|ref|XP_001953319.1| GF17700 [Drosophila ananassae] ...   151   1e-34
gi|110611243|ref|NP_002522.2| neurotensin receptor type 1 [Homo ...   151   1e-34
gi|270001282|gb|EEZ97729.1| hypothetical protein TcasGA2_TC01132...   151   1e-34
gi|9082156|gb|AAF82755.1|AF242874_1 neuromedin U receptor 2 [Hom...   151   1e-34
gi|9055296|ref|NP_061236.1| neurotensin receptor type 1 [Mus mus...   151   1e-34
gi|345307953|ref|XP_001508714.2| PREDICTED: neuromedin-U recepto...   151   1e-34
gi|224067651|ref|XP_002195061.1| PREDICTED: similar to neuromedi...   151   1e-34
gi|7110607|ref|NP_034471.1| neuromedin-U receptor 1 [Mus musculu...   150   2e-34
gi|291387676|ref|XP_002710220.1| PREDICTED: neuromedin U recepto...   150   2e-34
gi|340715799|ref|XP_003396396.1| PREDICTED: LOW QUALITY PROTEIN:...   150   2e-34
gi|115292720|gb|ABI93274.1| ecdysis triggering hormone receptor ...   150   2e-34
gi|148708270|gb|EDL40217.1| neuromedin U receptor 1 [Mus musculus]    150   2e-34
gi|297676461|ref|XP_002816154.1| PREDICTED: LOW QUALITY PROTEIN:...   150   2e-34
gi|16877377|gb|AAH16938.1| Neuromedin U receptor 2 [Homo sapiens...   150   2e-34
gi|198464792|ref|XP_001353368.2| GA13093 [Drosophila pseudoobscu...   150   2e-34
gi|340710406|ref|XP_003393782.1| PREDICTED: neuropeptides capa r...   150   2e-34
gi|35021|emb|CAA49675.1| neurotensin receptor [Homo sapiens] >gn...   150   3e-34
gi|321463306|gb|EFX74323.1| putative capa receptor [Daphnia pulex]    149   4e-34
gi|54696338|gb|AAV38541.1| neurotensin receptor 1 (high affinity...   149   4e-34
gi|63169636|gb|AAY34744.1| pheromone biosynthesis activating neu...   149   4e-34
gi|301780738|ref|XP_002925779.1| PREDICTED: neurotensin receptor...   149   4e-34
gi|119595751|gb|EAW75345.1| neurotensin receptor 1 (high affinit...   149   4e-34
gi|333467865|gb|EAA08029.6| AGAP002881-PA [Anopheles gambiae str...   149   5e-34
gi|157822691|ref|NP_001102437.1| neurotensin receptor type 1 [Ra...   149   5e-34
gi|195019031|ref|XP_001984893.1| GH14790 [Drosophila grimshawi] ...   149   5e-34
gi|195399736|ref|XP_002058475.1| GJ14300 [Drosophila virilis] >g...   149   6e-34
gi|55625238|ref|XP_527091.1| PREDICTED: neuromedin-U receptor 2 ...   149   8e-34
gi|194664347|ref|XP_588365.4| PREDICTED: G protein-coupled recep...   147   1e-33
gi|71992326|ref|NP_493666.2| hypothetical protein K10B4.4 [Caeno...   147   1e-33
gi|195054750|ref|XP_001994286.1| GH23764 [Drosophila grimshawi] ...   147   2e-33
gi|195053852|ref|XP_001993840.1| GH21933 [Drosophila grimshawi] ...   147   2e-33
gi|345488974|ref|XP_001600587.2| PREDICTED: neuropeptides capa r...   147   2e-33
gi|322796108|gb|EFZ18684.1| hypothetical protein SINV_01561 [Sol...   147   3e-33
gi|149734162|ref|XP_001493279.1| PREDICTED: neurotensin receptor...   147   3e-33
gi|195113915|ref|XP_002001513.1| GI21940 [Drosophila mojavensis]...   146   3e-33
gi|197209922|ref|NP_001127725.1| neuropeptide receptor A27 [Bomb...   146   3e-33
gi|295684930|gb|ADG27752.1| CAPA receptor variant A [Rhodnius pr...   146   4e-33
gi|52078095|gb|AAU25823.1| neurotensin receptor 1 [Rana catesbei...   146   4e-33
gi|194219683|ref|XP_001917596.1| PREDICTED: LOW QUALITY PROTEIN:...   145   5e-33
gi|189241569|ref|XP_968729.2| PREDICTED: similar to pyrokinin-re...   145   5e-33
gi|194900671|ref|XP_001979879.1| GG21534 [Drosophila erecta] >gn...   145   6e-33
gi|195571007|ref|XP_002103495.1| GD20459 [Drosophila simulans] >...   145   6e-33
gi|115292718|gb|ABI93273.1| ecdysis triggering hormone receptor ...   145   7e-33
gi|344254953|gb|EGW11057.1| Neurotensin receptor type 1 [Cricetu...   145   1e-32
gi|118783087|ref|XP_312761.3| putative growth hormone releasing ...   144   1e-32
gi|126303064|ref|XP_001376634.1| PREDICTED: neurotensin receptor...   144   1e-32
gi|78045495|ref|NP_001030220.1| neuromedin-U receptor 2 [Bos tau...   144   1e-32
gi|195145258|ref|XP_002013613.1| GL23312 [Drosophila persimilis]...   144   2e-32
gi|198452254|ref|XP_002137445.1| GA27218 [Drosophila pseudoobscu...   144   2e-32
gi|195329098|ref|XP_002031248.1| GM25889 [Drosophila sechellia] ...   144   2e-32
gi|307207299|gb|EFN85049.1| Neuropeptides capa receptor [Harpegn...   143   3e-32
gi|134031970|ref|NP_001076793.1| ecdysis triggering hormone rece...   143   3e-32
gi|62472541|ref|NP_001014620.1| CG9918 [Drosophila melanogaster]...   143   4e-32
gi|297481802|ref|XP_002692455.1| PREDICTED: neurotensin receptor...   143   4e-32
gi|195501725|ref|XP_002097916.1| GE10064 [Drosophila yakuba] >gn...   143   4e-32
gi|72146030|ref|XP_797514.1| PREDICTED: similar to g-protein rec...   142   5e-32
gi|157138044|ref|XP_001657210.1| pyrokinin receptor [Aedes aegyp...   142   5e-32
gi|300798587|ref|NP_001179588.1| neurotensin receptor type 1 [Bo...   142   5e-32
gi|149711606|ref|XP_001495230.1| PREDICTED: neuromedin-U recepto...   142   5e-32
gi|269979931|gb|ACZ56374.1| growth hormone secretagogue receptor...   142   7e-32
gi|291229994|ref|XP_002734955.1| PREDICTED: ecdysis triggering h...   142   7e-32
gi|309363074|emb|CAP27360.2| CBR-NMUR-2 protein [Caenorhabditis ...   142   7e-32
gi|195064691|ref|XP_001996613.1| GH19701 [Drosophila grimshawi] ...   142   8e-32
gi|308489869|ref|XP_003107127.1| CRE-NMUR-2 protein [Caenorhabdi...   142   9e-32
gi|301623309|ref|XP_002940961.1| PREDICTED: neuromedin-U recepto...   141   1e-31
gi|195127862|ref|XP_002008386.1| GI11844 [Drosophila mojavensis]...   140   2e-31
gi|186973199|gb|ACC99623.1| pyrokinin-like receptor [Dermacentor...   140   3e-31
gi|333467866|gb|EGK96735.1| AGAP002881-PB [Anopheles gambiae str...   140   3e-31
gi|197209918|ref|NP_001127723.1| neuropeptide receptor A25 [Bomb...   140   3e-31
gi|291231162|ref|XP_002735539.1| PREDICTED: ecdysis triggering h...   140   3e-31
gi|47227914|emb|CAF97543.1| unnamed protein product [Tetraodon n...   137   2e-30
gi|52078097|gb|AAU25824.1| neurotensin receptor 2 [Rana catesbei...   136   4e-30
gi|194746007|ref|XP_001955476.1| GF18792 [Drosophila ananassae] ...   136   4e-30
gi|291231166|ref|XP_002735541.1| PREDICTED: thyrotropin-releasin...   135   6e-30
gi|195446186|ref|XP_002070667.1| GK10910 [Drosophila willistoni]...   135   6e-30
gi|195392234|ref|XP_002054764.1| GJ22623 [Drosophila virilis] >g...   135   9e-30
gi|291231164|ref|XP_002735540.1| PREDICTED: class A rhodopsin-li...   134   1e-29
gi|112982667|ref|NP_001036913.1| diapause hormone receptor-1 [Bo...   134   2e-29
gi|260826307|ref|XP_002608107.1| hypothetical protein BRAFLDRAFT...   134   2e-29
gi|328699896|ref|XP_003241084.1| PREDICTED: neuropeptides capa r...   134   2e-29
gi|47216896|emb|CAG02068.1| unnamed protein product [Tetraodon n...   134   3e-29
gi|60328183|gb|AAX19163.1| ecdysis triggering hormone receptor s...   133   3e-29
gi|268533990|ref|XP_002632125.1| Hypothetical protein CBG06980 [...   133   4e-29
gi|195377694|ref|XP_002047623.1| GJ13543 [Drosophila virilis] >g...   133   4e-29
gi|321456884|gb|EFX67981.1| hypothetical protein DAPPUDRAFT_1192...   132   5e-29
gi|166093237|gb|ABY82593.1| kappa opioid-like receptor [Rana pip...   132   6e-29
gi|197209954|ref|NP_001127741.1| ecdysis triggering hormone rece...   132   6e-29
gi|156548894|ref|XP_001606566.1| PREDICTED: growth hormone secre...   132   8e-29
gi|47207191|emb|CAF89857.1| unnamed protein product [Tetraodon n...   132   8e-29
gi|156393732|ref|XP_001636481.1| predicted protein [Nematostella...   131   1e-28
gi|124365603|gb|ABN09829.1| growth hormone secretagogue receptor...   131   1e-28
gi|51951314|gb|AAU15126.1| kappa opioid receptor [Taricha granul...   131   2e-28
gi|260834117|ref|XP_002612058.1| hypothetical protein BRAFLDRAFT...   131   2e-28
gi|148682313|gb|EDL14260.1| opioid receptor, kappa 1, isoform CR...   130   2e-28
gi|291231765|ref|XP_002735834.1| PREDICTED: ETHR-like [Saccoglos...   130   2e-28
gi|296205852|ref|XP_002749981.1| PREDICTED: neuromedin-U recepto...   130   3e-28
gi|149637255|ref|XP_001506446.1| PREDICTED: growth hormone secre...   130   3e-28
gi|307196528|gb|EFN78058.1| Neuromedin-U receptor 2 [Harpegnatho...   130   3e-28
gi|260801996|ref|XP_002595880.1| hypothetical protein BRAFLDRAFT...   129   5e-28
gi|109091369|ref|XP_001087416.1| PREDICTED: neurotensin receptor...   129   7e-28
gi|344252735|gb|EGW08839.1| Neuromedin-U receptor 2 [Cricetulus ...   129   8e-28
gi|118142404|dbj|BAF36977.1| diapause hormone receptor [Orgyia t...   128   9e-28
gi|3493645|gb|AAC33474.1| orphan G protein-coupled receptor [Sph...   128   1e-27
gi|345484257|ref|XP_003424987.1| PREDICTED: LOW QUALITY PROTEIN:...   127   2e-27
gi|344244481|gb|EGW00585.1| Neuromedin-U receptor 1 [Cricetulus ...   127   2e-27
gi|24111248|ref|NP_035141.1| kappa-type opioid receptor [Mus mus...   127   2e-27
gi|328714990|ref|XP_001944756.2| PREDICTED: hypothetical protein...   127   2e-27
gi|345484255|ref|XP_003424986.1| PREDICTED: LOW QUALITY PROTEIN:...   127   2e-27
gi|404116|dbj|BAA04109.1| kappa opioid receptor [Rattus norvegicus]   127   3e-27
gi|8393879|ref|NP_058863.1| kappa-type opioid receptor [Rattus n...   127   3e-27
gi|425189|gb|AAA41496.1| kappa opioid receptor [Rattus norvegicus]    127   3e-27
gi|190336605|gb|AAI62455.1| Opioid receptor, kappa 1 [Danio rerio]    126   3e-27
gi|187608246|ref|NP_001120642.1| pyroglutamylated RFamide peptid...   126   4e-27
gi|296226467|ref|XP_002758940.1| PREDICTED: kappa-type opioid re...   126   5e-27
gi|260806315|ref|XP_002598030.1| hypothetical protein BRAFLDRAFT...   126   5e-27
gi|335303498|ref|XP_003133772.2| PREDICTED: neuromedin-U recepto...   125   6e-27
gi|290563144|ref|NP_001166461.1| kappa-type opioid receptor [Cav...   125   8e-27
gi|229576836|ref|NP_001153387.1| pyrokinin/capa receptor 2 [Naso...   125   9e-27
gi|323433877|gb|ADX66344.1| allatotropin receptor [Manduca sexta]     125   1e-26
gi|291387965|ref|XP_002710526.1| PREDICTED: opioid receptor, kap...   124   1e-26
gi|301787003|ref|XP_002928917.1| PREDICTED: LOW QUALITY PROTEIN:...   124   1e-26
gi|334325037|ref|XP_001373154.2| PREDICTED: neuromedin-U recepto...   124   1e-26
gi|126321112|ref|XP_001368764.1| PREDICTED: kappa-type opioid re...   124   1e-26
gi|808876|dbj|BAA06508.1| kappa-opioid receptor [Mus musculus]        124   1e-26
gi|189239225|ref|XP_973738.2| PREDICTED: similar to orexin recep...   124   2e-26
gi|301609189|ref|XP_002934159.1| PREDICTED: kappa-type opioid re...   124   2e-26
gi|301764122|ref|XP_002917495.1| PREDICTED: neuromedin-U recepto...   124   2e-26
gi|281352346|gb|EFB27930.1| hypothetical protein PANDA_018979 [A...   124   2e-26
gi|345484259|ref|XP_003424988.1| PREDICTED: neuropeptides capa r...   123   3e-26
gi|307750587|gb|ADN92460.1| growth hormone secretagogue receptor...   123   3e-26
gi|295684932|gb|ADG27753.1| CAPA receptor variant B [Rhodnius pr...   123   3e-26
gi|2494988|sp|P70310.1|NTR2_MOUSE RecName: Full=Neurotensin rece...   123   3e-26
gi|148223886|ref|NP_001089156.1| opiate receptor-like 1 [Xenopus...   123   3e-26
gi|33504559|ref|NP_878306.1| kappa-type opioid receptor [Danio r...   123   4e-26
gi|309366411|emb|CAP21691.2| CBR-NMUR-1 protein [Caenorhabditis ...   123   4e-26
gi|260828205|ref|XP_002609054.1| hypothetical protein BRAFLDRAFT...   122   5e-26
gi|9082154|gb|AAF82754.1|AF242873_1 neuromedin U receptor 1 [Rat...   122   6e-26
gi|281349807|gb|EFB25391.1| hypothetical protein PANDA_005717 [A...   122   6e-26
gi|240799702|emb|CAQ68185.1| opioid receptor mu [Cyprinus carpio]     122   7e-26
gi|118100725|ref|XP_417424.2| PREDICTED: similar to ORL1-like op...   122   9e-26
gi|73999376|ref|XP_544080.2| PREDICTED: kappa-type opioid recept...   122   9e-26
gi|283362023|dbj|BAI65848.1| thyrotropin-releasing hormone recep...   122   1e-25
gi|326917599|ref|XP_003205084.1| PREDICTED: kappa-type opioid re...   122   1e-25
gi|268580659|ref|XP_002645312.1| Hypothetical protein CBG00234 [...   122   1e-25
gi|22328109|gb|AAH36543.1| Neuromedin U receptor 1 [Homo sapiens]     121   1e-25
gi|197209900|ref|NP_001127714.1| neuropeptide receptor A16 [Bomb...   121   1e-25
gi|194208485|ref|XP_001916258.1| PREDICTED: LOW QUALITY PROTEIN:...   121   2e-25
gi|240799700|emb|CAQ68184.1| opioid receptor kappa [Cyprinus car...   121   2e-25
gi|332815670|ref|XP_001140471.2| PREDICTED: neuromedin-U recepto...   120   2e-25
gi|283362037|dbj|BAI65855.1| thyrotropin-releasing hormone recep...   120   2e-25
gi|308464483|ref|XP_003094508.1| CRE-NMUR-1 protein [Caenorhabdi...   120   2e-25
gi|301611659|ref|XP_002935352.1| PREDICTED: pyroglutamylated RFa...   120   2e-25
gi|327279222|ref|XP_003224356.1| PREDICTED: kappa-type opioid re...   120   2e-25
gi|118086959|ref|XP_426087.2| PREDICTED: similar to kappa opioid...   120   2e-25
gi|188497623|ref|NP_006047.3| neuromedin-U receptor 1 [Homo sapi...   120   2e-25
gi|113195626|ref|NP_001037811.1| thyrotropin releasing hormone r...   120   2e-25
gi|45382539|ref|NP_990261.1| thyrotropin-releasing hormone recep...   120   3e-25
gi|12831219|ref|NP_075588.1| neuromedin-U receptor 1 [Rattus nor...   120   3e-25
gi|37651191|dbj|BAC98938.1| QRFP receptor [Homo sapiens]              120   3e-25
gi|157738685|ref|NP_937822.2| pyroglutamylated RFamide peptide r...   120   3e-25
gi|270015160|gb|EFA11608.1| hypothetical protein TcasGA2_TC01421...   120   3e-25
gi|2865470|gb|AAC02680.1| orphan G protein-coupled receptor [Hom...   120   3e-25
gi|283362039|dbj|BAI65856.1| thyrotropin-releasing hormone recep...   120   3e-25
gi|320526716|gb|ADW41778.1| neuromedin U receptor [Caenorhabditi...   120   3e-25
gi|326918006|ref|XP_003205284.1| PREDICTED: thyrotropin-releasin...   120   3e-25
gi|115841642|ref|XP_001196527.1| PREDICTED: hypothetical protein...   120   3e-25
gi|345315260|ref|XP_001518585.2| PREDICTED: neuromedin-U recepto...   120   3e-25
gi|134031934|ref|NP_001076792.1| ecdysis triggering hormone rece...   120   3e-25
gi|297674257|ref|XP_002815149.1| PREDICTED: pyroglutamylated RFa...   120   4e-25
gi|291401819|ref|XP_002717276.1| PREDICTED: G protein-coupled re...   120   4e-25
gi|296195662|ref|XP_002745483.1| PREDICTED: pyroglutamylated RFa...   119   4e-25
gi|260789233|ref|XP_002589652.1| hypothetical protein BRAFLDRAFT...   119   4e-25
gi|270014299|gb|EFA10747.1| hypothetical protein TcasGA2_TC01249...   119   4e-25
gi|170056730|ref|XP_001864163.1| neuromedin-U receptor 1 [Culex ...   119   4e-25
gi|91091632|ref|XP_970225.1| PREDICTED: similar to SIFamide rece...   119   6e-25
gi|118783387|ref|XP_312952.3| putative growth hormone releasing ...   119   6e-25
gi|114595872|ref|XP_001143462.1| PREDICTED: pyroglutamylated RFa...   119   7e-25
gi|76630247|ref|XP_586493.2| PREDICTED: neurotensin receptor typ...   119   8e-25
gi|158290428|ref|XP_312031.4| putative neuropeptide receptor 1 (...   119   8e-25
gi|17551076|ref|NP_509515.1| hypothetical protein C48C5.1 [Caeno...   118   1e-24
gi|315434363|gb|AAB37017.2| Nmur (neuromedin u receptor) homolog...   118   1e-24
gi|335293908|ref|XP_003129267.2| PREDICTED: pyroglutamylated RFa...   118   1e-24
gi|118101561|ref|XP_427506.2| PREDICTED: similar to delta opioid...   118   1e-24
gi|344273349|ref|XP_003408485.1| PREDICTED: thyrotropin-releasin...   118   1e-24
gi|52082993|gb|AAU26067.1| ORL1-like opioid receptor [Taricha gr...   118   1e-24
gi|260828209|ref|XP_002609056.1| hypothetical protein BRAFLDRAFT...   118   1e-24
gi|260817740|ref|XP_002603743.1| hypothetical protein BRAFLDRAFT...   117   2e-24
gi|49169818|ref|NP_033245.2| somatostatin receptor type 4 [Mus m...   117   2e-24
gi|344246493|gb|EGW02597.1| Somatostatin receptor type 4 [Cricet...   117   2e-24
gi|332244436|ref|XP_003271380.1| PREDICTED: pyroglutamylated RFa...   117   2e-24
gi|291221873|ref|XP_002730943.1| PREDICTED: thyrotropin releasin...   117   2e-24
gi|325652174|ref|NP_001191720.1| TRHR1b protein [Oryzias latipes...   117   2e-24
gi|148696584|gb|EDL28531.1| mCG18943 [Mus musculus]                   117   2e-24
gi|73980436|ref|XP_540085.2| PREDICTED: neurotensin receptor typ...   117   3e-24
gi|148666060|gb|EDK98476.1| neurotensin receptor 2, isoform CRA_...   117   3e-24
gi|300152|gb|AAB26491.1| thyrotrophin-releasing hormone receptor...   117   3e-24
gi|291490765|gb|ADE06698.1| RT06905p [Drosophila melanogaster]        117   3e-24
gi|6981586|ref|NP_037168.1| somatostatin receptor type 4 [Rattus...   117   3e-24
gi|7110729|ref|NP_037179.1| thyrotropin-releasing hormone recept...   117   3e-24
gi|157107208|ref|XP_001649674.1| hypothetical protein AaeL_AAEL0...   117   3e-24
gi|741954|prf||2008271A thyroliberin receptor:ISOTYPE=truncated ...   117   3e-24
gi|18859149|ref|NP_571333.1| opioid receptor, delta 1a [Danio re...   117   3e-24
gi|327269374|ref|XP_003219469.1| PREDICTED: thyrotropin-releasin...   117   3e-24
gi|149066442|gb|EDM16315.1| thyrotropin releasing hormone recept...   116   3e-24
gi|260802502|ref|XP_002596131.1| hypothetical protein BRAFLDRAFT...   116   3e-24
gi|326911895|ref|XP_003202291.1| PREDICTED: galanin receptor typ...   116   3e-24
gi|156370363|ref|XP_001628440.1| predicted protein [Nematostella...   116   4e-24
gi|340728353|ref|XP_003402490.1| PREDICTED: orexin receptor type...   116   4e-24
gi|126632801|emb|CAM56491.1| opioid receptor, delta 1 [Danio rerio]   116   4e-24
gi|240799704|emb|CAQ68186.1| opioid receptor delta [Cyprinus car...   116   4e-24
gi|197209914|ref|NP_001127721.1| neuropeptide receptor A23 [Bomb...   116   5e-24
gi|115613049|ref|XP_001200425.1| PREDICTED: similar to neuromedi...   116   5e-24
gi|332829888|ref|XP_003311840.1| PREDICTED: kappa-type opioid re...   116   5e-24
gi|241554930|ref|XP_002399688.1| conserved hypothetical protein ...   116   5e-24
gi|326918968|ref|XP_003205756.1| PREDICTED: pyroglutamylated RFa...   116   5e-24
gi|290491130|ref|NP_001166462.1| nociceptin receptor [Cavia porc...   116   6e-24
gi|296200335|ref|XP_002747551.1| PREDICTED: hypothetical protein...   115   7e-24
gi|291388419|ref|XP_002710781.1| PREDICTED: thyrotropin-releasin...   115   7e-24
gi|149066441|gb|EDM16314.1| thyrotropin releasing hormone recept...   115   7e-24
gi|126322215|ref|XP_001369654.1| PREDICTED: thyrotropin-releasin...   115   7e-24
gi|317419478|emb|CBN81515.1| Pyroglutamylated RFamide peptide re...   115   7e-24
gi|297682861|ref|XP_002819125.1| PREDICTED: kappa-type opioid re...   115   8e-24
gi|345310419|ref|XP_001520790.2| PREDICTED: growth hormone secre...   115   8e-24
gi|339250734|ref|XP_003374352.1| thyrotropin-releasing hormone r...   115   9e-24
gi|332213768|ref|XP_003256003.1| PREDICTED: kappa-type opioid re...   115   9e-24
gi|115894538|ref|XP_787756.2| PREDICTED: hypothetical protein [S...   115   9e-24
gi|327271977|ref|XP_003220763.1| PREDICTED: nociceptin receptor-...   115   9e-24
gi|321466614|gb|EFX77608.1| putative sulfakinin receptor [Daphni...   115   1e-23
gi|9506709|ref|NP_062045.1| galanin receptor type 2 [Rattus norv...   115   1e-23
gi|47215888|emb|CAG12280.1| unnamed protein product [Tetraodon n...   115   1e-23
gi|156397939|ref|XP_001637947.1| predicted protein [Nematostella...   115   1e-23
gi|345482952|ref|XP_001600098.2| PREDICTED: neuropeptide FF rece...   115   1e-23
gi|344248576|gb|EGW04680.1| Galanin receptor type 2 [Cricetulus ...   115   1e-23
gi|62510830|sp|Q95M54.1|OPRM_MACFA RecName: Full=Mu-type opioid ...   114   1e-23
gi|54111955|gb|AAV28689.1| mu opioid receptor [Taricha granulosa]     114   1e-23
gi|344277523|ref|XP_003410550.1| PREDICTED: pyroglutamylated RFa...   114   1e-23
gi|334351362|dbj|BAK32799.1| G protein-coupled receptor 103 [Tae...   114   2e-23
gi|39725940|ref|NP_000903.2| kappa-type opioid receptor [Homo sa...   114   2e-23
gi|22531333|emb|CAD12657.1| thyrotropin-releasing hormone recept...   114   2e-23
gi|297481755|ref|XP_002692442.1| PREDICTED: opiate receptor-like...   114   2e-23
gi|297706476|ref|XP_002830061.1| PREDICTED: somatostatin recepto...   114   2e-23
gi|340728439|ref|XP_003402532.1| PREDICTED: neuromedin-U recepto...   114   2e-23
gi|8474088|gb|AAB29945.2| thyrotropin-releasing hormone receptor...   114   2e-23
gi|20379020|gb|AAM21070.1|AF498922_1 opioid receptor kappa [Homo...   114   2e-23
gi|260833718|ref|XP_002611859.1| hypothetical protein BRAFLDRAFT...   114   2e-23
gi|33329183|gb|AAQ09992.1| delta opioid-like receptor [Rana pipi...   114   2e-23
gi|55646095|ref|XP_523721.1| PREDICTED: galanin receptor type 2 ...   114   2e-23
gi|11139616|gb|AAG31763.1|AF288367_1 thyrotropin-releasing hormo...   114   2e-23
gi|301780174|ref|XP_002925504.1| PREDICTED: somatostatin recepto...   114   2e-23
gi|325652176|ref|NP_001191721.1| TRHR2 protein [Oryzias latipes]...   114   2e-23
gi|148675509|gb|EDL07456.1| opioid receptor-like 1, isoform CRA_...   114   2e-23
gi|149734178|ref|XP_001495535.1| PREDICTED: nociceptin receptor-...   114   3e-23
gi|487965|gb|AAA21025.1| putative opioid receptor [Rattus norveg...   114   3e-23
gi|13928772|ref|NP_113757.1| nociceptin receptor [Rattus norvegi...   114   3e-23
gi|16945894|gb|AAL32173.1|AF329945_4 somatostatin receptor 2 [Ta...   114   3e-23
gi|152206088|gb|ABS30429.1| opioid receptor-like [Mesocricetus a...   114   3e-23
gi|194474353|ref|NP_001124057.1| galanin receptor type 3 [Gallus...   114   3e-23
gi|26343723|dbj|BAC35518.1| unnamed protein product [Mus musculus]    114   3e-23
gi|55651326|ref|XP_525282.1| PREDICTED: somatostatin receptor ty...   113   3e-23
gi|147905304|ref|NP_001079099.1| thyrotropin releasing hormone r...   113   3e-23
gi|47217452|emb|CAG10221.1| unnamed protein product [Tetraodon n...   113   3e-23
gi|332260154|ref|XP_003279150.1| PREDICTED: LOW QUALITY PROTEIN:...   113   3e-23
gi|6754938|ref|NP_035142.1| nociceptin receptor [Mus musculus] >...   113   3e-23
gi|38045882|gb|AAR08905.1| nociceptin-like receptor [Rana pipiens]    113   3e-23
gi|451844|gb|AAA16201.1| opioid-receptor-like orphan receptor [R...   113   3e-23
gi|317420049|emb|CBN82085.1| Kappa-type opioid receptor [Dicentr...   113   3e-23
gi|210076540|gb|ACJ06649.1| Sl allatostatin A receptor [Spodopte...   113   3e-23
gi|297683465|ref|XP_002819398.1| PREDICTED: thyrotropin-releasin...   113   3e-23
gi|332263679|ref|XP_003280879.1| PREDICTED: somatostatin recepto...   113   3e-23
gi|4507681|ref|NP_003292.1| thyrotropin-releasing hormone recept...   113   3e-23
gi|54111957|gb|AAV28690.1| delta opioid receptor [Taricha granul...   113   3e-23
gi|161076718|ref|NP_608962.2| CG34381, isoform A [Drosophila mel...   113   3e-23
gi|37726744|gb|AAO34525.1| G protein-coupled receptor [Drosophil...   113   3e-23
gi|161353471|ref|NP_034384.3| galanin receptor type 2 [Mus muscu...   113   4e-23
gi|300793824|ref|NP_001179610.1| pyroglutamylated RFamide peptid...   113   4e-23
gi|327272493|ref|XP_003221019.1| PREDICTED: galanin receptor typ...   113   4e-23
gi|126326225|ref|XP_001369493.1| PREDICTED: G-protein coupled re...   113   4e-23
gi|551485|gb|AAA81333.1| K3 opiate receptor [Mus musculus]            113   4e-23
gi|4503905|ref|NP_003848.1| galanin receptor type 2 [Homo sapien...   113   4e-23
gi|30354345|gb|AAH51982.1| Opioid receptor-like 1 [Mus musculus]      113   4e-23
gi|27373028|gb|AAN87342.1| DRG kappa 1 splice variant KOR 1A [Ho...   113   4e-23
gi|301613280|ref|XP_002936137.1| PREDICTED: thyrotropin-releasin...   113   4e-23
gi|344273097|ref|XP_003408363.1| PREDICTED: kappa-type opioid re...   113   4e-23
gi|7305593|ref|NP_038724.1| thyrotropin-releasing hormone recept...   113   4e-23
gi|224095222|ref|XP_002195920.1| PREDICTED: galanin receptor 3 [...   113   4e-23
gi|8477168|gb|AAB29946.2| thyrotropin-releasing hormone receptor...   113   4e-23
gi|301766668|ref|XP_002918758.1| PREDICTED: thyrotropin-releasin...   113   4e-23
gi|540093|gb|AAA87899.1| orphan opioid receptor [Mus musculus] >...   113   4e-23
gi|114621343|ref|XP_528214.2| PREDICTED: thyrotropin-releasing h...   113   4e-23
gi|167963510|ref|NP_001108160.1| thyrotropin-releasing hormone r...   113   4e-23
gi|291388942|ref|XP_002710986.1| PREDICTED: somatostatin recepto...   113   4e-23
gi|12083651|ref|NP_073186.1| neurotensin receptor type 2 [Rattus...   113   4e-23
gi|269785291|ref|NP_001161573.1| kisspeptin receptor 1 [Saccoglo...   113   4e-23
gi|109118354|ref|XP_001103768.1| PREDICTED: galanin receptor typ...   113   4e-23
gi|22531331|emb|CAD12656.1| thyrotropin-releasing hormone recept...   112   5e-23
gi|297701832|ref|XP_002827910.1| PREDICTED: galanin receptor typ...   112   5e-23
gi|149721610|ref|XP_001495334.1| PREDICTED: thyrotropin-releasin...   112   5e-23
gi|74136209|ref|NP_001027996.1| mu-type opioid receptor [Macaca ...   112   5e-23
gi|109093106|ref|XP_001095303.1| PREDICTED: somatostatin recepto...   112   6e-23
gi|3642918|gb|AAC36589.1| galanin receptor type 2 [Mus musculus]      112   6e-23
gi|195434765|ref|XP_002065373.1| GK14702 [Drosophila willistoni]...   112   6e-23
gi|57095412|ref|XP_539128.1| PREDICTED: thyrotropin-releasing ho...   112   6e-23
gi|4009515|gb|AAC95468.1| galanin receptor 2 [Mus musculus]           112   6e-23
gi|195503090|ref|XP_002098506.1| GE10408 [Drosophila yakuba] >gn...   112   6e-23
gi|332214085|ref|XP_003256157.1| PREDICTED: thyrotropin-releasin...   112   6e-23
gi|297591858|gb|ADI46806.1| RT08293p [Drosophila melanogaster]        112   6e-23
gi|224078349|ref|XP_002198078.1| PREDICTED: similar to ORL1-like...   112   7e-23
gi|156390254|ref|XP_001635186.1| predicted protein [Nematostella...   112   7e-23
gi|291232133|ref|XP_002735999.1| PREDICTED: tachykinin receptor-...   112   7e-23
gi|41386695|ref|NP_776628.1| thyrotropin-releasing hormone recep...   112   7e-23
gi|326669477|ref|XP_003199022.1| PREDICTED: leukotriene B4 recep...   112   7e-23
gi|72004722|ref|XP_785805.1| PREDICTED: hypothetical protein [St...   112   7e-23
gi|112983160|ref|NP_001037035.1| allatostatin-A receptor [Bombyx...   112   8e-23
gi|301607264|ref|XP_002933212.1| PREDICTED: thyrotropin-releasin...   112   8e-23
gi|57164281|ref|NP_001009407.1| thyrotropin-releasing hormone re...   112   8e-23
gi|125813135|ref|XP_001339169.1| PREDICTED: galanin receptor typ...   112   9e-23
gi|149636058|ref|XP_001507098.1| PREDICTED: nociceptin receptor-...   112   9e-23
gi|114050949|ref|NP_001039945.1| kappa-type opioid receptor [Bos...   112   9e-23
gi|321461639|gb|EFX72669.1| putative neuropeptide G protein-coup...   112   9e-23
gi|344254451|gb|EGW10555.1| Nociceptin receptor [Cricetulus gris...   112   9e-23
gi|1351119|sp|P49660.1|SSR4_MOUSE RecName: Full=Somatostatin rec...   112   9e-23
gi|327274110|ref|XP_003221821.1| PREDICTED: pyroglutamylated RFa...   112   1e-22
gi|113204879|gb|ABI34173.1| IP12487p [Drosophila melanogaster]        112   1e-22
gi|224056063|ref|XP_002197805.1| PREDICTED: G protein-coupled re...   112   1e-22
gi|283146354|gb|ADB13187.1| ORL-1 receptor [Acipenser transmonta...   112   1e-22
gi|301620066|ref|XP_002939404.1| PREDICTED: delta-type opioid re...   112   1e-22
gi|260809049|ref|XP_002599319.1| hypothetical protein BRAFLDRAFT...   112   1e-22
gi|60834422|gb|AAX37093.1| opiate receptor-like 1 [synthetic con...   111   1e-22
gi|4505513|ref|NP_000904.1| nociceptin receptor [Homo sapiens] >...   111   1e-22
gi|49457117|emb|CAG46879.1| OPRL1 [Homo sapiens] >gnl|BL_ORD_ID|...   111   1e-22
gi|301780660|ref|XP_002925745.1| PREDICTED: nociceptin receptor-...   111   1e-22
gi|213513836|ref|NP_001134220.1| Leukotriene B4 receptor 1 [Salm...   111   1e-22
gi|326673030|ref|XP_001920042.2| PREDICTED: pyroglutamylated RFa...   111   1e-22
gi|54696774|gb|AAV38759.1| opiate receptor-like 1 [synthetic con...   111   1e-22
gi|326669471|ref|XP_001341456.3| PREDICTED: leukotriene B4 recep...   111   1e-22
gi|300807053|emb|CBV36798.1| G protein-coupled receptor 54 [Angu...   111   1e-22
gi|195389901|ref|XP_002053610.1| GJ23988 [Drosophila virilis] >g...   111   1e-22
gi|327289457|ref|XP_003229441.1| PREDICTED: delta-type opioid re...   111   1e-22
gi|260788332|ref|XP_002589204.1| hypothetical protein BRAFLDRAFT...   111   2e-22
gi|161078177|ref|NP_001097741.1| Tachykinin-like receptor at 86C...   111   2e-22
gi|195330051|ref|XP_002031722.1| GM26156 [Drosophila sechellia] ...   111   2e-22
gi|74144978|dbj|BAE22196.1| unnamed protein product [Mus musculus]    111   2e-22
gi|73965005|ref|XP_540444.2| PREDICTED: galanin receptor type 2 ...   111   2e-22
gi|15823689|dbj|BAB69060.1| low affinity neurotensin receptor [M...   111   2e-22
gi|121583912|ref|NP_032773.2| neurotensin receptor type 2 [Mus m...   111   2e-22
gi|260793912|ref|XP_002591954.1| hypothetical protein BRAFLDRAFT...   110   2e-22
gi|2584737|emb|CAA71843.1| mu-opioid receptor [Catostomus commer...   110   2e-22
gi|340711663|ref|XP_003394391.1| PREDICTED: somatostatin recepto...   110   2e-22
gi|195107430|ref|XP_001998315.1| GI23895 [Drosophila mojavensis]...   110   2e-22
gi|195574933|ref|XP_002105437.1| GD17519 [Drosophila simulans] >...   110   2e-22
gi|334312113|ref|XP_001382096.2| PREDICTED: somatostatin recepto...   110   2e-22
gi|48112653|ref|XP_396335.1| PREDICTED: somatostatin receptor ty...   110   2e-22
gi|118403738|ref|NP_001072295.1| pyroglutamylated RFamide peptid...   110   2e-22
gi|190360583|ref|NP_001121959.1| G-protein coupled receptor 39 [...   110   2e-22
gi|345484951|ref|XP_001604582.2| PREDICTED: orexin receptor type...   110   2e-22
gi|195055496|ref|XP_001994653.1| GH17357 [Drosophila grimshawi] ...   110   3e-22
gi|149642202|ref|XP_001509314.1| PREDICTED: thyrotropin-releasin...   110   3e-22
gi|333468566|gb|EAA44803.4| AGAP003244-PB [Anopheles gambiae str...   110   3e-22
gi|47523436|ref|NP_999341.1| nociceptin receptor [Sus scrofa] >g...   110   3e-22
gi|326931981|ref|XP_003212101.1| PREDICTED: nociceptin receptor-...   110   3e-22
gi|725266|gb|AAA96251.1| opioid receptor-like protein [Homo sapi...   110   3e-22
gi|268565175|ref|XP_002639359.1| Hypothetical protein CBG03939 [...   110   3e-22
gi|194902235|ref|XP_001980652.1| GG17272 [Drosophila erecta] >gn...   110   3e-22
gi|194741024|ref|XP_001952989.1| GF17441 [Drosophila ananassae] ...   110   3e-22
gi|195444667|ref|XP_002069972.1| GK11283 [Drosophila willistoni]...   110   3e-22
gi|47208905|emb|CAF92799.1| unnamed protein product [Tetraodon n...   110   4e-22
gi|156147322|gb|ABU53895.1| G-protein coupled receptor 39-1a [Ac...   110   4e-22
gi|195571943|ref|XP_002103960.1| GD20709 [Drosophila simulans] >...   110   4e-22
gi|24645737|ref|NP_524304.2| Tachykinin-like receptor at 86C, is...   110   4e-22
gi|109087254|ref|XP_001091307.1| PREDICTED: thyrotropin-releasin...   110   4e-22
gi|301769019|ref|XP_002919936.1| PREDICTED: galanin receptor typ...   110   4e-22
gi|126331319|ref|XP_001366916.1| PREDICTED: endothelin-1 recepto...   110   4e-22
gi|52218878|ref|NP_001004501.1| P2Y purinoceptor 4 [Danio rerio]...   109   4e-22
gi|220678784|emb|CAX14392.1| opioid receptor, mu 1 [Danio rerio]      109   4e-22
gi|167555093|ref|NP_001107864.1| G protein-coupled receptor 39 i...   109   4e-22
gi|269784905|ref|NP_001161604.1| neuropeptide receptor-like prot...   109   4e-22
gi|328704431|ref|XP_001952361.2| PREDICTED: allatostatin-A recep...   109   4e-22
gi|115911462|ref|XP_793011.2| PREDICTED: similar to G protein-co...   109   5e-22
gi|225706214|gb|ACO08953.1| Leukotriene B4 receptor 1 [Osmerus m...   109   5e-22
gi|118092593|ref|XP_001232177.1| PREDICTED: similar to tachykini...   109   5e-22
gi|291231433|ref|XP_002735671.1| PREDICTED: somatostatin recepto...   109   5e-22
gi|195499840|ref|XP_002097118.1| GE24673 [Drosophila yakuba] >gn...   109   5e-22
gi|61967919|gb|AAX56942.1| perisulfakinin receptor [Periplaneta ...   109   5e-22
gi|281362829|ref|NP_001163772.1| Tachykinin-like receptor at 99D...   109   5e-22
gi|8506|emb|CAA44595.1| receptor for tachykinin-like peptides [D...   109   5e-22
gi|24651228|ref|NP_524556.2| Tachykinin-like receptor at 99D, is...   109   5e-22
gi|149723288|ref|XP_001494132.1| PREDICTED: galanin receptor typ...   109   5e-22
gi|198466389|ref|XP_002135178.1| GA23907 [Drosophila pseudoobscu...   109   5e-22
gi|66473516|gb|AAY46405.1| G protein-coupled receptor [Aedes aeg...   109   6e-22
gi|296227367|ref|XP_002759343.1| PREDICTED: thyrotropin-releasin...   109   6e-22
gi|269784939|ref|NP_001161621.1| orexin receptor-like protein [S...   109   6e-22
gi|344237983|gb|EGV94086.1| Thyrotropin-releasing hormone recept...   109   6e-22
gi|333468565|gb|EAA08403.4| AGAP003244-PA [Anopheles gambiae str...   109   6e-22
gi|189233529|ref|NP_001121535.1| galanin receptor type 2 [Gallus...   109   7e-22
gi|46451435|gb|AAS97962.1| type 2 somatostatin receptor [Haploch...   109   7e-22
gi|191991849|ref|NP_001122137.1| G protein-coupled receptor 151 ...   109   7e-22
gi|195159208|ref|XP_002020474.1| GL13493 [Drosophila persimilis]...   109   7e-22
gi|283362027|dbj|BAI65850.1| thyrotropin-releasing hormone recep...   109   7e-22
gi|195113899|ref|XP_002001505.1| GI10832 [Drosophila mojavensis]...   109   7e-22
gi|326929439|ref|XP_003210871.1| PREDICTED: galanin receptor typ...   109   7e-22
gi|194741702|ref|XP_001953326.1| GF17259 [Drosophila ananassae] ...   108   7e-22
gi|14028711|gb|AAK52473.1|AF336364_1 allatostatin receptor [Peri...   108   7e-22
gi|195053980|ref|XP_001993904.1| GH22190 [Drosophila grimshawi] ...   108   7e-22
gi|195157952|ref|XP_002019858.1| GL12625 [Drosophila persimilis]...   108   8e-22
gi|194905870|ref|XP_001981274.1| GG11982 [Drosophila erecta] >gn...   108   8e-22
gi|47216066|emb|CAG04805.1| unnamed protein product [Tetraodon n...   108   8e-22
gi|33329181|gb|AAQ09991.1| mu opioid-like receptor [Rana pipiens]     108   9e-22
gi|17861506|gb|AAL39230.1| GH10154p [Drosophila melanogaster]         108   9e-22
gi|190338990|gb|AAI63729.1| Oprm1 protein [Danio rerio]               108   9e-22
gi|198449564|ref|XP_001357622.2| GA20661 [Drosophila pseudoobscu...   108   1e-21
gi|326675154|ref|XP_687246.3| PREDICTED: thyrotropin-releasing h...   108   1e-21
gi|125522641|gb|ABN45763.1| mu opiod receptor 1 splice variant U...   108   1e-21
gi|20302761|gb|AAM18884.1|AF391293_1 unknown [Branchiostoma flor...   108   1e-21
gi|195128337|ref|XP_002008620.1| GI13590 [Drosophila mojavensis]...   108   1e-21
gi|291236191|ref|XP_002738024.1| PREDICTED: G-protein coupled re...   108   1e-21
gi|164653239|gb|ABY65112.1| pyroglutamylated RFamide peptide rec...   108   1e-21
gi|157412304|ref|NP_001098693.1| neuropeptide Y receptor 2 [Taki...   108   1e-21
gi|194222178|ref|XP_001489024.2| PREDICTED: G-protein coupled re...   108   1e-21
gi|283362041|dbj|BAI65857.1| thyrotropin-releasing hormone recep...   108   1e-21
gi|78709083|ref|NP_650966.2| SIFamide receptor, isoform A [Droso...   108   1e-21
gi|195022120|ref|XP_001985521.1| GH14454 [Drosophila grimshawi] ...   108   1e-21
gi|291237292|ref|XP_002738569.1| PREDICTED: neuropeptide FF rece...   108   1e-21
gi|195498467|ref|XP_002096536.1| GE24999 [Drosophila yakuba] >gn...   108   1e-21
gi|18859151|ref|NP_571782.1| mu-type opioid receptor [Danio reri...   108   1e-21
gi|321461656|gb|EFX72686.1| putative allatostatin C receptor [Da...   108   1e-21
gi|291224013|ref|XP_002732003.1| PREDICTED: GI24301-like [Saccog...   107   2e-21
gi|195355512|ref|XP_002044235.1| GM15085 [Drosophila sechellia] ...   107   2e-21
gi|333467917|gb|EAA07472.5| AGAP002824-PA [Anopheles gambiae str...   107   2e-21
gi|148671612|gb|EDL03559.1| mCG6324, isoform CRA_a [Mus musculus]     107   2e-21
gi|27805817|ref|NP_776733.1| endothelin-1 receptor precursor [Bo...   107   2e-21
gi|321461657|gb|EFX72687.1| hypothetical protein DAPPUDRAFT_1257...   107   2e-21
gi|18031651|gb|AAG54080.1| allatostatin C/drostatin C receptor 1...   107   2e-21
gi|170052942|ref|XP_001862450.1| myokinin receptor [Culex quinqu...   107   2e-21
gi|8778198|gb|AAF79213.1|AF167568_1 mu opioid receptor variant F...   107   2e-21
gi|195399720|ref|XP_002058467.1| GJ14438 [Drosophila virilis] >g...   107   2e-21
gi|345784090|ref|XP_540966.3| PREDICTED: LOW QUALITY PROTEIN: py...   107   2e-21
gi|195379210|ref|XP_002048373.1| GJ13930 [Drosophila virilis] >g...   107   2e-21
gi|195591284|ref|XP_002085372.1| GD14751 [Drosophila simulans] >...   107   2e-21
gi|291238859|ref|XP_002739343.1| PREDICTED: pheromone biosynthes...   107   2e-21
gi|195494582|ref|XP_002094899.1| GE19956 [Drosophila yakuba] >gn...   107   2e-21
gi|89001114|ref|NP_001034741.1| mu-type opioid receptor [Mus mus...   107   2e-21
gi|223649320|gb|ACN11418.1| Leukotriene B4 receptor 1 [Salmo salar]   107   2e-21
gi|26332529|dbj|BAC29982.1| unnamed protein product [Mus musculus]    107   2e-21
gi|157412296|ref|NP_001098705.1| G-protein coupled receptor 39-1...   107   2e-21
gi|194899520|ref|XP_001979307.1| GG14716 [Drosophila erecta] >gn...   107   2e-21
gi|195166176|ref|XP_002023911.1| GL27160 [Drosophila persimilis]...   107   2e-21
gi|195352164|ref|XP_002042584.1| GM14973 [Drosophila sechellia] ...   107   2e-21
gi|198450604|ref|XP_001358061.2| GA10579 [Drosophila pseudoobscu...   107   2e-21
gi|291229905|ref|XP_002734911.1| PREDICTED: orexin receptor type...   107   2e-21
gi|57164239|ref|NP_001009433.1| endothelin-1 receptor precursor ...   107   2e-21
gi|181957|gb|AAA58447.1| endothelin receptor type A [Homo sapiens]    107   2e-21
gi|47523534|ref|NP_999394.1| endothelin-1 receptor precursor [Su...   107   2e-21
gi|45550648|ref|NP_649040.2| allatostatin C receptor 1 [Drosophi...   107   2e-21
gi|195454252|ref|XP_002074157.1| GK12768 [Drosophila willistoni]...   107   2e-21
gi|47216293|emb|CAF96589.1| unnamed protein product [Tetraodon n...   107   2e-21
gi|195113781|ref|XP_002001446.1| GI21970 [Drosophila mojavensis]...   107   2e-21
gi|327264993|ref|XP_003217293.1| PREDICTED: galanin receptor typ...   107   2e-21
gi|156370923|ref|XP_001628516.1| predicted protein [Nematostella...   107   2e-21
gi|194871386|ref|XP_001972838.1| GG13659 [Drosophila erecta] >gn...   107   2e-21
gi|41055468|ref|NP_956711.1| G-protein coupled receptor 39 [Dani...   107   3e-21
gi|156147326|gb|ABU53897.1| G-protein coupled receptor 39-1a [Da...   107   3e-21
gi|301628599|ref|XP_002943438.1| PREDICTED: nociceptin receptor-...   107   3e-21
gi|291233061|ref|XP_002736473.1| PREDICTED: tachykinin receptor-...   107   3e-21
gi|50418066|gb|AAH78085.1| LOC779024 protein [Xenopus laevis]         107   3e-21
gi|195399592|ref|XP_002058403.1| GJ14331 [Drosophila virilis] >g...   107   3e-21
gi|45387607|ref|NP_991152.1| nociceptin receptor [Danio rerio] >...   107   3e-21
gi|170068290|ref|XP_001868810.1| neuropeptide Y receptor [Culex ...   107   3e-21
gi|260793920|ref|XP_002591958.1| hypothetical protein BRAFLDRAFT...   107   3e-21
gi|195440212|ref|XP_002067936.1| GK11187 [Drosophila willistoni]...   107   3e-21
gi|115353918|gb|ABI95796.1| Mu-opioid receptor variant MOR-1Vii ...   107   3e-21
gi|148236657|ref|NP_001079250.1| type-1 angiotensin II receptor ...   107   3e-21
gi|156376841|ref|XP_001630567.1| predicted protein [Nematostella...   106   3e-21
gi|289629255|ref|NP_001166209.1| mu-type opioid receptor [Cavia ...   106   4e-21
gi|156408660|ref|XP_001641974.1| predicted protein [Nematostella...   106   4e-21
gi|326923438|ref|XP_003207943.1| PREDICTED: substance-K receptor...   106   4e-21
gi|20302609|gb|AAM18805.1|AF252879_1 type five-like somatostatin...   106   4e-21
gi|195053868|ref|XP_001993848.1| GH18883 [Drosophila grimshawi] ...   106   4e-21
gi|344268133|ref|XP_003405917.1| PREDICTED: LOW QUALITY PROTEIN:...   106   4e-21
gi|195341375|ref|XP_002037285.1| GM12200 [Drosophila sechellia] ...   106   4e-21
gi|72255559|ref|NP_001026802.1| endothelin-1 receptor precursor ...   106   4e-21
gi|260817981|ref|XP_002603863.1| hypothetical protein BRAFLDRAFT...   106   4e-21
gi|224078053|ref|XP_002191031.1| PREDICTED: similar to thyrotrop...   106   4e-21
gi|149634419|ref|XP_001507133.1| PREDICTED: G-protein coupled re...   106   4e-21
gi|297460668|ref|XP_585978.4| PREDICTED: thyrotropin-releasing h...   106   5e-21
gi|260798454|ref|XP_002594215.1| hypothetical protein BRAFLDRAFT...   106   5e-21
gi|189135|gb|AAC31760.1| neurokinin A receptor [Homo sapiens] >g...   106   5e-21
gi|118764193|gb|AAI28134.1| QRFPR protein [Homo sapiens]              106   5e-21
gi|224046238|ref|XP_002196736.1| PREDICTED: similar to opioid re...   106   5e-21
gi|301608689|ref|XP_002933909.1| PREDICTED: mu-type opioid recep...   106   5e-21
gi|5805155|gb|AAD51862.1|AF074974_1 mu opioid receptor MOR1E [Mu...   106   5e-21
gi|189222|gb|AAB05897.1| neurokinin-2 receptor [Homo sapiens]         106   5e-21
gi|291231689|ref|XP_002735795.1| PREDICTED: G protein-coupled re...   106   5e-21
gi|238766|gb|AAB20303.1| neurokinin-2 receptor, NK-2 receptor [h...   106   5e-21
gi|194751837|ref|XP_001958230.1| GF23626 [Drosophila ananassae] ...   106   5e-21
gi|335304965|ref|XP_003360082.1| PREDICTED: thyrotropin-releasin...   106   5e-21
gi|218511601|gb|ACK77792.1| GPR54a [Carassius auratus]                106   5e-21
gi|307196750|gb|EFN78209.1| Galanin receptor type 2 [Harpegnatho...   106   5e-21
gi|1171911|sp|P42866.1|OPRM_MOUSE RecName: Full=Mu-type opioid r...   106   5e-21
gi|47223409|emb|CAG04270.1| unnamed protein product [Tetraodon n...   106   6e-21
gi|301605378|ref|XP_002932329.1| PREDICTED: somatostatin recepto...   106   6e-21
gi|37724703|gb|AAO18365.1| mu opioid receptor variant CII [Mus m...   106   6e-21
gi|5805153|gb|AAD51861.1|AF074973_1 mu opioid receptor MOR1D [Mu...   106   6e-21
gi|27446644|gb|AAK74188.1| mu opioid receptor variant MOR-1R [Mu...   106   6e-21
gi|148743492|gb|ABI95797.2| Mu-opioid receptor variant MOR-1W [M...   106   6e-21
gi|301609404|ref|XP_002934279.1| PREDICTED: galanin receptor typ...   106   6e-21
gi|885865|gb|AAA86878.1| mu opioid recptor [Mus musculus] >gnl|B...   106   6e-21
gi|157787193|ref|NP_001099149.1| KISS1 receptor a [Danio rerio] ...   106   6e-21
gi|18875348|ref|NP_573465.1| thyrotropin releasing hormone recep...   105   6e-21
gi|223718055|ref|NP_001138751.1| mu-type opioid receptor isoform...   105   6e-21
gi|291230952|ref|XP_002735431.1| PREDICTED: neuropeptide recepto...   105   6e-21
gi|260819314|ref|XP_002604982.1| hypothetical protein BRAFLDRAFT...   105   6e-21
gi|84370238|ref|NP_001033690.1| mu-type opioid receptor isoform ...   105   6e-21
gi|84370244|ref|NP_001033689.1| mu-type opioid receptor isoform ...   105   6e-21
gi|157785682|ref|NP_001099144.1| endothelin-1 receptor [Oryctola...   105   6e-21
gi|27448127|gb|AAO13794.1|AF346814_1 mu opioid receptor variant ...   105   7e-21
gi|157426873|ref|NP_001048.2| substance-K receptor [Homo sapiens...   105   7e-21
gi|301763172|ref|XP_002917007.1| PREDICTED: endothelin-1 recepto...   105   7e-21
gi|45383740|ref|NP_034462.1| endothelin-1 receptor precursor [Mu...   105   7e-21
gi|115362053|gb|ABC94862.1| Mu opioid receptor variant MOR-1V [M...   105   7e-21
gi|126330728|ref|XP_001371182.1| PREDICTED: pyroglutamylated RFa...   105   7e-21
gi|81910273|sp|Q5U431.1|GPR39_MOUSE RecName: Full=G-protein coup...   105   7e-21
gi|27448125|gb|AAO13793.1|AF346813_1 mu opioid receptor variant ...   105   7e-21
gi|304434775|ref|NP_001182111.1| somatostatin receptor subtype 2...   105   7e-21
gi|296220495|ref|XP_002756331.1| PREDICTED: substance-K receptor...   105   7e-21
gi|18026693|gb|AAL55582.1|AF167566_1 mu opioid receptor variant ...   105   7e-21
gi|75070238|sp|Q5IS84.1|OPRM_SAIBB RecName: Full=Mu-type opioid ...   105   7e-21
gi|296199486|ref|XP_002747167.1| PREDICTED: mu-type opioid recep...   105   8e-21
gi|84579295|dbj|BAE73081.1| hypothetical protein [Macaca fascicu...   105   8e-21
gi|197209906|ref|NP_001127717.1| neuropeptide receptor A19 [Bomb...   105   8e-21
gi|241602614|ref|XP_002405204.1| 7 transmembrane receptor, putat...   105   8e-21
gi|71895761|ref|NP_001026689.1| somatostatin receptor type 4 [Ga...   105   8e-21
gi|399458|sp|P26684.2|EDNRA_RAT RecName: Full=Endothelin-1 recep...   105   8e-21
gi|47220082|emb|CAG12230.1| unnamed protein product [Tetraodon n...   105   8e-21
gi|27448123|gb|AAO13792.1|AF346812_1 mu opioid receptor variant ...   105   8e-21
gi|18026695|gb|AAL55583.1|AF167567_1 mu opioid receptor variant ...   105   8e-21
gi|114630849|ref|XP_507831.2| PREDICTED: substance-K receptor is...   105   8e-21
gi|292500|gb|AAA36623.1| somatostatin receptor [Homo sapiens] >g...   105   8e-21
gi|118428678|gb|ABK91549.1| endothelin receptor type A [Danio re...   105   8e-21
gi|156401017|ref|XP_001639088.1| predicted protein [Nematostella...   105   8e-21
gi|326930722|ref|XP_003211491.1| PREDICTED: galanin receptor typ...   105   8e-21
gi|48374069|ref|NP_001001538.1| mu-type opioid receptor [Sus scr...   105   9e-21
gi|7549758|ref|NP_036682.1| endothelin-1 receptor precursor [Rat...   105   9e-21
gi|292619681|ref|XP_002664053.1| PREDICTED: galanin receptor typ...   105   9e-21
gi|157279929|ref|NP_001098480.1| galanin receptor type 2 [Bos ta...   105   9e-21
gi|158954880|gb|ABW84397.1| mu opioid receptor variant [Rattus n...   105   9e-21
gi|110764421|ref|XP_395084.3| PREDICTED: hypothetical protein LO...   105   9e-21
gi|260804241|ref|XP_002596997.1| hypothetical protein BRAFLDRAFT...   105   9e-21
gi|296195445|ref|XP_002745470.1| PREDICTED: endothelin-1 recepto...   105   9e-21
gi|51092236|gb|AAT94531.1| AT16733p [Drosophila melanogaster]         105   9e-21
gi|18026691|gb|AAL55581.1|AF167565_1 mu opioid receptor variant ...   105   9e-21
gi|156717806|ref|NP_001096443.1| hypothetical protein LOC1001250...   105   9e-21
gi|332217370|ref|XP_003257832.1| PREDICTED: endothelin-1 recepto...   105   9e-21
gi|195014894|ref|XP_001984099.1| GH16251 [Drosophila grimshawi] ...   105   1e-20
gi|297482088|ref|XP_002692394.1| PREDICTED: thyrotropin-releasin...   105   1e-20
gi|41079155|gb|AAR99473.1| endothelin receptor type A [Canis lup...   105   1e-20
gi|257376|gb|AAB23644.1| endothelin receptor subtype A [Homo sap...   105   1e-20
gi|227908869|ref|NP_001153163.1| endothelin-1 receptor [Equus ca...   105   1e-20
gi|296199488|ref|XP_002747168.1| PREDICTED: mu-type opioid recep...   105   1e-20
gi|45549233|ref|NP_524525.3| neuropeptide Y receptor-like [Droso...   105   1e-20
gi|109089472|ref|XP_001110044.1| PREDICTED: substance-K receptor...   105   1e-20
gi|328712195|ref|XP_001944708.2| PREDICTED: neuromedin-K recepto...   105   1e-20
gi|292627119|ref|XP_684448.2| PREDICTED: nociceptin receptor-lik...   105   1e-20
gi|195427926|ref|XP_002062026.1| GK17310 [Drosophila willistoni]...   105   1e-20
gi|149038502|gb|EDL92832.1| opioid receptor, mu 1, isoform CRA_b...   105   1e-20
gi|291230882|ref|XP_002735395.1| PREDICTED: neuropeptide FF rece...   105   1e-20
gi|149411985|ref|XP_001512883.1| PREDICTED: pyroglutamylated RFa...   105   1e-20
gi|260804261|ref|XP_002597007.1| hypothetical protein BRAFLDRAFT...   105   1e-20
gi|150832510|ref|NP_001092915.1| endothelin-1 receptor [Danio re...   105   1e-20
gi|145553980|ref|NP_001033688.2| mu-type opioid receptor isoform...   105   1e-20
gi|6981310|ref|NP_037203.1| mu-type opioid receptor isoform 1 [R...   105   1e-20
gi|344291704|ref|XP_003417573.1| PREDICTED: endothelin-1 recepto...   105   1e-20
gi|291224015|ref|XP_002732004.1| PREDICTED: neuropeptide Y recep...   105   1e-20
gi|156395609|ref|XP_001637203.1| predicted protein [Nematostella...   105   1e-20
gi|224046629|ref|XP_002199174.1| PREDICTED: thyrotropin-releasin...   105   1e-20
gi|34597671|gb|AAQ77386.1| mu opioid receptor splice variant rMO...   105   1e-20
gi|149038501|gb|EDL92831.1| opioid receptor, mu 1, isoform CRA_a...   105   1e-20
gi|89697039|gb|ABC94863.1| Mu opioid receptor variant MOR-1W [Mu...   105   1e-20
gi|283362021|dbj|BAI65847.1| thyrotropin-releasing hormone recep...   105   1e-20
gi|56204857|emb|CAI20458.1| opioid receptor, mu 1 [Homo sapiens]...   105   1e-20
gi|345784693|ref|XP_003432592.1| PREDICTED: mu-type opioid recep...   105   1e-20
gi|148237444|ref|NP_001079098.1| thyrotropin-releasing hormone r...   105   1e-20
gi|332213687|ref|XP_003255956.1| PREDICTED: mu-type opioid recep...   105   1e-20
gi|8895492|gb|AAF80991.1| orphanin FQ receptor-d [Rattus norvegi...   105   1e-20
gi|34597675|gb|AAQ77388.1| mu opioid receptor splice variant rMO...   105   1e-20
gi|11139696|gb|AAG31802.1| endothelin receptor type A [Oryctolag...   105   1e-20
gi|109075838|ref|XP_001098827.1| PREDICTED: endothelin-1 recepto...   104   1e-20
gi|149016340|gb|EDL75586.1| neuromedin U receptor 1 [Rattus norv...   104   1e-20
gi|345784690|ref|XP_003432591.1| PREDICTED: mu-type opioid recep...   104   1e-20
gi|156368132|ref|XP_001627550.1| predicted protein [Nematostella...   104   1e-20
gi|149038504|gb|EDL92834.1| opioid receptor, mu 1, isoform CRA_d...   104   1e-20
gi|206570751|gb|ACI12983.1| somtostatin receptor type five [Epin...   104   1e-20
gi|332844933|ref|XP_003314946.1| PREDICTED: somatostatin recepto...   104   1e-20
gi|4557865|ref|NP_001044.1| somatostatin receptor type 5 [Homo s...   104   1e-20
gi|14336736|gb|AAK61266.1|AE006466_1 somatostatin receptor type ...   104   1e-20
gi|344239854|gb|EGV95957.1| Mu-type opioid receptor [Cricetulus ...   104   1e-20
gi|76573893|ref|NP_001029087.1| mu-type opioid receptor [Pan tro...   104   1e-20
gi|18000077|gb|AAL54889.1|AF126469_1 KOR-3D [Mus musculus]            104   1e-20
gi|345789470|ref|XP_543110.3| PREDICTED: nociceptin receptor iso...   104   1e-20
gi|297679460|ref|XP_002817548.1| PREDICTED: mu-type opioid recep...   104   1e-20
gi|297679462|ref|XP_002817549.1| PREDICTED: mu-type opioid recep...   104   1e-20
gi|297679464|ref|XP_002817550.1| PREDICTED: mu-type opioid recep...   104   1e-20
gi|297686789|ref|XP_002820922.1| PREDICTED: substance-K receptor...   104   1e-20
gi|332213683|ref|XP_003255954.1| PREDICTED: mu-type opioid recep...   104   1e-20
gi|4503465|ref|NP_001948.1| endothelin-1 receptor isoform a prec...   104   2e-20
gi|431095|gb|AAA20828.1| somatostatin receptor [Homo sapiens]         104   2e-20
gi|119568089|gb|EAW47704.1| opioid receptor, mu 1, isoform CRA_a...   104   2e-20
gi|194227558|ref|XP_001501518.2| PREDICTED: mu-type opioid recep...   104   2e-20
gi|125773223|ref|XP_001357870.1| GA10001 [Drosophila pseudoobscu...   104   2e-20
gi|348251|gb|AAA41630.1| mu opioid receptor [Rattus norvegicus] ...   104   2e-20
gi|189441650|gb|AAI67440.1| Endothelin receptor type A [Danio re...   104   2e-20
gi|117940055|ref|NP_001008503.2| mu-type opioid receptor isoform...   104   2e-20
gi|195592186|ref|XP_002085817.1| GD12106 [Drosophila simulans] >...   104   2e-20
gi|332213685|ref|XP_003255955.1| PREDICTED: mu-type opioid recep...   104   2e-20
gi|223718716|ref|NP_001138754.1| mu-type opioid receptor isoform...   104   2e-20
gi|307180188|gb|EFN68221.1| Neuromedin-U receptor 2 [Camponotus ...   104   2e-20
gi|195587972|ref|XP_002083735.1| GD13194 [Drosophila simulans] >...   104   2e-20
gi|223718712|ref|NP_001138758.1| mu-type opioid receptor isoform...   104   2e-20
gi|50910928|gb|AAT88068.1| myokinin receptor [Anopheles stephensi]    104   2e-20
gi|297674451|ref|XP_002815241.1| PREDICTED: LOW QUALITY PROTEIN:...   104   2e-20
gi|223718077|ref|NP_001138756.1| mu-type opioid receptor isoform...   104   2e-20
gi|34597683|gb|AAQ77392.1| mu opioid receptor splice variant hMO...   104   2e-20
gi|338722924|ref|XP_003364624.1| PREDICTED: mu-type opioid recep...   104   2e-20
gi|73945713|ref|XP_862163.1| PREDICTED: mu-type opioid receptor ...   104   2e-20
gi|117940060|ref|NP_000905.3| mu-type opioid receptor isoform MO...   104   2e-20
gi|157118435|ref|XP_001653188.1| neuropeptide y receptor (npy-r)...   104   2e-20
gi|149033888|gb|EDL88671.1| opioid receptor-like 1, isoform CRA_...   104   2e-20
gi|45550542|ref|NP_647968.3| leucokinin receptor [Drosophila mel...   104   2e-20
gi|195337655|ref|XP_002035444.1| GM13917 [Drosophila sechellia] ...   104   2e-20
gi|195491983|ref|XP_002093798.1| GE20556 [Drosophila yakuba] >gn...   104   2e-20
gi|18490298|gb|AAH22511.1| Endothelin receptor type A [Homo sapi...   104   2e-20
gi|27435796|gb|AAO13225.1|AF115267_1 KOR-3A splice variant [Ratt...   104   2e-20
gi|223718719|ref|NP_001138755.1| mu-type opioid receptor isoform...   104   2e-20
gi|123232094|emb|CAM20794.1| opioid receptor-like 1 [Mus musculu...   104   2e-20
gi|157997|gb|AAA28727.1| neuropeptide receptor [Drosophila melan...   104   2e-20
gi|332213689|ref|XP_003255957.1| PREDICTED: mu-type opioid recep...   104   2e-20
gi|206570747|gb|ACI12981.1| somtostatin receptor type two [Epine...   104   2e-20
gi|291224011|ref|XP_002732002.1| PREDICTED: GI21970-like [Saccog...   104   2e-20
gi|305855017|dbj|BAJ16363.1| angiotensin II receptor type-1 [Ran...   104   2e-20
gi|189054104|dbj|BAG36624.1| unnamed protein product [Homo sapiens]   104   2e-20
gi|27446646|gb|AAK74189.1| mu opioid receptor variant MOR-1R [Ho...   103   2e-20
gi|190336787|gb|AAI62564.1| Endothelin receptor type A [Danio re...   103   2e-20
gi|291237735|ref|XP_002738788.1| PREDICTED: tachykinin receptor-...   103   2e-20
gi|117940054|ref|NP_001008505.2| mu-type opioid receptor isoform...   103   2e-20
gi|84370236|ref|NP_001033686.1| mu-type opioid receptor isoform ...   103   2e-20
gi|291224017|ref|XP_002732005.1| PREDICTED: GI21970-like [Saccog...   103   2e-20
gi|291239747|ref|XP_002739783.1| PREDICTED: predicted novel hist...   103   2e-20
gi|148675510|gb|EDL07457.1| opioid receptor-like 1, isoform CRA_...   103   3e-20
gi|338722926|ref|XP_001501486.3| PREDICTED: mu-type opioid recep...   103   3e-20
gi|291227907|ref|XP_002733927.1| PREDICTED: predicted novel hist...   103   3e-20
gi|260785215|ref|XP_002587658.1| hypothetical protein BRAFLDRAFT...   103   3e-20
gi|1017732|gb|AAA79180.1| mu opioid receptor [Rattus norvegicus]      103   3e-20
gi|345790480|ref|XP_003433375.1| PREDICTED: neuromedin-U recepto...   103   3e-20
gi|198434519|ref|XP_002126547.1| PREDICTED: similar to type 3 so...   103   3e-20
gi|51102756|gb|AAT95982.1| leucokinin receptor protein [Aedes ae...   103   3e-20
gi|67678462|gb|AAH96842.1| Tachykinin receptor 2 [Homo sapiens]       103   3e-20
gi|149640451|ref|XP_001513438.1| PREDICTED: endothelin-1 recepto...   103   3e-20
gi|327262067|ref|XP_003215847.1| PREDICTED: mu-type opioid recep...   103   3e-20
gi|27806037|ref|NP_776833.1| mu-type opioid receptor [Bos taurus...   103   3e-20
gi|268530416|ref|XP_002630334.1| Hypothetical protein CBG04262 [...   103   3e-20
gi|148227892|ref|NP_001085544.1| somatostatin receptor 2 [Xenopu...   103   3e-20
gi|322793245|gb|EFZ16902.1| hypothetical protein SINV_12710 [Sol...   103   3e-20
gi|91083969|ref|XP_975121.1| PREDICTED: similar to CG34381 CG343...   103   3e-20
gi|242006266|ref|XP_002423973.1| class A rhodopsin-like G-protei...   103   3e-20
gi|223717969|ref|NP_001138757.1| mu-type opioid receptor isoform...   103   3e-20
gi|119630574|gb|EAX10169.1| somatostatin receptor 4, isoform CRA...   103   3e-20
gi|291227274|ref|XP_002733613.1| PREDICTED: orexin receptor-like...   103   3e-20
gi|149944554|ref|NP_001043.2| somatostatin receptor type 4 [Homo...   103   3e-20
gi|45383868|ref|NP_989450.1| endothelin-1 receptor [Gallus gallu...   103   3e-20
gi|34597685|gb|AAQ77393.1| mu opioid receptor splice variant hMO...   103   3e-20
gi|117940058|ref|NP_001008504.2| mu-type opioid receptor isoform...   103   3e-20
gi|172005123|gb|ACB69422.1| somatostatin receptor 5 [Ctenopharyn...   103   3e-20
gi|326918398|ref|XP_003205476.1| PREDICTED: endothelin-1 recepto...   103   3e-20
gi|321474730|gb|EFX85694.1| putative NPY-like neuropeptide recep...   103   3e-20
gi|194867036|ref|XP_001971993.1| GG14129 [Drosophila erecta] >gn...   103   3e-20
gi|283362035|dbj|BAI65854.1| thyrotropin-releasing hormone recep...   103   4e-20
gi|301612861|ref|XP_002935929.1| PREDICTED: somatostatin recepto...   103   4e-20
gi|157113890|ref|XP_001657911.1| lymnokinin receptor [Aedes aegy...   103   4e-20
gi|25151251|ref|NP_497057.2| hypothetical protein Y54E2A.1 [Caen...   103   4e-20
gi|607912|gb|AAB60354.1| mu opioid receptor variant [Homo sapiens]    103   4e-20
gi|115942980|ref|XP_786973.2| PREDICTED: similar to ecdysis trig...   103   4e-20
gi|301621387|ref|XP_002940025.1| PREDICTED: galanin receptor typ...   103   4e-20
gi|260802750|ref|XP_002596255.1| hypothetical protein BRAFLDRAFT...   103   4e-20
gi|34597681|gb|AAQ77391.1| mu opioid receptor splice variant hMO...   103   4e-20
gi|291224007|ref|XP_002732000.1| PREDICTED: neuropeptide recepto...   103   4e-20
gi|270002919|gb|EEZ99366.1| hypothetical protein TcasGA2_TC00497...   103   4e-20
gi|221119213|ref|XP_002163508.1| PREDICTED: similar to Y59H11AL....   103   4e-20
gi|220678149|emb|CAX14784.1| novel protein similar to H.sapiens ...   103   4e-20
gi|296483887|gb|DAA26002.1| mu-type opioid receptor [Bos taurus]      103   4e-20
gi|194018626|ref|NP_001123399.1| angiotensin 2 receptor, type 1 ...   103   4e-20
gi|118782157|ref|XP_312088.3| putative tachykinin receptor 1 (AG...   103   4e-20
gi|148224730|ref|NP_001083132.1| type-1 angiotensin II receptor ...   103   4e-20
gi|260826123|ref|XP_002608015.1| hypothetical protein BRAFLDRAFT...   103   4e-20
gi|18000079|gb|AAL54890.1|AF126470_1 KOR-3D [Homo sapiens]            103   5e-20
gi|47204544|emb|CAF90874.1| unnamed protein product [Tetraodon n...   103   5e-20
gi|18490912|gb|AAH22501.1| Neurotensin receptor 2 [Homo sapiens]...   103   5e-20
gi|307430|gb|AAA60565.1| somatostatin receptor [Homo sapiens]         103   5e-20
gi|452073|gb|AAA20580.1| Mu opiate receptor [Homo sapiens]            103   5e-20
gi|1351896|sp|P32303.2|AGTRA_XENLA RecName: Full=Type-1 angioten...   102   5e-20
gi|345789697|ref|XP_543033.3| PREDICTED: thyrotropin-releasing h...   102   5e-20
gi|301614987|ref|XP_002936957.1| PREDICTED: somatostatin recepto...   102   5e-20
gi|111559389|gb|ABH10615.1| endothelin receptor type A isoform C...   102   5e-20
gi|58331134|ref|NP_001010973.1| histamine H2 receptor isoform 1 ...   102   5e-20
gi|260793924|ref|XP_002591960.1| hypothetical protein BRAFLDRAFT...   102   5e-20
gi|73768773|gb|AAI03555.1| Hrh2 protein [Mus musculus] >gnl|BL_O...   102   5e-20
gi|58331136|ref|NP_032312.2| histamine H2 receptor isoform 2 [Mu...   102   5e-20
gi|26339332|dbj|BAC33337.1| unnamed protein product [Mus musculu...   102   6e-20
gi|148709188|gb|EDL41134.1| histamine receptor H 2 [Mus musculus]     102   6e-20
gi|189236321|ref|XP_975226.2| PREDICTED: similar to perisulfakin...   102   6e-20
gi|6912538|ref|NP_036476.1| neurotensin receptor type 2 [Homo sa...   102   6e-20
gi|194750245|ref|XP_001957538.1| GF10462 [Drosophila ananassae] ...   102   6e-20
gi|126311216|ref|XP_001381311.1| PREDICTED: mu-type opioid recep...   102   6e-20
gi|125805883|ref|XP_001334570.1| PREDICTED: type-1 angiotensin I...   102   6e-20
gi|333470014|gb|EGK97485.1| AGAP001773-PC [Anopheles gambiae str...   102   6e-20
gi|166344071|gb|ABY86758.1| endothelin B1 receptor [Fundulus het...   102   6e-20
gi|224049344|ref|XP_002187690.1| PREDICTED: endothelin receptor ...   102   6e-20
gi|224049346|ref|XP_002187657.1| PREDICTED: endothelin receptor ...   102   6e-20
gi|73768777|gb|AAI03553.1| Hrh2 protein [Mus musculus] >gnl|BL_O...   102   6e-20
gi|157970|gb|AAA28722.1| tachykinin receptor [Drosophila melanog...   102   7e-20
gi|72144667|ref|XP_796286.1| PREDICTED: similar to G-protein cou...   102   7e-20
gi|297707620|ref|XP_002830600.1| PREDICTED: nociceptin receptor-...   102   7e-20
gi|284521658|ref|NP_001165296.1| G protein-coupled receptor 54 [...   102   7e-20
gi|333470013|gb|EGK97484.1| AGAP001773-PB [Anopheles gambiae str...   102   7e-20
gi|206597524|ref|NP_780733.2| hypothetical protein LOC243407 [Mu...   102   7e-20
gi|291224009|ref|XP_002732001.1| PREDICTED: neuropeptide recepto...   102   8e-20
gi|3023953|sp|P97292.1|HRH2_MOUSE RecName: Full=Histamine H2 rec...   102   8e-20
gi|62148940|dbj|BAD93354.1| tachykinin related-peptide receptor ...   102   8e-20
gi|156335435|ref|XP_001619581.1| hypothetical protein NEMVEDRAFT...   102   8e-20
gi|213625322|gb|AAI70342.1| Hypothetical protein MGC52586 [Xenop...   102   9e-20
gi|345488638|ref|XP_003425955.1| PREDICTED: orexin receptor type...   102   9e-20
gi|195171981|ref|XP_002026780.1| GL27012 [Drosophila persimilis]...   102   9e-20
gi|291223298|ref|XP_002731651.1| PREDICTED: neuropeptide FF rece...   102   9e-20
gi|156401021|ref|XP_001639090.1| predicted protein [Nematostella...   102   9e-20
gi|72077794|ref|XP_783390.1| PREDICTED: similar to tachykinin re...   102   9e-20
gi|291401641|ref|XP_002717074.1| PREDICTED: neuropeptide FF rece...   102   9e-20
gi|68357694|ref|XP_695365.1| PREDICTED: somatostatin receptor ty...   102   1e-19
gi|156366339|ref|XP_001627096.1| predicted protein [Nematostella...   102   1e-19
gi|326680998|ref|XP_003201684.1| PREDICTED: somatostatin recepto...   102   1e-19
gi|18390352|gb|AAB25530.2| endothelin ET-A receptor [Homo sapiens]    102   1e-19
gi|185134246|ref|NP_001118115.1| somatostatin receptor type 1 su...   102   1e-19
gi|133778056|gb|AAI19579.1| C130060K24Rik protein [Mus musculus]      102   1e-19
gi|296203245|ref|XP_002748832.1| PREDICTED: galanin receptor typ...   102   1e-19
gi|72090040|ref|XP_788131.1| PREDICTED: similar to G-protein cou...   102   1e-19
gi|190338849|gb|AAI62661.1| Oprd1b protein [Danio rerio]              101   1e-19
gi|119574710|gb|EAW54325.1| tachykinin receptor 2, isoform CRA_b...   101   1e-19
gi|269784845|ref|NP_001161574.1| kisspeptin receptor 2 [Saccoglo...   101   1e-19
gi|913276|gb|AAB33554.1| neurokinin 2 receptor, NK-2R [rabbits, ...   101   1e-19
gi|223648674|gb|ACN11095.1| Apelin receptor B [Salmo salar]           101   1e-19
gi|157132199|ref|XP_001662510.1| somatostatin receptor [Aedes ae...   101   1e-19
gi|238767|gb|AAB20304.1| substance K receptor, SK receptor [huma...   101   1e-19
gi|170059474|ref|XP_001865379.1| wd-repeat protein [Culex quinqu...   101   1e-19
gi|72130035|ref|XP_790381.1| PREDICTED: hypothetical protein [St...   101   1e-19
gi|156389334|ref|XP_001634946.1| predicted protein [Nematostella...   101   1e-19
gi|260802562|ref|XP_002596161.1| hypothetical protein BRAFLDRAFT...   101   1e-19
gi|125803086|ref|XP_001332759.1| PREDICTED: neuropeptide Y recep...   101   1e-19
gi|22531335|emb|CAD12658.1| thyrotropin-releasing hormone recept...   101   1e-19
gi|260815673|ref|XP_002602597.1| hypothetical protein BRAFLDRAFT...   101   1e-19
gi|291222975|ref|XP_002731478.1| PREDICTED: neuropeptide FF rece...   101   1e-19
gi|291238662|ref|XP_002739245.1| PREDICTED: urotensin 2 receptor...   101   1e-19
gi|50742763|ref|XP_426167.1| PREDICTED: similar to Neuromedin-B ...   101   1e-19
gi|241754017|ref|XP_002401180.1| G-protein receptor, putative [I...   101   1e-19
gi|157115398|ref|XP_001652590.1| allatostatin receptor [Aedes ae...   101   2e-19
gi|284447266|ref|NP_001165168.1| RFamide-related peptide recepto...   101   2e-19
gi|188011195|gb|ACD44939.1| kisspeptin receptor [Rana catesbeiana]    101   2e-19
gi|327284107|ref|XP_003226780.1| PREDICTED: beta-4C adrenergic r...   101   2e-19
gi|301755134|ref|XP_002913417.1| PREDICTED: delta-type opioid re...   101   2e-19
gi|301617346|ref|XP_002938111.1| PREDICTED: histamine H2 recepto...   101   2e-19
gi|317419971|emb|CBN82007.1| Type-1 angiotensin II receptor [Dic...   101   2e-19
gi|291223622|ref|XP_002731808.1| PREDICTED: tachykinin receptor-...   101   2e-19
gi|13027456|ref|NP_076482.1| kiSS-1 receptor [Rattus norvegicus]...   101   2e-19
gi|72077792|ref|XP_783326.1| PREDICTED: similar to Uru-TK recept...   101   2e-19
gi|156398233|ref|XP_001638093.1| predicted protein [Nematostella...   101   2e-19
gi|34597673|gb|AAQ77387.1| mu opioid receptor splice variant rMO...   101   2e-19
gi|7242708|emb|CAB77265.1| G-protein coupled receptor [Lymnaea s...   100   2e-19
gi|194042326|ref|XP_001929108.1| PREDICTED: substance-K receptor...   100   2e-19
gi|283464117|gb|ADB22642.1| thyrotropin releasing hormone recept...   100   2e-19
gi|292627430|ref|XP_002666635.1| PREDICTED: type-1 angiotensin I...   100   2e-19
gi|119595569|gb|EAW75163.1| opiate receptor-like 1, isoform CRA_...   100   2e-19
gi|122891187|emb|CAM14074.1| novel protein similar to vertebrate...   100   2e-19
gi|114594346|ref|XP_001158763.1| PREDICTED: neuropeptide FF rece...   100   2e-19
gi|198466383|ref|XP_001353984.2| GA12470 [Drosophila pseudoobscu...   100   2e-19
gi|110564281|gb|ABG76790.1| G protein-coupled receptor 54 [Mugil...   100   2e-19
gi|224052135|ref|XP_002191182.1| PREDICTED: similar to tachykini...   100   2e-19
gi|118101361|ref|XP_428541.2| PREDICTED: similar to beta-4C-adre...   100   2e-19
gi|157823375|ref|NP_001102709.1| hypothetical protein LOC500157 ...   100   3e-19
gi|206570749|gb|ACI12982.1| somtostatin receptor type three [Epi...   100   3e-19
gi|25990354|gb|AAN76495.1|AF272949_1 type five somatostatin rece...   100   3e-19
gi|240981844|ref|XP_002403852.1| allatostatin receptor, putative...   100   3e-19
gi|254305126|gb|ACT65994.1| GPR54 [Epinephelus coioides]              100   3e-19
gi|2707256|gb|AAC60339.1| G protein coupled P2Y nucleotide recep...   100   3e-19
gi|189054087|dbj|BAG36594.1| unnamed protein product [Homo sapiens]   100   3e-19
gi|260804259|ref|XP_002597006.1| hypothetical protein BRAFLDRAFT...   100   3e-19
gi|126723283|ref|NP_001075800.1| substance-K receptor [Oryctolag...   100   3e-19
gi|148747388|ref|NP_852029.3| thyrotropin releasing hormone rece...   100   3e-19
gi|260788418|ref|XP_002589247.1| hypothetical protein BRAFLDRAFT...   100   3e-19
gi|345793999|ref|XP_544455.3| PREDICTED: delta-type opioid recep...   100   3e-19
gi|27806157|ref|NP_776894.1| substance-K receptor [Bos taurus] >...   100   3e-19
gi|223647400|gb|ACN10458.1| Apelin receptor B [Salmo salar]           100   3e-19
gi|292624434|ref|XP_002665648.1| PREDICTED: somatostatin recepto...   100   3e-19
gi|319919887|gb|ADV78444.1| somatostatin receptor 2 [Hypophthalm...   100   3e-19
gi|38016150|ref|NP_937842.1| pyroglutamylated RFamide peptide re...   100   3e-19
gi|291221452|ref|XP_002730734.1| PREDICTED: GL13493-like [Saccog...   100   3e-19
gi|3660554|dbj|BAA33437.1| G protein-coupled receptor [Rattus no...   100   3e-19
gi|166344069|gb|ABY86757.1| endothelin A receptor [Fundulus hete...   100   3e-19
gi|159459930|gb|ABW96362.1| G protein-coupled receptor 54 [Solea...   100   3e-19
gi|260827746|ref|XP_002608825.1| hypothetical protein BRAFLDRAFT...   100   3e-19
gi|257796101|dbj|BAI39463.1| growth hormone secretagogue recepto...   100   3e-19
gi|195169081|ref|XP_002025356.1| GL12071 [Drosophila persimilis]...   100   3e-19
gi|260819284|ref|XP_002604967.1| hypothetical protein BRAFLDRAFT...   100   4e-19
gi|195128335|ref|XP_002008619.1| GI11711 [Drosophila mojavensis]...   100   4e-19
gi|309296903|gb|ADO64259.1| angiotensin receptor [Dasyatis sabina]    100   4e-19
gi|119894045|ref|XP_609034.3| PREDICTED: neuropeptide FF recepto...   100   4e-19
gi|47086925|ref|NP_998462.1| somatostatin receptor type 5 [Danio...   100   4e-19
gi|118779976|ref|XP_001230662.1| putative leukokinin receptor (A...   100   4e-19
gi|221316654|ref|NP_004876.2| neuropeptide FF receptor 2 isoform...   100   4e-19
gi|4530469|gb|AAD22047.1| G-protein-coupled receptor [Homo sapiens]   100   4e-19
gi|260786487|ref|XP_002588289.1| hypothetical protein BRAFLDRAFT...   100   4e-19
gi|260792561|ref|XP_002591283.1| hypothetical protein BRAFLDRAFT...   100   4e-19
gi|172005102|gb|ACB69421.1| somatostatin receptor 2 [Ctenopharyn...   100   4e-19
gi|224047978|ref|XP_002195764.1| PREDICTED: similar to neuromedi...   100   4e-19
gi|47226965|emb|CAG05857.1| unnamed protein product [Tetraodon n...   100   4e-19
gi|195108947|ref|XP_001999054.1| GI24301 [Drosophila mojavensis]...   100   4e-19
gi|148233366|ref|NP_001079707.1| endothelin receptor B subtype 2...   100   4e-19
gi|195440214|ref|XP_002067937.1| GK11516 [Drosophila willistoni]...   100   4e-19
gi|170060219|ref|XP_001865705.1| g-protein receptor [Culex quinq...   100   4e-19
gi|185133375|ref|NP_001118006.1| somatostatin receptor type 1 su...   100   5e-19
gi|205830393|ref|NP_001128606.1| adrenergic receptor, beta 3b [D...   100   5e-19
gi|45383870|ref|NP_989451.1| endothelin receptor B subtype 2 [Ga...   100   5e-19
gi|325652178|ref|NP_001191722.1| TRHR3 protein [Oryzias latipes]...   100   5e-19
gi|189234301|ref|XP_971383.2| PREDICTED: similar to Tachykinin-l...   100   5e-19
gi|125823286|ref|XP_001338938.1| PREDICTED: alpha-1A adrenergic ...   100   5e-19
gi|7242702|emb|CAB77262.1| G-protein coupled receptor [Lymnaea s...   100   5e-19
gi|47217932|emb|CAG02215.1| unnamed protein product [Tetraodon n...   100   5e-19
gi|114594348|ref|XP_001158813.1| PREDICTED: neuropeptide FF rece...   100   5e-19
gi|31746495|gb|AAP68900.1| type-three somatostatin receptor subt...   100   5e-19
gi|3641601|gb|AAC79494.1| thyrotropin releasing hormone receptor...   100   5e-19
gi|149033887|gb|EDL88670.1| opioid receptor-like 1, isoform CRA_...   100   5e-19
gi|4585668|emb|CAB40835.1| angiotensin receptor [Anguilla anguilla]    99   6e-19
gi|164518954|ref|NP_001106756.1| SIFamide receptor [Apis mellife...    99   6e-19
gi|94534948|gb|AAI16084.1| TACR2 protein [Bos taurus]                  99   6e-19
gi|60390184|sp|Q6BD04.1|GPR54_ORENI RecName: Full=G-protein coup...    99   6e-19
gi|189066685|dbj|BAG36232.1| unnamed protein product [Homo sapiens]    99   6e-19
gi|334310418|ref|XP_001379158.2| PREDICTED: somatostatin recepto...    99   6e-19
gi|58376002|ref|XP_307800.2| putative allatostatin receptor 3 (A...    99   6e-19
gi|292616095|ref|XP_690480.2| PREDICTED: galanin receptor type 1...    99   6e-19
gi|291225585|ref|XP_002732781.1| PREDICTED: tachykinin receptor-...    99   6e-19
gi|6981584|ref|NP_036851.1| somatostatin receptor type 1 [Rattus...    99   6e-19
gi|291403764|ref|XP_002718195.1| PREDICTED: somatostatin recepto...    99   6e-19
gi|6981308|ref|NP_036749.1| delta-type opioid receptor [Rattus n...    99   6e-19
gi|298160976|ref|NP_001177160.1| somatostatin receptor type 1 [S...    99   6e-19
gi|71979783|dbj|BAE17047.1| neuropeptide FF receptor [Gallus gal...    99   7e-19
gi|260805612|ref|XP_002597680.1| hypothetical protein BRAFLDRAFT...    99   7e-19
gi|193659704|ref|XP_001947491.1| PREDICTED: neuropeptide FF rece...    99   7e-19
gi|6678037|ref|NP_033242.1| somatostatin receptor type 1 [Mus mu...    99   7e-19
gi|109083404|ref|XP_001091429.1| PREDICTED: somatostatin recepto...    99   8e-19
gi|78711850|ref|NP_732614.2| SIFamide receptor, isoform B [Droso...    99   8e-19
gi|118097781|ref|XP_425232.2| PREDICTED: similar to g-protein co...    99   8e-19
gi|170049228|ref|XP_001854846.1| somatostatin receptor type 5 [C...    99   8e-19
gi|340726492|ref|XP_003401591.1| PREDICTED: neuropeptide FF rece...    99   9e-19
gi|1168613|sp|P43141.1|ADB4C_MELGA RecName: Full=Beta-4C adrener...    99   9e-19
gi|326677752|ref|XP_002665976.2| PREDICTED: pyroglutamylated RFa...    99   9e-19
gi|297665755|ref|XP_002811204.1| PREDICTED: delta-type opioid re...    99   9e-19
gi|162416016|sp|A0T2N3.1|APJB_DANRE RecName: Full=Apelin recepto...    99   9e-19
gi|300793641|ref|NP_001178077.1| delta-type opioid receptor [Bos...    99   9e-19
gi|114555154|ref|XP_513259.2| PREDICTED: delta-type opioid recep...    99   9e-19
gi|83921631|ref|NP_001033091.1| endothelin B receptor precursor ...    99   1e-18
gi|16604258|ref|NP_444264.1| neuropeptide FF receptor 2 isoform ...    99   1e-18
gi|195452430|ref|XP_002073350.1| GK14085 [Drosophila willistoni]...    99   1e-18
gi|197209944|ref|NP_001127736.1| neuropeptide receptor A1 [Bomby...    99   1e-18
gi|124244064|ref|NP_038650.3| delta-type opioid receptor [Mus mu...    99   1e-18
gi|435782|gb|AAB28546.1| delta opiate receptor [Mus sp.]               99   1e-18
gi|71834536|ref|NP_001025368.1| apelin receptor B [Danio rerio] ...    99   1e-18
gi|118403826|ref|NP_001072275.1| endothelin receptor type A [Xen...    99   1e-18
gi|118562426|dbj|BAF37676.1| endothelin receptor B2 [Coturnix ja...    99   1e-18
gi|76652419|ref|XP_587471.2| PREDICTED: somatostatin receptor su...    99   1e-18
gi|27435794|gb|AAO13224.1|AF115266_1 KOR-3A splice variant [Homo...    99   1e-18
gi|156368678|ref|XP_001627819.1| predicted protein [Nematostella...    99   1e-18
gi|296203060|ref|XP_002748734.1| PREDICTED: somatostatin recepto...    99   1e-18
gi|113205946|ref|NP_001038089.1| kiSS-1 receptor [Sus scrofa] >g...    99   1e-18
gi|297701659|ref|XP_002827823.1| PREDICTED: somatostatin recepto...    99   1e-18
gi|260791146|ref|XP_002590601.1| hypothetical protein BRAFLDRAFT...    99   1e-18
gi|241834472|ref|XP_002414997.1| allatostatin receptor, putative...    98   1e-18
gi|3036823|emb|CAA76055.1| endothelin receptor B subtype 2 [Cotu...    98   1e-18
gi|221316652|ref|NP_001138228.1| neuropeptide FF receptor 2 isof...    98   1e-18
gi|2494984|sp|Q64077.1|NK2R_CAVPO RecName: Full=Substance-K rece...    98   1e-18
gi|301780792|ref|XP_002925813.1| PREDICTED: somatostatin recepto...    98   1e-18
gi|149571655|ref|XP_001519458.1| PREDICTED: somatostatin recepto...    98   1e-18
gi|7441613|pir||S71323 alpha-1A adrenergic receptor - Japanese m...    98   1e-18
gi|54696712|gb|AAV38728.1| somatostatin receptor 2 [synthetic co...    98   1e-18
gi|4557859|ref|NP_001041.1| somatostatin receptor type 2 [Homo s...    98   1e-18
gi|67514599|ref|NP_001020005.1| somatostatin receptor type 5 [Ga...    98   1e-18
gi|332261197|ref|XP_003279661.1| PREDICTED: somatostatin recepto...    98   1e-18
gi|2494939|sp|Q91175.1|ADA1A_ORYLA RecName: Full=Alpha-1A adrene...    98   1e-18
gi|60810161|gb|AAX36136.1| somatostatin receptor 2 [synthetic co...    98   2e-18
gi|156380451|ref|XP_001631782.1| predicted protein [Nematostella...    98   2e-18
gi|4557857|ref|NP_001040.1| somatostatin receptor type 1 [Homo s...    98   2e-18
gi|74024889|ref|NP_001026986.1| somatostatin receptor type 1 [Ca...    98   2e-18
gi|83035143|ref|NP_001025492.1| somatostatin receptor type 1 [Bo...    98   2e-18
gi|111119189|gb|ABC75101.1| G protein-coupled receptor 54 [Micro...    98   2e-18
gi|297694971|ref|XP_002824737.1| PREDICTED: somatostatin recepto...    98   2e-18
gi|27805819|ref|NP_776734.1| endothelin B receptor precursor [Bo...    98   2e-18
gi|109000256|ref|XP_001113252.1| PREDICTED: delta-type opioid re...    98   2e-18
gi|291221830|ref|XP_002730924.1| PREDICTED: neuropeptide recepto...    98   2e-18
gi|54696710|gb|AAV38727.1| somatostatin receptor 1 [synthetic co...    98   2e-18
gi|194207312|ref|XP_001492647.2| PREDICTED: somatostatin recepto...    98   2e-18
gi|296207264|ref|XP_002750568.1| PREDICTED: delta-type opioid re...    98   2e-18
gi|46451437|gb|AAS97963.1| type 3 somatostatin receptor [Haploch...    98   2e-18
gi|326931845|ref|XP_003212034.1| PREDICTED: thyrotropin-releasin...    98   2e-18
gi|47215861|emb|CAG02324.1| unnamed protein product [Tetraodon n...    98   2e-18
gi|156370963|ref|XP_001628536.1| predicted protein [Nematostella...    98   2e-18
gi|344236289|gb|EGV92392.1| Somatostatin receptor type 2 [Cricet...    98   2e-18
gi|2494983|sp|Q98982.1|NK1R_RANCA RecName: Full=Substance-P rece...    98   2e-18
gi|60460879|ref|NP_001012664.1| cholecystokinin receptor type A ...    98   2e-18
gi|21951818|gb|AAM82355.1|AF311307_1 somatostatin receptor type ...    98   2e-18
gi|197209912|ref|NP_001127720.1| neuropeptide receptor A22 [Bomb...    98   2e-18
gi|47216022|emb|CAF96270.1| unnamed protein product [Tetraodon n...    98   2e-18
gi|291399443|ref|XP_002716117.1| PREDICTED: opioid receptor, del...    98   2e-18
gi|126311111|ref|XP_001380573.1| PREDICTED: trace amine-associat...    98   2e-18
gi|60833647|gb|AAX37058.1| somatostatin receptor 2 [synthetic co...    97   2e-18
gi|114580976|ref|XP_515800.2| PREDICTED: G-protein coupled recep...    97   2e-18
gi|11225272|ref|NP_062221.1| somatostatin receptor type 2 [Rattu...    97   2e-18
gi|26329103|dbj|BAC28290.1| unnamed protein product [Mus musculus]     97   2e-18
gi|291407605|ref|XP_002720108.1| PREDICTED: G protein-coupled re...    97   2e-18
gi|319919897|gb|ADV78449.1| somatostatin receptor 2 [Ochetobius ...    97   2e-18
gi|327273940|ref|XP_003221737.1| PREDICTED: endothelin-1 recepto...    97   2e-18
gi|319919893|gb|ADV78447.1| somatostatin receptor 2 [Elopichthys...    97   2e-18
gi|115535149|ref|NP_510833.3| hypothetical protein R106.2 [Caeno...    97   2e-18
gi|260824163|ref|XP_002607037.1| hypothetical protein BRAFLDRAFT...    97   2e-18
gi|156408944|ref|XP_001642116.1| predicted protein [Nematostella...    97   2e-18
gi|319919885|gb|ADV78443.1| somatostatin receptor 2 [Ctenopharyn...    97   2e-18
gi|72107594|ref|XP_792126.1| PREDICTED: similar to prokineticin ...    97   2e-18
gi|8393333|ref|NP_059029.1| endothelin B receptor precursor [Rat...    97   2e-18
gi|63477962|ref|NP_000902.3| delta-type opioid receptor [Homo sa...    97   2e-18
gi|14279165|gb|AAK58513.1|AF236083_1 G-protein-coupled receptor ...    97   2e-18
gi|109117528|ref|XP_001085574.1| PREDICTED: somatostatin recepto...    97   2e-18
gi|149730392|ref|XP_001491998.1| PREDICTED: G-protein coupled re...    97   2e-18
gi|321460075|gb|EFX71121.1| putative allatostatin A receptor [Da...    97   2e-18
gi|118779355|ref|XP_001237203.1| AGAP001022-PA [Anopheles gambia...    97   2e-18
gi|27545517|gb|AAA18789.2| delta opioid receptor [Homo sapiens] ...    97   3e-18
gi|126311154|ref|XP_001380915.1| PREDICTED: neuromedin-B recepto...    97   3e-18
gi|198465732|ref|XP_002135028.1| GA23817 [Drosophila pseudoobscu...    97   3e-18
gi|344256348|gb|EGW12452.1| Somatostatin receptor type 1 [Cricet...    97   3e-18
gi|260827475|ref|XP_002608690.1| hypothetical protein BRAFLDRAFT...    97   3e-18
gi|26347189|dbj|BAC37243.1| unnamed protein product [Mus musculus]     97   3e-18
gi|56123|emb|CAA40916.1| ET-B endothelin receptor [Rattus norveg...    97   3e-18
gi|148668175|gb|EDL00505.1| endothelin receptor type B, isoform ...    97   3e-18
gi|47228020|emb|CAF97649.1| unnamed protein product [Tetraodon n...    97   3e-18
gi|194208885|ref|XP_001487996.2| PREDICTED: thyrotropin-releasin...    97   3e-18
gi|119595568|gb|EAW75162.1| opiate receptor-like 1, isoform CRA_...    97   3e-18
gi|110665699|ref|NP_001036071.1| somatostatin receptor type 2 is...    97   3e-18
gi|14041800|dbj|BAB55447.1| G protein-coupled receptor [Rattus n...    97   3e-18
gi|18858583|ref|NP_571272.1| endothelin B receptor [Danio rerio]...    97   3e-18
gi|125742354|gb|ABG82165.1| G protein-coupled receptor 54 [Rachy...    97   3e-18
gi|194751849|ref|XP_001958236.1| GF10817 [Drosophila ananassae] ...    97   3e-18
gi|319919883|gb|ADV78442.1| somatostatin receptor 2 [Mylopharyng...    97   3e-18
gi|258613887|ref|NP_033340.3| substance-K receptor [Mus musculus...    97   3e-18
gi|60389876|sp|Q924U1.2|KISSR_RAT RecName: Full=KiSS-1 receptor;...    97   3e-18
gi|6753014|ref|NP_035914.1| apelin receptor [Mus musculus] >gnl|...    97   3e-18
gi|260833474|ref|XP_002611682.1| hypothetical protein BRAFLDRAFT...    97   3e-18
gi|7229404|gb|AAF42810.1|AF184174_2 somatostatin receptor 2B [Ho...    97   3e-18
gi|291406453|ref|XP_002719548.1| PREDICTED: somatostatin recepto...    97   3e-18
gi|178057047|ref|NP_001116544.1| alpha-1A adrenergic receptor [S...    97   3e-18
gi|321464139|gb|EFX75149.1| putative allatostatin A receptor [Da...    97   3e-18
gi|157278423|ref|NP_001098314.1| endothelin receptor [Oryzias la...    97   3e-18
gi|189531387|ref|XP_700330.2| PREDICTED: p2Y purinoceptor 2-like...    97   3e-18
gi|4504097|ref|NP_001499.1| G-protein coupled receptor 39 [Homo ...    97   3e-18
gi|319919895|gb|ADV78448.1| somatostatin receptor 2 [Culter albu...    97   3e-18
gi|335290852|ref|XP_003356308.1| PREDICTED: delta-type opioid re...    97   3e-18
gi|133778004|gb|AAI25048.1| GPR39 protein [Homo sapiens]               97   4e-18
gi|149418735|ref|XP_001514065.1| PREDICTED: fMet-Leu-Phe recepto...    97   4e-18
gi|185134566|ref|NP_001118125.1| adrenergic, alpha 1A, receptor ...    97   4e-18
gi|7242704|emb|CAB77263.1| G-protein coupled receptor [Lymnaea s...    97   4e-18
gi|301781624|ref|XP_002926228.1| PREDICTED: somatostatin recepto...    97   4e-18
gi|3023234|sp|P97717.2|ADA1B_MOUSE RecName: Full=Alpha-1B adrene...    97   4e-18
gi|61357268|gb|AAX41362.1| somatostatin receptor 2 [synthetic co...    97   4e-18
gi|156407976|ref|XP_001641633.1| predicted protein [Nematostella...    97   4e-18
gi|72009259|ref|XP_784787.1| PREDICTED: similar to G protein-cou...    97   4e-18
gi|14550544|gb|AAH09522.1|AAH09522 Unknown (protein for IMAGE:33...    97   4e-18
gi|157141754|ref|XP_001647749.1| neuropeptide y receptor (npy-r)...    97   4e-18
gi|125825601|ref|XP_694058.2| PREDICTED: thyrotropin-releasing h...    97   4e-18
gi|22128033|gb|AAM92568.1|AE014177_1 endothelin receptor type B ...    97   4e-18
gi|189235077|ref|XP_966881.2| PREDICTED: similar to short neurop...    97   4e-18
gi|9794865|gb|AAF98367.1|AF139597_1 somatostatin receptor type t...    97   4e-18
gi|270004853|gb|EFA01301.1| hypothetical protein TcasGA2_TC00315...    97   4e-18
gi|319919889|gb|ADV78445.1| somatostatin receptor 2 [Hypophthalm...    97   4e-18
gi|56207680|emb|CAI21121.1| novel protein similar to human and r...    97   4e-18
gi|332240004|ref|XP_003269180.1| PREDICTED: somatostatin recepto...    97   4e-18
gi|281351642|gb|EFB27226.1| hypothetical protein PANDA_001209 [A...    97   5e-18
gi|6681269|ref|NP_031930.1| endothelin B receptor isoform 1 [Mus...    97   5e-18
gi|156392449|ref|XP_001636061.1| predicted protein [Nematostella...    97   5e-18
gi|114650493|ref|XP_001146657.1| PREDICTED: G-protein coupled re...    96   5e-18
gi|4826706|ref|NP_004942.1| G-protein coupled receptor 183 [Homo...    96   5e-18
gi|109121187|ref|XP_001091970.1| PREDICTED: G-protein coupled re...    96   5e-18
gi|15558894|emb|CAC69545.1| somatostatin receptor subtype 1 [Ovi...    96   5e-18
gi|291223626|ref|XP_002731810.1| PREDICTED: galanin receptor 2-l...    96   5e-18
gi|18597350|gb|AAL76096.1| somatostatin receptor [Rattus norvegi...    96   5e-18
gi|62898341|dbj|BAD97110.1| EBV-induced G protein-coupled recept...    96   5e-18
gi|119709601|dbj|BAF42697.1| endothelin receptor B2 [Coturnix ja...    96   5e-18
gi|156553863|ref|XP_001600654.1| PREDICTED: somatostatin recepto...    96   5e-18
gi|260809427|ref|XP_002599507.1| hypothetical protein BRAFLDRAFT...    96   5e-18
gi|163915347|ref|NP_001106638.1| somatostatin receptor type 1 [G...    96   5e-18
gi|156386061|ref|XP_001633732.1| predicted protein [Nematostella...    96   5e-18
gi|7669548|ref|NP_001050.1| neuromedin-K receptor [Homo sapiens]...    96   5e-18
gi|195060634|ref|XP_001995830.1| GH14161 [Drosophila grimshawi] ...    96   5e-18
gi|15281398|gb|AAK94198.1|AF330054_1 neuropeptide NPFF receptor ...    96   6e-18
gi|333470012|gb|EAL38533.3| AGAP001773-PA [Anopheles gambiae str...    96   6e-18
gi|268579123|ref|XP_002644544.1| Hypothetical protein CBG14471 [...    96   6e-18
gi|297299384|ref|XP_002805382.1| PREDICTED: kappa-type opioid re...    96   6e-18
gi|47215386|emb|CAG02202.1| unnamed protein product [Tetraodon n...    96   6e-18
gi|58696443|ref|NP_001011694.1| somatostatin receptor type 2 [Su...    96   6e-18
gi|195112816|ref|XP_002000968.1| GI10533 [Drosophila mojavensis]...    96   6e-18
gi|197209972|ref|NP_001127751.1| neuropeptide receptor A35 [Bomb...    96   6e-18
gi|296476070|gb|DAA18185.1| somatostatin receptor type 2 [Bos ta...    96   6e-18
gi|825695|emb|CAA46291.1| neuromedin K receptor [Homo sapiens]         96   6e-18
gi|163914991|ref|NP_001106489.1| tachykinin receptor 1 [Xenopus ...    96   6e-18
gi|296214849|ref|XP_002753880.1| PREDICTED: somatostatin recepto...    96   6e-18
gi|157133987|ref|XP_001663106.1| somatostatin receptor [Aedes ae...    96   6e-18
gi|112871|sp|P18841.1|ADA1B_MESAU RecName: Full=Alpha-1B adrener...    96   6e-18
gi|147902830|ref|NP_001080343.1| P2Y purinoceptor 4 [Xenopus lae...    96   6e-18
gi|543734|sp|P15823.2|ADA1B_RAT RecName: Full=Alpha-1B adrenergi...    96   7e-18
gi|2829680|sp|P79928.1|P2RY4_XENLA RecName: Full=P2Y purinocepto...    96   7e-18
gi|3004964|gb|AAC23486.1| endothelin receptor type B [Equus caba...    96   7e-18
gi|156382609|ref|XP_001632645.1| predicted protein [Nematostella...    96   7e-18
gi|291222030|ref|XP_002731022.1| PREDICTED: bombesin receptor su...    96   7e-18
gi|148234084|ref|NP_001091157.1| endothelin receptor type A [Xen...    96   7e-18
gi|126302935|ref|XP_001375467.1| PREDICTED: nociceptin receptor-...    96   7e-18
gi|149723337|ref|XP_001498280.1| PREDICTED: somatostatin recepto...    96   7e-18
gi|72008648|ref|XP_785767.1| PREDICTED: hypothetical protein [St...    96   7e-18
gi|224051456|ref|XP_002200558.1| PREDICTED: somatostatin recepto...    96   7e-18
gi|27806153|ref|NP_776892.1| somatostatin receptor type 2 [Bos t...    96   7e-18
gi|27806213|ref|NP_776923.1| alpha-1A adrenergic receptor [Bos t...    96   7e-18
gi|68386866|ref|XP_696666.1| PREDICTED: somatostatin receptor ty...    96   7e-18
gi|156351427|ref|XP_001622506.1| hypothetical protein NEMVEDRAFT...    96   7e-18
gi|148839337|ref|NP_001092118.1| neuropeptide FF receptor-1 NPFF...    96   7e-18
gi|334333397|ref|XP_003341716.1| PREDICTED: somatostatin recepto...    96   8e-18
gi|260802642|ref|XP_002596201.1| hypothetical protein BRAFLDRAFT...    96   8e-18
gi|94450587|gb|ABF19732.1| angiotensin receptor-like 1b [Xenopus...    96   8e-18
gi|224070256|ref|XP_002188801.1| PREDICTED: somatostatin recepto...    96   8e-18
gi|66792804|ref|NP_031442.2| alpha-1B adrenergic receptor [Mus m...    96   8e-18
gi|80979241|gb|ABB54774.1| neuropeptide Y receptor Y7 [Oncorhync...    96   8e-18
gi|297697707|ref|XP_002825987.1| PREDICTED: somatostatin recepto...    96   8e-18
gi|25989115|gb|AAK31793.1| somatostatin receptor [Drosophila mel...    96   8e-18
gi|326920764|ref|XP_003206638.1| PREDICTED: somatostatin recepto...    96   8e-18
gi|194871401|ref|XP_001972840.1| GG15739 [Drosophila erecta] >gn...    96   9e-18
gi|45550646|ref|NP_649039.4| allatostatin C receptor 2, isoform ...    96   9e-18
gi|301769643|ref|XP_002920220.1| PREDICTED: somatostatin recepto...    96   9e-18
gi|28628723|gb|AAO49326.1|AF482695_1 tachykinin NK-1 receptor C ...    96   9e-18
gi|60219189|emb|CAI58659.1| tachykinin receptor 2 [Meriones ungu...    96   9e-18
gi|149751024|ref|XP_001496656.1| PREDICTED: somatostatin recepto...    96   9e-18
gi|666891|gb|AAB59485.1| alpha-1B adrenergic receptor [Homo sapi...    96   9e-18
gi|156378629|ref|XP_001631244.1| predicted protein [Nematostella...    96   9e-18
gi|57164297|ref|NP_001009265.1| somatostatin receptor subtype 5 ...    96   9e-18
gi|91080305|ref|XP_974272.1| PREDICTED: similar to moody CG4322-...    96   9e-18
gi|927209|dbj|BAA06901.1| alpha 1C adrenergic receptor isoform 2...    96   1e-17
gi|71896409|ref|NP_001025516.1| somatostatin receptor type 2 [Ga...    96   1e-17
gi|149054697|gb|EDM06514.1| somatostatin receptor 2, isoform CRA...    95   1e-17
gi|22086675|gb|AAM90731.1|AF416731_1 tachykinin NK-1 receptor B ...    95   1e-17
gi|291490763|gb|ADE06697.1| RT06953p [Drosophila melanogaster]         95   1e-17
gi|237780686|gb|ACR19335.1| somatostatin receptor type 1 [Epinep...    95   1e-17
gi|156404258|ref|XP_001640324.1| predicted protein [Nematostella...    95   1e-17
gi|149039946|gb|EDL94062.1| rCG24242 [Rattus norvegicus]               95   1e-17
gi|148236466|ref|NP_001083418.1| hypothetical protein LOC398915 ...    95   1e-17
gi|15077536|gb|AAK83235.1|AF343725_1 G-protein-coupled receptor ...    95   1e-17
gi|149048543|gb|EDM01084.1| rCG41589 [Rattus norvegicus]               95   1e-17
gi|110626052|ref|NP_083812.1| G protein-coupled receptor 165 [Mu...    95   1e-17
gi|260835922|ref|XP_002612956.1| hypothetical protein BRAFLDRAFT...    95   1e-17
gi|326930875|ref|XP_003211564.1| PREDICTED: somatostatin recepto...    95   1e-17
gi|156388252|ref|XP_001634615.1| predicted protein [Nematostella...    95   1e-17
gi|260801435|ref|XP_002595601.1| hypothetical protein BRAFLDRAFT...    95   1e-17
gi|156391984|ref|XP_001635829.1| predicted protein [Nematostella...    95   1e-17
gi|3941551|gb|AAC82383.1| putative odorant receptor LOR14 [Lampe...    95   1e-17
gi|125842958|ref|XP_001340065.1| PREDICTED: p2Y purinoceptor 2-l...    95   1e-17
gi|195352160|ref|XP_002042582.1| GM14937 [Drosophila sechellia] ...    95   1e-17
gi|7242706|emb|CAB77264.1| G-protein coupled receptor [Lymnaea s...    95   1e-17
gi|31981539|ref|NP_573455.2| neuropeptide FF receptor 2 [Mus mus...    95   1e-17
gi|507894|gb|AAA19570.1| endothelin receptor [Xenopus laevis]          95   1e-17
gi|78706664|ref|NP_001027135.1| allatostatin C receptor 2, isofo...    95   1e-17
gi|224048047|ref|XP_002187388.1| PREDICTED: similar to Mu-type o...    95   1e-17
gi|6446420|gb|AAF08613.1|AF097726_1 somatostatin receptor type 1...    95   1e-17
gi|224054077|ref|XP_002191329.1| PREDICTED: chemokine (C-X-C mot...    95   1e-17
gi|58393733|ref|XP_320274.2| putative somatostatin receptor (AGA...    95   2e-17
gi|16716513|ref|NP_444435.1| trace amine-associated receptor 1 [...    95   2e-17
gi|260833752|ref|XP_002611876.1| hypothetical protein BRAFLDRAFT...    95   2e-17
gi|156402439|ref|XP_001639598.1| predicted protein [Nematostella...    95   2e-17
gi|157820511|ref|NP_001102856.1| G-protein coupled receptor 183 ...    95   2e-17
gi|149424768|ref|XP_001520948.1| PREDICTED: somatostatin recepto...    95   2e-17
gi|62865887|ref|NP_115940.2| kiSS-1 receptor [Homo sapiens] >gnl...    95   2e-17
gi|197209946|ref|NP_001127737.1| neuropeptide receptor A2 [Bomby...    95   2e-17
gi|110665703|ref|NP_033243.2| somatostatin receptor type 2 isofo...    95   2e-17
gi|66472452|ref|NP_001018484.1| cysteinyl leukotriene receptor 1...    95   2e-17
gi|6446422|gb|AAF08614.1|AF097727_1 somatostatin receptor type 1...    95   2e-17
gi|14279167|gb|AAK58514.1|AF236084_1 G-protein-coupled receptor ...    95   2e-17
gi|2494960|sp|Q90328.1|EDNRB_COTJA RecName: Full=Endothelin B re...    95   2e-17
gi|147907070|ref|NP_001080650.1| endothelin receptor type A [Xen...    95   2e-17
gi|73853818|ref|NP_001027492.1| apelin receptor [Xenopus (Silura...    95   2e-17
gi|268578001|ref|XP_002643983.1| C. briggsae CBR-NPR-9 protein [...    95   2e-17
gi|134085535|gb|ABO52826.1| IP03254p [Drosophila melanogaster]         94   2e-17
gi|124738401|gb|ABN14183.1| E1 variant b [Equid herpesvirus 2] >...    94   2e-17
gi|224097839|ref|XP_002189418.1| PREDICTED: hypothetical protein...    94   2e-17
gi|17223726|gb|AAL02125.1| allatostatin C/drostatin C receptor 1...    94   2e-17
gi|26335980|dbj|BAC31688.1| unnamed protein product [Mus musculus]     94   2e-17
gi|21667326|gb|AAM74023.1|AF472616_1 endothelin receptor type B ...    94   2e-17
gi|194887814|ref|XP_001976810.1| GG18661 [Drosophila erecta] >gn...    94   2e-17
gi|241997448|ref|XP_002433373.1| allatostatin receptor, putative...    94   2e-17
gi|290563273|ref|NP_001166383.1| alpha-1A adrenergic receptor [C...    94   2e-17
gi|74218722|dbj|BAE25217.1| unnamed protein product [Mus musculus]     94   2e-17
gi|134085621|ref|NP_001076831.1| chemokine (C-X-C motif) recepto...    94   2e-17
gi|195390654|ref|XP_002053983.1| GJ24185 [Drosophila virilis] >g...    94   2e-17
gi|130504631|ref|NP_001076190.1| endothelin B receptor precursor...    94   2e-17
gi|62512169|sp|P56497.3|EDNRB_CANFA RecName: Full=Endothelin B r...    94   2e-17
gi|260835924|ref|XP_002612957.1| hypothetical protein BRAFLDRAFT...    94   2e-17
gi|261289481|ref|XP_002604717.1| hypothetical protein BRAFLDRAFT...    94   2e-17
gi|4503467|ref|NP_003982.1| endothelin B receptor isoform 2 prec...    94   2e-17
gi|307185557|gb|EFN71519.1| Galanin receptor type 1 [Camponotus ...    94   2e-17
gi|47209520|emb|CAF90289.1| unnamed protein product [Tetraodon n...    94   2e-17
gi|148227820|ref|NP_001084106.1| apelin receptor A [Xenopus laev...    94   2e-17
gi|16716571|ref|NP_444474.1| kiSS-1 receptor [Mus musculus] >gnl...    94   2e-17
gi|110765902|ref|XP_001123033.1| PREDICTED: neuropeptide Y recep...    94   2e-17
gi|147905500|ref|NP_001079847.1| apelin receptor B [Xenopus laev...    94   2e-17
gi|740017|prf||2004299A angiotensin receptor                           94   2e-17
gi|195340964|ref|XP_002037082.1| GM12299 [Drosophila sechellia] ...    94   2e-17
gi|17864278|ref|NP_524700.1| allatostatin receptor [Drosophila m...    94   2e-17
gi|123896292|sp|Q2TAD5.1|APJB_XENLA RecName: Full=Apelin recepto...    94   2e-17
gi|118096075|ref|XP_413985.2| PREDICTED: similar to Leukotriene ...    94   2e-17
gi|109731588|gb|AAI13185.1| Gpr165 protein [Mus musculus] >gnl|B...    94   2e-17
gi|433201|dbj|BAA04960.1| alpha1C adrenergic receptor [Homo sapi...    94   2e-17
gi|16566347|gb|AAL26488.1|AF411117_1 G protein-coupled receptor ...    94   2e-17
gi|156383773|ref|XP_001633007.1| predicted protein [Nematostella...    94   2e-17
gi|111118992|ref|NP_000671.2| alpha-1A adrenergic receptor isofo...    94   3e-17
gi|4557547|ref|NP_000106.1| endothelin B receptor isoform 1 prec...    94   3e-17
gi|83721949|ref|NP_001032913.1| neuropeptide Y7 receptor [Gallus...    94   3e-17
gi|11878036|gb|AAG40780.1|AF148990_1 somatostatin receptor 1 [Su...    94   3e-17
gi|55558|emb|CAA35934.1| unnamed protein product [Rattus norvegi...    94   3e-17
gi|251823830|ref|NP_945197.2| orexin receptor type 1 [Mus muscul...    94   3e-17
gi|224067727|ref|XP_002198959.1| PREDICTED: neuropeptide Y7 rece...    94   3e-17
gi|59709485|ref|NP_001012295.1| prolactin-releasing peptide rece...    94   3e-17
gi|115918018|ref|XP_787561.2| PREDICTED: similar to G protein-co...    94   3e-17
gi|8926588|gb|AAF81902.1|AF276427_1 endothelin B receptor [Canis...    94   3e-17
gi|260804243|ref|XP_002596998.1| hypothetical protein BRAFLDRAFT...    94   3e-17
gi|94400879|ref|NP_037097.3| histamine H2 receptor [Rattus norve...    94   3e-17
gi|4885057|ref|NP_005152.1| apelin receptor [Homo sapiens] >gnl|...    94   3e-17
gi|31746493|gb|AAP68899.1|AF472593_1 somatostatin receptor type ...    94   3e-17
gi|69218028|gb|AAZ04131.1| prolactin-releasing peptide receptor ...    94   3e-17
gi|147903191|ref|NP_001082858.1| neuropeptide FF receptor 1 [Dan...    94   3e-17
gi|71895973|ref|NP_001025633.1| pyrimidinergic receptor P2Y, G-p...    94   3e-17
gi|195477322|ref|XP_002100165.1| GE16306 [Drosophila yakuba] >gn...    94   3e-17
gi|3298358|dbj|BAA31470.1| CXC chemokine receptor-2 [Cyprinus ca...    94   3e-17
gi|268565453|ref|XP_002639449.1| C. briggsae CBR-SER-5 protein [...    94   3e-17
gi|85857456|gb|ABC86264.1| RE48774p [Drosophila melanogaster]          94   3e-17
gi|157137633|ref|XP_001657105.1| g-protein coupled receptor [Aed...    94   3e-17
gi|78070547|gb|AAI07283.1| Gpr15 protein [Mus musculus] >gnl|BL_...    94   3e-17
gi|197102789|ref|NP_001124631.1| apelin receptor [Pongo abelii] ...    94   3e-17
gi|260783770|ref|XP_002586945.1| hypothetical protein BRAFLDRAFT...    94   3e-17
gi|260797697|ref|XP_002593838.1| hypothetical protein BRAFLDRAFT...    94   3e-17
gi|327264566|ref|XP_003217084.1| PREDICTED: somatostatin recepto...    94   3e-17
gi|111601346|gb|AAI19519.1| G protein-coupled receptor 15 [Mus m...    94   3e-17
gi|55636083|ref|XP_521984.1| PREDICTED: apelin receptor isoform ...    94   3e-17
gi|927211|dbj|BAA06900.1| alpha 1C adrenergic receptor isoform 3...    94   3e-17
gi|896235|gb|AAB32223.1| cholecystokinin receptor subtype A, CCK...    94   3e-17
gi|17567403|ref|NP_510612.1| hypothetical protein F31B9.1 [Caeno...    94   3e-17
gi|156368347|ref|XP_001627656.1| predicted protein [Nematostella...    94   3e-17
gi|114639785|ref|XP_522146.2| PREDICTED: melatonin receptor type...    94   3e-17
gi|115947307|ref|XP_786832.2| PREDICTED: similar to dopamine D1/...    94   3e-17
gi|242397423|ref|NP_001156427.1| G-protein coupled receptor 15 [...    94   3e-17
gi|114050765|ref|NP_001039937.1| G-protein coupled receptor 183 ...    94   3e-17
gi|158288951|ref|XP_310762.4| putative neuropeptide Y receptor 1...    94   3e-17
gi|157311705|ref|NP_001098579.1| neuropeptide FF receptor 2.1 [D...    94   3e-17
gi|194746082|ref|XP_001955513.1| GF16216 [Drosophila ananassae] ...    94   3e-17
gi|195124744|ref|XP_002006847.1| GI18367 [Drosophila mojavensis]...    94   4e-17
gi|54198|emb|CAA48766.1| somatostatin receptor (SSTR2B) [Mus mus...    94   4e-17
gi|338722947|ref|XP_001502802.3| PREDICTED: neuromedin-B recepto...    94   4e-17
gi|126352462|ref|NP_001075306.1| endothelin B receptor precursor...    94   4e-17
gi|319919891|gb|ADV78446.1| somatostatin receptor 2 [Squaliobarb...    94   4e-17
gi|334323183|ref|XP_001378539.2| PREDICTED: somatostatin recepto...    94   4e-17
gi|38016146|ref|NP_937835.1| pyroglutamylated RFamide peptide re...    93   4e-17
gi|189514688|ref|XP_001343301.2| PREDICTED: neuropeptide Y recep...    93   4e-17
gi|344287157|ref|XP_003415321.1| PREDICTED: LOW QUALITY PROTEIN:...    93   4e-17
gi|73532749|ref|NP_001026987.1| somatostatin receptor type 2 [Ca...    93   4e-17
gi|3334903|gb|AAC26970.1| endothelin receptor B [Canis lupus fam...    93   4e-17
gi|338725727|ref|XP_001490787.3| PREDICTED: c-X-C chemokine rece...    93   4e-17
gi|13027438|ref|NP_076470.1| neuropeptide FF receptor 2 [Rattus ...    93   4e-17
gi|195109875|ref|XP_001999507.1| GI24557 [Drosophila mojavensis]...    93   4e-17
gi|118404522|ref|NP_001072676.1| endothelin receptor B subtype 2...    93   5e-17
gi|292617086|ref|XP_002663233.1| PREDICTED: apelin receptor A [D...    93   5e-17
gi|50979016|ref|NP_001003234.1| beta-2 adrenergic receptor [Cani...    93   5e-17
gi|64654065|gb|AAH96068.1| Pyrimidinergic receptor P2Y, G-protei...    93   5e-17
gi|260826760|ref|XP_002608333.1| hypothetical protein BRAFLDRAFT...    93   5e-17
gi|162416253|sp|Q7SZP9.2|APJA_DANRE RecName: Full=Apelin recepto...    93   5e-17
gi|118097287|ref|XP_425195.2| PREDICTED: similar to beta-2 adren...    93   5e-17
gi|307193252|gb|EFN76143.1| Orexin receptor type 2 [Harpegnathos...    93   5e-17
gi|60460903|ref|NP_001012635.1| substance-K receptor [Canis lupu...    93   5e-17
gi|164665378|gb|ABY66138.1| allatostatin receptor [Bombus ignitus]     93   5e-17
gi|57163787|ref|NP_001009247.1| beta-2 adrenergic receptor [Feli...    93   5e-17
gi|224067566|ref|XP_002194439.1| PREDICTED: similar to histamine...    93   5e-17
gi|126342491|ref|XP_001362500.1| PREDICTED: bombesin receptor su...    93   6e-17
gi|121583904|ref|NP_001073524.1| lysophosphatidic acid receptor ...    93   6e-17
gi|19705433|ref|NP_599155.1| trace amine-associated receptor 1 [...    93   6e-17
gi|49612|emb|CAA27430.1| unnamed protein product [Mesocricetus a...    93   6e-17
gi|18158435|ref|NP_542946.1| substance-K receptor [Rattus norveg...    93   6e-17
gi|149711459|ref|XP_001491062.1| PREDICTED: c-X-C chemokine rece...    93   6e-17
gi|157786828|ref|NP_001099360.1| G-protein coupled receptor 15 [...    93   6e-17
gi|31127265|gb|AAH52868.1| G protein-coupled receptor 183 [Mus m...    93   6e-17
gi|47086175|ref|NP_998095.1| hypothetical protein LOC405866 [Dan...    93   6e-17
gi|124249290|ref|NP_001074355.1| probable G-protein coupled rece...    93   7e-17
gi|74187039|dbj|BAE20538.1| unnamed protein product [Mus musculus]     93   7e-17
gi|17570665|ref|NP_509896.1| Neuropeptide Receptor family member...    92   7e-17
gi|4505561|ref|NP_002556.1| P2Y purinoceptor 4 [Homo sapiens] >g...    92   7e-17
gi|344292058|ref|XP_003417745.1| PREDICTED: somatostatin recepto...    92   7e-17
gi|114766|sp|P04274.1|ADRB2_MESAU RecName: Full=Beta-2 adrenergi...    92   7e-17
gi|195445865|ref|XP_002070518.1| GK10988 [Drosophila willistoni]...    92   7e-17
gi|197209894|ref|NP_001127711.1| neuropeptide receptor A14 [Bomb...    92   7e-17
gi|291231831|ref|XP_002735875.1| PREDICTED: urotensin 2 receptor...    92   7e-17
gi|126723681|ref|NP_001075852.1| cholecystokinin receptor type A...    92   7e-17
gi|55700006|dbj|BAD69655.1| endothelin receptor b1 [Altolamprolo...    92   7e-17
gi|55700012|dbj|BAD69658.1| endothelin receptor b1 [Lamprologus ...    92   8e-17
gi|84781789|ref|NP_001028533.1| G protein-coupled receptor 15-li...    92   8e-17
gi|17046157|gb|AAL34394.1|AF074972_1 MOR-1M [Mus musculus]             92   8e-17
gi|261289283|ref|XP_002603085.1| hypothetical protein BRAFLDRAFT...    92   8e-17
gi|115430069|ref|NP_001068573.1| apelin receptor A [Danio rerio]...    92   8e-17
gi|125820792|ref|XP_685832.2| PREDICTED: somatostatin receptor t...    92   8e-17
gi|291223296|ref|XP_002731650.1| PREDICTED: neuropeptide FF rece...    92   8e-17
gi|4106397|gb|AAD02833.1| neuropeptide Y/peptide YY receptor Yb ...    92   8e-17
gi|72146140|ref|XP_784048.1| PREDICTED: similar to GA13102-PA [S...    92   9e-17
gi|193870725|gb|ACF22973.1| neuropeptide Y receptor Y2 [Callorhi...    92   9e-17
gi|156363485|ref|XP_001626074.1| predicted protein [Nematostella...    92   9e-17
gi|321472086|gb|EFX83057.1| hypothetical protein DAPPUDRAFT_2238...    92   9e-17
gi|260812096|ref|XP_002600757.1| hypothetical protein BRAFLDRAFT...    92   9e-17
gi|189241426|ref|XP_971178.2| PREDICTED: similar to somatostatin...    92   9e-17
gi|47223683|emb|CAF99292.1| unnamed protein product [Tetraodon n...    92   9e-17
gi|55700008|dbj|BAD69656.1| endothelin receptor b1 [Dimidiochrom...    92   1e-16
gi|166157823|ref|NP_001107334.1| chemokine (C-C motif) receptor ...    92   1e-16
gi|55741694|ref|NP_001003151.1| C-X-C chemokine receptor type 2 ...    92   1e-16
gi|55700014|dbj|BAD69659.1| endothelin receptor b1 [Neolamprolog...    92   1e-16
gi|64654619|gb|AAH96069.1| Pyrimidinergic receptor P2Y, G-protei...    92   1e-16
gi|149418733|ref|XP_001514019.1| PREDICTED: N-formyl peptide rec...    92   1e-16
gi|1168371|sp|P43240.1|AGTR1_CANFA RecName: Full=Type-1 angioten...    92   1e-16
gi|48139558|ref|XP_397024.1| PREDICTED: allatostatin-A receptor-...    92   1e-16
gi|219522028|ref|NP_001094111.1| melatonin receptor type 1B [Rat...    92   1e-16
gi|242014148|ref|XP_002427757.1| class A rhodopsin-like G-protei...    92   1e-16
gi|3024254|sp|O15973.1|OPSD1_PATYE RecName: Full=Rhodopsin, GQ-c...    92   1e-16
gi|270014344|gb|EFA10792.1| hypothetical protein TcasGA2_TC01284...    92   1e-16
gi|125804303|ref|XP_001337671.1| PREDICTED: 5-hydroxytryptamine ...    92   1e-16
gi|311269507|ref|XP_003132517.1| PREDICTED: type-1 angiotensin I...    92   1e-16
gi|58223148|gb|AAO03561.2| somatostatin receptor subtype 5 [Sus ...    92   1e-16
gi|195457242|ref|XP_002075489.1| GK14796 [Drosophila willistoni]...    92   1e-16
gi|283806602|ref|NP_001164553.1| C-X-C chemokine receptor type 1...    92   1e-16
gi|198469442|ref|XP_001355025.2| GA15495 [Drosophila pseudoobscu...    92   1e-16
gi|310923315|ref|NP_001185632.1| P2Y purinoceptor 4 [Macaca mula...    92   1e-16
gi|119599311|gb|EAW78905.1| angiotensin II receptor, type 1, iso...    92   1e-16
gi|146324956|sp|Q4KWL2.1|ADRB2_TSCTR RecName: Full=Beta-2 adrene...    92   1e-16
gi|149409053|ref|XP_001508247.1| PREDICTED: neuromedin-B recepto...    92   1e-16
gi|81914759|sp|Q8K4Z4.1|ADRB2_CAVPO RecName: Full=Beta-2 adrener...    91   2e-16
gi|50731261|ref|XP_425651.1| PREDICTED: similar to LOC495959 pro...    91   2e-16
gi|63102465|gb|AAH95503.1| Pyrimidinergic receptor P2Y, G-protei...    91   2e-16
gi|87621961|gb|ABD38715.1| melanopsin [Sminthopsis crassicaudata]      91   2e-16
gi|76626422|ref|XP_599517.2| PREDICTED: histamine receptor H2 [B...    91   2e-16
gi|196011285|ref|XP_002115506.1| hypothetical protein TRIADDRAFT...    91   2e-16
gi|118402748|emb|CAL36661.1| predicted novel histamine H2-like G...    91   2e-16
gi|2865384|gb|AAC02658.1| alpha 1A-adrenergic receptor [Mus musc...    91   2e-16
gi|31542114|ref|NP_038489.2| alpha-1A adrenergic receptor [Mus m...    91   2e-16
gi|114768|sp|P10608.1|ADRB2_RAT RecName: Full=Beta-2 adrenergic ...    91   2e-16
gi|148698175|gb|EDL30122.1| opioid receptor, delta 1 [Mus musculus]    91   2e-16
gi|88853593|ref|NP_898852.2| G-protein coupled receptor 183 [Mus...    91   2e-16
gi|118779356|ref|XP_309215.3| putative gastrin/cholecystokinin r...    91   2e-16
gi|46250427|gb|AAH68494.1| Angiotensin II receptor, type 1 [Homo...    91   2e-16
gi|148234297|ref|NP_001085791.1| adrenergic, beta-2-, receptor, ...    91   2e-16
gi|291226246|ref|XP_002733105.1| PREDICTED: somatostatin recepto...    91   2e-16
gi|192453560|ref|NP_001122272.1| si:ch211-184m13.4 [Danio rerio]...    91   2e-16
gi|195047863|ref|XP_001992426.1| GH24210 [Drosophila grimshawi] ...    91   2e-16
gi|57163861|ref|NP_001009325.1| melanopsin [Felis catus] >gnl|BL...    91   2e-16
gi|94039255|dbj|BAE93498.1| diapause hormone receptor-4 [Bombyx ...    91   2e-16
gi|141795015|gb|AAI39487.1| Agtrl1 protein [Xenopus laevis]            91   2e-16
gi|195023606|ref|XP_001985716.1| GH20929 [Drosophila grimshawi] ...    91   2e-16
gi|38258290|sp|Q923Y9.1|TAAR1_RAT RecName: Full=Trace amine-asso...    91   2e-16
gi|112421185|ref|NP_001036239.1| beta-2 adrenergic receptor [Mac...    91   2e-16
gi|126330822|ref|XP_001374952.1| PREDICTED: neuropeptide FF rece...    91   2e-16
gi|17046173|gb|AAL34400.1|AF260311_1 mu opioid receptor isoform ...    91   2e-16
gi|6978615|ref|NP_036820.1| cholecystokinin receptor type A [Rat...    91   2e-16
gi|50755817|ref|XP_425234.1| PREDICTED: hypothetical protein [Ga...    91   2e-16
gi|156376514|ref|XP_001630405.1| predicted protein [Nematostella...    91   2e-16
gi|156393746|ref|XP_001636488.1| predicted protein [Nematostella...    91   2e-16
gi|260799644|ref|XP_002594804.1| hypothetical protein BRAFLDRAFT...    91   2e-16
gi|17046928|gb|AAL34927.1|AF062755_1 MOR-1G [Mus musculus]             91   2e-16
gi|126723741|ref|NP_001075849.1| alpha-1A adrenergic receptor [O...    91   2e-16
gi|72007840|ref|XP_785812.1| PREDICTED: similar to G protein-cou...    91   2e-16
gi|4503907|ref|NP_003605.1| galanin receptor type 3 [Homo sapien...    91   2e-16
gi|261289557|ref|XP_002604755.1| hypothetical protein BRAFLDRAFT...    91   2e-16
gi|260793904|ref|XP_002591950.1| hypothetical protein BRAFLDRAFT...    91   2e-16
gi|433822|emb|CAA82241.1| Angiotensin Receptor [synthetic constr...    91   3e-16
gi|109048869|ref|XP_001110548.1| PREDICTED: type-1 angiotensin I...    91   3e-16
gi|329664366|ref|NP_001192639.1| neuromedin-B receptor [Bos taur...    91   3e-16
gi|17737675|ref|NP_524176.1| short neuropeptide F receptor [Dros...    91   3e-16
gi|223718066|ref|NP_001138753.1| mu-type opioid receptor isoform...    91   3e-16
gi|118088535|ref|XP_001231524.1| PREDICTED: similar to trace ami...    91   3e-16
gi|55926227|ref|NP_036624.2| beta-2 adrenergic receptor [Rattus ...    91   3e-16
gi|47086535|ref|NP_997920.1| opioid receptor, delta 1b [Danio re...    91   3e-16
gi|156366337|ref|XP_001627095.1| predicted protein [Nematostella...    91   3e-16
gi|5174595|ref|NP_005950.1| melatonin receptor type 1B [Homo sap...    91   3e-16
gi|126471025|dbj|BAF48111.1| angiotensin receptor [Bufo marinus]       91   3e-16
gi|156408880|ref|XP_001642084.1| predicted protein [Nematostella...    91   3e-16
gi|471121|dbj|BAA02968.1| angiotensin II type 1b receptor [Homo ...    91   3e-16
gi|113673471|ref|NP_001038803.1| histamine H2 receptor [Danio re...    91   3e-16
gi|8118100|gb|AAF72891.1|AF228521_1 leucokinin-like peptide rece...    91   3e-16
gi|190337057|gb|AAI63613.1| Si:ch211-184m13.4 [Danio rerio] >gnl...    91   3e-16
gi|213512113|ref|NP_001133840.1| Apelin receptor A [Salmo salar]...    91   3e-16
gi|1517936|gb|AAB07000.1| tachykinin-like receptor [Stomoxys cal...    91   3e-16
gi|47230631|emb|CAF99824.1| unnamed protein product [Tetraodon n...    91   3e-16
gi|157129042|ref|XP_001655248.1| gonadotropin-releasing hormone ...    91   3e-16
gi|268570541|ref|XP_002640771.1| Hypothetical protein CBG15641 [...    91   3e-16
gi|149594488|ref|XP_001505661.1| PREDICTED: G-protein coupled re...    91   3e-16
gi|126327188|ref|XP_001368445.1| PREDICTED: probable G-protein c...    91   3e-16
gi|13786192|ref|NP_112639.1| apelin receptor [Rattus norvegicus]...    91   3e-16
gi|260831988|ref|XP_002610940.1| hypothetical protein BRAFLDRAFT...    91   3e-16
gi|74217573|dbj|BAE33542.1| unnamed protein product [Mus musculus]     91   3e-16
gi|148238158|ref|NP_001088014.1| hypothetical protein LOC494705 ...    91   3e-16
gi|71979789|dbj|BAE17050.1| RFamide-related peptide receptor [Ga...    91   3e-16
gi|148839288|ref|NP_001092117.1| RFamide-related peptide recepto...    91   3e-16
gi|260790228|ref|XP_002590145.1| hypothetical protein BRAFLDRAFT...    91   3e-16
gi|195393440|ref|XP_002055362.1| GJ19325 [Drosophila virilis] >g...    91   3e-16
gi|109104546|ref|XP_001089260.1| PREDICTED: uracil nucleotide/cy...    91   3e-16
gi|1729805|emb|CAA63612.1| Mesenchyme-associated serpentine rece...    90   3e-16
gi|149755057|ref|XP_001505168.1| PREDICTED: G-protein coupled re...    90   3e-16
gi|148839282|ref|NP_001092119.1| neuropeptide FF receptor-2 NPFF...    90   3e-16
gi|1705504|sp|P47751.2|BRS4_BOMOR RecName: Full=[Phe13]-bombesin...    90   4e-16
gi|28827166|gb|AAO24756.1| melanin-concentrating hormone recepto...    90   4e-16
gi|28893437|ref|NP_796296.1| type-1A angiotensin II receptor [Mu...    90   4e-16
gi|45383432|ref|NP_989693.1| neuropeptide FF receptor 1 [Gallus ...    90   4e-16
gi|157129044|ref|XP_001655249.1| gonadotropin-releasing hormone ...    90   4e-16
gi|50101|emb|CAA33664.1| beta-2-andrenergic receptor [Mus musculus]    90   4e-16
gi|126723794|ref|NP_001075793.1| type-1 angiotensin II receptor ...    90   4e-16
gi|291221859|ref|XP_002730936.1| PREDICTED: allatostatin recepto...    90   4e-16
gi|72007842|ref|XP_785875.1| PREDICTED: hypothetical protein [St...    90   4e-16
gi|51036661|ref|NP_112247.2| type-1A angiotensin II receptor [Ra...    90   4e-16
gi|115392083|ref|NP_001065261.1| type-1 angiotensin II receptor ...    90   4e-16
gi|73999372|ref|XP_544078.2| PREDICTED: neuropeptides B/W recept...    90   4e-16
gi|86565149|ref|NP_001024908.2| DOPamine receptor family member ...    90   4e-16
gi|80979239|gb|ABB54773.1| neuropeptide Y receptor Y2 [Oncorhync...    90   4e-16
gi|195167497|ref|XP_002024570.1| GL15947 [Drosophila persimilis]...    90   4e-16
gi|4501997|ref|NP_000676.1| type-1 angiotensin II receptor [Homo...    90   5e-16
gi|146741512|dbj|BAF62412.1| angiotensin II receptor, type 1, tr...    90   5e-16
gi|156398341|ref|XP_001638147.1| predicted protein [Nematostella...    90   5e-16
gi|4885301|ref|NP_005282.1| uracil nucleotide/cysteinyl leukotri...    90   5e-16
gi|6636496|gb|AAF20199.1|AF203386_1 beta-2 adrenergic receptor [...    90   5e-16
gi|8393600|ref|NP_058879.1| C-X-C chemokine receptor type 2 [Rat...    90   5e-16
gi|22658465|gb|AAN01267.1| beta 2 adrenergic receptor [Homo sapi...    90   5e-16
gi|82524858|ref|NP_112271.2| type-1B angiotensin II receptor [Ra...    90   5e-16
gi|296439450|sp|P07550.3|ADRB2_HUMAN RecName: Full=Beta-2 adrene...    90   5e-16
gi|149638434|ref|XP_001507023.1| PREDICTED: orexin receptor type...    90   5e-16
gi|913710|gb|AAB34020.1| agiotensin II isoform 1A receptor, AT1A...    90   5e-16
gi|57753890|dbj|BAD86818.1| receptor for gonadotropin-inhibitory...    90   5e-16
gi|55661346|ref|XP_525589.1| PREDICTED: galanin receptor type 3 ...    90   5e-16
gi|119599314|gb|EAW78908.1| angiotensin II receptor, type 1, iso...    90   5e-16
gi|302564892|ref|NP_001181094.1| lysophosphatidic acid receptor ...    90   5e-16
gi|114051660|ref|NP_001040591.1| apelin receptor [Macaca mulatta...    90   5e-16
gi|50950129|ref|NP_001002933.1| orexin receptor type 2 [Canis lu...    90   5e-16
gi|1117913|gb|AAC50347.1| uridine nucleotide receptor [Homo sapi...    90   5e-16
gi|260790218|ref|XP_002590140.1| hypothetical protein BRAFLDRAFT...    90   5e-16
gi|310923301|ref|NP_001185626.1| histamine H2 receptor [Macaca m...    90   5e-16
gi|156400810|ref|XP_001638985.1| predicted protein [Nematostella...    90   6e-16
gi|2570531|gb|AAB82150.1| beta2-adrenergic receptor [Homo sapiens]     90   6e-16
gi|241997446|ref|XP_002433372.1| allatostatin receptor, putative...    90   6e-16
gi|268041385|gb|ACY91951.1| G protein-coupled receptor 54 [Capra...    90   6e-16
gi|15150803|ref|NP_150598.1| melanopsin isoform 1 [Homo sapiens]...    89   6e-16
gi|68355254|ref|XP_683098.1| PREDICTED: neuromedin-K receptor [D...    89   6e-16
gi|53828924|ref|NP_005276.2| neuropeptides B/W receptor type 1 [...    89   6e-16
gi|26352388|dbj|BAC39824.1| unnamed protein product [Mus musculus]     89   6e-16
gi|268552667|ref|XP_002634316.1| Hypothetical protein CBG17657 [...    89   6e-16
gi|5714688|gb|AAD48036.1|AF169225_1 beta-2-adrenergic receptor [...    89   6e-16
gi|114631582|ref|XP_001135533.1| PREDICTED: melanopsin isoform 2...    89   6e-16
gi|2570529|gb|AAB82149.1| beta2-adrenergic receptor [Homo sapiens]     89   6e-16
gi|109730531|gb|AAI13559.1| Opsin 4 [Homo sapiens]                     89   6e-16
gi|118094822|ref|XP_001231837.1| PREDICTED: similar to P2Y-like ...    89   6e-16
gi|194767211|ref|XP_001965712.1| GF22643 [Drosophila ananassae] ...    89   6e-16
gi|22074042|gb|AAK95814.1| KiSS-1 receptor [Mus musculus]              89   6e-16
gi|1359759|emb|CAA66832.1| histamine H2 receptor [Homo sapiens]        89   6e-16
gi|268576807|ref|XP_002643383.1| Hypothetical protein CBG15996 [...    89   6e-16
gi|44890685|gb|AAH66845.1| Tachykinin receptor 3 [Mus musculus]        89   6e-16
gi|71985261|ref|NP_001023088.1| hypothetical protein C50F7.1 [Ca...    89   6e-16
gi|157012005|ref|NP_780295.2| type-1B angiotensin II receptor [M...    89   6e-16
gi|4501969|ref|NP_000015.1| beta-2 adrenergic receptor [Homo sap...    89   6e-16
gi|13435405|ref|NP_071640.1| histamine H2 receptor isoform 2 [Ho...    89   6e-16
gi|148747171|ref|NP_058887.2| alpha-1A adrenergic receptor [Ratt...    89   6e-16
gi|80475748|gb|AAI09154.1| Agtr1b protein [Mus musculus]               89   6e-16
gi|220679284|emb|CAX13854.1| novel protein similar to vertebrate...    89   6e-16
gi|195380858|ref|XP_002049178.1| GJ21438 [Drosophila virilis] >g...    89   7e-16
gi|19909952|dbj|BAB87199.1| urechistachykinin receptor [Urechis ...    89   7e-16
gi|47214869|emb|CAG00917.1| unnamed protein product [Tetraodon n...    89   7e-16
gi|260802754|ref|XP_002596257.1| hypothetical protein BRAFLDRAFT...    89   7e-16
gi|2134034|pir||I50102 Phe13 bombesin receptor - Bombina orientalis    89   7e-16
gi|30231226|ref|NP_840074.1| melanopsin-like [Danio rerio] >gnl|...    89   7e-16
gi|1199929|gb|AAA89068.1| beta-2 adrenergic receptor [Rattus nor...    89   7e-16
gi|34328092|ref|NP_031446.2| beta-2 adrenergic receptor [Mus mus...    89   7e-16
gi|22779855|ref|NP_690058.1| bombesin receptor subtype-3 [Rattus...    89   7e-16
gi|157819201|ref|NP_001100053.1| G protein-coupled receptor 15-l...    89   7e-16
gi|6981274|ref|NP_036931.1| neuromedin-B receptor [Rattus norveg...    89   7e-16
gi|2570533|gb|AAB82151.1| beta2-adrenergic receptor [Homo sapiens]     89   7e-16
gi|332017128|gb|EGI57927.1| Neuropeptide FF receptor 2 [Acromyrm...    89   7e-16
gi|72011294|ref|XP_786638.1| PREDICTED: similar to type 2 somato...    89   8e-16
gi|6573153|gb|AAF17569.1|AF202305_1 beta-2 andrenergic receptor ...    89   8e-16
gi|302565478|ref|NP_001181156.1| neuropeptides B/W receptor type...    89   8e-16
gi|72005612|ref|XP_784480.1| PREDICTED: similar to prokineticin ...    89   8e-16
gi|34099845|gb|AAQ57211.1| putative neuropeptide receptor [Schis...    89   8e-16
gi|81910392|sp|Q5XXP2.1|OPN4_PHOSU RecName: Full=Melanopsin; Alt...    89   8e-16
gi|268579843|ref|XP_002644904.1| C. briggsae CBR-DOP-3 protein [...    89   8e-16
gi|115503913|gb|ABI99470.1| angiotensin receptor-like 1 [Danio r...    89   8e-16
gi|8394408|ref|NP_058749.1| neuromedin-K receptor [Rattus norveg...    89   8e-16
gi|242023427|ref|XP_002432135.1| class A rhodopsin-like G-protei...    89   8e-16
gi|2232069|gb|AAB62190.1| purinergic receptor P2Y5 [Homo sapiens]      89   8e-16
gi|197085610|ref|NP_001124527.1| histamine H2 receptor isoform 1...    89   8e-16
gi|1709291|sp|P51144.1|NK2R_MESAU RecName: Full=Substance-K rece...    89   8e-16
gi|31873392|emb|CAD97687.1| hypothetical protein [Homo sapiens]        89   9e-16
gi|118404286|ref|NP_001072452.1| angiotensin 2 receptor, type 2 ...    89   9e-16
gi|9297026|sp|Q9WVD0.1|NPY1R_CAVPO RecName: Full=Neuropeptide Y ...    89   9e-16
gi|113951677|ref|NP_001039308.1| lysophosphatidic acid receptor ...    89   9e-16
gi|126342749|ref|XP_001362915.1| PREDICTED: p2Y purinoceptor 4-l...    89   9e-16
gi|292612275|ref|XP_689033.4| PREDICTED: somatostatin receptor t...    89   9e-16
gi|189154|gb|AAA59920.1| neuropeptide y receptor [Homo sapiens]        89   9e-16
gi|148236693|ref|NP_001088695.1| G protein-coupled receptor 83 [...    89   9e-16
gi|18490886|gb|AAH22447.1| Angiotensin II receptor, type 1 [Homo...    89   9e-16
gi|33417088|gb|AAH55998.1| Agtrl1b protein [Xenopus laevis]            89   9e-16
gi|113951665|ref|NP_001039300.1| C-C chemokine receptor type 2 [...    89   1e-15
gi|139948899|ref|NP_001077301.1| chemokine (C-X-C motif) recepto...    89   1e-15
gi|291231777|ref|XP_002735840.1| PREDICTED: somatostatin recepto...    89   1e-15
gi|291242797|ref|XP_002741289.1| PREDICTED: G protein-coupled re...    89   1e-15
gi|13878587|sp|Q9EP86.1|NPFF1_RAT RecName: Full=Neuropeptide FF ...    89   1e-15
gi|30424718|ref|NP_780325.1| lysophosphatidic acid receptor 6 [M...    89   1e-15
gi|254675183|ref|NP_034472.1| neuropeptides B/W receptor type 1 ...    89   1e-15
gi|953233|gb|AAC50197.1| G protein-coupled receptor [Homo sapiens]     89   1e-15
gi|27806329|ref|NP_776658.1| type-1 angiotensin II receptor [Bos...    89   1e-15
gi|122064639|sp|Q1JPS6.1|OPN4L_DANRE RecName: Full=Melanopsin-li...    89   1e-15
gi|149755731|ref|XP_001490184.1| PREDICTED: bombesin receptor su...    89   1e-15
gi|260840034|ref|XP_002613783.1| hypothetical protein BRAFLDRAFT...    89   1e-15
gi|10946720|ref|NP_067357.1| neuromedin-K receptor [Mus musculus...    89   1e-15
gi|74009014|ref|XP_854769.1| PREDICTED: bombesin receptor subtyp...    89   1e-15
gi|33695113|ref|NP_005758.2| lysophosphatidic acid receptor 6 [H...    89   1e-15
gi|33304628|gb|AAQ02694.1| putative tachykinin receptor 1 [Takif...    89   1e-15
gi|47223673|emb|CAF99282.1| unnamed protein product [Tetraodon n...    89   1e-15
gi|194745177|ref|XP_001955066.1| GF16432 [Drosophila ananassae] ...    89   1e-15
gi|202921|gb|AAA40739.1| angiotensin II type-1 receptor [Rattus ...    89   1e-15
gi|238814305|ref|NP_001154888.1| uracil nucleotide/cysteinyl leu...    89   1e-15
gi|156386067|ref|XP_001633735.1| predicted protein [Nematostella...    89   1e-15
gi|74007153|ref|XP_548874.2| PREDICTED: gastrin-releasing peptid...    89   1e-15
gi|66267638|gb|AAH95542.1| Neuromedin B receptor [Homo sapiens]        89   1e-15
gi|94039250|dbj|BAE93497.1| diapause hormone receptor-3 [Bombyx ...    89   1e-15
gi|31873378|emb|CAD97680.1| hypothetical protein [Homo sapiens]        89   1e-15
gi|12002060|gb|AAG43172.1|AF078794_1 angiotensin II receptor typ...    89   1e-15
gi|109104548|ref|XP_001089377.1| PREDICTED: uracil nucleotide/cy...    89   1e-15
gi|23379623|gb|AAM76554.1| adrenergic receptor beta-2 [Gorilla g...    89   1e-15
gi|202919|gb|AAA40738.1| angiotensin II receptor [Rattus norvegi...    89   1e-15
gi|3023265|sp|O35210.1|AGTR1_MERUN RecName: Full=Type-1 angioten...    89   1e-15
gi|2736282|gb|AAB94130.1| G protein coupled receptor [Homo sapiens]    89   1e-15
gi|169636451|ref|NP_001108618.1| si:ch211-271b8.4 [Danio rerio] ...    89   1e-15
gi|307201598|gb|EFN81353.1| Galanin receptor type 2 [Harpegnatho...    89   1e-15
gi|57163959|ref|NP_001009215.1| bombesin receptor subtype-3 [Ovi...    88   1e-15
gi|149729976|ref|XP_001492191.1| PREDICTED: type-1 angiotensin I...    88   1e-15
gi|260803239|ref|XP_002596498.1| hypothetical protein BRAFLDRAFT...    88   1e-15
gi|15281402|gb|AAK94200.1|AF330056_1 neuropeptide NPVF receptor ...    88   1e-15
gi|31083344|ref|NP_064707.1| C-X-C chemokine receptor type 7 [Ho...    88   1e-15
gi|11177914|ref|NP_068638.1| C-C chemokine receptor type 2 [Ratt...    88   1e-15
gi|8927995|sp|Q9WV26.1|AGTR1_CAVPO RecName: Full=Type-1 angioten...    88   1e-15
gi|161484640|ref|NP_002502.2| neuromedin-B receptor [Homo sapien...    88   1e-15
gi|47523510|ref|NP_999382.1| 5-hydroxytryptamine receptor 2A [Su...    88   1e-15
gi|189242|gb|AAA59939.1| neuromedin B receptor [Homo sapiens] >g...    88   1e-15
gi|113205890|ref|NP_001038074.1| melanin-concentrating hormone r...    88   1e-15
gi|195546874|ref|NP_001124241.1| G protein-coupled receptor 7 [D...    88   2e-15
gi|281346218|gb|EFB21802.1| hypothetical protein PANDA_020749 [A...    88   2e-15
gi|71895751|ref|NP_001026299.1| neuropeptide Y receptor type 2 [...    88   2e-15
gi|68355328|ref|XP_687610.1| PREDICTED: neuromedin-K receptor [D...    88   2e-15
gi|301769551|ref|XP_002920190.1| PREDICTED: gastrin-releasing pe...    88   2e-15
gi|4501957|ref|NP_000669.1| alpha-1D adrenergic receptor [Homo s...    88   2e-15
gi|23379627|gb|AAM76556.1| adrenergic receptor beta-2 [Saguinus ...    88   2e-15
gi|291226395|ref|XP_002733178.1| PREDICTED: tachykinin receptor-...    88   2e-15
gi|147906951|ref|NP_001079277.1| cholecystokinin receptor [Xenop...    88   2e-15
gi|13928944|ref|NP_113868.1| P2Y purinoceptor 4 [Rattus norvegic...    88   2e-15
gi|6457648|gb|AAD13776.2| neuropeptide Y1 receptor [Sus scrofa]        88   2e-15
gi|10835175|ref|NP_000612.1| 5-hydroxytryptamine receptor 2A iso...    88   2e-15
gi|8393583|ref|NP_058950.1| 5-hydroxytryptamine receptor 2A [Rat...    88   2e-15
gi|27805943|ref|NP_776785.1| C-X-C chemokine receptor type 2 [Bo...    88   2e-15
gi|45383350|ref|NP_989737.1| bombesin receptor subtype-3 [Gallus...    88   2e-15
gi|109108281|ref|XP_001084265.1| PREDICTED: melatonin receptor t...    88   2e-15
gi|861056|emb|CAA61088.1| neuromedin K receptor [Mus musculus]         88   2e-15
gi|22477173|gb|AAH36661.1| Chemokine (C-X-C motif) receptor 7 [H...    88   2e-15
gi|42821120|ref|NP_945200.1| orexin receptor type 2 [Mus musculu...    88   2e-15
gi|82091086|sp|Q6XL69.1|OPN4_RUTRU RecName: Full=Melanopsin; Alt...    88   2e-15
gi|296234993|ref|XP_002762703.1| PREDICTED: gastrin-releasing pe...    88   2e-15
gi|149845988|emb|CAO02487.1| melanopsin [Nannospalax ehrenbergi]       88   2e-15
gi|6166172|sp|O88626.1|GALR3_RAT RecName: Full=Galanin receptor ...    88   2e-15
gi|1346547|sp|P48040.1|MTR1A_SHEEP RecName: Full=Melatonin recep...    88   2e-15
gi|17864132|ref|NP_524599.1| serotonin receptor 7 [Drosophila me...    88   2e-15
gi|197209916|ref|NP_001127722.1| neuropeptide receptor A24 [Bomb...    88   2e-15
gi|157412308|ref|NP_001098695.1| neuropeptide Y receptor Y7 [Tak...    88   2e-15
gi|114584061|ref|XP_001152625.1| PREDICTED: c-X-C chemokine rece...    88   2e-15
gi|57619243|ref|NP_001009744.1| type-1 angiotensin II receptor [...    88   2e-15
gi|156380445|ref|XP_001631779.1| predicted protein [Nematostella...    88   2e-15
gi|6753456|ref|NP_034039.1| C-X-C chemokine receptor type 2 [Mus...    88   2e-15
gi|21928729|dbj|BAC05951.1| seven transmembrane helix receptor [...    88   2e-15
gi|326676257|ref|XP_001341058.3| PREDICTED: c5a anaphylatoxin ch...    88   2e-15
gi|21594966|gb|AAH31653.1| GPR17 protein [Homo sapiens] >gnl|BL_...    88   2e-15
gi|290543398|ref|NP_001166517.1| type-1 angiotensin II receptor ...    88   2e-15
gi|78099029|sp|Q4LBB6.3|OCTB3_DROME RecName: Full=Octopamine rec...    88   2e-15
gi|268536972|ref|XP_002633622.1| Hypothetical protein CBG05504 [...    88   2e-15
gi|292419|gb|AAA62370.1| orphan receptor [Homo sapiens]                87   2e-15
gi|68262548|emb|CAI56424.1| G-protein coupled octopamine recepto...    87   2e-15
gi|62898339|dbj|BAD97109.1| G-protein coupled purinergic recepto...    87   2e-15
gi|94039260|dbj|BAE93499.1| diapause hormone receptor-5 [Bombyx ...    87   2e-15
gi|300798503|ref|NP_001179328.1| melanopsin [Bos taurus] >gnl|BL...    87   2e-15
gi|1857635|gb|AAD11810.1| lymnokinin receptor [Lymnaea stagnalis]      87   2e-15
gi|57526248|ref|NP_001009725.1| melatonin receptor type 1A [Ovis...    87   2e-15
gi|6226559|sp|Q28927.2|ADRB1_SHEEP RecName: Full=Beta-1 adrenerg...    87   2e-15
gi|2695876|emb|CAB08108.1| P2Y-like G-protein coupled receptor [...    87   2e-15
gi|47523648|ref|NP_999453.1| neuropeptide Y receptor type 1 [Sus...    87   2e-15
gi|300794984|ref|NP_001179668.1| gastrin-releasing peptide recep...    87   2e-15
gi|2506484|sp|P49217.2|MTR1A_PHOSU RecName: Full=Melatonin recep...    87   2e-15
gi|122720681|gb|ABM66445.1| interleukin-8 receptor CXCR1 [Sinipe...    87   2e-15
gi|417040|sp|P32250.1|LPAR6_CHICK RecName: Full=Lysophosphatidic...    87   2e-15
gi|74136485|ref|NP_001028138.1| 5-hydroxytryptamine receptor 2A ...    87   2e-15
gi|37729014|gb|AAO03562.1| somatostatin receptor subtype 4 [Sus ...    87   2e-15
gi|156358440|ref|XP_001624527.1| predicted protein [Nematostella...    87   2e-15
gi|192453600|ref|NP_001122161.1| beta-1 adrenergic receptor [Dan...    87   2e-15
gi|109101586|ref|XP_001083694.1| PREDICTED: c-X-C chemokine rece...    87   2e-15
gi|47217312|emb|CAG12520.1| unnamed protein product [Tetraodon n...    87   3e-15
gi|87299594|ref|NP_001034615.1| prolactin-releasing peptide rece...    87   3e-15
gi|4505445|ref|NP_000900.1| neuropeptide Y receptor type 1 [Homo...    87   3e-15
gi|118097403|ref|XP_425208.2| PREDICTED: similar to Histamine H2...    87   3e-15
gi|112806|sp|P18599.1|5HT2A_CRIGR RecName: Full=5-hydroxytryptam...    87   3e-15
gi|47207357|emb|CAF93600.1| unnamed protein product [Tetraodon n...    87   3e-15
gi|147902433|ref|NP_001085974.1| angiotensin 2 receptor, type 2 ...    87   3e-15
gi|125811880|ref|XP_001362032.1| GA13102 [Drosophila pseudoobscu...    87   3e-15
gi|7507827|pir||T16876 hypothetical protein T14E8.3 - Caenorhabd...    87   3e-15
gi|60654405|gb|AAX29893.1| neuropeptide Y receptor Y1 [synthetic...    87   3e-15
gi|27753985|ref|NP_766400.1| 5-hydroxytryptamine receptor 2A [Mu...    87   3e-15
gi|195171621|ref|XP_002026602.1| GL11801 [Drosophila persimilis]...    87   3e-15
gi|74136367|ref|NP_001028074.1| bombesin receptor subtype-3 [Mac...    87   3e-15
gi|156348507|ref|XP_001621874.1| hypothetical protein NEMVEDRAFT...    87   3e-15
gi|126338632|ref|XP_001372202.1| PREDICTED: p2Y purinoceptor 2-l...    87   3e-15
gi|18652654|gb|AAG01178.3|AF289083_1 tachykinin NK-1 receptor A ...    87   3e-15
gi|72077569|ref|XP_796585.1| PREDICTED: hypothetical protein [St...    87   3e-15
gi|189233525|ref|NP_001121534.1| galanin receptor type 1 [Gallus...    87   3e-15
gi|74136293|ref|NP_001028038.1| neuropeptide Y receptor type 1 [...    87   3e-15
gi|82567815|emb|CAJ43362.1| tachykinin receptor 3 [Meriones ungu...    87   3e-15
gi|291231258|ref|XP_002735583.1| PREDICTED: galanin receptor 2-l...    87   4e-15
gi|27806023|ref|NP_776826.1| neuropeptide Y receptor type 2 [Bos...    87   4e-15
gi|126329055|ref|XP_001378717.1| PREDICTED: n-formyl peptide rec...    87   4e-15
gi|16516991|gb|AAL24465.1|AF347691_1 mu opioid receptor [Mus mus...    87   4e-15
gi|94536751|ref|NP_001035510.1| C-X-C chemokine receptor type 1 ...    87   4e-15
gi|57099955|ref|XP_540616.1| PREDICTED: apelin receptor [Canis l...    87   4e-15
gi|301772714|ref|XP_002921776.1| PREDICTED: histamine H2 recepto...    87   4e-15
gi|4502455|ref|NP_001718.1| bombesin receptor subtype-3 [Homo sa...    87   4e-15
gi|114690326|ref|XP_001137541.1| PREDICTED: bombesin receptor su...    87   4e-15
gi|154425561|gb|AAI51291.1| NPY2R protein [Bos taurus] >gnl|BL_O...    87   4e-15
gi|71999368|ref|NP_001023541.1| hypothetical protein Y59H11AL.1 ...    87   4e-15
gi|114753|sp|P07700.1|ADRB1_MELGA RecName: Full=Beta-1 adrenergi...    87   4e-15
gi|741647|prf||2007412A bombesin/gastrin-releasing peptide receptor    87   4e-15
gi|2707338|gb|AAB92258.1| cardioexcitatory receptor [Lymnaea sta...    87   4e-15
gi|71999366|ref|NP_001023540.1| hypothetical protein Y59H11AL.1 ...    87   5e-15
gi|157012009|ref|NP_034044.3| probable C-C chemokine receptor ty...    87   5e-15
gi|307938301|ref|NP_001182773.1| histamine H2 receptor [Canis lu...    87   5e-15
gi|333467859|gb|EAA08140.5| AGAP002886-PA [Anopheles gambiae str...    87   5e-15
gi|72010359|ref|XP_781583.1| PREDICTED: similar to ecdysis trigg...    86   5e-15
gi|330864686|ref|NP_001193474.1| probable G-protein coupled rece...    86   5e-15
gi|47213545|emb|CAG13266.1| unnamed protein product [Tetraodon n...    86   5e-15
gi|62183726|gb|AAX73256.1| mammalian-like melanopsin [Danio rerio]     86   5e-15
gi|149411001|ref|XP_001514235.1| PREDICTED: Phe13-bombesin recep...    86   5e-15
gi|110707456|gb|ABD37674.1| mammalian-like melanopsin [Xenopus l...    86   5e-15
gi|148227512|ref|NP_001091010.1| neuromedin-K receptor [Canis lu...    86   5e-15
gi|8927978|sp|O77590.2|AGTR1_SHEEP RecName: Full=Type-1 angioten...    86   5e-15
gi|47223002|emb|CAF99158.1| unnamed protein product [Tetraodon n...    86   5e-15
gi|6679076|ref|NP_032729.1| neuromedin-B receptor [Mus musculus]...    86   6e-15
gi|6225787|sp|Q9Z2D5.1|NPY2R_CAVPO RecName: Full=Neuropeptide Y ...    86   6e-15
gi|86563346|ref|NP_001033375.1| CholecystoKinin Receptor homolog...    86   6e-15
gi|34538181|gb|AAP04295.1| G-protein-coupled receptor GPR34 [Mar...    86   6e-15
gi|185135451|ref|NP_001117065.1| prolactin-releasing peptide rec...    86   6e-15
gi|86565147|ref|NP_001024907.2| DOPamine receptor family member ...    86   6e-15
gi|85861166|ref|NP_038490.2| beta-3 adrenergic receptor [Mus mus...    86   6e-15
gi|148230790|ref|NP_001084152.1| beta-1 adrenergic receptor [Xen...    86   6e-15
gi|398423|gb|AAB27327.1| gastrin-releasing peptide receptor, GRP...    86   6e-15
gi|31542236|ref|NP_033896.2| bombesin receptor subtype-3 [Mus mu...    86   6e-15
gi|219522026|ref|NP_446128.1| melatonin receptor type 1A [Rattus...    86   6e-15
gi|41386782|ref|NP_776656.1| beta-2 adrenergic receptor [Bos tau...    86   6e-15
gi|149434698|ref|XP_001517046.1| PREDICTED: apelin receptor-like...    86   6e-15
gi|3213191|gb|AAC40133.1| bombesin receptor subtype-3 [Mus muscu...    86   6e-15
gi|338717263|ref|XP_001501116.3| PREDICTED: melanopsin-like isof...    86   6e-15
gi|27806595|ref|NP_776499.1| neuropeptides B/W receptor type 1 [...    86   6e-15
gi|3642916|gb|AAC36588.1| galanin receptor type 3 [Mus musculus]...    86   6e-15
gi|40241258|emb|CAF02299.1| angiotensin receptor [Scyliorhinus c...    86   6e-15
gi|47220833|emb|CAG00040.1| unnamed protein product [Tetraodon n...    86   6e-15
gi|17539298|ref|NP_500930.1| hypothetical protein C49A9.7 [Caeno...    86   6e-15
gi|154813804|gb|ABS86967.1| chemokine receptor 5 [Gallus gallus]       86   6e-15
gi|124738399|gb|ABN14182.1| E1 variant b [Equid herpesvirus 2]         86   6e-15
gi|6678954|ref|NP_032665.1| melatonin receptor type 1A [Mus musc...    86   6e-15
gi|1109784|gb|AAA86118.1| chemokine G-protein-coupled receptor [...    86   6e-15
gi|23379621|gb|AAM76553.1| adrenergic receptor beta-2 [Pan trogl...    86   6e-15
gi|91089693|ref|XP_974772.1| PREDICTED: similar to bombesin rece...    86   6e-15
gi|6980990|ref|NP_036838.1| gastrin-releasing peptide receptor [...    86   7e-15
gi|118083525|ref|XP_425528.2| PREDICTED: similar to G protein-co...    86   7e-15
gi|156389522|ref|XP_001635040.1| predicted protein [Nematostella...    86   7e-15
gi|47218710|emb|CAG05682.1| unnamed protein product [Tetraodon n...    86   7e-15
gi|114052535|ref|NP_001039363.1| neuropeptide Y receptor type 1 ...    86   7e-15
gi|238814400|ref|NP_001154956.1| melatonin receptor type 1C [Dan...    86   7e-15
gi|6180060|gb|AAF05768.1|AF193027_1 beta-3b adrenergic receptor ...    86   7e-15
gi|86565151|ref|NP_001033560.1| DOPamine receptor family member ...    86   8e-15
gi|47217361|emb|CAG11066.1| unnamed protein product [Tetraodon n...    86   8e-15
gi|57114160|ref|NP_001009145.1| trace amine-associated receptor ...    86   8e-15
gi|24649037|ref|NP_651057.1| octopamine receptor 2, isoform A [D...    86   8e-15
gi|124738395|gb|ABN14180.1| E1 variant a [Equid herpesvirus 2] >...    86   8e-15
gi|9506711|ref|NP_062046.1| galanin receptor type 3 [Rattus norv...    86   8e-15
gi|6680111|ref|NP_032203.1| gastrin-releasing peptide receptor [...    86   9e-15
gi|50110|emb|CAA42966.1| beta-3-adrenergic-receptor [Mus musculus]     86   9e-15
gi|50950123|ref|NP_001002930.1| neuropeptide Y receptor type 1 [...    86   9e-15
gi|55962272|emb|CAI11584.1| novel protein similar to vertebrate ...    86   9e-15
gi|68358858|ref|XP_683692.1| PREDICTED: [Arg8]-vasotocin recepto...    86   9e-15
gi|12643864|sp|Q9TT96.2|ADRB1_BOVIN RecName: Full=Beta-1 adrener...    86   9e-15
gi|126314602|ref|XP_001372691.1| PREDICTED: c-X-C chemokine rece...    86   9e-15
gi|157819175|ref|NP_001100052.1| G protein-coupled receptor 165 ...    86   9e-15
gi|47227428|emb|CAG04576.1| unnamed protein product [Tetraodon n...    86   1e-14
gi|74152053|dbj|BAE32061.1| unnamed protein product [Mus musculus]     86   1e-14
gi|149409164|ref|XP_001512370.1| PREDICTED: urotensin-2 receptor...    86   1e-14
gi|57110957|ref|XP_536041.1| PREDICTED: G-protein coupled recept...    86   1e-14
gi|126321384|ref|XP_001379859.1| PREDICTED: neuropeptides B/W re...    86   1e-14
gi|190360661|ref|NP_001121908.1| beta-2 adrenergic receptor [Sus...    86   1e-14
gi|42521632|gb|AAS18308.1| beta-2-adrenergic receptor [Sus scrofa]     86   1e-14
gi|156377906|ref|XP_001630886.1| predicted protein [Nematostella...    86   1e-14
gi|47228572|emb|CAG05392.1| unnamed protein product [Tetraodon n...    86   1e-14
gi|268575746|ref|XP_002642853.1| C. briggsae CBR-CKR-2 protein [...    86   1e-14
gi|55742256|ref|NP_001007219.1| neuropeptide Y receptor Y7 [Dani...    86   1e-14
gi|122891271|emb|CAM14397.1| novel protein similar to vertebrate...    86   1e-14
gi|62339339|ref|NP_001014784.1| neuropeptides B/W receptor type ...    86   1e-14
gi|122891071|emb|CAM14059.1| novel protein similar to vertebrate...    85   1e-14
gi|4098212|gb|AAD00248.1| neuropeptide Y receptor type 2 [Homo s...    85   1e-14
gi|2773079|gb|AAB96671.1| endothelin receptor subtype A [Mus mus...    85   1e-14
gi|47210162|emb|CAF95186.1| unnamed protein product [Tetraodon n...    85   1e-14
gi|126723189|ref|NP_001075524.1| neuromedin-K receptor [Oryctola...    85   1e-14
gi|1203801|gb|AAA89155.1| MIP-1 alpha receptor like-2 [Mus muscu...    85   1e-14
gi|3941549|gb|AAC82382.1| putative odorant receptor LOR4 [Lampet...    85   1e-14
gi|47225309|emb|CAG09809.1| unnamed protein product [Tetraodon n...    85   1e-14
gi|291223294|ref|XP_002731649.1| PREDICTED: neuropeptide FF rece...    85   1e-14
gi|21264324|ref|NP_612200.1| trace amine-associated receptor 1 [...    85   1e-14
gi|68563397|gb|AAH99637.1| Pancreatic polypeptide receptor 1 [Ho...    85   1e-14
gi|266076|gb|AAB25505.1| angiotensin receptor AT1 [rats, Sprague...    85   1e-14
gi|242022640|ref|XP_002431747.1| class A rhodopsin-like G-protei...    85   1e-14
gi|326667841|ref|XP_001343073.3| PREDICTED: substance-P receptor...    85   1e-14
gi|73987588|ref|XP_855198.1| PREDICTED: kiSS-1 receptor [Canis l...    85   1e-14
gi|54036618|sp|Q9WTV9.1|V1AR_MICOH RecName: Full=Vasopressin V1a...    85   1e-14
gi|124738389|gb|ABN14177.1| E1 variant a [Equid herpesvirus 2]         85   1e-14
gi|86563343|ref|NP_001022843.2| CholecystoKinin Receptor homolog...    85   1e-14
gi|118089269|ref|XP_426254.2| PREDICTED: hypothetical protein [G...    85   1e-14
gi|6978463|ref|NP_037240.1| beta-3 adrenergic receptor [Rattus n...    85   2e-14
gi|20302016|ref|NP_620215.1| melanopsin [Rattus norvegicus] >gnl...    85   2e-14
gi|149412035|ref|XP_001510338.1| PREDICTED: neuropeptide Y recep...    85   2e-14
gi|195341016|ref|XP_002037108.1| GM12288 [Drosophila sechellia] ...    85   2e-14
gi|47117226|sp|Q8CIQ6.1|MTR1B_MOUSE RecName: Full=Melatonin rece...    85   2e-14
gi|31239533|ref|XP_320180.1| putative neuropeptide Y receptor 3 ...    85   2e-14
gi|47220158|emb|CAG07299.1| unnamed protein product [Tetraodon n...    85   2e-14
gi|294661833|ref|NP_001170982.1| neuropeptide FF receptor 1 [Mus...    85   2e-14
gi|130488550|ref|NP_001076372.1| trace amine-associated receptor...    85   2e-14
gi|124738385|gb|ABN14175.1| E1 variant a [Equid herpesvirus 2] >...    85   2e-14
gi|62510765|sp|Q5DUB1.1|NK1R_MERUN RecName: Full=Substance-P rec...    85   2e-14
gi|5757634|gb|AAD50531.1|AF039686_1 G-protein coupled receptor G...    85   2e-14
gi|149038731|gb|EDL93020.1| neuropeptide FF receptor 1 [Rattus n...    85   2e-14
gi|67972437|ref|NP_001020096.1| probable G-protein coupled recep...    85   2e-14
gi|71895855|ref|NP_001026706.1| neuropeptide Y receptor type 1 [...    85   2e-14
gi|2739162|gb|AAC26145.1| galanin receptor type 3 [Rattus norveg...    85   2e-14
gi|13928788|ref|NP_113769.1| neuropeptide Y receptor type 4 [Rat...    85   2e-14
gi|34538143|gb|AAP04276.1| G-protein-coupled receptor GPR34 [Cri...    84   2e-14
gi|148277109|ref|NP_032757.2| neuropeptide Y receptor type 2 iso...    84   2e-14
gi|4249727|gb|AAD13777.1| neuropeptide Y2 receptor [Sus scrofa]        84   2e-14
gi|26354711|dbj|BAC40982.1| unnamed protein product [Mus musculu...    84   2e-14
gi|68397008|ref|XP_687487.1| PREDICTED: 5-hydroxytryptamine rece...    84   2e-14
gi|2494992|sp|Q63447.1|NPY4R_RAT RecName: Full=Neuropeptide Y re...    84   2e-14
gi|13027422|ref|NP_076458.1| neuropeptide Y receptor type 2 [Rat...    84   2e-14
gi|6840859|gb|AAF28802.1|AF117654_1 octopamine receptor [Aplysia...    84   2e-14
gi|261289477|ref|XP_002604715.1| hypothetical protein BRAFLDRAFT...    84   2e-14
gi|155372283|ref|NP_001094754.1| lysophosphatidic acid receptor ...    84   2e-14
gi|329663602|ref|NP_001192541.1| bombesin receptor subtype-3 [Bo...    84   2e-14
gi|165970872|gb|AAI58164.1| LOC100144921 protein [Xenopus (Silur...    84   2e-14
gi|17939358|ref|NP_536336.1| probable G-protein coupled receptor...    84   2e-14
gi|3024244|sp|P97295.1|NPY2R_MOUSE RecName: Full=Neuropeptide Y ...    84   2e-14
gi|739858|prf||2004206A cholecystokinin A receptor                     84   2e-14
gi|2495000|sp|Q63931.1|CCKAR_CAVPO RecName: Full=Cholecystokinin...    84   2e-14
gi|47217304|emb|CAG12512.1| unnamed protein product [Tetraodon n...    84   2e-14
gi|38146391|gb|AAR11568.1| mu opioid receptor variant MOR1W [Hom...    84   2e-14
gi|325296741|ref|NP_001191606.1| octopamine receptor [Aplysia ca...    84   2e-14
gi|164598158|gb|ABY61366.1| mu opioid receptor splice variant hM...    84   2e-14
gi|60812807|gb|AAX36232.1| G protein-coupled receptor 34 [synthe...    84   2e-14
gi|27802112|gb|AAO21305.1| mu3 opiate receptor [Homo sapiens]          84   2e-14
gi|6753988|ref|NP_034417.1| probable G-protein coupled receptor ...    84   2e-14
gi|124053436|ref|NP_001074234.1| trace amine-associated receptor...    84   2e-14
gi|156391090|ref|XP_001635602.1| predicted protein [Nematostella...    84   2e-14
gi|268573570|ref|XP_002641762.1| C. briggsae CBR-TKR-1 protein [...    84   3e-14
gi|149636908|ref|XP_001511996.1| PREDICTED: B1 bradykinin recept...    84   3e-14
gi|257153371|ref|NP_663758.2| melatonin receptor type 1B [Mus mu...    84   3e-14
gi|118085155|ref|XP_417201.2| PREDICTED: similar to Mel-1b melat...    84   3e-14
gi|296474745|gb|DAA16860.1| chemokine (C-C motif) receptor 3 iso...    84   3e-14
gi|47217601|emb|CAG02528.1| unnamed protein product [Tetraodon n...    84   3e-14
gi|50731217|ref|XP_425629.1| PREDICTED: similar to cysteinyl leu...    84   3e-14
gi|16758844|ref|NP_446410.1| C-C chemokine receptor type 3 [Ratt...    84   3e-14
gi|27721715|ref|XP_236704.1| PREDICTED: chemokine (C-C motif) re...    84   3e-14
gi|148223972|ref|NP_001082236.1| chemokine (C-X-C motif) recepto...    84   3e-14
gi|47227722|emb|CAG09719.1| unnamed protein product [Tetraodon n...    84   3e-14
gi|195574544|ref|XP_002105245.1| GD18022 [Drosophila simulans] >...    84   3e-14
gi|72172786|ref|XP_785292.1| PREDICTED: similar to G-protein cou...    84   3e-14
gi|195546872|ref|NP_001124284.1| G-protein coupled receptor 183-...    84   3e-14
gi|149531934|ref|XP_001514199.1| PREDICTED: c-X-C chemokine rece...    84   3e-14
gi|4505447|ref|NP_000901.1| neuropeptide Y receptor type 2 [Homo...    84   3e-14
gi|18859129|ref|NP_571511.1| neuropeptide Y receptor Y8b [Danio ...    84   3e-14
gi|1000751|gb|AAA93170.1| type 2 neuropeptide Y receptor [Homo s...    84   3e-14
gi|194906840|ref|XP_001981439.1| GG12058 [Drosophila erecta] >gn...    84   3e-14
gi|47523392|ref|NP_999315.1| neuropeptide Y receptor type 2 [Sus...    84   3e-14
gi|149635178|ref|XP_001512718.1| PREDICTED: probable G-protein c...    84   3e-14
gi|166157882|ref|NP_001107355.1| galanin receptor 1 [Xenopus (Si...    84   3e-14
gi|10567524|gb|AAG18471.1|AF130341_1 melatonin receptor [Rattus ...    84   3e-14
gi|73920969|sp|Q9WTV8.2|V1AR_MICMA RecName: Full=Vasopressin V1a...    84   3e-14
gi|1619950|gb|AAB17004.1| angiotensin receptor related protein [...    84   4e-14
gi|114609554|ref|XP_527520.2| PREDICTED: neuromedin-B receptor [...    84   4e-14
gi|86565153|ref|NP_001033561.1| DOPamine receptor family member ...    84   4e-14
gi|3642921|gb|AAC36590.1| galanin receptor type 3 [synthetic con...    84   4e-14
gi|156392453|ref|XP_001636063.1| predicted protein [Nematostella...    84   4e-14
gi|1314330|gb|AAB07760.1| neuropeptide y/peptide YY receptor typ...    84   4e-14
gi|194205959|ref|XP_001502752.2| PREDICTED: LOW QUALITY PROTEIN:...    84   4e-14
gi|68533738|gb|AAH98974.1| RDC1 protein [Xenopus laevis]               84   4e-14
gi|148725941|emb|CAN88799.1| novel protein similar to human and ...    84   4e-14
gi|4885319|ref|NP_005291.1| probable G-protein coupled receptor ...    84   4e-14
gi|10444102|gb|AAG17713.1|AF283763_1 thyrotropin-releasing hormo...    84   4e-14
gi|17738269|ref|NP_524544.1| allatostatin receptor 2 [Drosophila...    83   4e-14
gi|1237134|gb|AAC52453.1| JE receptor [Mus musculus]                   83   4e-14
gi|68270854|gb|AAY88918.1| short neuropeptide F receptor [Soleno...    83   4e-14
gi|156402670|ref|XP_001639713.1| predicted protein [Nematostella...    83   4e-14
gi|33302257|gb|AAO62563.1| NPY receptor Y4 [Squalus acanthias]         83   4e-14
gi|303227941|ref|NP_001181888.1| C-C chemokine receptor type 2 [...    83   4e-14
gi|157266315|ref|NP_109637.3| C-X-C chemokine receptor type 6 [M...    83   4e-14
gi|72012230|ref|XP_782166.1| PREDICTED: similar to allatostatin ...    83   4e-14
gi|71896089|ref|NP_001025605.1| chemokine (C-X-C motif) receptor...    83   5e-14
gi|6831505|sp|O54814.1|CCR3_RAT RecName: Full=C-C chemokine rece...    83   5e-14
gi|34098602|sp|Q8SQ54.1|MCHR2_MACFA RecName: Full=Melanin-concen...    83   5e-14
gi|6981628|ref|NP_036799.1| substance-P receptor [Rattus norvegi...    83   5e-14
gi|6753466|ref|NP_034045.1| C-C chemokine receptor type 2 [Mus m...    83   5e-14
gi|71896604|ref|NP_001026162.1| chemokine (C-C motif) receptor 8...    83   5e-14
gi|111305104|gb|AAI20222.1| AGTR1 protein [Bos taurus]                 83   5e-14
gi|68366846|ref|XP_694459.1| PREDICTED: p2Y purinoceptor 3-like ...    83   5e-14
gi|71993354|ref|NP_001022842.1| CholecystoKinin Receptor homolog...    83   5e-14
gi|72041798|ref|XP_782367.1| PREDICTED: hypothetical protein [St...    83   5e-14
gi|47220933|emb|CAG03466.1| unnamed protein product [Tetraodon n...    83   5e-14
gi|74136449|ref|NP_001028120.1| melanin-concentrating hormone re...    83   5e-14
gi|68370236|ref|XP_687540.1| PREDICTED: urotensin-2 receptor-lik...    83   5e-14
gi|260819280|ref|XP_002604965.1| hypothetical protein BRAFLDRAFT...    83   5e-14
gi|109072543|ref|XP_001093040.1| PREDICTED: neuromedin-B recepto...    83   5e-14
gi|125833204|ref|XP_001341981.1| PREDICTED: neuromedin-K recepto...    83   5e-14
gi|2655106|gb|AAC51878.1| mu opioid receptor [Homo sapiens]            83   5e-14
gi|730838|sp|P30938.2|SSR5_RAT RecName: Full=Somatostatin recept...    83   6e-14
gi|34538145|gb|AAP04277.1| G-protein-coupled receptor GPR34 [Cal...    83   6e-14
gi|1196819|gb|AAB59726.1| substance P receptor [Rattus norvegicus]     83   6e-14
gi|126291516|ref|XP_001380780.1| PREDICTED: beta-2 adrenergic re...    83   6e-14
gi|6754882|ref|NP_035064.1| neuropeptide Y receptor type 1 [Mus ...    83   6e-14
gi|157114693|ref|XP_001652376.1| tachykinin receptor [Aedes aegy...    83   6e-14
gi|58384228|ref|XP_313127.2| putative GPCR class a orphan recept...    83   6e-14
gi|6648625|gb|AAF21258.1|AF062381_1 kappa 3-related opioid recep...    83   6e-14
gi|54207|emb|CAA44707.1| substance P receptor [Mus musculus]           83   6e-14
gi|1813461|gb|AAB41677.1| gastrin/cholecystokinin-B receptor [Ma...    83   6e-14
gi|10181172|ref|NP_065646.1| P2Y purinoceptor 4 [Mus musculus] >...    83   6e-14
gi|118084657|ref|XP_001231944.1| PREDICTED: hypothetical protein...    83   6e-14
gi|31543840|ref|NP_033339.2| substance-P receptor [Mus musculus]...    83   6e-14
gi|232131|sp|P30552.1|GASR_CANFA RecName: Full=Gastrin/cholecyst...    83   7e-14
gi|2062423|gb|AAC53353.1| somatostatin receptor type 5 [Mus musc...    83   7e-14
gi|195503510|ref|XP_002098682.1| GE10499 [Drosophila yakuba] >gn...    83   7e-14
gi|149638376|ref|XP_001515663.1| PREDICTED: gastrin-releasing pe...    83   7e-14
gi|62079292|ref|NP_001013868.1| cholecystokinin B receptor [Cani...    83   7e-14
gi|47216807|emb|CAG10129.1| unnamed protein product [Tetraodon n...    82   7e-14
gi|399533|sp|P30796.1|GASR_PRANA RecName: Full=Gastrin/cholecyst...    82   7e-14
gi|4959069|gb|AAD34221.1|AF077190_1 rhodopsin [Papilio glaucus]        82   8e-14
gi|128998|sp|P21555.3|NPY1R_RAT RecName: Full=Neuropeptide Y rec...    82   8e-14
gi|17555370|ref|NP_499064.1| TachyKinin Receptor family member (...    82   8e-14
gi|28627812|gb|AAM97773.1| melatonin receptor MT1 [Arvicanthis a...    82   8e-14
gi|47219685|emb|CAG12607.1| unnamed protein product [Tetraodon n...    82   8e-14
gi|71043886|ref|NP_001020791.1| somatostatin receptor type 3 [Ca...    82   8e-14
gi|183979980|ref|NP_001116513.2| C-C chemokine receptor type 2 i...    82   8e-14
gi|71999143|ref|NP_001025186.1| melanopsin isoform 2 [Homo sapiens]    82   8e-14
gi|157118371|ref|XP_001659082.1| substance P receptor (long form...    82   9e-14
gi|130501796|ref|NP_001076373.1| trace amine-associated receptor...    82   9e-14
gi|74100065|gb|AAZ99231.1| G-protein-coupled receptor 34 splice ...    82   9e-14
gi|56122212|gb|AAV74257.1| neuropeptide Y receptor Y2 [Saimiri b...    82   9e-14
gi|1346291|sp|P47747.1|HRH2_CAVPO RecName: Full=Histamine H2 rec...    82   9e-14
gi|126336997|ref|XP_001380916.1| PREDICTED: gastrin-releasing pe...    82   9e-14
gi|91091524|ref|XP_970102.1| PREDICTED: similar to tachykinin re...    82   9e-14
gi|21307817|gb|AAL25619.1| orphan G protein-coupled receptor Ren...    82   1e-13
gi|109130429|ref|XP_001088105.1| PREDICTED: probable G-protein c...    82   1e-13
gi|5174593|ref|NP_005949.1| melatonin receptor type 1A [Homo sap...    82   1e-13
gi|50757945|ref|XP_425371.1| PREDICTED: similar to putative G-pr...    82   1e-13
gi|8101115|gb|AAF72547.1|AF268067_1 somatostatin subtype 5 recep...    82   1e-13
gi|6679853|ref|NP_032065.1| formyl peptide receptor 2 [Mus muscu...    82   1e-13
gi|385729|gb|AAB27087.1| V1a arginine vasopressin receptor [rats...    82   1e-13
gi|47207324|emb|CAF92550.1| unnamed protein product [Tetraodon n...    82   1e-13
gi|74136225|ref|NP_001028004.1| neuropeptide Y receptor type 2 [...    82   1e-13
gi|122891061|emb|CAM14441.1| novel protein (zgc:113016) [Danio r...    82   1e-13
gi|154091030|ref|NP_035953.3| probable G-protein coupled recepto...    82   1e-13
gi|156352179|ref|XP_001622643.1| predicted protein [Nematostella...    82   1e-13
gi|94400795|ref|NP_631932.3| prolactin-releasing peptide recepto...    82   1e-13
gi|290543527|ref|NP_001166434.1| 5-hydroxytryptamine receptor 4 ...    82   1e-13
gi|47212595|emb|CAF93037.1| unnamed protein product [Tetraodon n...    82   1e-13
gi|31208325|ref|XP_313129.1| putative serotonin 5HT-7 receptor (...    82   1e-13
gi|16758452|ref|NP_446093.1| cysteinyl leukotriene receptor 1 [R...    82   1e-13
gi|68391918|ref|XP_696215.1| PREDICTED: galanin receptor type 1 ...    82   1e-13
gi|37954112|gb|AAP35233.1| opioid receptor XOR1 [Phyllomedusa sa...    82   1e-13
gi|113206098|ref|NP_001038118.1| melanopsin [Gallus gallus] >gnl...    82   1e-13
gi|68164757|gb|AAP04286.2| G-protein-coupled receptor GPR34 [Pap...    82   1e-13
gi|126329053|ref|XP_001378655.1| PREDICTED: n-formyl peptide rec...    82   1e-13
gi|47194694|emb|CAF93617.1| unnamed protein product [Tetraodon n...    82   1e-13
gi|61651858|ref|NP_001013368.1| type-2 angiotensin II receptor [...    82   1e-13
gi|433947|emb|CAA50673.1| muBLR1 [Mus musculus]                        82   1e-13
gi|11136615|gb|AAG31284.1|AF305709_1 putative chemokine receptor...    82   1e-13
gi|34538151|gb|AAP04280.1| G-protein-coupled receptor GPR34 [Bal...    82   1e-13
gi|115391980|ref|NP_001041723.1| melatonin receptor type 1B [Tae...    82   1e-13
gi|1617517|gb|AAB16913.1| orphan G protein-coupled receptor [Hom...    82   1e-13
gi|14280038|gb|AAK58856.1|AF329279_1 putative neuropeptide recep...    82   1e-13
gi|9506809|ref|NP_062183.1| C-X-C chemokine receptor type 1 [Rat...    82   1e-13
gi|50978808|ref|NP_001003108.1| probable G-protein coupled recep...    82   1e-13
gi|66793455|ref|NP_001019754.1| somatostatin receptor type 3 [Ga...    82   2e-13
gi|26333313|dbj|BAC30374.1| unnamed protein product [Mus musculus]     81   2e-13
gi|2623672|gb|AAB86492.1| somatostatin receptor type 5 [Mus musc...    81   2e-13
gi|290648045|ref|NP_001166874.1| neuropeptide Y receptor type 4 ...    81   2e-13
gi|126338238|ref|XP_001371283.1| PREDICTED: type-1 angiotensin I...    81   2e-13
gi|131888587|ref|NP_001076546.1| trace amine-associated receptor...    81   2e-13
gi|18253297|gb|AAL66410.1| NPY receptor [Lampetra fluviatilis]         81   2e-13
gi|192455632|ref|NP_001122294.1| hypothetical protein LOC1001499...    81   2e-13
gi|42475950|ref|NP_031577.2| C-X-C chemokine receptor type 5 [Mu...    81   2e-13
gi|5902693|sp|O77621.1|ADA1A_CANFA RecName: Full=Alpha-1A adrene...    81   2e-13
gi|57163877|ref|NP_001009336.1| beta-3 adrenergic receptor [Feli...    81   2e-13
gi|148222916|ref|NP_001079348.1| neuropeptide Y receptor type 1 ...    81   2e-13
gi|168258667|gb|ACA23171.1| delta 1 opioid receptor [Mus musculus]     81   2e-13
gi|47219262|emb|CAG11724.1| unnamed protein product [Tetraodon n...    81   2e-13
gi|220678699|emb|CAX13884.1| novel protein similar to vertebrate...    81   2e-13
gi|14349305|ref|NP_038915.1| melanopsin isoform 1 [Mus musculus]...    81   2e-13
gi|11131044|sp|Q90352.1|AVT_CATCO RecName: Full=[Arg8]-vasotocin...    81   2e-13
gi|4502631|ref|NP_001286.1| C-C chemokine receptor type 1 [Homo ...    81   2e-13
gi|219863|dbj|BAA01723.1| HM145 [Homo sapiens]                         81   2e-13
gi|23305860|gb|AAN17319.1| interleukin 8 receptor B CXCR2 [Chlor...    81   2e-13
gi|74315983|ref|NP_035555.1| somatostatin receptor type 5 [Mus m...    81   2e-13
gi|16758418|ref|NP_446071.1| C5a anaphylatoxin chemotactic recep...    81   2e-13
gi|124738361|gb|ABN14163.1| E1 [Equid herpesvirus 2]                   81   2e-13
gi|158631189|ref|NP_037014.2| somatostatin receptor type 5 [Ratt...    81   2e-13
gi|81360791|gb|ABB71447.1| somatostatin receptor subtype 5b [Sus...    81   2e-13
gi|118091429|ref|XP_001232341.1| PREDICTED: hypothetical protein...    81   2e-13
gi|27802639|gb|AAO21209.1| chemokine receptor CXCR4 [Petromyzon ...    81   3e-13
gi|126303320|ref|XP_001372643.1| PREDICTED: substance-P receptor...    81   3e-13
gi|12698960|gb|AAG35428.1| beta-2 adrenergic receptor [Castor ca...    81   3e-13
gi|227242|prf||1617115A G protein coupled receptor                     81   3e-13
gi|50978678|ref|NP_001003037.1| melanin-concentrating hormone re...    80   3e-13
gi|57163985|ref|NP_001009241.1| C-C chemokine receptor type 3 [O...    80   3e-13
gi|149040538|gb|EDL94576.1| prolactin releasing hormone receptor...    80   3e-13
gi|47206001|emb|CAF93618.1| unnamed protein product [Tetraodon n...    80   3e-13
gi|130487242|ref|NP_001076369.1| trace amine-associated receptor...    80   3e-13
gi|156401019|ref|XP_001639089.1| predicted protein [Nematostella...    80   3e-13
gi|10720245|sp|O89039.1|CXCR7_RAT RecName: Full=C-X-C chemokine ...    80   3e-13
gi|1276863|gb|AAC52507.1| vasopressin V1a receptor [Rattus norve...    80   3e-13
gi|34538173|gb|AAP04291.1| G-protein-coupled receptor GPR34 [Ory...    80   3e-13
gi|71994106|ref|NP_001024804.1| TYRAmine receptor family member ...    80   3e-13
gi|72115760|ref|XP_784582.1| PREDICTED: hypothetical protein [St...    80   3e-13
gi|148700192|gb|EDL32139.1| mCG15770 [Mus musculus]                    80   3e-13
gi|193669443|ref|XP_001947155.1| PREDICTED: neuromedin-B recepto...    80   3e-13
gi|62510656|sp|Q95LH1.1|GPR1_MACFA RecName: Full=G-protein coupl...    80   3e-13
gi|224586796|ref|NP_076404.3| G-protein coupled receptor 87 [Hom...    80   3e-13
gi|73953386|ref|XP_851935.1| PREDICTED: neuropeptide FF receptor...    80   3e-13
gi|62988767|gb|AAY24154.1| unknown [Homo sapiens]                      80   3e-13
gi|50979088|ref|NP_001003281.1| C-X-C chemokine receptor type 7 ...    80   3e-13
gi|32186858|gb|AAP72174.1| somatostatin receptor 1 [Canis lupus ...    80   3e-13
gi|47207323|emb|CAF92549.1| unnamed protein product [Tetraodon n...    80   3e-13
gi|118089416|ref|XP_426266.2| PREDICTED: similar to angiotensin ...    80   3e-13
gi|47214739|emb|CAG01274.1| unnamed protein product [Tetraodon n...    80   3e-13
gi|61868522|ref|XP_592537.1| PREDICTED: pyrimidinergic receptor ...    80   3e-13
gi|115926773|ref|XP_001192211.1| PREDICTED: similar to G protein...    80   3e-13
gi|2499367|sp|Q17292.1|OPSD_CAMAB RecName: Full=Rhodopsin >gnl|B...    80   3e-13
gi|4128017|emb|CAA09746.1| thyrotropin-releasing hormone recepto...    80   3e-13
gi|26449155|ref|NP_598216.2| C-C chemokine receptor type 4 [Ratt...    80   3e-13
gi|149577020|ref|XP_001520717.1| PREDICTED: c-X-C chemokine rece...    80   3e-13
gi|149690042|ref|XP_001494232.1| PREDICTED: prolactin-releasing ...    80   4e-13
gi|1245118|gb|AAA93354.1| G protein coupled receptor [Mus muscul...    80   4e-13
gi|266457643|ref|NP_032183.2| probable G-protein coupled recepto...    80   4e-13
gi|61613031|gb|AAX47307.1| variant neurotensin receptor 2 [Rattu...    80   4e-13
gi|62822142|gb|AAY14691.1| unknown [Homo sapiens]                      80   4e-13
gi|50730671|ref|XP_425594.1| PREDICTED: similar to G protein-cou...    80   4e-13
gi|131889833|ref|NP_001076508.1| trace amine associated receptor...    80   4e-13
gi|266457701|ref|NP_001161166.1| probable G-protein coupled rece...    80   4e-13
gi|130486354|ref|NP_001076367.1| trace amine-associated receptor...    80   4e-13
gi|156390676|ref|XP_001635396.1| predicted protein [Nematostella...    80   4e-13
gi|23452342|gb|AAN33001.1|AF521907_1 adenosine-like receptor [Pa...    80   4e-13
gi|14042719|dbj|BAB55366.1| unnamed protein product [Homo sapiens]     80   4e-13
gi|131889055|ref|NP_001076512.1| trace amine associated receptor...    80   4e-13
gi|57085551|ref|XP_546199.1| PREDICTED: neuropeptide Y receptor ...    80   4e-13
gi|23451715|gb|AAN32829.1|AF441129_1 cholecystokinin-C receptor ...    80   4e-13
gi|71994114|ref|NP_001024805.1| TYRAmine receptor family member ...    80   4e-13
gi|47215345|emb|CAG12579.1| unnamed protein product [Tetraodon n...    80   5e-13
gi|126632762|emb|CAM56325.1| novel protein similar to vertebrate...    80   5e-13
gi|157364957|ref|NP_005963.3| neuropeptide Y receptor type 4 [Ho...    80   5e-13
gi|72009862|ref|XP_782690.1| PREDICTED: hypothetical protein [St...    80   5e-13
gi|47212480|emb|CAF90276.1| unnamed protein product [Tetraodon n...    80   5e-13
gi|4885361|ref|NP_005305.1| gastrin-releasing peptide receptor [...    80   5e-13
gi|60097910|ref|NP_542146.1| probable G-protein coupled receptor...    80   5e-13
gi|114687880|ref|XP_520952.2| PREDICTED: gastrin-releasing pepti...    80   5e-13
gi|31542449|ref|NP_067451.2| cysteinyl leukotriene receptor 1 [M...    80   5e-13
gi|74136171|ref|NP_001027978.1| C-C chemokine receptor type 2 [M...    80   5e-13
gi|48675917|ref|NP_001001623.1| C-X-C chemokine receptor type 6 ...    80   5e-13
gi|109130015|ref|XP_001102545.1| PREDICTED: gastrin-releasing pe...    80   6e-13
gi|93277083|ref|NP_001035269.1| melanin-concentrating hormone re...    80   6e-13
gi|73746571|gb|AAZ82194.1| tachykinin neurokinin-1-like receptor...    80   6e-13
gi|3779236|gb|AAC67241.1| melatonin receptor Mel1a [Mesocricetus...    80   6e-13
gi|300797699|ref|NP_001179545.1| probable G-protein coupled rece...    79   6e-13
gi|47229538|emb|CAG06734.1| unnamed protein product [Tetraodon n...    79   6e-13
gi|224042741|ref|XP_002197367.1| PREDICTED: gastrin-releasing pe...    79   6e-13
gi|48976043|ref|NP_001001742.1| gastrin/cholecystokinin type B r...    79   6e-13
gi|183979982|ref|NP_001116868.1| C-C chemokine receptor type 2 i...    79   6e-13
gi|16758000|ref|NP_445755.1| C-X-C chemokine receptor type 5 [Ra...    79   6e-13
gi|114608634|ref|XP_001141159.1| PREDICTED: melanin-concentratin...    79   6e-13
gi|1314328|gb|AAB07759.1| pancreatic polypeptide receptor [Homo ...    79   6e-13
gi|33149329|ref|NP_058543.2| vasopressin V1a receptor [Mus muscu...    79   6e-13
gi|1935045|gb|AAB51765.1| fusin [Felis catus]                          79   6e-13
gi|16758074|ref|NP_445804.1| C-X-C chemokine receptor type 7 [Ra...    79   7e-13
gi|434000|emb|CAA77748.1| V1a arginine vasopressin receptor [Rat...    79   7e-13
gi|281360191|ref|NP_001163060.1| CG14593, isoform B [Drosophila ...    79   7e-13
gi|31560715|ref|NP_031748.2| C-X-C chemokine receptor type 7 [Mu...    79   7e-13
gi|13249228|gb|AAK16716.1|AF329272_2 cysteinyl leukotriene 1 rec...    79   7e-13
gi|118150798|ref|NP_001071307.1| C-C chemokine receptor type 1 [...    79   7e-13
gi|41055890|ref|NP_957288.1| probable G-protein coupled receptor...    79   7e-13
gi|297491485|ref|XP_002698951.1| PREDICTED: neuropeptide FF rece...    79   7e-13
gi|50752578|ref|XP_422840.1| PREDICTED: similar to orphan G prot...    79   7e-13
gi|283806620|ref|NP_001164561.1| C-X-C chemokine receptor type 2...    79   7e-13
gi|2439996|gb|AAB71343.1| RDC1 orphan chemokine receptor [Mus mu...    79   7e-13
gi|161076341|ref|NP_610199.2| CG14593, isoform A [Drosophila mel...    79   7e-13
gi|13604342|gb|AAK32193.1|AF347063_1 G protein-coupled receptor ...    79   7e-13
gi|45383344|ref|NP_989738.1| gastrin-releasing peptide receptor ...    79   8e-13
gi|3327836|dbj|BAA31722.1| opsin [Papilio xuthus]                      79   8e-13
gi|35187102|gb|AAQ84215.1| G protein-coupled receptor 10 [Mus mu...    79   8e-13
gi|118086976|ref|XP_419201.2| PREDICTED: similar to G protein-co...    79   8e-13
gi|194390456|dbj|BAG61990.1| unnamed protein product [Homo sapiens]    79   8e-13
gi|72128188|ref|XP_787956.1| PREDICTED: similar to putative Cap2...    79   8e-13
gi|37537836|sp|Q99MT7.2|GPR87_MOUSE RecName: Full=G-protein coup...    79   9e-13
gi|4501951|ref|NP_000667.1| adenosine receptor A2b [Homo sapiens...    79   9e-13
gi|37359217|gb|AAN28939.1| neuropeptide Y receptor 4 [Macaca mul...    79   9e-13
gi|3298340|dbj|BAA31458.1| CXC chemokine receptor-1 [Cyprinus ca...    79   9e-13
gi|31083315|ref|NP_009158.3| probable G-protein coupled receptor...    79   9e-13
gi|1542889|emb|CAB02202.1| CXCR-4 [Mus musculus] >gnl|BL_ORD_ID|...    79   1e-12
gi|114639856|ref|XP_522151.2| PREDICTED: probable G-protein coup...    79   1e-12
gi|114158642|ref|NP_001041491.1| C-X-C chemokine receptor type 4...    79   1e-12
gi|47223876|emb|CAG06053.1| unnamed protein product [Tetraodon n...    79   1e-12
gi|8118595|gb|AAF73047.1|AF263370_1 leukotriene D4 receptor [Mus...    79   1e-12
gi|14161702|ref|NP_115775.1| G-protein coupled receptor 87 [Mus ...    79   1e-12
gi|20376822|ref|NP_620433.1| prokineticin receptor 1 [Rattus nor...    79   1e-12
gi|7706103|ref|NP_057652.1| relaxin-3 receptor 1 [Homo sapiens] ...    79   1e-12
gi|2494970|sp|P70658.2|CXCR4_MOUSE RecName: Full=C-X-C chemokine...    79   1e-12
gi|12698940|gb|AAG35418.1| beta-2 adrenergic receptor [Erinaceus...    79   1e-12
gi|114051686|ref|NP_001040594.1| G-protein coupled receptor 1 [M...    79   1e-12
gi|6683118|dbj|BAA89050.1| V1a arginine vasopressin receptor [Mu...    79   1e-12
gi|54114995|ref|NP_001005764.1| P2Y purinoceptor 1 [Canis lupus ...    79   1e-12
gi|40254343|ref|NP_067356.2| prokineticin receptor 1 [Mus muscul...    79   1e-12
gi|55741456|ref|NP_999408.1| neuropeptide Y receptor type 4 [Sus...    79   1e-12
gi|1223970|gb|AAC52442.1| pancreatic polypeptide/neuropeptide Y/...    79   1e-12
gi|281351130|gb|EFB26714.1| hypothetical protein PANDA_002484 [A...    79   1e-12
gi|57770319|ref|NP_001009826.1| C-X-C chemokine receptor type 4 ...    79   1e-12
gi|290543541|ref|NP_001166220.1| probable G-protein coupled rece...    79   1e-12
gi|47224963|emb|CAF97378.1| unnamed protein product [Tetraodon n...    79   1e-12
gi|47219388|emb|CAG01551.1| unnamed protein product [Tetraodon n...    79   1e-12
gi|47223975|emb|CAG06152.1| unnamed protein product [Tetraodon n...    79   1e-12
gi|113951675|ref|NP_001039305.1| C-C chemokine receptor type 9 [...    79   1e-12
gi|12698990|gb|AAG35443.1| beta-2 adrenergic receptor [Ochotona ...    79   1e-12
gi|27807153|ref|NP_777065.1| prokineticin receptor 2 [Bos taurus...    79   1e-12
gi|1060933|dbj|BAA08567.1| V1a arginine vasopressin receptor [Mu...    79   1e-12
gi|2494948|sp|O02662.1|ADRB3_CANFA RecName: Full=Beta-3 adrenerg...    79   1e-12
gi|290543378|ref|NP_001166392.1| bombesin receptor subtype-3 [Ca...    79   1e-12
gi|12698982|gb|AAG35439.1| beta-2 adrenergic receptor [Myocastor...    79   1e-12
gi|116268123|ref|NP_034041.2| C-X-C chemokine receptor type 4 [M...    79   1e-12
gi|149744354|ref|XP_001490655.1| PREDICTED: gastrin-releasing pe...    78   1e-12
gi|76880407|dbj|BAE45700.1| type 2/nmI-1 gonadotropin-releasing ...    78   1e-12
gi|242008968|ref|XP_002425265.1| class A rhodopsin-like G-protei...    78   1e-12
gi|178057335|ref|NP_001116545.1| alpha-1D adrenergic receptor [S...    78   1e-12
gi|290543434|ref|NP_001166412.1| cysteinyl leukotriene receptor ...    78   1e-12
gi|149050962|gb|EDM03135.1| neurotensin receptor 2, isoform CRA_...    78   1e-12
gi|194375177|dbj|BAG62701.1| unnamed protein product [Homo sapiens]    78   1e-12
gi|126272276|ref|XP_001374817.1| PREDICTED: neuropeptide FF rece...    78   1e-12
gi|14916996|sp|O42329.2|GNRR2_CLAGA RecName: Full=Gonadotropin-r...    78   1e-12
gi|47210163|emb|CAF95187.1| unnamed protein product [Tetraodon n...    78   1e-12
gi|1870666|gb|AAC51124.1| G protein-coupled receptor [Homo sapie...    78   1e-12
gi|38229175|ref|NP_938268.1| 7L [Yaba monkey tumor virus] >gnl|B...    78   1e-12
gi|124738371|gb|ABN14168.1| E1 [Equid herpesvirus 2]                   78   1e-12
gi|18858357|ref|NP_571267.1| opsin-1, short-wave-sensitive 2 [Da...    78   1e-12
gi|31204165|ref|XP_311031.1| putative neuropeptide Y receptor 4 ...    78   1e-12
gi|148223850|ref|NP_001082234.1| chemokine (C-X-C motif) recepto...    78   1e-12
gi|296474747|gb|DAA16862.1| XC chemokine receptor 1-like [Bos ta...    78   1e-12
gi|21928727|dbj|BAC05950.1| seven transmembrane helix receptor [...    78   1e-12
gi|50979252|ref|NP_001003377.1| beta-3 adrenergic receptor [Cani...    78   1e-12
gi|7248882|gb|AAF43705.1|AF236081_1 orphan G-protein coupled rec...    78   2e-12
gi|7959347|dbj|BAA96064.1| KIAA1540 protein [Homo sapiens]             78   2e-12
gi|47220226|emb|CAF98991.1| unnamed protein product [Tetraodon n...    78   2e-12
gi|7690036|gb|AAB30766.2| cholecystokinin B receptor [Homo sapiens]    78   2e-12
gi|28212238|ref|NP_783173.1| trace amine-associated receptor 4 [...    78   2e-12
gi|166714281|gb|ABY87919.1| G protein-coupled receptor 83 [Homo ...    78   2e-12
gi|223633971|ref|NP_057624.3| probable G-protein coupled recepto...    78   2e-12
gi|66267371|gb|AAH95528.1| TACR1 protein [Homo sapiens]                78   2e-12
gi|4028154|gb|AAC96118.1| putative neurotransmitter receptor [Ta...    78   2e-12
gi|28875799|ref|NP_795344.1| gastrin/cholecystokinin type B rece...    78   2e-12
gi|130502138|ref|NP_001076107.1| type-2 angiotensin II receptor ...    78   2e-12
gi|297458782|ref|XP_615580.5| PREDICTED: G protein-coupled recep...    78   2e-12
gi|113461955|ref|NP_001038195.1| beta-3 adrenergic receptor [Mac...    78   2e-12
gi|57222340|ref|NP_001009532.1| trace amine-associated receptor ...    78   2e-12
gi|55634879|ref|XP_521659.1| PREDICTED: prolactin-releasing pept...    78   2e-12
gi|449413|prf||1919247A beta1 adrenergic receptor                      78   2e-12
gi|30387807|gb|AAP32003.1| mu-opioid receptor MOR [Rattus sp.]         78   2e-12
gi|47209730|emb|CAF90680.1| unnamed protein product [Tetraodon n...    78   2e-12
gi|71999927|ref|NP_001024048.1| DOPamine receptor family member ...    78   2e-12
gi|37187860|ref|NP_004358.2| C-C chemokine receptor type 6 [Homo...    78   2e-12
gi|125983180|ref|XP_001355355.1| GA18100 [Drosophila pseudoobscu...    78   2e-12
gi|47213181|emb|CAF95370.1| unnamed protein product [Tetraodon n...    78   2e-12
gi|238814320|ref|NP_571469.1| melatonin receptor type 1B-B [Dani...    78   2e-12
gi|118085339|ref|XP_425667.2| PREDICTED: similar to purinergic r...    78   2e-12
gi|189055340|dbj|BAG36078.1| unnamed protein product [Homo sapiens]    78   2e-12
gi|1906592|gb|AAC51173.1| orphan G protein-coupled receptor [Hom...    78   2e-12
gi|29504755|gb|AAH50187.1| Gpr19 protein [Mus musculus]                78   2e-12
gi|131889073|ref|NP_001076563.1| trace amine associated receptor...    78   2e-12
gi|31242385|ref|XP_321623.1| putative opioid receptor (AGAP00149...    78   2e-12
gi|47220968|emb|CAF98197.1| unnamed protein product [Tetraodon n...    78   2e-12
gi|6978459|ref|NP_036833.1| beta-1 adrenergic receptor [Rattus n...    78   2e-12
gi|74185856|dbj|BAE32796.1| unnamed protein product [Mus musculus]     78   2e-12
gi|4504091|ref|NP_001496.1| G-protein coupled estrogen receptor ...    78   2e-12
gi|6671774|ref|NP_031746.1| C-C chemokine receptor type 8 [Mus m...    78   2e-12
gi|71999925|ref|NP_001024047.1| DOPamine receptor family member ...    78   2e-12
gi|2739107|gb|AAC52027.1| G protein-coupled receptor [Homo sapiens]    78   2e-12
gi|88319938|ref|NP_776687.2| gastrin/cholecystokinin type B rece...    78   2e-12
gi|3023830|sp|P79266.1|GASR_BOVIN RecName: Full=Gastrin/cholecys...    78   2e-12
gi|6978617|ref|NP_037297.1| gastrin/cholecystokinin type B recep...    78   2e-12
gi|49456855|emb|CAG46748.1| PPYR1 [Homo sapiens]                       78   2e-12
gi|9587690|gb|AAF89337.1|AF172217_1 chemokine receptor CXCR4 [Tr...    78   2e-12
gi|2209143|gb|AAB61418.1| somatostatin receptor type 5 [Mus musc...    77   2e-12
gi|57109472|ref|XP_545069.1| PREDICTED: G-protein coupled recept...    77   2e-12
gi|59858157|gb|AAX08913.1| G protein-coupled receptor TYMSTR [Bo...    77   2e-12
gi|15281400|gb|AAK94199.1|AF330055_1 neuropeptide NPVF receptor ...    77   2e-12
gi|11545887|ref|NP_071429.1| neuropeptide FF receptor 1 [Homo sa...    77   2e-12
gi|23305862|gb|AAN17320.1| interleukin 8 receptor B CXCR2 [Papio...    77   2e-12
gi|57114113|ref|NP_001009125.1| trace amine-associated receptor ...    77   2e-12
gi|1633644|gb|AAB49752.1| G protein-coupled receptor [Rattus nor...    77   2e-12
gi|76608735|ref|XP_582381.2| PREDICTED: G protein-coupled recept...    77   2e-12
gi|124738393|gb|ABN14179.1| E1 [Equid herpesvirus 2]                   77   2e-12
gi|124738379|gb|ABN14172.1| E1 [Equid herpesvirus 2]                   77   2e-12
gi|283837815|ref|NP_001164594.1| gastrin/cholecystokinin type B ...    77   3e-12
gi|76626091|ref|XP_586310.2| PREDICTED: trace amine associated r...    77   3e-12
gi|6467137|dbj|BAA86966.1| b-chemokine receptor CCR4 [Homo sapiens]    77   3e-12
gi|83745151|ref|NP_001032950.1| NK-1 receptor [Macaca mulatta] >...    77   3e-12
gi|73985988|ref|XP_541908.2| PREDICTED: chemokine XC receptor 1 ...    77   3e-12
gi|15079633|gb|AAH11634.1| G protein-coupled estrogen receptor 1...    77   3e-12
gi|113951667|ref|NP_001039303.1| chemokine XC receptor 1 [Gallus...    77   3e-12
gi|109101822|ref|XP_001116971.1| PREDICTED: neuromedin-U recepto...    77   3e-12
gi|158003|gb|AAA28731.1| octopamine receptor [Drosophila melanog...    77   3e-12
gi|2494985|sp|P79291.1|OPRD_PIG RecName: Full=Delta-type opioid ...    77   3e-12
gi|50750316|ref|XP_421955.1| PREDICTED: similar to G protein-cou...    77   3e-12
gi|24668474|ref|NP_524419.2| tyramine receptor, isoform A [Droso...    77   3e-12
gi|293279|gb|AAA02929.1| beta-1 adrenergic receptor [Mus musculus]     77   3e-12
gi|47221187|emb|CAG05508.1| unnamed protein product [Tetraodon n...    77   3e-12
gi|74221546|dbj|BAE21492.1| unnamed protein product [Mus musculus]     77   3e-12
gi|66793457|ref|NP_001019756.1| prolactin releasing peptide rece...    77   3e-12
gi|300794618|ref|NP_001179906.1| neuropeptide S receptor [Bos ta...    77   3e-12
gi|50730673|ref|XP_425595.1| PREDICTED: similar to G protein-cou...    77   3e-12
gi|1668738|emb|CAB02144.1| G PROTEIN-COUPLED RECEPTOR CKR-L3 [Ho...    77   3e-12
gi|28173558|ref|NP_778237.1| trace amine-associated receptor 6 [...    77   3e-12
gi|6753306|ref|NP_033957.1| cholecystokinin receptor type A [Mus...    77   3e-12
gi|114578357|ref|XP_525793.2| PREDICTED: substance-P receptor [P...    77   3e-12
gi|1706283|sp|P52702.1|DRD2_CERAE RecName: Full=D(2) dopamine re...    77   3e-12
gi|12698944|gb|AAG35420.1| beta-2 adrenergic receptor [Condylura...    77   3e-12
gi|4507343|ref|NP_001049.1| substance-P receptor isoform long [H...    77   3e-12
gi|189232|gb|AAA59936.1| neurokinin 1 receptor [Homo sapiens]          77   3e-12
gi|73990413|ref|XP_542839.2| PREDICTED: G-protein coupled recept...    77   3e-12
gi|12699042|gb|AAG35469.1| beta-2 adrenergic receptor [Canis lup...    77   3e-12
gi|3327838|dbj|BAA31723.1| opsin [Papilio xuthus]                      77   3e-12
gi|18088214|gb|AAH20534.1| Cckar protein [Mus musculus]                77   3e-12
gi|28316776|ref|NP_783609.1| neuropeptide S receptor [Mus muscul...    77   4e-12
gi|47523298|ref|NP_998938.1| C-X-C chemokine receptor type 4 [Su...    77   4e-12
gi|62460410|ref|NP_001014859.1| C-X-C chemokine receptor type 6 ...    77   4e-12
gi|54090|emb|CAA78824.1| serotonin receptor [Mus musculus] >gnl|...    77   4e-12
gi|220671|dbj|BAA00527.1| beta-1 adrenergic receptor [Rattus nor...    77   4e-12
gi|109108339|ref|XP_001088588.1| PREDICTED: probable G-protein c...    77   4e-12
gi|47216722|emb|CAG00996.1| unnamed protein product [Tetraodon n...    77   4e-12
gi|5031627|ref|NP_005499.1| C-C chemokine receptor type 4 [Homo ...    77   4e-12
gi|268536518|ref|XP_002633394.1| C. briggsae CBR-NPR-3 protein [...    77   4e-12
gi|290491230|ref|NP_001166332.1| substance-P receptor isoform lo...    77   4e-12
gi|109089065|ref|XP_001083057.1| PREDICTED: neuropeptide Y recep...    77   4e-12
gi|71892434|ref|NP_001025471.1| prolactin-releasing peptide rece...    77   4e-12
gi|311271896|ref|XP_003133241.1| PREDICTED: prolactin-releasing ...    77   4e-12
gi|9628003|ref|NP_042597.1| G protein-coupled receptor [Equid he...    77   4e-12
gi|7381416|gb|AAF61479.1|AF176812_1 dopamine receptor D2longer [...    77   4e-12
gi|12698980|gb|AAG35438.1| beta-2 adrenergic receptor [Hydrochoe...    77   4e-12
gi|12698984|gb|AAG35440.1| beta-2 adrenergic receptor [Dinomys b...    77   4e-12
gi|12698928|gb|AAG35412.1| beta-2 adrenergic receptor [Choloepus...    77   4e-12
gi|268577401|ref|XP_002643683.1| Hypothetical protein CBG01863 [...    77   4e-12
gi|12698942|gb|AAG35419.1| beta-2 adrenergic receptor [Talpa alt...    77   4e-12
gi|12698994|gb|AAG35445.1| beta-2 adrenergic receptor [Tupaia mi...    77   4e-12
gi|4503385|ref|NP_000786.1| D(2) dopamine receptor isoform long ...    77   4e-12
gi|12699044|gb|AAG35470.1| beta-2 adrenergic receptor [Ursus arc...    77   4e-12
gi|73995362|ref|XP_543447.2| PREDICTED: chemokine-like receptor ...    77   4e-12
gi|12698996|gb|AAG35446.1| beta-2 adrenergic receptor [Lemur catta]    77   4e-12
gi|86374238|gb|ABC95976.1| C-C motif chemokine receptor 8 [Mus m...    77   5e-12
gi|6467141|dbj|BAA86968.1| b-chemokine receptor CCR4 [Homo sapiens]    77   5e-12
gi|156408884|ref|XP_001642086.1| predicted protein [Nematostella...    77   5e-12
gi|3024247|sp|Q25322.1|OAR2_LOCMI RecName: Full=Putative tyramin...    77   5e-12
gi|11993281|gb|AAG42684.1| P2Y receptor [Leucoraja erinacea]           77   5e-12
gi|268579263|ref|XP_002644614.1| C. briggsae CBR-TYRA-3 protein ...    77   5e-12
gi|118089309|ref|XP_426249.2| PREDICTED: similar to CysLT1 recep...    77   5e-12
gi|4503175|ref|NP_003458.1| C-X-C chemokine receptor type 4 isof...    77   5e-12
gi|139948948|ref|NP_001077348.1| relaxin family peptide receptor...    77   5e-12
gi|125838364|ref|XP_001335929.1| PREDICTED: c3a anaphylatoxin ch...    77   5e-12
gi|124738383|gb|ABN14174.1| E1 [Equid herpesvirus 2]                   77   5e-12
gi|74275344|ref|NP_001028252.1| trace amine-associated receptor ...    76   5e-12
gi|3024246|sp|Q25321.1|OAR1_LOCMI RecName: Full=Tyramine recepto...    76   5e-12
gi|147901827|ref|NP_001088939.1| coagulation factor 2 (thrombin)...    76   5e-12
gi|543882|sp|P26255.2|ADRB3_RAT RecName: Full=Beta-3 adrenergic ...    76   5e-12
gi|124738365|gb|ABN14165.1| E1 [Equid herpesvirus 2] >gnl|BL_ORD...    76   5e-12
gi|3059120|emb|CAA12166.1| CXCR4 [Homo sapiens]                        76   5e-12
gi|21426829|ref|NP_658986.1| prokineticin receptor 2 [Homo sapie...    76   5e-12
gi|19910955|dbj|BAB86881.1| cysteinyl leukotriene 2 receptor [Mu...    76   5e-12
gi|49456271|emb|CAG46456.1| GPR30 [Homo sapiens]                       76   5e-12
gi|73955058|ref|XP_546496.2| PREDICTED: c-X-C chemokine receptor...    76   5e-12
gi|6980980|ref|NP_037093.1| G-protein coupled receptor 1 [Rattus...    76   5e-12
gi|47229136|emb|CAG03888.1| unnamed protein product [Tetraodon n...    76   6e-12
gi|5733822|gb|AAD49750.1|AF174481_1 gonadotropin-releasing hormo...    76   6e-12
gi|47210161|emb|CAF95185.1| unnamed protein product [Tetraodon n...    76   6e-12
gi|124738369|gb|ABN14167.1| E1 [Equid herpesvirus 2]                   76   6e-12
gi|4758474|ref|NP_004239.1| prolactin-releasing peptide receptor...    76   6e-12
gi|1706280|sp|P53452.1|DRD1L_FUGRU RecName: Full=D(1)-like dopam...    76   6e-12
gi|60460907|ref|NP_001012637.1| substance-P receptor [Canis lupu...    76   6e-12
gi|12698938|gb|AAG35417.1| beta-2 adrenergic receptor [Myrmecoph...    76   6e-12
gi|30520143|ref|NP_848832.1| relaxin-3 receptor 1 [Mus musculus]...    76   6e-12
gi|291404893|ref|XP_002718730.1| PREDICTED: G protein-coupled re...    76   6e-12
gi|178057298|ref|NP_001116580.1| D(1A) dopamine receptor [Sus sc...    76   6e-12
gi|124738377|gb|ABN14171.1| E1 [Equid herpesvirus 2]                   76   6e-12
gi|3342090|gb|AAC27510.1| gastrin/cholecystokinin brain receptor...    76   6e-12
gi|124738391|gb|ABN14178.1| E1 [Equid herpesvirus 2]                   76   6e-12
gi|162951984|ref|NP_001106100.1| C-X-C chemokine receptor type 4...    76   6e-12
gi|58082079|ref|NP_001010839.1| trace amine-associated receptor ...    76   6e-12
gi|3294342|dbj|BAA31327.1| CXCR4 receptor [Chlorocebus aethiops]       76   7e-12
gi|122891036|emb|CAM13325.1| novel protein similar to vertebrate...    76   7e-12
gi|333470522|gb|EAA01037.4| AGAP001161-PA [Anopheles gambiae str...    76   7e-12
gi|194667329|ref|XP_596779.4| PREDICTED: somatostatin receptor s...    76   7e-12
gi|56605986|ref|NP_001008512.1| trace amine-associated receptor ...    76   7e-12
gi|329663390|ref|NP_001192508.1| neuropeptide Y receptor type 4 ...    76   7e-12
gi|226699|prf||1603358A D2 dopamine receptor 2in                       76   7e-12
gi|73991692|ref|XP_851026.1| PREDICTED: prokineticin receptor 2 ...    76   7e-12
gi|56606070|ref|NP_001008499.1| trace amine-associated receptor ...    76   7e-12
gi|13924964|gb|AAK49193.1|AF255393_1 neurokinin B receptor [Cavi...    76   7e-12
gi|27806647|ref|NP_776468.1| D(2) dopamine receptor [Bos taurus]...    76   8e-12
gi|31542356|ref|NP_034047.2| C-C chemokine receptor type 5 [Mus ...    76   8e-12
gi|26354733|dbj|BAC40993.1| unnamed protein product [Mus musculus]     76   8e-12
gi|56606039|ref|NP_001008429.1| trace amine-associated receptor ...    76   8e-12
gi|12698974|gb|AAG35435.1| beta-2 adrenergic receptor [Dipodomys...    76   8e-12
gi|7248884|gb|AAF43706.1|AF236082_1 G-protein coupled receptor G...    76   8e-12
gi|289629232|ref|NP_001166200.1| neuromedin-K receptor [Cavia po...    76   8e-12
gi|55622356|ref|XP_526545.1| PREDICTED: cholecystokinin receptor...    76   8e-12
gi|3023451|sp|P79394.1|CXCR4_MACMU RecName: Full=C-X-C chemokine...    76   8e-12
gi|308199499|ref|NP_001184075.1| trace amine-associated receptor...    76   8e-12
gi|185133560|ref|NP_001117823.1| gonadotropin-releasing hormone ...    76   8e-12
gi|15420352|gb|AAK97354.1|AF331658_1 cysteinyl leukotriene recep...    76   8e-12
gi|12699022|gb|AAG35459.1| beta-2 adrenergic receptor [Lama glama]     76   8e-12
gi|10120494|ref|NP_065417.1| C-C chemokine receptor type 1 [Ratt...    76   8e-12
gi|1167852|emb|CAA62372.1| c-c chemokine receptor-4 [Mus musculus]     76   8e-12
gi|1468949|dbj|BAA13126.1| fusin (LESTR) [Macaca fascicularis]         76   8e-12
gi|45767703|gb|AAH67474.1| G protein-coupled receptor 83 [Homo s...    75   8e-12
gi|4502607|ref|NP_000721.1| cholecystokinin receptor type A [Hom...    75   9e-12
gi|45382895|ref|NP_989956.1| putative photopigment melanopsin [G...    75   9e-12
gi|1326155|gb|AAC50614.1| melatonin-related receptor [Homo sapiens]    75   9e-12
gi|50978810|ref|NP_001003110.1| D(2) dopamine receptor [Canis lu...    75   9e-12
gi|6753330|ref|NP_035928.1| chemokine XC receptor 1 [Mus musculu...    75   9e-12
gi|82524842|ref|NP_783181.2| trace amine-associated receptor 7d ...    75   9e-12
gi|73970235|ref|XP_538526.2| PREDICTED: prokineticin receptor 1 ...    75   1e-11
gi|185133162|ref|NP_001117814.1| CXC chemokine receptor [Oncorhy...    75   1e-11
gi|12836122|dbj|BAB23512.1| unnamed protein product [Mus musculus]     75   1e-11
gi|14043042|ref|NP_112477.1| C-C chemokine receptor type 9 isofo...    75   1e-11
gi|2494962|sp|P55919.1|CXCR1_GORGO RecName: Full=C-X-C chemokine...    75   1e-11
gi|45551047|ref|NP_724812.2| CG30340 [Drosophila melanogaster] >...    75   1e-11
gi|118086201|ref|XP_426022.2| PREDICTED: hypothetical protein [G...    75   1e-11
gi|12699038|gb|AAG35467.1| beta-2 adrenergic receptor [Leopardus...    75   1e-11
gi|3913205|sp|O62747.1|CXCR4_CERTO RecName: Full=C-X-C chemokine...    75   1e-11
gi|6754060|ref|NP_034470.1| melatonin-related receptor [Mus musc...    75   1e-11
gi|27805899|ref|NP_776755.1| prokineticin receptor 1 [Bos taurus...    75   1e-11
gi|1351391|sp|P48043.1|V1AR_SHEEP RecName: Full=Vasopressin V1a ...    75   1e-11
gi|73985805|ref|XP_851891.1| PREDICTED: c-X-C chemokine receptor...    75   1e-11
gi|6016576|sp|O88495.2|MTR1L_MOUSE RecName: Full=Melatonin-relat...    75   1e-11
gi|17028067|gb|AAL34312.1|L49437_1 kappa opioid receptor [Sus sc...    75   1e-11
gi|548433|sp|P35362.1|OPSD_SPHSP RecName: Full=Rhodopsin; Short=...    75   1e-11
gi|4200299|emb|CAA08838.1| CCR5 chemokine receptor [Felis catus]       75   1e-11
gi|47222554|emb|CAG02919.1| unnamed protein product [Tetraodon n...    75   1e-11
gi|74096109|ref|NP_001027809.1| tachykinin receptor [Ciona intes...    75   1e-11
gi|22324515|gb|AAM95605.1|AF329894_1 gonadotropin-releasing horm...    75   1e-11
gi|47215786|emb|CAG02582.1| unnamed protein product [Tetraodon n...    75   1e-11
gi|156371131|ref|XP_001628619.1| predicted protein [Nematostella...    75   1e-11
gi|84370370|ref|NP_001033695.1| C-C chemokine receptor type 1 [C...    75   1e-11
gi|131888050|ref|NP_001076524.1| trace amine associated receptor...    75   1e-11
gi|4768279|gb|AAD29445.1|AF067080_1 rhodopsin [Papilio glaucus] ...    75   1e-11
gi|158285004|ref|XP_308034.4| AGAP002156-PB [Anopheles gambiae s...    75   1e-11
gi|34368416|emb|CAE46112.1| alpha-1B adrenergic receptor [Sus sc...    75   1e-11
gi|4028153|gb|AAC96117.1| putative neurotransmitter receptor [Ta...    75   1e-11
gi|2347114|gb|AAC53386.1| CC chemokine receptor-5 [Mus musculus]...    75   1e-11
gi|3647301|emb|CAA70775.1| serotonin 4 receptor [Mus musculus] >...    75   1e-11
gi|114686291|ref|XP_001160416.1| PREDICTED: somatostatin recepto...    75   1e-11
gi|14043044|ref|NP_006632.2| C-C chemokine receptor type 9 isofo...    75   1e-11
gi|12698998|gb|AAG35447.1| beta-2 adrenergic receptor [Ateles fu...    75   1e-11
gi|71153257|sp|Q9N0Z0.1|CXCR6_CERTO RecName: Full=C-X-C chemokin...    75   1e-11
gi|332801006|ref|NP_001193904.1| D(1A) dopamine receptor [Macaca...    75   1e-11
gi|47225075|emb|CAF97490.1| unnamed protein product [Tetraodon n...    75   2e-11
gi|2465432|gb|AAC39581.1| putative neurotransmitter receptor [Ho...    75   2e-11
gi|73976589|ref|XP_539511.2| PREDICTED: neuropeptide S receptor ...    75   2e-11
gi|10716828|gb|AAG21918.1|AF029759_1 mutant G protein-coupled re...    75   2e-11
gi|5730106|ref|NP_006555.1| C-X-C chemokine receptor type 6 [Hom...    75   2e-11
gi|119574772|gb|EAW54387.1| neuropeptide FF receptor 1 [Homo sap...    75   2e-11
gi|62637392|ref|YP_227390.1| CC chemokine receptor-like protein ...    75   2e-11
gi|1345938|sp|P47800.1|DRD1L_OREMO RecName: Full=D(1)-like dopam...    75   2e-11
gi|57101676|ref|XP_541906.1| PREDICTED: c-C chemokine receptor t...    75   2e-11
gi|94681042|ref|NP_001035537.1| C-X-C chemokine receptor type 1 ...    75   2e-11
gi|124738381|gb|ABN14173.1| E1 [Equid herpesvirus 2]                   75   2e-11
gi|2494971|sp|O08565.1|CXCR4_RAT RecName: Full=C-X-C chemokine r...    75   2e-11
gi|47228444|emb|CAG05264.1| unnamed protein product [Tetraodon n...    75   2e-11
gi|264681426|ref|NP_001161100.1| somatostatin receptor subtype 3...    75   2e-11
gi|2209288|gb|AAB61457.1| G protein-coupled receptor STRL33.3 [H...    75   2e-11
gi|23305858|gb|AAN17318.1| interleukin 8 receptor B CXCR2 [Macac...    75   2e-11
gi|47220980|emb|CAF98209.1| unnamed protein product [Tetraodon n...    75   2e-11
gi|74193345|dbj|BAE20642.1| unnamed protein product [Mus musculus]     75   2e-11
gi|27817211|gb|AAO23296.1| melatonin receptor Mel1c Z2.3k-5 [Dan...    75   2e-11
gi|3650330|emb|CAA70773.1| serotonin 4L receptor [Mus musculus]        74   2e-11
gi|41235755|ref|NP_958755.1| probable G-protein coupled receptor...    74   2e-11
gi|84370240|ref|NP_032339.2| 5-hydroxytryptamine receptor 4 [Mus...    74   2e-11
gi|47215666|emb|CAG04750.1| unnamed protein product [Tetraodon n...    74   2e-11
gi|31207023|ref|XP_312478.1| putative rhodopsin receptor 8 (AGAP...    74   2e-11
gi|47218969|emb|CAG02007.1| unnamed protein product [Tetraodon n...    74   2e-11
gi|110825972|sp|Q2YEF9.1|CXCR1_PONPY RecName: Full=C-X-C chemoki...    74   2e-11
gi|26329999|dbj|BAC28738.1| unnamed protein product [Mus musculus]     74   2e-11
gi|56605936|ref|NP_001007267.1| trace amine-associated receptor ...    74   2e-11
gi|17945440|gb|AAL48774.1| RE18294p [Drosophila melanogaster]          74   2e-11
gi|254888|gb|AAA10521.1| 5-HT1C receptor [Mus sp.] >gnl|BL_ORD_I...    74   2e-11
gi|47215785|emb|CAG02581.1| unnamed protein product [Tetraodon n...    74   2e-11
gi|81170635|sp|P0C0L6.1|NPSR1_RAT RecName: Full=Neuropeptide S r...    74   2e-11
gi|45382491|ref|NP_990693.1| melatonin receptor type 1A [Gallus ...    74   2e-11
gi|28571531|ref|NP_524245.3| neuropeptide F receptor [Drosophila...    74   2e-11
gi|1706284|sp|P53453.1|DRD2L_FUGRU RecName: Full=D(2)-like dopam...    74   2e-11
gi|68068029|sp|Q02152.2|5HT2B_MOUSE RecName: Full=5-hydroxytrypt...    74   2e-11
gi|17555304|ref|NP_497744.1| hypothetical protein T27D1.3 [Caeno...    74   2e-11
gi|164518935|ref|NP_037090.2| galanin receptor type 1 [Rattus no...    74   2e-11
gi|115738190|ref|XP_792332.2| PREDICTED: similar to Histamine H2...    74   2e-11
gi|62911783|gb|AAY21517.1| CXCR1 [Gorilla gorilla]                     74   2e-11
gi|62473879|ref|NP_001014757.1| dopamine 2-like receptor, isofor...    74   2e-11
gi|1698716|gb|AAB37273.1| beta chemokine receptor [Mus musculus]       74   2e-11
gi|74136435|ref|NP_001028114.1| neuropeptide S receptor [Macaca ...    74   2e-11
gi|6978777|ref|NP_036679.1| D(2) dopamine receptor [Rattus norve...    74   2e-11
gi|13937102|gb|AAK50050.1|AF364400_1 neuropeptide F receptor [Dr...    74   2e-11
gi|47227327|emb|CAF96876.1| unnamed protein product [Tetraodon n...    74   2e-11
gi|75755578|dbj|BAE44964.1| long wave opsin [Myrmecia brevinoda]       74   2e-11
gi|2499368|sp|Q17296.1|OPSD_CATBO RecName: Full=Rhodopsin >gnl|B...    74   2e-11
gi|7106265|ref|NP_031653.1| gastrin/cholecystokinin type B recep...    74   2e-11
gi|260802544|ref|XP_002596152.1| hypothetical protein BRAFLDRAFT...    74   2e-11
gi|47226985|emb|CAG05877.1| unnamed protein product [Tetraodon n...    74   2e-11
gi|94421460|ref|NP_001035263.1| 5-hydroxytryptamine receptor 4 i...    74   3e-11
gi|47205082|emb|CAF90995.1| unnamed protein product [Tetraodon n...    74   3e-11
gi|52345524|ref|NP_001004810.1| MGC69520 protein [Xenopus (Silur...    74   3e-11
gi|56790271|ref|NP_001008713.1| beta-1 adrenergic receptor [Cani...    74   3e-11
gi|226700|prf||1603358B D2 dopamine receptor 2in                       74   3e-11
gi|1169230|sp|P42290.1|DRD5_XENLA RecName: Full=D(1B) dopamine r...    74   3e-11
gi|82524838|ref|NP_783176.2| trace amine-associated receptor 7b ...    74   3e-11
gi|57093245|ref|XP_538442.1| PREDICTED: probable G-protein coupl...    74   3e-11
gi|20380431|gb|AAH28221.1| Interleukin 8 receptor, alpha [Homo s...    74   3e-11
gi|72016017|ref|XP_781792.1| PREDICTED: similar to allatostatin ...    74   3e-11
gi|62911777|gb|AAY21514.1| CXCR1 [Homo sapiens] >gnl|BL_ORD_ID|1...    74   3e-11
gi|11321563|ref|NP_000861.1| 5-hydroxytryptamine receptor 4 isof...    74   3e-11
gi|62911781|gb|AAY21516.1| CXCR1 [Homo sapiens]                        74   3e-11
gi|4504681|ref|NP_000625.1| C-X-C chemokine receptor type 1 [Hom...    74   3e-11
gi|94421454|ref|NP_001035259.1| 5-hydroxytryptamine receptor 4 i...    74   3e-11
gi|47215639|emb|CAG01356.1| unnamed protein product [Tetraodon n...    74   3e-11
gi|4502333|ref|NP_000698.1| vasopressin V1b receptor [Homo sapie...    74   3e-11
gi|62911773|gb|AAY21512.1| CXCR1 [Homo sapiens]                        74   3e-11
gi|45768486|gb|AAH67463.1| TAAR2 protein [Homo sapiens]                74   3e-11
gi|45768269|gb|AAH67462.1| TAAR2 protein [Homo sapiens]                74   3e-11
gi|75755574|dbj|BAE44962.1| long wave opsin [Myrmecia pulchra]         74   3e-11
gi|33316064|gb|AAQ04564.1|AF439802_1 putative gonadotropin relea...    74   3e-11
gi|73945797|ref|XP_851110.1| PREDICTED: c-C chemokine receptor t...    74   3e-11
gi|4885339|ref|NP_005274.1| chemokine XC receptor 1 [Homo sapien...    74   3e-11
gi|20373179|ref|NP_620414.1| prokineticin receptor 1 [Homo sapie...    74   3e-11
gi|74275342|ref|NP_055441.2| trace amine-associated receptor 2 i...    74   3e-11
gi|62911787|gb|AAY21519.1| CXCR1 [Homo sapiens] >gnl|BL_ORD_ID|1...    74   3e-11
gi|300795268|ref|NP_001179170.1| galanin receptor type 1 [Bos ta...    74   3e-11
gi|68262552|emb|CAI56426.1| G-protein coupled octopamine recepto...    74   3e-11
gi|186370|gb|AAA59159.1| IL-8 receptor [Homo sapiens] >gnl|BL_OR...    74   3e-11
gi|62911775|gb|AAY21513.1| CXCR1 [Homo sapiens]                        74   3e-11
gi|73695343|gb|AAI03531.1| Cholecystokinin B receptor [Mus muscu...    74   3e-11
gi|1169212|sp|P42288.1|DRD1_DIDMA RecName: Full=D(1A) dopamine r...    74   3e-11
gi|1070629|pir||QRHUB3 beta-3-adrenergic receptor, splice form 2...    74   4e-11
gi|62913998|gb|AAH09540.2| GPR87 protein [Homo sapiens]                74   4e-11
gi|57113977|ref|NP_001009051.1| C-X-C chemokine receptor type 6 ...    74   4e-11
gi|71894759|ref|NP_001026083.1| C-X-C chemokine receptor type 5 ...    74   4e-11
gi|47206449|emb|CAF93538.1| unnamed protein product [Tetraodon n...    74   4e-11
gi|148232634|ref|NP_001081388.1| melatonin receptor type 1C [Xen...    74   4e-11
gi|203906|gb|AAA41075.1| dopamine receptor subtype D2 [Rattus no...    74   4e-11
gi|58082067|ref|NP_001010835.1| trace amine-associated receptor ...    74   4e-11
gi|47212001|emb|CAF92745.1| unnamed protein product [Tetraodon n...    74   4e-11
gi|47221091|emb|CAG12785.1| unnamed protein product [Tetraodon n...    74   4e-11
gi|47214321|emb|CAG11192.1| unnamed protein product [Tetraodon n...    74   4e-11
gi|38258277|sp|Q923X5.1|TAA7D_RAT RecName: Full=Trace amine-asso...    74   4e-11
gi|12643978|sp|P31392.3|GP182_RAT RecName: Full=G-protein couple...    74   4e-11
gi|59709461|ref|NP_071541.2| C-X-C chemokine receptor type 4 [Ra...    74   4e-11
gi|6679933|ref|NP_032108.1| galanin receptor type 1 [Mus musculu...    74   4e-11
gi|124249288|ref|NP_001074363.1| chemokine (C-C motif) receptor ...    74   4e-11
gi|3646424|emb|CAA09599.1| serotonin 4 receptor [Rattus norvegic...    74   4e-11
gi|57526253|ref|NP_001009726.1| melatonin-related receptor [Ovis...    74   4e-11
gi|38604885|sp|Q8HZP1.1|BKRB1_TUPMI RecName: Full=B1 bradykinin ...    74   4e-11
gi|76670426|ref|XP_588413.2| PREDICTED: trace amine-associated r...    74   4e-11
gi|38604886|sp|Q8HZP2.1|BKRB1_MACMU RecName: Full=B1 bradykinin ...    74   4e-11
gi|75075056|sp|Q9XT76.1|CCR5_CERLH RecName: Full=C-C chemokine r...    74   4e-11
gi|311033415|sp|P49683.3|PRLHR_HUMAN RecName: Full=Prolactin-rel...    73   4e-11
gi|4503383|ref|NP_000785.1| D(1A) dopamine receptor [Homo sapien...    73   4e-11
gi|49456799|emb|CAG46720.1| DRD1 [Homo sapiens]                        73   4e-11
gi|47210988|emb|CAF90112.1| unnamed protein product [Tetraodon n...    73   4e-11
gi|47218884|emb|CAG05650.1| unnamed protein product [Tetraodon n...    73   4e-11
gi|57163925|ref|NP_001009375.1| beta-1 adrenergic receptor [Feli...    73   4e-11
gi|28212264|ref|NP_783191.1| trace amine-associated receptor 8b ...    73   4e-11
gi|30399|emb|CAA41734.1| D-1 dopamine receptor [Homo sapiens]          73   4e-11
gi|75074166|sp|Q9BGN6.1|CCR5_CERSO RecName: Full=C-C chemokine r...    73   4e-11
gi|268537080|ref|XP_002633676.1| Hypothetical protein CBG03354 [...    73   4e-11
gi|1419629|emb|CAA63867.1| MIP-1 alpha receptor [Mus musculus]         73   5e-11
gi|50950145|ref|NP_001002944.1| adenosine receptor A2b [Canis lu...    73   5e-11
gi|47271392|ref|NP_149039.2| succinate receptor 1 [Homo sapiens]...    73   5e-11
gi|1582179|prf||2118221A cholecystokinin A receptor                    73   5e-11
gi|9857657|dbj|BAB11961.1| gonadotropin-releasing hormone recept...    73   5e-11
gi|3646355|emb|CAA09598.1| serotonin 4 receptor [Mus musculus] >...    73   5e-11
gi|47779153|gb|AAT38459.1| blue-sensitive pigment [Takifugu rubr...    73   5e-11
gi|3326989|emb|CAA73108.1| 5-HT4 receptor [Homo sapiens]               73   5e-11
gi|13517983|gb|AAK29080.1|AF348078_1 G-protein coupled receptor ...    73   5e-11
gi|75074950|sp|Q9TV43.1|CCR5_CERSA RecName: Full=C-C chemokine r...    73   5e-11
gi|47223234|emb|CAF98618.1| unnamed protein product [Tetraodon n...    73   5e-11
gi|6739494|gb|AAF27278.1|AF112460_1 G protein-coupled receptor 5...    73   5e-11
gi|1706290|sp|P53454.1|DRD5L_FUGRU RecName: Full=D(5)-like dopam...    73   5e-11
gi|149727242|ref|XP_001499730.1| PREDICTED: substance-P receptor...    73   5e-11
gi|2431976|gb|AAB71183.1| CCR5 [Mus musculus]                          73   5e-11
gi|148235501|ref|NP_001085742.1| MGC80638 protein [Xenopus laevi...    73   5e-11
gi|74136419|ref|NP_001028103.1| muscarinic acetylcholine recepto...    73   5e-11
gi|4557267|ref|NP_000016.1| beta-3 adrenergic receptor [Homo sap...    73   5e-11
gi|45383958|ref|NP_990526.1| P2Y purinoceptor 3 [Gallus gallus] ...    73   5e-11
gi|18075913|emb|CAD11992.1| gonadotropin-releasing hormone recep...    73   5e-11
gi|47228668|emb|CAG07400.1| unnamed protein product [Tetraodon n...    73   5e-11
gi|47209754|emb|CAF96006.1| unnamed protein product [Tetraodon n...    73   5e-11
gi|75069799|sp|Q56H79.1|NPSR1_MACMU RecName: Full=Neuropeptide S...    73   5e-11
gi|254692907|ref|NP_659193.3| prokineticin receptor 2 [Mus muscu...    73   6e-11
gi|52546730|ref|NP_001005261.1| C-C chemokine receptor type 3 [C...    73   6e-11
gi|27806597|ref|NP_776500.1| neuropeptides B/W receptor type 2 [...    73   6e-11
gi|961480|dbj|BAA09888.1| neuropeptide Y-Y1beta receptor [Mus mu...    73   6e-11
gi|75755594|dbj|BAE44972.1| long wave opsin [Myrmecia petiolata]       73   6e-11
gi|75073882|sp|Q95ND0.1|CCR5_ERYPA RecName: Full=C-C chemokine r...    73   6e-11
gi|7108336|ref|NP_036257.1| muscarinic acetylcholine receptor M5...    73   6e-11
gi|55636667|ref|XP_522101.1| PREDICTED: p2Y purinoceptor 2 isofo...    73   6e-11
gi|34098567|sp|Q8JZL2.2|MCHR1_MOUSE RecName: Full=Melanin-concen...    73   6e-11
gi|124738375|gb|ABN14170.1| E1 [Equid herpesvirus 2]                   73   6e-11
gi|227114|prf||1614340A dopamine receptor D1                           73   6e-11
gi|123959736|ref|NP_001074189.1| B1 bradykinin receptor [Gallus ...    73   6e-11
gi|62911769|gb|AAY21510.1| CXCR1 [Pan troglodytes]                     73   6e-11
gi|2495005|sp|Q25188.1|OAR_HELVI RecName: Full=Octopamine recept...    73   6e-11
gi|130506214|ref|NP_001076147.1| alpha-1D adrenergic receptor [O...    73   6e-11
gi|47229764|emb|CAG06960.1| unnamed protein product [Tetraodon n...    73   6e-11
gi|47219220|emb|CAG11238.1| unnamed protein product [Tetraodon n...    73   6e-11
gi|61852278|ref|XP_581219.1| PREDICTED: trace amine associated r...    73   6e-11
gi|84027765|sp|Q3BCU0.1|BKRB1_MACFA RecName: Full=B1 bradykinin ...    73   7e-11
gi|3647303|emb|CAA70776.1| serotonin 4 receptor [Mus musculus] >...    73   7e-11
gi|41351921|gb|AAS00665.1| endothelin receptor b2 [Coturnix cotu...    73   7e-11
gi|75755570|dbj|BAE44960.1| long wave opsin [Myrmecia tarsata]         73   7e-11
gi|77020254|ref|NP_445754.2| G-protein coupled receptor 182 [Rat...    73   7e-11
gi|60826984|gb|AAX36779.1| interleukin 8 receptor alpha [synthet...    73   7e-11
gi|12652991|gb|AAH00256.1|AAH00256 Similar to somatostatin recep...    73   7e-11
gi|3121823|sp|O19024.1|CXCR6_MACNE RecName: Full=C-X-C chemokine...    73   7e-11
gi|60115704|ref|NP_001012440.1| melanin-concentrating hormone re...    72   7e-11
gi|12804625|gb|AAH01736.1| Melanin-concentrating hormone recepto...    72   7e-11
gi|5514618|gb|AAD44011.1| CC chemokine receptor type 5 [Cercopit...    72   7e-11
gi|47209557|emb|CAF93245.1| unnamed protein product [Tetraodon n...    72   7e-11
gi|75755582|dbj|BAE44966.1| long wave opsin [Myrmecia nigriscapa]      72   8e-11
gi|229331979|ref|NP_001153229.1| beta-3 adrenergic receptor [Ovi...    72   8e-11
gi|211956287|ref|YP_002302355.1| CC chemokine receptor-like prot...    72   8e-11
gi|15667485|dbj|BAB68242.1| G protein coupled receptor [Drosophi...    72   8e-11
gi|114050881|ref|NP_001040606.1| C-X-C chemokine receptor type 6...    72   8e-11
gi|6753152|ref|NP_036054.1| vasopressin V1b receptor [Mus muscul...    72   8e-11
gi|75755562|dbj|BAE44956.1| long wave opsin [Myrmecia eungellensis]    72   8e-11
gi|3121822|sp|O18983.1|CXCR6_CERAE RecName: Full=C-X-C chemokine...    72   8e-11
gi|1169213|sp|P42289.1|DRD1_XENLA RecName: Full=D(1A) dopamine r...    72   8e-11
gi|83035131|ref|NP_071554.2| chemokine-like receptor 1 [Rattus n...    72   8e-11
gi|90110012|sp|Q868T3.3|CCAPR_DROME RecName: Full=Cardioaccelera...    72   8e-11
gi|1169785|sp|P43142.1|GP182_MOUSE RecName: Full=G-protein coupl...    72   8e-11
gi|47223619|emb|CAF99228.1| unnamed protein product [Tetraodon n...    72   8e-11
gi|7707679|dbj|BAA95353.1| trehalose receptor 1 [Drosophila mela...    72   8e-11
gi|38503164|sp|Q9BDS6.1|CXCR6_MACFA RecName: Full=C-X-C chemokin...    72   8e-11
gi|75755580|dbj|BAE44965.1| long wave opsin [Myrmecia esuriens]        72   8e-11
gi|73998905|ref|XP_544041.2| PREDICTED: prolactin-releasing pept...    72   9e-11
gi|114673689|ref|XP_523975.2| PREDICTED: galanin receptor type 1...    72   9e-11
gi|74150274|dbj|BAE24408.1| unnamed protein product [Mus musculus]     72   9e-11
gi|147899183|ref|NP_001079228.1| P2Y purinoceptor 1 [Xenopus lae...    72   9e-11
gi|19173778|ref|NP_596904.1| cysteinyl leukotriene receptor 2 [R...    72   9e-11
gi|47225051|emb|CAF97466.1| unnamed protein product [Tetraodon n...    72   9e-11
gi|1477450|gb|AAB05356.1| putative G-protein coupled receptor [R...    72   9e-11
gi|1351393|sp|P48974.1|V1BR_RAT RecName: Full=Vasopressin V1b re...    72   9e-11
gi|47215024|emb|CAG01848.1| unnamed protein product [Tetraodon n...    72   9e-11
gi|17933712|ref|NP_524792.1| trapped in endoderm-1 [Drosophila m...    72   9e-11
gi|75073883|sp|Q95ND1.1|CCR5_MANSP RecName: Full=C-C chemokine r...    72   9e-11
gi|76880395|dbj|BAE45694.1| type 1/III-1 gonadotropin-releasing ...    72   9e-11
gi|18203486|sp|Q9TUE1.1|C5AR_RABIT RecName: Full=C5a anaphylatox...    72   1e-10
gi|12274906|emb|CAC22251.1| 5-hydroxytryptamine4 receptor [Homo ...    72   1e-10
gi|109468651|ref|XP_342494.3| PREDICTED: probable G-protein coup...    72   1e-10
gi|71985974|ref|NP_001024487.1| hypothetical protein C53C7.1 [Ca...    72   1e-10
gi|187607493|ref|NP_001119819.1| prolactin-releasing peptide rec...    72   1e-10
gi|75755596|dbj|BAE44973.1| long wave opsin [Myrmecia nigrocincta]     72   1e-10
gi|48735085|gb|AAH72397.1| Interleukin 8 receptor, alpha [Homo s...    72   1e-10
gi|71985980|ref|NP_001024488.1| hypothetical protein C53C7.1 [Ca...    72   1e-10
gi|47218624|emb|CAG04953.1| unnamed protein product [Tetraodon n...    72   1e-10
gi|70887741|ref|NP_001020718.1| G protein-coupled receptor -like...    72   1e-10
gi|75755566|dbj|BAE44958.1| long wave opsin [Myrmecia fabricii]        72   1e-10
gi|47214190|emb|CAG00818.1| unnamed protein product [Tetraodon n...    72   1e-10
gi|75755568|dbj|BAE44959.1| long wave opsin [Myrmecia rowlandi]        72   1e-10
gi|78482916|emb|CAJ00345.1| putative C-X-C chemokine receptor ty...    72   1e-10
gi|1002739|gb|AAC50504.1| GPR10 [Homo sapiens]                         72   1e-10
gi|15667477|dbj|BAB68238.1| G protein coupled receptor [Drosophi...    72   1e-10
gi|223633986|ref|NP_003958.2| trace amine-associated receptor 5 ...    72   1e-10
gi|75755576|dbj|BAE44963.1| long wave opsin [Myrmecia rufinodis]       72   1e-10
gi|12711491|gb|AAK01867.1|AF295367_1 G-protein coupled receptor ...    72   1e-10
gi|4102308|gb|AAD09322.1| kappa opioid receptor [Sus scrofa]           72   1e-10
gi|6753318|ref|NP_033965.1| C-C chemokine receptor type 6 isofor...    72   1e-10
gi|47227013|emb|CAG05905.1| unnamed protein product [Tetraodon n...    72   1e-10
gi|535479|gb|AAA21346.1| bradykinin receptor B1 subtype [Homo sa...    72   1e-10
gi|4885329|ref|NP_005295.1| free fatty acid receptor 3 [Homo sap...    72   1e-10
gi|3023423|sp|P79175.1|C5AR_GORGO RecName: Full=C5a anaphylatoxi...    72   1e-10
gi|326926229|ref|XP_003209306.1| PREDICTED: p2Y purinoceptor 1 [...    72   1e-10
gi|20376824|ref|NP_620434.1| prokineticin receptor 2 [Rattus nor...    72   1e-10
gi|62911771|gb|AAY21511.1| CXCR1 [Pan troglodytes]                     72   1e-10
gi|3135302|gb|AAC39833.1| chemokine receptor CCR5 [Cercocebus to...    72   1e-10
gi|297206833|ref|NP_001035262.2| 5-hydroxytryptamine receptor 4 ...    72   1e-10
gi|75073884|sp|Q95ND2.1|CCR5_MANLE RecName: Full=C-C chemokine r...    72   1e-10
gi|45384488|ref|NP_990664.1| P2Y purinoceptor 1 [Gallus gallus] ...    72   1e-10
gi|47215603|emb|CAG11634.1| unnamed protein product [Tetraodon n...    72   1e-10
gi|559048|gb|AAA50767.1| galanin receptor [Homo sapiens] >gnl|BL...    72   1e-10
gi|76880399|dbj|BAE45696.1| type 1/III-2 gonadotropin-releasing ...    72   1e-10
gi|73985992|ref|XP_541909.2| PREDICTED: c-C chemokine receptor t...    72   1e-10
gi|775210|gb|AAB60356.1| galanin receptor [Homo sapiens] >gnl|BL...    72   1e-10
gi|75755564|dbj|BAE44957.1| long wave opsin [Myrmecia froggatti]       72   1e-10
gi|124738373|gb|ABN14169.1| E1 [Equid herpesvirus 2]                   72   1e-10
gi|290491134|ref|NP_001166465.1| P2Y purinoceptor 1 [Cavia porce...    72   1e-10
gi|57114119|ref|NP_001009126.1| trace amine-associated receptor ...    72   1e-10
gi|3024267|sp|Q94741.1|OPS1_SCHGR RecName: Full=Opsin-1 >gnl|BL_...    72   1e-10
gi|47213375|emb|CAF90994.1| unnamed protein product [Tetraodon n...    72   1e-10
gi|4502509|ref|NP_001727.1| C5a anaphylatoxin chemotactic recept...    72   1e-10
gi|4505557|ref|NP_002554.1| P2Y purinoceptor 1 [Homo sapiens] >g...    72   1e-10
gi|47214865|emb|CAG00913.1| unnamed protein product [Tetraodon n...    72   1e-10
gi|34098574|sp|Q8MJ89.2|MCHR1_MACMU RecName: Full=Melanin-concen...    72   1e-10
gi|46395496|ref|NP_997055.1| neuropeptide S receptor isoform A [...    72   2e-10
gi|6005772|ref|NP_009154.1| probable G-protein coupled receptor ...    72   2e-10
gi|26333457|dbj|BAC30446.1| unnamed protein product [Mus musculus]     72   2e-10
gi|91078442|ref|XP_966794.1| PREDICTED: similar to putative neur...    72   2e-10
gi|3023510|sp|P56493.1|CCR5_CERAE RecName: Full=C-C chemokine re...    72   2e-10
gi|237757314|ref|NP_444337.3| probable G-protein coupled recepto...    72   2e-10
gi|75755540|dbj|BAE44945.1| long wave opsin [Myrmecia callima]         71   2e-10
gi|115533470|ref|NP_001041258.1| Unidentified Vitellogenin-linke...    71   2e-10
gi|227519|prf||1705295A anaphylatoxin C5a chemotactic receptor         71   2e-10
gi|296483830|gb|DAA25945.1| chemokine (C-C motif) receptor 6-lik...    71   2e-10
gi|41282074|ref|NP_955525.1| 5-hydroxytryptamine receptor 4 isof...    71   2e-10
gi|71834650|ref|NP_001025429.1| Gpr7 [Danio rerio] >gnl|BL_ORD_I...    71   2e-10
gi|75755588|dbj|BAE44969.1| long wave opsin [Myrmecia fucosa]          71   2e-10
gi|28212218|ref|NP_783190.1| trace amine-associated receptor 8c ...    71   2e-10
gi|229576813|ref|NP_001153381.1| melatonin receptor type 1A-like...    71   2e-10
gi|75073886|sp|Q95NE8.1|CCR5_CERTA RecName: Full=C-C chemokine r...    71   2e-10
gi|4102994|gb|AAD01639.1| G-protein coupled chemokine receptor [...    71   2e-10
gi|258144|gb|AAB23803.1| dopamine D1 receptor [Rattus sp.] >gnl|...    71   2e-10
gi|6689212|emb|CAB65407.1| gonadotropin-releasing hormone recept...    71   2e-10
gi|254692932|ref|NP_115776.2| succinate receptor 1 [Mus musculus...    71   2e-10
gi|55977796|sp|P41596.2|DOPR1_DROME RecName: Full=Dopamine recep...    71   2e-10
gi|3023426|sp|P79234.1|C5AR_PONPY RecName: Full=C5a anaphylatoxi...    71   2e-10
gi|50978648|ref|NP_001003020.1| C-C chemokine receptor type 4 [C...    71   2e-10
gi|33112416|sp|Q8R415.2|PKR2_RAT RecName: Full=Prokineticin rece...    71   2e-10
gi|6754884|ref|NP_035065.1| neuropeptide Y receptor type 6 [Mus ...    71   2e-10
gi|3023201|sp|O08892.1|5HT1B_CAVPO RecName: Full=5-hydroxytrypta...    71   2e-10
gi|38605083|sp|Q9TV42.1|CCR5_CERPY RecName: Full=C-C chemokine r...    71   2e-10
gi|28460708|ref|NP_783178.1| trace amine-associated receptor 7g ...    71   2e-10
gi|58652131|ref|NP_001011673.1| C-X-C chemokine receptor type 3 ...    71   2e-10
gi|10719911|sp|Q9XT57.1|ADRB3_CAPHI RecName: Full=Beta-3 adrener...    71   2e-10
gi|75073874|sp|Q95NC1.1|CCR5_THEGE RecName: Full=C-C chemokine r...    71   2e-10
gi|75755584|dbj|BAE44967.1| long wave opsin [Myrmecia midas]           71   2e-10
gi|75755548|dbj|BAE44949.1| long wave opsin [Myrmecia harderi]         71   2e-10
gi|47523062|ref|NP_999294.1| cysteinyl leukotriene receptor 1 [S...    71   2e-10
gi|58585080|ref|NP_001011565.1| octopamine receptor [Apis mellif...    71   2e-10
gi|6753462|ref|NP_034043.1| C-C chemokine receptor type 9 [Mus m...    71   2e-10
gi|48427940|sp|P61755.1|CCR5_LOPAT RecName: Full=C-C chemokine r...    71   2e-10
gi|59814327|ref|NP_031603.2| C5a anaphylatoxin chemotactic recep...    71   2e-10
gi|219867|dbj|BAA01721.1| HM74 [Homo sapiens]                          71   2e-10
gi|12229835|sp|Q93127.1|GPR18_BALAM RecName: Full=Probable G-pro...    71   2e-10
gi|41054914|ref|NP_955783.1| C-C chemokine receptor type 7 [Ratt...    71   2e-10
gi|1093390|prf||2103325A angiotensin AT1 receptor                      71   2e-10
gi|33859542|ref|NP_034206.1| D(1A) dopamine receptor [Mus muscul...    71   2e-10
gi|75755560|dbj|BAE44955.1| long wave opsin [Myrmecia formosa]         71   2e-10
gi|40254673|ref|NP_571957.2| chemokine (C-X-C motif) receptor 4a...    71   2e-10
gi|75073794|sp|Q95L01.1|BKRB1_CERAE RecName: Full=B1 bradykinin ...    71   2e-10
gi|75073876|sp|Q95NC3.1|CCR5_MIOTA RecName: Full=C-C chemokine r...    71   2e-10
gi|75074956|sp|Q9TV49.1|CCR5_CERGA RecName: Full=C-C chemokine r...    71   2e-10
gi|38258278|sp|Q923X6.1|TAA7E_RAT RecName: Full=Trace amine-asso...    71   2e-10
gi|27229230|ref|NP_758832.1| C-C chemokine receptor type 9 [Ratt...    71   2e-10
gi|45382489|ref|NP_990692.1| melatonin receptor type 1C [Gallus ...    71   2e-10
gi|51105885|gb|EAL24469.1| G protein-coupled receptor 154 [Homo ...    71   2e-10
gi|12857979|dbj|BAB31163.1| unnamed protein product [Mus musculu...    71   2e-10
gi|5729798|ref|NP_006630.1| cysteinyl leukotriene receptor 1 [Ho...    71   2e-10
gi|75755558|dbj|BAE44954.1| long wave opsin [Myrmecia fulviculis]      71   2e-10
gi|62122757|ref|NP_001014306.1| B1 bradykinin receptor [Canis lu...    71   2e-10
gi|110825970|sp|Q2YEG2.1|CXCR1_BUNHO RecName: Full=C-X-C chemoki...    71   2e-10
gi|33860169|sp|P97639.3|MCHR1_RAT RecName: Full=Melanin-concentr...    71   2e-10
gi|71648400|gb|AAZ38708.1| bradykinin B1 receptor [Bos taurus]         71   3e-10
gi|75072906|sp|Q867B2.1|CXCR3_CAPHI RecName: Full=C-X-C chemokin...    71   3e-10
gi|75755556|dbj|BAE44953.1| long wave opsin [Myrmecia mandibularis]    71   3e-10
gi|75755572|dbj|BAE44961.1| long wave opsin [Myrmecia forceps]         71   3e-10
gi|6831511|sp|O97883.1|CCR5_HYLLE RecName: Full=C-C chemokine re...    71   3e-10
gi|74136325|ref|NP_001028057.1| melanin-concentrating hormone re...    71   3e-10
gi|4426824|gb|AAD20552.1| CC chemokine receptor 5 [Macaca arctoi...    71   3e-10
gi|155369726|ref|NP_036678.2| D(1A) dopamine receptor [Rattus no...    71   3e-10
gi|185132402|ref|NP_001117878.1| chemokine receptor-like protein...    70   3e-10
gi|158508549|ref|NP_001103469.1| B1 bradykinin receptor [Bos tau...    70   3e-10
gi|58082073|ref|NP_001010838.1| trace amine-associated receptor ...    70   3e-10
gi|3913250|sp|O62743.2|CCR5_CERTO RecName: Full=C-C chemokine re...    70   3e-10
gi|73947777|ref|XP_854487.1| PREDICTED: N-formyl peptide recepto...    70   3e-10
gi|13929068|ref|NP_113946.1| melanin-concentrating hormone recep...    70   3e-10
gi|157823769|ref|NP_001100376.1| probable G-protein coupled rece...    70   3e-10
gi|36951012|ref|NP_005270.2| G-protein coupled receptor 1 [Homo ...    70   3e-10
gi|288118|emb|CAA37373.1| D2 dopamine receptor [Rattus norvegicus]     70   3e-10
gi|47226226|emb|CAG08373.1| unnamed protein product [Tetraodon n...    70   3e-10
gi|116812907|ref|NP_001036238.2| C-C chemokine receptor type 5 [...    70   3e-10
gi|6900062|emb|CAB71316.1| 5-HT4 receptor [Homo sapiens]               70   3e-10
gi|75069418|sp|O97975.1|CCR5_MACAR RecName: Full=C-C chemokine r...    70   3e-10
gi|27806041|ref|NP_776835.1| P2Y purinoceptor 1 [Bos taurus] >gn...    70   3e-10
gi|45384166|ref|NP_990418.1| adenosine receptor A2b [Gallus gall...    70   3e-10
gi|27805835|ref|NP_776726.1| C-X-C chemokine receptor type 4 [Bo...    70   3e-10
gi|75755542|dbj|BAE44946.1| long wave opsin [Myrmecia chasei]          70   3e-10
gi|45709641|gb|AAH67833.1| G protein-coupled receptor 1 [Homo sa...    70   3e-10
gi|47228353|emb|CAG07748.1| unnamed protein product [Tetraodon n...    70   3e-10
gi|13324696|ref|NP_077809.1| alpha-1D adrenergic receptor [Rattu...    70   4e-10
gi|4426832|gb|AAD20560.1| CC chemokine receptor 5 [Gorilla gorilla]    70   4e-10
gi|300796356|ref|NP_001179224.1| pyrimidinergic receptor P2Y, G-...    70   4e-10
gi|114582913|ref|XP_526002.2| PREDICTED: probable G-protein coup...    70   4e-10
gi|881548|gb|AAA89153.1| macrophage inflammatory protein-1 alpha...    70   4e-10
gi|58082075|ref|NP_001010840.1| trace amine-associated receptor ...    70   4e-10
gi|47228905|emb|CAG09420.1| unnamed protein product [Tetraodon n...    70   4e-10
gi|6981060|ref|NP_036985.1| 5-hydroxytryptamine receptor 4 [Ratt...    70   4e-10
gi|47224097|emb|CAG12926.1| unnamed protein product [Tetraodon n...    70   4e-10
gi|62859079|ref|NP_001016208.1| G protein-coupled receptor 19 [X...    70   4e-10
gi|290491234|ref|NP_001166333.1| substance-P receptor isoform sh...    70   4e-10
gi|48429211|sp|P08588.2|ADRB1_HUMAN RecName: Full=Beta-1 adrener...    70   4e-10
gi|58082061|ref|NP_001010830.1| trace amine-associated receptor ...    70   4e-10
gi|7669546|ref|NP_056542.1| substance-P receptor isoform short [...    70   4e-10
gi|38604970|sp|Q95NC5.1|CCR5_HYLSY RecName: Full=C-C chemokine r...    70   4e-10
gi|75069417|sp|O97962.1|CCR5_PYGAV RecName: Full=C-C chemokine r...    70   4e-10
gi|38604969|sp|Q95NC0.1|CCR5_HYLML RecName: Full=C-C chemokine r...    70   4e-10
gi|3023503|sp|P56439.1|CCR5_GORGO RecName: Full=C-C chemokine re...    70   4e-10
gi|3023640|sp|O35786.1|CML1_RAT RecName: Full=Chemokine-like rec...    70   4e-10
gi|10441571|gb|AAG17109.1| P2.6 melatonin receptor Mel-1B [Esox ...    70   4e-10
gi|81894047|sp|Q71MR7.1|FPRS7_MOUSE RecName: Full=Formyl peptide...    70   4e-10
gi|4557265|ref|NP_000675.1| beta-1 adrenergic receptor [Homo sap...    70   4e-10
gi|207080176|ref|NP_001128969.1| C-C chemokine receptor type 5 [...    70   4e-10
gi|1109786|gb|AAA86119.1| chemokine G-protein-coupled receptor [...    70   4e-10
gi|1169236|sp|P42291.1|DRD1C_XENLA RecName: Full=D(1C) dopamine ...    70   4e-10
gi|58082071|ref|NP_001010837.1| trace amine-associated receptor ...    70   4e-10
gi|61821665|ref|XP_586409.1| PREDICTED: purinergic receptor P2Y,...    70   4e-10
gi|6978781|ref|NP_036900.1| D(1B) dopamine receptor [Rattus norv...    70   4e-10
gi|130494010|ref|NP_001076259.1| 5-hydroxytryptamine receptor 1B...    70   4e-10
gi|57113969|ref|NP_001009046.1| C-C chemokine receptor type 5 [P...    70   4e-10
gi|71896051|ref|NP_001026740.1| oxytocin receptor [Gallus gallus...    70   4e-10
gi|26338075|dbj|BAC32723.1| unnamed protein product [Mus musculus]     70   4e-10
gi|257520|gb|AAB97774.1| C5a anaphylatoxin receptor [Mus musculu...    70   4e-10
gi|157012007|ref|NP_034042.3| C-C chemokine receptor type 1 [Mus...    70   4e-10
gi|6679193|ref|NP_032798.1| P2Y purinoceptor 1 [Mus musculus] >g...    70   4e-10
gi|3962388|emb|CAA06536.1| dopamine D1/beta receptor [Branchiost...    70   4e-10
gi|1004284|emb|CAA90531.1| 5HT1D-beta (serotonin) receptor [Oryc...    70   4e-10
gi|9966851|ref|NP_065110.1| cysteinyl leukotriene receptor 2 [Ho...    70   4e-10
gi|45384048|ref|NP_990488.1| type-1 angiotensin II receptor [Gal...    70   4e-10
gi|75755550|dbj|BAE44950.1| long wave opsin [Myrmecia testaceipes]     70   4e-10
gi|75755586|dbj|BAE44968.1| long wave opsin [Myrmecia picta]           70   4e-10
gi|1352060|sp|P47899.1|ADRB1_MACMU RecName: Full=Beta-1 adrenerg...    70   5e-10
gi|10720180|sp|O93361.1|P2RY3_MELGA RecName: Full=P2Y purinocept...    70   5e-10
gi|3327834|dbj|BAA31721.1| opsin [Papilio xuthus]                      70   5e-10
gi|326925925|ref|XP_003209157.1| PREDICTED: type-1 angiotensin I...    70   5e-10
gi|26326373|dbj|BAC26930.1| unnamed protein product [Mus musculus]     70   5e-10
gi|12857812|dbj|BAB31118.1| unnamed protein product [Mus musculus]     70   5e-10
gi|10716136|dbj|BAB16379.1| cysteinyl leukotriene receptor like ...    70   5e-10
gi|28212244|ref|NP_783177.1| trace amine-associated receptor 7h ...    70   5e-10
gi|47523384|ref|NP_999311.1| B2 bradykinin receptor [Sus scrofa]...    70   5e-10
gi|7305065|ref|NP_038549.1| fMet-Leu-Phe receptor [Mus musculus]...    70   5e-10
gi|38422336|emb|CAC79687.1| G-protein coupled receptor [Homo sap...    70   5e-10
gi|75755590|dbj|BAE44970.1| long wave opsin [Myrmecia urens]           70   5e-10
gi|11133329|sp|Q90252.1|MTR_BUFMA RecName: Full=Mesotocin recept...    70   5e-10
gi|311262191|ref|XP_003129059.1| PREDICTED: neuropeptide Y recep...    70   5e-10
gi|4426825|gb|AAD20553.1| CC chemokine receptor 5 [Chlorocebus a...    70   5e-10
gi|58000429|ref|NP_001009975.1| trace amine-associated receptor ...    70   5e-10
gi|6005705|ref|NP_009195.1| G-protein coupled receptor 182 [Homo...    70   5e-10
gi|75012511|sp|Q7YW31.1|CTR1_OCTVU RecName: Full=Cephalotocin re...    70   5e-10
gi|47228590|emb|CAG05410.1| unnamed protein product [Tetraodon n...    70   5e-10
gi|4894984|gb|AAD32686.1|AF141641_1 CC chemokine receptor 5 [Cer...    70   5e-10
gi|6831506|sp|O97878.1|CCR5_TRAFR RecName: Full=C-C chemokine re...    70   5e-10
gi|6831510|sp|O97882.1|CCR5_PYGNE RecName: Full=C-C chemokine re...    70   5e-10
gi|16564945|gb|AAL26028.1|AF264051_1 M5 muscarinic acetylcholine...    70   5e-10
gi|47217541|emb|CAG02468.1| unnamed protein product [Tetraodon n...    70   5e-10
gi|75755554|dbj|BAE44952.1| long wave opsin [Myrmecia chrysogaster]    70   5e-10
gi|6831507|sp|O97879.1|CCR5_TRAPH RecName: Full=C-C chemokine re...    70   5e-10
gi|75073880|sp|Q95NC8.1|CCR5_COLPO RecName: Full=C-C chemokine r...    70   5e-10
gi|727359|gb|AAC50594.1| bradykinin B1 receptor [Homo sapiens]         70   5e-10
gi|3023427|sp|P79240.1|C5AR_PANTR RecName: Full=C5a anaphylatoxi...    70   6e-10
gi|399152|sp|P30993.1|C5AR_MOUSE RecName: Full=C5a anaphylatoxin...    70   6e-10
gi|75073878|sp|Q95NC6.1|CCR5_TRAJO RecName: Full=C-C chemokine r...    70   6e-10
gi|38604887|sp|Q8HZP3.1|BKRB1_CERPY RecName: Full=B1 bradykinin ...    70   6e-10
gi|4426822|gb|AAD20550.1| CC chemokine receptor 5 [Macaca nemest...    70   6e-10
gi|20544172|ref|NP_000701.2| B1 bradykinin receptor [Homo sapien...    70   6e-10
gi|32363333|sp|Q8HY69.2|OPSD_SMICR RecName: Full=Rhodopsin >gnl|...    70   6e-10
gi|115925042|ref|XP_001196606.1| PREDICTED: similar to Neuromedi...    70   6e-10
gi|5478218|dbj|BAA82443.1| CC Chemokine LARC specific receptor [...    69   6e-10
gi|3121722|sp|P97714.1|ADA1D_MOUSE RecName: Full=Alpha-1D adrene...    69   6e-10
gi|6981056|ref|NP_036984.1| 5-hydroxytryptamine receptor 1D [Rat...    69   6e-10
gi|42627727|dbj|BAD11150.1| gonadotropin-releasing hormone recep...    69   6e-10
gi|297206879|ref|NP_001171970.1| C-C chemokine receptor type 1 [...    69   6e-10
gi|75073879|sp|Q95NC7.1|CCR5_NASLA RecName: Full=C-C chemokine r...    69   6e-10
gi|6831508|sp|O97880.1|CCR5_PYGBI RecName: Full=C-C chemokine re...    69   6e-10
gi|47208372|emb|CAF96662.1| unnamed protein product [Tetraodon n...    69   7e-10
gi|162951982|ref|NP_001106099.1| C-C chemokine receptor type 5 [...    69   7e-10
gi|148236289|ref|NP_001091574.1| lysophosphatidic acid receptor ...    69   7e-10
gi|6714645|dbj|BAA89538.1| neuropeptide Y-Y5 receptor [Mus muscu...    69   7e-10
gi|548432|sp|P35356.1|OPSD_PROCL RecName: Full=Rhodopsin >gnl|BL...    69   7e-10
gi|157057095|ref|NP_057917.2| neuropeptide Y receptor type 5 [Mu...    69   7e-10
gi|75755592|dbj|BAE44971.1| long wave opsin [Myrmecia loweryi]         69   7e-10
gi|4502639|ref|NP_000570.1| C-C chemokine receptor type 5 [Homo ...    69   7e-10
gi|268559180|ref|XP_002637581.1| Hypothetical protein CBG19316 [...    69   7e-10
gi|75074952|sp|Q9TV45.1|CCR5_CERNS RecName: Full=C-C chemokine r...    69   7e-10
gi|72172891|ref|XP_787934.1| PREDICTED: similar to Neuromedin-B ...    69   7e-10
gi|268578451|ref|XP_002644208.1| Hypothetical protein CBG17200 [...    69   7e-10
gi|56711360|ref|NP_001008684.1| melanin-concentrating hormone re...    69   7e-10
gi|290649642|ref|NP_001166886.1| nocturnin [Cavia porcellus] >gn...    69   8e-10
gi|112870|sp|P11615.1|ADA1B_CANFA RecName: Full=Alpha-1B adrener...    69   8e-10
gi|10719976|sp|O73810.1|DRD2_MELGA RecName: Full=D(2) dopamine r...    69   8e-10
gi|8393586|ref|NP_058946.1| 5-hydroxytryptamine receptor 2B [Rat...    69   8e-10
gi|74136025|ref|NP_001027945.1| cioR protein [Ciona intestinalis...    69   8e-10
gi|58004749|gb|AAW62445.1| mutant CCR5 chemokine receptor [Homo ...    69   8e-10
gi|29789042|ref|NP_038531.1| D(1B) dopamine receptor [Mus muscul...    69   8e-10
gi|47220700|emb|CAG11769.1| unnamed protein product [Tetraodon n...    69   8e-10
gi|109122537|ref|XP_001086740.1| PREDICTED: galanin receptor typ...    69   8e-10
gi|62510458|sp|Q9BDS8.1|CCR3_MACFA RecName: Full=C-C chemokine r...    69   9e-10
gi|3256109|emb|CAA19658.1| EG:121E7.2 [Drosophila melanogaster]        69   9e-10
gi|268532470|ref|XP_002631363.1| Hypothetical protein CBG03199 [...    69   9e-10
gi|57163789|ref|NP_001009248.1| C-C chemokine receptor type 5 [F...    69   9e-10
gi|2240035|gb|AAB66322.1| P2Y5-like receptor [Homo sapiens]            69   9e-10
gi|71895971|ref|NP_001026724.1| B2 bradykinin receptor [Gallus g...    69   9e-10
gi|24656321|ref|NP_647758.1| fmrf receptor [Drosophila melanogas...    69   9e-10
gi|4885311|ref|NP_005287.1| lysophosphatidic acid receptor 4 [Ho...    69   1e-09
gi|2499366|sp|Q17053.1|OPSD_APIME RecName: Full=Rhodopsin, long-...    69   1e-09
gi|126723255|ref|NP_001075816.1| B1 bradykinin receptor [Oryctol...    69   1e-09
gi|83302831|sp|P49019.2|HCAR3_HUMAN RecName: Full=Hydroxycarboxy...    69   1e-09
gi|157818577|ref|NP_001100410.1| lysophosphatidic acid receptor ...    69   1e-09
gi|4504533|ref|NP_000854.1| 5-hydroxytryptamine receptor 1B [Hom...    69   1e-09
gi|881550|gb|AAA89154.1| MIP-1 alpha receptor like-1 [Mus musculus]    69   1e-09
gi|12084990|ref|NP_073392.1| 7L protein [Yaba-like disease virus...    69   1e-09
gi|3023424|sp|P79188.1|C5AR_MACMU RecName: Full=C5a anaphylatoxi...    69   1e-09
gi|3023772|sp|P79243.1|FPR3_PANTR RecName: Full=N-formyl peptide...    69   1e-09
gi|130506314|ref|NP_001076281.1| chemokine-like receptor 1 [Dani...    69   1e-09
gi|75755544|dbj|BAE44947.1| long wave opsin [Myrmecia swalei]          69   1e-09
gi|7504744|pir||T29877 hypothetical protein F59C12.2 - Caenorhab...    69   1e-09
gi|480776|gb|AAA17891.1| substance P, NK-1 receptor [Mus musculu...    69   1e-09
gi|22122833|ref|NP_666362.1| G-protein coupled receptor 1 [Mus m...    69   1e-09
gi|1438904|gb|AAC50623.1| Y5 receptor [Homo sapiens] >gnl|BL_ORD...    69   1e-09
gi|28212240|ref|NP_783174.1| trace amine-associated receptor 6 [...    69   1e-09
gi|11132714|sp|Q90334.1|ITR_CATCO RecName: Full=Isotocin recepto...    69   1e-09
gi|185132344|ref|NP_001117875.1| C3a anaphylatoxin chemotactic r...    69   1e-09
gi|34147203|ref|NP_898991.1| P2Y purinoceptor 6 [Mus musculus] >...    69   1e-09
gi|13236497|ref|NP_076917.1| 5-hydroxytryptamine receptor 5A [Ho...    69   1e-09
gi|6831512|sp|Q9Z2I3.1|CCR3_CAVPO RecName: Full=C-C chemokine re...    69   1e-09
gi|62286639|sp|Q9N2B7.1|5HT1B_GORGO RecName: Full=5-hydroxytrypt...    69   1e-09
gi|45360731|ref|NP_989039.1| purinergic receptor P2Y, G-protein ...    69   1e-09
gi|1469914|gb|AAC50628.1| P2 purinergic receptor [Homo sapiens]        69   1e-09
gi|75755546|dbj|BAE44948.1| long wave opsin [Myrmecia croslandi]       68   1e-09
gi|4894980|gb|AAD32684.1|AF141639_1 CC chemokine receptor 5 [Col...    68   1e-09
gi|47222969|emb|CAF99125.1| unnamed protein product [Tetraodon n...    68   1e-09
gi|18859131|ref|NP_571512.1| neuropeptide Y receptor Y8a [Danio ...    68   1e-09
gi|74226628|dbj|BAE26968.1| unnamed protein product [Mus musculus]     68   1e-09
gi|417419|sp|P32310.1|OPSB_CARAU RecName: Full=Blue-sensitive op...    68   1e-09
gi|283837863|ref|NP_001164624.1| 5-hydroxytryptamine receptor 1D...    68   1e-09
gi|577413|gb|AAA64592.1| G protein-coupled receptor [Homo sapiens]     68   1e-09
gi|1438906|gb|AAC52677.1| Y5 receptor [Rattus norvegicus] >gnl|B...    68   2e-09
gi|47214758|emb|CAG01293.1| unnamed protein product [Tetraodon n...    68   2e-09
gi|22165402|ref|NP_034299.2| proteinase-activated receptor 1 pre...    68   2e-09
gi|113951659|ref|NP_001039299.1| C-C chemokine receptor type 5 [...    68   2e-09
gi|185133982|ref|NP_001117912.1| beta-2 adrenergic receptor [Onc...    68   2e-09
gi|109094080|ref|XP_001086007.1| PREDICTED: somatostatin recepto...    68   2e-09
gi|8393123|ref|NP_059058.1| muscarinic acetylcholine receptor M5...    68   2e-09
gi|268535842|ref|XP_002633056.1| Hypothetical protein CBG05736 [...    68   2e-09
gi|58082059|ref|NP_001010829.1| trace amine-associated receptor ...    68   2e-09
gi|1122223|dbj|BAA06806.1| alpha 1B adrenergic receptor [Rattus ...    68   2e-09
gi|290563287|ref|NP_001166391.1| B2 bradykinin receptor [Cavia p...    68   2e-09
gi|129211|sp|P09241.1|OPSD_OCTDO RecName: Full=Rhodopsin >gnl|BL...    68   2e-09
gi|268572975|ref|XP_002641465.1| Hypothetical protein CBG09746 [...    68   2e-09
gi|47206521|emb|CAF95731.1| unnamed protein product [Tetraodon n...    68   2e-09
gi|126352377|ref|NP_001075366.1| adenosine receptor A2a [Equus c...    68   2e-09
gi|197099192|ref|NP_001126738.1| P2Y purinoceptor 6 [Pongo abeli...    68   2e-09
gi|57103810|ref|XP_542737.1| PREDICTED: chemokine-binding protei...    68   2e-09
gi|78709615|gb|ABB48244.1| chemokine orphan receptor 1 [Mirounga...    68   2e-09
gi|3023793|sp|P79237.1|FPR3_PONPY RecName: Full=N-formyl peptide...    68   2e-09
gi|29420459|dbj|BAC66474.1| anceropsin [Antheraea pernyi]              68   2e-09
gi|112984406|ref|NP_001037504.1| octopamine receptor [Bombyx mor...    68   2e-09
gi|24648487|ref|NP_732541.1| octopamine receptor in mushroom bod...    68   2e-09
gi|268568230|ref|XP_002640196.1| C. briggsae CBR-CKR-1 protein [...    68   2e-09
gi|114586376|ref|XP_516393.2| PREDICTED: chemokine-binding prote...    68   2e-09
gi|135818|sp|P26824.1|PAR1_RAT RecName: Full=Proteinase-activate...    68   2e-09
gi|47206414|emb|CAF91545.1| unnamed protein product [Tetraodon n...    68   2e-09
gi|47229613|emb|CAG06809.1| unnamed protein product [Tetraodon n...    68   2e-09
gi|126339852|ref|XP_001376390.1| PREDICTED: somatostatin recepto...    68   2e-09
gi|586239|sp|Q08520.1|VK02_SWPVK RecName: Full=G-protein coupled...    68   2e-09
gi|113205846|ref|NP_001037961.1| Novel 7 transmembrane receptor ...    68   2e-09
gi|47523064|ref|NP_999295.1| cysteinyl leukotriene receptor 2 [S...    68   2e-09
gi|24745979|dbj|BAC23056.1| mesotocin receptor [Hyla japonica]         68   2e-09
gi|31208857|ref|XP_313395.1| putative gastrin/bombesin receptor ...    68   2e-09
gi|2506485|sp|Q00991.2|PAR1_CRILO RecName: Full=Proteinase-activ...    68   2e-09
gi|49538|emb|CAA43957.1| thrombin receptor [Cricetulus longicaud...    67   2e-09
gi|440552|emb|CAA49357.1| bradykinin receptor [Mus musculus] >gn...    67   2e-09
gi|415712|gb|AAA19797.1| bradykinin receptor [Mus musculus] >gnl...    67   2e-09
gi|29171311|ref|NP_808219.1| hydroxycarboxylic acid receptor 2 [...    67   2e-09
gi|27806499|ref|NP_776559.1| oxytocin receptor [Bos taurus] >gnl...    67   2e-09
gi|4502331|ref|NP_000697.1| vasopressin V1a receptor [Homo sapie...    67   3e-09
gi|194473660|ref|NP_033877.3| B2 bradykinin receptor [Mus muscul...    67   3e-09
gi|78709611|gb|ABB48242.1| chemokine orphan receptor 1 [Ursus am...    67   3e-09
gi|3024292|sp|O16005.1|OPSD_SEPOF RecName: Full=Rhodopsin >gnl|B...    67   3e-09
gi|6226822|sp|Q93126.1|GPR9_BALAM RecName: Full=Probable G-prote...    67   3e-09
gi|47205756|emb|CAF94854.1| unnamed protein product [Tetraodon n...    67   3e-09
gi|78709583|gb|ABB48228.1| chemokine orphan receptor 1 [Lycalope...    67   3e-09
gi|1510125|dbj|BAA11424.1| G protein-coupled receptor [Balanus a...    67   3e-09
gi|74096031|ref|NP_001027656.1| Gonadotropin-releasing hormone r...    67   3e-09
gi|13540557|ref|NP_110411.1| probable G-protein coupled receptor...    67   3e-09
gi|47230682|emb|CAF99875.1| unnamed protein product [Tetraodon n...    67   3e-09
gi|74007893|ref|XP_549098.2| PREDICTED: lysophosphatidic acid re...    67   3e-09
gi|38455413|ref|NP_002021.3| N-formyl peptide receptor 3 [Homo s...    67   3e-09
gi|232257|sp|P30546.1|HRH1_BOVIN RecName: Full=Histamine H1 rece...    67   3e-09
gi|4504545|ref|NP_000862.1| 5-hydroxytryptamine receptor 6 [Homo...    67   3e-09
gi|19424262|ref|NP_598257.1| G-protein coupled estrogen receptor...    67   3e-09
gi|3551197|dbj|BAA32797.1| CXCR4 [Cyprinus carpio]                     67   3e-09
gi|15149489|ref|NP_150372.1| muscarinic acetylcholine receptor M...    67   3e-09
gi|14211851|ref|NP_115943.1| hydroxycarboxylic acid receptor 1 [...    67   3e-09
gi|156119435|ref|NP_001095212.1| D(2) dopamine receptor A [Xenop...    67   3e-09
gi|4503391|ref|NP_000789.1| D(1B) dopamine receptor [Homo sapien...    67   3e-09
gi|1613771|gb|AAB16747.1| putative G-protein-coupled receptor [H...    67   3e-09
gi|114652423|ref|XP_509873.2| PREDICTED: leukotriene B4 receptor...    67   3e-09
gi|4557861|ref|NP_001042.1| somatostatin receptor type 3 [Homo s...    67   3e-09
gi|10946684|ref|NP_067333.1| 5-hydroxytryptamine receptor 6 [Mus...    67   3e-09
gi|31881792|ref|NP_858043.1| leukotriene B4 receptor 1 [Homo sap...    67   3e-09
gi|113127|sp|P08483.1|ACM3_RAT RecName: Full=Muscarinic acetylch...    67   3e-09
gi|13528696|gb|AAH04545.1| Leukotriene B4 receptor [Homo sapiens...    67   3e-09
gi|78709613|gb|ABB48243.1| chemokine orphan receptor 1 [Ailuropo...    67   4e-09
gi|78709617|gb|ABB48245.1| chemokine orphan receptor 1 [Odobenus...    67   4e-09
gi|47220880|emb|CAG03087.1| unnamed protein product [Tetraodon n...    67   4e-09
gi|5453666|ref|NP_006134.1| probable G-protein coupled receptor ...    67   4e-09
gi|12232483|ref|NP_073625.1| P2Y purinoceptor 12 [Homo sapiens] ...    67   4e-09
gi|58585130|ref|NP_001011595.1| dopamine receptor, D1 [Apis mell...    67   4e-09
gi|73945510|ref|XP_541048.2| PREDICTED: galanin receptor type 1 ...    67   4e-09
gi|3122159|sp|O15529.1|GPR42_HUMAN RecName: Full=G-protein coupl...    67   4e-09
gi|4502415|ref|NP_001707.1| C-X-C chemokine receptor type 5 isof...    67   4e-09
gi|268578809|ref|XP_002644387.1| C. briggsae CBR-UVT-6 protein [...    67   4e-09
gi|82571482|gb|AAI10353.1| Chemokine (C-X-C motif) receptor 5 [H...    67   4e-09
gi|30583827|gb|AAP36162.1| Homo sapiens chemokine binding protei...    67   4e-09
gi|33469077|ref|NP_032179.1| chemokine-like receptor 1 [Mus musc...    67   4e-09
gi|71986227|ref|NP_001022593.1| G-protein-linked Acetylcholine R...    67   4e-09
gi|13929467|ref|NP_001287.2| chemokine-binding protein 2 [Homo s...    67   4e-09
gi|78709609|gb|ABB48241.1| chemokine orphan receptor 1 [Vulpes z...    67   4e-09
gi|30171328|gb|AAP20651.1| chemokine-binding protein 2 [Homo sap...    67   4e-09
gi|14600106|gb|AAK71252.1|AF380201_1 trace amine receptor 13 [Ra...    67   4e-09
gi|78709551|gb|ABB48212.1| chemokine orphan receptor 1 [Vulpes l...    67   4e-09
gi|26337229|dbj|BAC32299.1| unnamed protein product [Mus musculus]     67   4e-09
gi|47214198|emb|CAG00826.1| unnamed protein product [Tetraodon n...    67   4e-09
gi|345789532|ref|XP_003433243.1| PREDICTED: alpha-1D adrenergic ...    67   4e-09
gi|123994247|gb|ABM84725.1| leukotriene B4 receptor [synthetic c...    67   4e-09
gi|4758014|ref|NP_004063.1| chemokine-like receptor 1 isoform b ...    67   4e-09
gi|37788829|gb|AAP50850.1| C5a anaphylatoxin receptor [Meriones ...    67   4e-09
gi|38257784|sp|Q9P1P4.1|TAAR3_HUMAN RecName: Full=Putative trace...    67   4e-09
gi|215272317|ref|NP_001135815.1| chemokine-like receptor 1 isofo...    67   4e-09
gi|57107067|ref|XP_543851.1| PREDICTED: lysophosphatidic acid re...    67   4e-09
gi|3153891|gb|AAC17442.1| octopamine receptor OAMB [Drosophila m...    67   4e-09
gi|17542514|ref|NP_501071.1| hypothetical protein T22D1.12 [Caen...    67   4e-09
gi|16751917|ref|NP_444508.1| trace amine-associated receptor 8 [...    67   4e-09
gi|178057169|ref|NP_001116570.1| muscarinic acetylcholine recept...    67   4e-09
gi|32880147|gb|AAP88904.1| leukotriene B4 receptor [synthetic co...    67   4e-09
gi|27806259|ref|NP_776695.1| muscarinic acetylcholine receptor M...    67   5e-09
gi|75755552|dbj|BAE44951.1| long wave opsin [Myrmecia michaelseni]     67   5e-09
gi|48474437|sp|Q8C131.1|HCAR1_MOUSE RecName: Full=Hydroxycarboxy...    67   5e-09
gi|50979086|ref|NP_001003280.1| 5-hydroxytryptamine receptor 1D ...    67   5e-09
gi|11560016|ref|NP_071561.1| 5-hydroxytryptamine receptor 1B [Ra...    67   5e-09
gi|55742138|ref|NP_001007122.1| 5-hydroxytryptamine (serotonin) ...    66   5e-09
gi|798836|emb|CAA89066.1| purinergic receptor [Homo sapiens]           66   5e-09
gi|74187689|dbj|BAE24525.1| unnamed protein product [Mus musculus]     66   5e-09
gi|70910044|emb|CAI64587.1| G protein-coupled receptor [Crassost...    66   5e-09
gi|1709047|sp|P51050.1|MTR1B_CHICK RecName: Full=Melatonin recep...    66   5e-09
gi|47223429|emb|CAG04290.1| unnamed protein product [Tetraodon n...    66   5e-09
gi|157278048|ref|NP_001098124.1| blue-sensitive opsin [Oryzias l...    66   6e-09
gi|30142679|ref|NP_839972.1| C-X-C chemokine receptor type 1 [Mu...    66   6e-09
gi|112983529|ref|NP_001036882.1| ceropsin [Bombyx mori] >gnl|BL_...    66   6e-09
gi|40645081|dbj|BAD06459.1| piceropsin [Pieris rapae] >gnl|BL_OR...    66   6e-09
gi|2213809|gb|AAB97728.1| CC-chemokine-binding receptor JAB61 [H...    66   6e-09
gi|208431740|ref|NP_001129093.1| muscarinic acetylcholine recept...    66   6e-09
gi|157278585|ref|NP_001098393.1| gonadotropin-releasing hormone ...    66   6e-09
gi|4502819|ref|NP_000731.1| muscarinic acetylcholine receptor M3...    66   6e-09
gi|2499376|sp|Q17094.1|OPSD_LOLSU RecName: Full=Rhodopsin >gnl|B...    66   6e-09
gi|14194442|sp|Q9N2A3.1|ACM3_GORGO RecName: Full=Muscarinic acet...    66   6e-09
gi|6978653|ref|NP_036659.1| muscarinic acetylcholine receptor M3...    66   6e-09
gi|114158588|ref|NP_001041476.1| urotensin-2 receptor [Felis cat...    66   6e-09
gi|148707604|gb|EDL39551.1| mCG1047431 [Mus musculus]                  66   6e-09
gi|13242259|ref|NP_077341.1| 5-hydroxytryptamine receptor 6 [Rat...    66   6e-09
gi|14194441|sp|Q9N2A2.1|ACM3_PONPY RecName: Full=Muscarinic acet...    66   6e-09
gi|45382767|ref|NP_990821.1| green-sensitive opsin [Gallus gallu...    66   7e-09
gi|1002743|gb|AAC52593.1| GPR14 [Rattus norvegicus]                    66   7e-09
gi|27695547|gb|AAH42068.1| Similar to somatostatin receptor 3 [H...    66   7e-09
gi|34740125|dbj|BAC87714.1| C-C chemokine receptor 9 [Paralichth...    66   7e-09
gi|38605066|sp|Q9N2A7.1|ACM2_PANTR RecName: Full=Muscarinic acet...    66   7e-09
gi|57113937|ref|NP_001009030.1| G-protein coupled receptor 15 [P...    66   7e-09
gi|1648870|emb|CAA67001.1| CMKRL1 [Homo sapiens]                       66   7e-09
gi|953235|gb|AAC50198.1| G protein-coupled receptor [Homo sapiens]     66   7e-09
gi|7592979|dbj|BAA94479.1| muscarinic acetylcholine receptor m2 ...    66   7e-09
gi|3122892|sp|O42179.1|SSRL_FUGRU RecName: Full=Somatostatin-lik...    66   7e-09
gi|3023771|sp|P79242.1|FPR2_PANTR RecName: Full=N-formyl peptide...    66   7e-09
gi|49759|emb|CAA79155.1| 5HT5 serotinin receptor [Mus musculus]        66   7e-09
gi|266704|sp|P29403.1|OPSD_XENLA RecName: Full=Rhodopsin >gnl|BL...    66   8e-09
gi|116268121|ref|NP_031745.2| C-C chemokine receptor type 7 prec...    66   8e-09
gi|468341|gb|AAA74232.1| G protein-coupled receptor [Mus musculus]     66   8e-09
gi|45552233|ref|NP_995639.1| Gonadotropin-releasing hormone rece...    66   8e-09
gi|3549284|gb|AAC34587.1| N-formylpeptide receptor-like 4 [Mus m...    66   8e-09
gi|3023205|sp|P56496.1|5HT1B_SPAEH RecName: Full=5-hydroxytrypta...    66   8e-09
gi|30581164|ref|NP_005277.2| neuropeptides B/W receptor type 2 [...    66   8e-09
gi|4503781|ref|NP_001453.1| N-formyl peptide receptor 2 [Homo sa...    66   8e-09
gi|4758864|ref|NP_004145.1| P2Y purinoceptor 6 [Homo sapiens] >g...    66   8e-09
gi|3023766|sp|P79177.1|FPR2_GORGO RecName: Full=N-formyl peptide...    66   8e-09
gi|11993048|gb|AAG42573.1|AF139643_1 G protein-coupled receptor ...    66   8e-09
gi|31542912|ref|NP_109658.2| probable G-protein coupled receptor...    66   8e-09
gi|10719948|sp|O97665.1|CCR8_MACMU RecName: Full=C-C chemokine r...    66   8e-09
gi|740613|prf||2005409A rhodopsin                                      66   9e-09
gi|78709607|gb|ABB48240.1| chemokine orphan receptor 1 [Vulpes v...    66   9e-09
gi|290650570|ref|NP_001166889.1| 5-hydroxytryptamine receptor 1D...    66   9e-09
gi|548435|sp|P22332.2|OPSR_ASTFA RecName: Full=Red-sensitive ops...    65   9e-09
gi|10719871|sp|Q9Z0Z6.1|AGTR2_MERUN RecName: Full=Type-2 angiote...    65   9e-09
gi|1881537|gb|AAB49539.1| angiotensin II receptor [Mus musculus]       65   9e-09
gi|51592090|ref|NP_446412.2| C-C chemokine receptor type 5 [Ratt...    65   9e-09
gi|21263829|sp|Q95KC3.1|P2Y12_MACFA RecName: Full=P2Y purinocept...    65   9e-09
gi|260830740|ref|XP_002610318.1| hypothetical protein BRAFLDRAFT...    65   9e-09
gi|47225896|emb|CAF98376.1| unnamed protein product [Tetraodon n...    65   9e-09
gi|114050879|ref|NP_001040605.1| C-C chemokine receptor type 3 [...    65   9e-09
gi|2494974|sp|O08556.1|CCR5_RAT RecName: Full=C-C chemokine rece...    65   9e-09
gi|149758764|ref|XP_001490494.1| PREDICTED: urotensin-2 receptor...    65   1e-08
gi|17298688|ref|NP_036897.2| 5-hydroxytryptamine receptor 2C [Ra...    65   1e-08
gi|6681221|ref|NP_031903.1| D(3) dopamine receptor [Mus musculus...    65   1e-08
gi|75072480|sp|Q769E8.1|OPSD_GALCR RecName: Full=Rhodopsin >gnl|...    65   1e-08
gi|45382825|ref|NP_989984.1| gonadotropin-releasing hormone rece...    65   1e-08
gi|30962608|gb|AAP42156.1|AF481959_1 chemokine receptor D6 [Homo...    65   1e-08
gi|28400775|emb|CAC83857.1| P2Y-like nucleotide receptor [Homo s...    65   1e-08
gi|58082057|ref|NP_001010827.1| trace amine-associated receptor ...    65   1e-08
gi|4504535|ref|NP_000855.1| 5-hydroxytryptamine receptor 1D [Hom...    65   1e-08
gi|125977374|ref|XP_001352720.1| GA15251 [Drosophila pseudoobscu...    65   1e-08
gi|17137594|ref|NP_477387.1| Gonadotropin-releasing hormone rece...    65   1e-08
gi|26328357|dbj|BAC27919.1| unnamed protein product [Mus musculus]     65   1e-08
gi|2266686|emb|CAA74107.1| C-C chemokine receptor-3 [Macaca mula...    65   1e-08
gi|6678728|ref|NP_032545.1| leukotriene B4 receptor 1 [Mus muscu...    65   1e-08
gi|24637233|gb|AAN63620.1|AF437512_1 formyl peptide receptor-rel...    65   1e-08
gi|4502817|ref|NP_000730.1| muscarinic acetylcholine receptor M2...    65   1e-08
gi|32440945|dbj|BAC78822.1| blue-sensitive opsin [Cyprinus carpio]     65   1e-08
gi|60302858|ref|NP_001012626.1| proteinase-activated receptor 2 ...    65   1e-08
gi|86198076|dbj|BAE78651.1| SWS2 type opsin SWS2-B [Oryzias lati...    65   1e-08
gi|5921992|ref|NP_000666.2| adenosine receptor A2a [Homo sapiens...    65   1e-08
gi|10120496|ref|NP_065412.1| urotensin-2 receptor [Rattus norveg...    65   1e-08
gi|28380051|sp|Q95MG6.1|GNRR2_CALJA RecName: Full=Gonadotropin-r...    65   1e-08
gi|62460472|ref|NP_001014890.1| rhodopsin [Bos taurus] >gnl|BL_O...    65   1e-08
gi|47523590|ref|NP_999426.1| muscarinic acetylcholine receptor M...    65   1e-08
gi|129209|sp|P24603.1|OPSD_LOLFO RecName: Full=Rhodopsin >gnl|BL...    65   1e-08
gi|479128|emb|CAA54451.1| dopamine receptor [Drosophila melanoga...    65   1e-08
gi|14547935|sp|O09027.1|CCBP2_RAT RecName: Full=Chemokine-bindin...    65   1e-08
gi|480780|gb|AAA17893.1| neuromedin K, NK-3 receptor [Mus musculus]    65   1e-08
gi|38258281|sp|Q923X9.2|TAA8A_RAT RecName: Full=Trace amine-asso...    65   1e-08
gi|58082055|ref|NP_001010828.1| trace amine-associated receptor ...    65   1e-08
gi|185135487|ref|NP_001117939.1| C5a anaphylatoxin chemotactic r...    65   1e-08
gi|55741437|ref|NP_999192.1| oxytocin receptor [Sus scrofa] >gnl...    65   1e-08
gi|268580507|ref|XP_002645236.1| Hypothetical protein CBG00112 [...    65   1e-08
gi|2494949|sp|Q60483.1|ADRB3_CAVPO RecName: Full=Beta-3 adrenerg...    65   1e-08
gi|6680672|ref|NP_031455.1| type-2 angiotensin II receptor [Mus ...    65   1e-08
gi|74216571|dbj|BAE37726.1| unnamed protein product [Mus musculus]     65   1e-08
gi|30268585|dbj|BAC76021.1| opsin [Branchiostoma belcheri]             65   1e-08
gi|385309|gb|AAB26936.1| angiotensin II receptor subtype AT1C [R...    65   1e-08
gi|222080049|ref|NP_000858.3| 5-hydroxytryptamine receptor 2B [H...    65   1e-08
gi|558383|emb|CAA85319.1| serotonin receptor [Homo sapiens]            65   1e-08
gi|3023792|sp|P79235.1|FPR1_PONPY RecName: Full=fMet-Leu-Phe rec...    65   1e-08
gi|57112679|ref|XP_549206.1| PREDICTED: type-2 angiotensin II re...    65   1e-08
gi|227503|prf||1705199A dopamine D3 receptor                           65   1e-08
gi|37359718|dbj|BAC97833.1| gonadotropin-releasing hormone recep...    65   1e-08
gi|18859311|ref|NP_571250.1| red-sensitive opsin-1 [Danio rerio]...    65   1e-08
gi|1015419|gb|AAA79060.1| G protein-coupled receptor [Homo sapie...    65   1e-08
gi|84370345|ref|NP_032340.2| 5-hydroxytryptamine receptor 5A [Mu...    65   2e-08
gi|47213368|emb|CAF90987.1| unnamed protein product [Tetraodon n...    65   2e-08
gi|52426789|ref|NP_543008.3| 2-oxoglutarate receptor 1 [Homo sap...    65   2e-08
gi|147902728|ref|NP_001089146.1| P2Y purinoceptor 11-like [Xenop...    65   2e-08
gi|4885335|ref|NP_005273.1| G-protein coupled receptor 4 [Homo s...    65   2e-08
gi|53749676|ref|NP_001005433.1| P2Y purinoceptor 11 [Xenopus (Si...    65   2e-08
gi|76161559|gb|ABA40750.1| angiotensin II receptor type 2 [Canis...    65   2e-08
gi|47191525|emb|CAF94841.1| unnamed protein product [Tetraodon n...    65   2e-08
gi|6978473|ref|NP_036626.1| type-2 angiotensin II receptor [Ratt...    65   2e-08
gi|3023791|sp|P79189.1|FPR1_MACMU RecName: Full=fMet-Leu-Phe rec...    65   2e-08
gi|4885299|ref|NP_005281.1| G-protein coupled receptor 15 [Homo ...    65   2e-08
gi|6981062|ref|NP_037280.1| 5-hydroxytryptamine receptor 5A [Rat...    65   2e-08
gi|10180943|gb|AAG14343.1| M2 muscarinic acetylcholine receptor ...    65   2e-08
gi|3023507|sp|P56483.1|CCR3_MACMU RecName: Full=C-C chemokine re...    65   2e-08
gi|76880415|dbj|BAE45704.1| type 2/nmI-2 gonadotropin-releasing ...    65   2e-08
gi|1169206|sp|P35462.2|DRD3_HUMAN RecName: Full=D(3) dopamine re...    65   2e-08
gi|131888301|ref|NP_001076505.1| trace amine associated receptor...    65   2e-08
gi|13358632|dbj|BAB33041.1| hypothetical protein [Macaca fascicu...    65   2e-08
gi|12643977|sp|P10980.2|ACM2_RAT RecName: Full=Muscarinic acetyl...    65   2e-08
gi|40888952|gb|AAR97322.1| C5a receptor [Oncorhynchus mykiss]          65   2e-08
gi|110618256|ref|NP_778227.3| trace amine-associated receptor 9 ...    65   2e-08
gi|22096421|emb|CAD23115.1| blue cone opsin [Cottus kesslerii]         65   2e-08
gi|4502637|ref|NP_001828.1| C-C chemokine receptor type 3 isofor...    65   2e-08
gi|50978824|ref|NP_001003118.1| neuropeptide Y receptor type 5 [...    64   2e-08
gi|178056831|ref|NP_001116546.1| beta-1 adrenergic receptor [Sus...    64   2e-08
gi|1706286|sp|P52703.1|DRD3_CERAE RecName: Full=D(3) dopamine re...    64   2e-08
gi|47224332|emb|CAG09178.1| unnamed protein product [Tetraodon n...    64   2e-08
gi|62752046|ref|NP_001015581.1| chemokine-binding protein 2 [Bos...    64   2e-08
gi|182663|gb|AAA35846.1| N-formylpeptide receptor fMLP-R98 [Homo...    64   2e-08
gi|50979238|ref|NP_001003373.1| C5a anaphylatoxin chemotactic re...    64   2e-08
gi|332843079|ref|XP_003314560.1| PREDICTED: b2 bradykinin recept...    64   2e-08
gi|4557359|ref|NP_000614.1| B2 bradykinin receptor [Homo sapiens...    64   2e-08
gi|23238240|ref|NP_000677.2| type-2 angiotensin II receptor [Hom...    64   2e-08
gi|47207325|emb|CAF92551.1| unnamed protein product [Tetraodon n...    64   2e-08
gi|45768635|gb|AAH67483.1| Neuropeptides B/W receptor 2 [Homo sa...    64   2e-08
gi|3023770|sp|P79236.1|FPR2_PONPY RecName: Full=N-formyl peptide...    64   2e-08
gi|1015421|gb|AAA79061.1| G protein-coupled receptor [Homo sapie...    64   2e-08
gi|2443304|dbj|BAA22404.1| serotonin receptor-like planarian rec...    64   2e-08
gi|50979082|ref|NP_001003278.1| adenosine receptor A2a [Canis lu...    64   2e-08
gi|268568400|ref|XP_002640242.1| C. briggsae CBR-SER-3 protein [...    64   2e-08
gi|2495049|sp|Q86917.1|VQ3L_SHEVK RecName: Full=G-protein couple...    64   2e-08
gi|126723323|ref|NP_001075783.1| fMet-Leu-Phe receptor [Oryctola...    64   2e-08
gi|78126172|ref|NP_445746.3| adenosine receptor A2a [Rattus norv...    64   2e-08
gi|75073875|sp|Q95NC2.1|CCR5_CALMO RecName: Full=C-C chemokine r...    64   3e-08
gi|1477561|gb|AAB09726.1| C-C chemokine receptor 3 [Homo sapiens]      64   3e-08
gi|3023769|sp|P79191.1|FPR3_MACMU RecName: Full=N-formyl peptide...    64   3e-08
gi|47228445|emb|CAG05265.1| unnamed protein product [Tetraodon n...    64   3e-08
gi|292627288|ref|XP_002666594.1| PREDICTED: neuromedin-K recepto...    64   3e-08
gi|130501697|ref|NP_001076242.1| neuropeptide Y receptor type 6 ...    64   3e-08
gi|46019617|emb|CAF22226.1| purinergic G-Protein coupled recepto...    64   3e-08
gi|57102552|ref|XP_542320.1| PREDICTED: P2Y purinoceptor 6 [Cani...    64   3e-08
gi|47213273|emb|CAG12390.1| unnamed protein product [Tetraodon n...    64   3e-08
gi|268551881|ref|XP_002633922.1| C. briggsae CBR-TAG-49 protein ...    64   3e-08
gi|2347035|emb|CAA73787.1| Adenosine A2a receptor [Mus musculus]...    64   3e-08
gi|26328439|dbj|BAC27958.1| unnamed protein product [Mus musculus]     64   3e-08
gi|268555738|ref|XP_002635858.1| Hypothetical protein CBG01072 [...    64   3e-08
gi|25152230|ref|NP_509725.2| hypothetical protein F41E7.3 [Caeno...    64   3e-08
gi|6467133|dbj|BAA86964.1| b-chemokine receptor CCR3 [Homo sapiens]    64   3e-08
gi|295054323|ref|NP_003476.3| ovarian cancer G-protein coupled r...    64   3e-08
gi|5420385|emb|CAA57620.1| G protein-coupled receptor 105 [Lymna...    64   3e-08
gi|4885121|ref|NP_005192.1| C-C chemokine receptor type 8 [Homo ...    64   3e-08
gi|8392864|ref|NP_058857.1| adenosine receptor A2b [Rattus norve...    64   3e-08
gi|57529083|ref|NP_001009574.1| trace amine-associated receptor ...    64   3e-08
gi|31211039|ref|XP_314486.1| putative muscarinic acetylcholine r...    64   4e-08
gi|1362859|pir||S56162 MDCR15 protein - human >gnl|BL_ORD_ID|986...    64   4e-08
gi|3915622|sp|P25023.4|BKRB2_RAT RecName: Full=B2 bradykinin rec...    64   4e-08
gi|76880411|dbj|BAE45702.1| type 2/nmI-2 gonadotropin-releasing ...    64   4e-08
gi|223523|prf||0811197A rhodopsin                                      64   4e-08
gi|113461951|ref|NP_001038197.1| oxytocin receptor [Macaca mulat...    64   4e-08
gi|290491140|ref|NP_001166306.1| leukotriene B4 receptor [Cavia ...    64   4e-08
gi|4504683|ref|NP_001548.1| C-X-C chemokine receptor type 2 [Hom...    64   4e-08
gi|1100755|dbj|BAA07482.1| G protein coupled receptor [Rattus no...    64   4e-08
gi|1154871|emb|CAA64395.1| serotonin 1D receptor [Mus musculus]        64   4e-08
gi|3023888|sp|O18982.1|GPR15_CERAE RecName: Full=G-protein coupl...    64   4e-08
gi|3024132|sp|O02769.1|MTR1A_BOVIN RecName: Full=Melatonin recep...    64   4e-08
gi|16923974|ref|NP_476465.1| P2Y purinoceptor 6 [Rattus norvegic...    63   4e-08
gi|169790983|ref|NP_081847.3| P2Y purinoceptor 12 [Mus musculus]...    63   4e-08
gi|3023767|sp|P79178.1|FPR3_GORGO RecName: Full=N-formyl peptide...    63   5e-08
gi|298784|gb|AAB25880.1| interleukin-8 receptor type 2, IL8R2 [h...    63   5e-08
gi|68052367|sp|Q90WY4.1|ADA2A_DANRE RecName: Full=Alpha-2A adren...    63   5e-08
gi|45382331|ref|NP_990730.1| muscarinic acetylcholine receptor M...    63   5e-08
gi|3023768|sp|P79190.1|FPR2_MACMU RecName: Full=N-formyl peptide...    63   5e-08
gi|37954106|gb|AAP35230.1| mu-opioid receptor MOR1 [Bombina orie...    63   5e-08
gi|57526988|ref|NP_001009650.1| trace amine-associated receptor ...    63   5e-08
gi|8393271|ref|NP_058836.1| D(3) dopamine receptor [Rattus norve...    63   5e-08
gi|31198011|ref|XP_307953.1| putative serotonin 5HT-2a receptor ...    63   5e-08
gi|27465531|ref|NP_775123.1| B2 bradykinin receptor [Rattus norv...    63   5e-08
gi|47218521|emb|CAF98053.1| unnamed protein product [Tetraodon n...    63   5e-08
gi|6093619|sp|O62795.1|OPSD_PHOGR RecName: Full=Rhodopsin >gnl|B...    63   6e-08
gi|27806327|ref|NP_776657.1| beta-3 adrenergic receptor [Bos tau...    63   6e-08
gi|16758018|ref|NP_445773.1| platelet-activating factor receptor...    63   6e-08
gi|2281710|emb|CAB02143.1| G PROTEIN-COUPLED RECEPTOR CKR-L2 [Ho...    63   6e-08
gi|2499375|sp|P79863.1|OPSD_RAJER RecName: Full=Rhodopsin >gnl|B...    63   6e-08
gi|47229994|emb|CAG10408.1| unnamed protein product [Tetraodon n...    63   6e-08
gi|37954108|gb|AAP35231.1| mu-opioid receptor MOR1 [Rana pipiens]      63   6e-08
gi|28571739|ref|NP_524368.3| rhodopsin 6 [Drosophila melanogaste...    63   6e-08
gi|14916947|sp|O18935.2|ADA2B_AMBHO RecName: Full=Alpha-2B adren...    63   6e-08
gi|47229092|emb|CAG03844.1| unnamed protein product [Tetraodon n...    63   6e-08
gi|6318165|emb|CAB60252.1| CXC chemokine receptor 4 [Acipenser r...    63   6e-08
gi|685244|gb|AAA62492.1| bradykinin B2 receptor [Rattus norvegic...    63   6e-08
gi|77735561|ref|NP_001029476.1| lysophosphatidic acid receptor 5...    63   6e-08
gi|2494968|sp|Q28519.1|CXCR2_MACMU RecName: Full=C-X-C chemokine...    63   6e-08
gi|3023892|sp|P56412.1|GPR15_MACNE RecName: Full=G-protein coupl...    63   6e-08
gi|38194224|ref|NP_005289.2| probable G-protein coupled receptor...    63   7e-08
gi|4504093|ref|NP_001497.1| probable G-protein coupled receptor ...    63   7e-08
gi|47215805|emb|CAG02859.1| unnamed protein product [Tetraodon n...    63   7e-08
gi|1321935|emb|CAA62563.1| interleukin-8 receptor type B [Pan tr...    63   7e-08
gi|48374059|ref|NP_001001532.1| C-C chemokine receptor type 7 [S...    63   7e-08
gi|548434|sp|P35358.1|OPSG_GECGE RecName: Full=Green-sensitive o...    63   7e-08
gi|73952382|ref|XP_546059.2| PREDICTED: proteinase-activated rec...    63   7e-08
gi|130506390|ref|NP_001076353.1| trace amine associated receptor...    63   7e-08
gi|58383375|ref|XP_312502.2| putative GPCR receptor, opsin famil...    63   7e-08
gi|327271237|ref|XP_003220394.1| PREDICTED: blue-sensitive opsin...    62   7e-08
gi|417424|sp|P32313.1|OPSR_CARAU RecName: Full=Red-sensitive ops...    62   7e-08
gi|17738277|ref|NP_524548.1| dopamine receptor 2, isoform B [Dro...    62   7e-08
gi|4504541|ref|NP_000859.1| 5-hydroxytryptamine receptor 2C [Hom...    62   7e-08
gi|74228474|dbj|BAE25346.1| unnamed protein product [Mus musculus]     62   8e-08
gi|297297584|ref|XP_001114016.2| PREDICTED: leukotriene B4 recep...    62   8e-08
gi|3024340|sp|P97926.1|OXYR_MOUSE RecName: Full=Oxytocin recepto...    62   8e-08
gi|2499369|sp|Q90245.1|OPSD_AMBTI RecName: Full=Rhodopsin >gnl|B...    62   8e-08
gi|51476404|emb|CAH18192.1| hypothetical protein [Homo sapiens]        62   8e-08
gi|28202053|ref|NP_780702.1| ovarian cancer G-protein coupled re...    62   8e-08
gi|47220068|emb|CAG12216.1| unnamed protein product [Tetraodon n...    62   9e-08
gi|31873274|emb|CAD97628.1| hypothetical protein [Homo sapiens]        62   9e-08
gi|47523518|ref|NP_999386.1| rhodopsin [Sus scrofa] >gnl|BL_ORD_...    62   9e-08
gi|124487079|ref|NP_001074680.1| platelet-activating factor rece...    62   9e-08
gi|30268591|dbj|BAC76024.1| opsin [Branchiostoma belcheri]             62   9e-08
gi|74186463|dbj|BAE42987.1| unnamed protein product [Mus musculus]     62   9e-08
gi|3023509|sp|P56492.1|CCR3_CERAE RecName: Full=C-C chemokine re...    62   1e-07
gi|163915189|ref|NP_001106535.1| B1 bradykinin receptor [Sus scr...    62   1e-07
gi|56308|emb|CAA41937.1| putative G-protein coupled receptor [Ra...    62   1e-07
gi|33413406|ref|NP_877958.1| N-arachidonyl glycine receptor [Mus...    62   1e-07
gi|12841936|dbj|BAB25409.1| unnamed protein product [Mus musculus]     62   1e-07
gi|5902697|sp|O77723.1|ADA2B_ECHTE RecName: Full=Alpha-2B adrene...    62   1e-07
gi|296476113|gb|DAA18228.1| urotensin II receptor [Bos taurus]         62   1e-07
gi|57103388|ref|XP_542650.1| PREDICTED: N-arachidonyl glycine re...    62   1e-07
gi|71896871|ref|NP_001025936.1| muscarinic acetylcholine recepto...    62   1e-07
gi|3023794|sp|P79241.1|FPR1_PANTR RecName: Full=fMet-Leu-Phe rec...    62   1e-07
gi|17538650|ref|NP_502162.1| Neuropeptide Receptor family member...    62   1e-07
gi|47219906|emb|CAF97176.1| unnamed protein product [Tetraodon n...    62   1e-07
gi|47215464|emb|CAF97025.1| unnamed protein product [Tetraodon n...    62   1e-07
gi|47213745|emb|CAF96106.1| unnamed protein product [Tetraodon n...    62   1e-07
gi|31542963|ref|NP_032311.2| histamine H1 receptor [Mus musculus...    62   1e-07
gi|62286898|sp|Q9N2B1.1|HRH1_GORGO RecName: Full=Histamine H1 re...    62   1e-07
gi|94966783|ref|NP_001035574.1| urotensin-2 receptor [Bos taurus...    62   1e-07
gi|178057312|ref|NP_001116590.1| G-protein coupled receptor 4 [S...    62   1e-07
gi|13624655|emb|CAC36957.1| tachykinin receptor like GPCR protei...    62   1e-07
gi|268576425|ref|XP_002643192.1| Hypothetical protein CBG08053 [...    62   1e-07
gi|12803297|gb|AAH02464.1| Coagulation factor II (thrombin) rece...    62   1e-07
gi|558883|gb|AAA50762.1| angiotensin II type 2 receptor [Homo sa...    62   1e-07
gi|498338|gb|AAA19001.1| adenosine receptor subtype [Mus musculus]     62   1e-07
gi|148237627|ref|NP_001079253.1| 5-hydroxytryptamine receptor 7 ...    62   1e-07
gi|4504491|ref|NP_000852.1| histamine H1 receptor [Homo sapiens]...    62   1e-07
gi|9966879|ref|NP_065133.1| lysophosphatidic acid receptor 5 [Ho...    62   1e-07
gi|3024306|sp|P79903.1|OPSD_SARSP RecName: Full=Rhodopsin >gnl|B...    62   1e-07
gi|1902966|dbj|BAA18996.1| oxytocin receptor [Mus sp.]                 62   1e-07
gi|7799170|emb|CAA73122.2| alpha-2B-adrenergic receptor [Orycter...    62   1e-07
gi|231461|sp|P22909.2|ADA2A_RAT RecName: Full=Alpha-2A adrenergi...    62   1e-07
gi|18266796|sp|O77700.2|ADA2B_BOVIN RecName: Full=Alpha-2B adren...    62   2e-07
gi|544135|sp|P35406.1|DRD1_CARAU RecName: Full=D(1) dopamine rec...    62   2e-07
gi|3024302|sp|P56516.1|OPSD_RANTE RecName: Full=Rhodopsin >gnl|B...    62   2e-07
gi|240848558|ref|NP_083084.2| P2Y purinoceptor 13 [Mus musculus]...    62   2e-07
gi|71894839|ref|NP_001026362.1| muscarinic acetylcholine recepto...    62   2e-07
gi|7706769|ref|NP_057641.1| C-C chemokine receptor type 11 [Homo...    62   2e-07
gi|231490|sp|P30544.1|ACM4_XENLA RecName: Full=Muscarinic acetyl...    62   2e-07
gi|3024720|sp|P56488.1|PAR1_PAPHA RecName: Full=Proteinase-activ...    61   2e-07
gi|47229057|emb|CAG03809.1| unnamed protein product [Tetraodon n...    61   2e-07
gi|2499374|sp|P79848.1|OPSD_POERE RecName: Full=Rhodopsin >gnl|B...    61   2e-07
gi|66774015|sp|Q8CIM5.1|GPR84_MOUSE RecName: Full=G-protein coup...    61   2e-07
gi|26332651|dbj|BAC30043.1| unnamed protein product [Mus musculus]     61   2e-07
gi|15919091|emb|CAC82985.1| putative MCP-1 chemokine receptor [H...    61   2e-07
gi|6680940|ref|NP_031725.1| muscarinic acetylcholine receptor M4...    61   2e-07
gi|60392868|sp|Q8AYN0.1|OPSR2_DANRE RecName: Full=Red-sensitive ...    61   2e-07
gi|2494943|sp|Q91081.1|ADRA2_LABOS RecName: Full=Alpha-2 adrener...    61   2e-07
gi|47209699|emb|CAF89883.1| unnamed protein product [Tetraodon n...    61   2e-07
gi|75073877|sp|Q95NC4.1|CCR5_ATEGE RecName: Full=C-C chemokine r...    61   2e-07
gi|2499372|sp|P79756.1|OPSD_GAMAF RecName: Full=Rhodopsin >gnl|B...    61   2e-07
gi|4504099|ref|NP_001495.1| C-X-C chemokine receptor type 3 isof...    61   2e-07
gi|212286096|ref|NP_001131053.1| C-X-C chemokine receptor type 4...    61   2e-07
gi|6093618|sp|O62793.1|OPSD_MESBI RecName: Full=Rhodopsin >gnl|B...    61   2e-07
gi|10720173|sp|Q9YH05.1|OPSD_DIPAN RecName: Full=Rhodopsin >gnl|...    61   2e-07
gi|171542817|ref|NP_032000.3| proteinase-activated receptor 2 pr...    61   2e-07
gi|8393564|ref|NP_058714.1| histamine H1 receptor [Rattus norveg...    61   2e-07
gi|18859537|ref|NP_571661.1| vertebrate ancient long opsin a [Da...    61   2e-07
gi|3024307|sp|P79911.1|OPSD_SARTI RecName: Full=Rhodopsin >gnl|B...    61   2e-07
gi|14916949|sp|O77830.2|ADA2B_RABIT RecName: Full=Alpha-2B adren...    61   2e-07
gi|6093622|sp|O62798.1|OPSD_TURTR RecName: Full=Rhodopsin >gnl|B...    61   2e-07
gi|268565203|ref|XP_002639368.1| C. briggsae CBR-GNRR-1 protein ...    61   2e-07
gi|23305854|gb|AAN17316.1| interleukin 8 receptor B CXCR2 [Goril...    61   2e-07
gi|19424168|ref|NP_598206.1| somatostatin receptor type 3 [Rattu...    61   2e-07
gi|58082063|ref|NP_001010831.1| trace amine-associated receptor ...    61   2e-07
gi|58384784|ref|XP_313434.2| putative allatostatin receptor 1 (A...    61   2e-07
gi|231460|sp|Q01338.1|ADA2A_MOUSE RecName: Full=Alpha-2A adrener...    61   2e-07
gi|3024286|sp|P79809.1|OPSD_NEOAU RecName: Full=Rhodopsin >gnl|B...    61   2e-07
gi|9711260|dbj|BAB07800.1| thyrotropin receptor A [Oncorhynchus ...    61   2e-07
gi|1709479|sp|P51470.1|OPSD_RANCA RecName: Full=Rhodopsin >gnl|B...    61   2e-07
gi|74136351|ref|NP_001028066.1| urotensin-2 receptor [Macaca mul...    61   2e-07
gi|20138324|sp|Q9BDS7.1|GPR15_MACFA RecName: Full=G-protein coup...    61   3e-07
gi|130491135|ref|NP_001076383.1| trace amine associated receptor...    61   3e-07
gi|25480626|pir||JC7389 thyroid stimulating hormone receptor a -...    61   3e-07
gi|3023227|sp|O19091.1|ADA2B_TALEU RecName: Full=Alpha-2B adrene...    61   3e-07
gi|2495024|sp|Q28756.1|OXYR_SHEEP RecName: Full=Oxytocin recepto...    61   3e-07
gi|73965967|ref|XP_548131.2| PREDICTED: c-C chemokine receptor t...    61   3e-07
gi|1709476|sp|P52202.1|OPSD_ALLMI RecName: Full=Rhodopsin >gnl|B...    61   3e-07
gi|22096417|emb|CAD23113.1| blue cone opsin [Batrachocottus niko...    61   3e-07
gi|52426748|ref|NP_000732.2| muscarinic acetylcholine receptor M...    61   3e-07
gi|201066|gb|AAA40144.1| somatostatin receptor [Mus musculus]          61   3e-07
gi|6224983|sp|O42384.1|5H1AB_TAKRU RecName: Full=5-hydroxytrypta...    60   3e-07
gi|609015|emb|CAA56562.1| oxytocin receptor [Homo sapiens]             60   3e-07
gi|12862623|dbj|BAB32496.1| red-sensitive opsin [Cyprinus carpio]      60   3e-07
gi|56711274|ref|NP_001008679.1| P2Y purinoceptor 8 [Gallus gallu...    60   3e-07
gi|11067371|ref|NP_067688.1| leukotriene B4 receptor 1 [Rattus n...    60   3e-07
gi|126723114|ref|NP_001075818.1| rhodopsin [Oryctolagus cuniculu...    60   3e-07
gi|3023412|sp|Q28642.1|BKRB2_RABIT RecName: Full=B2 bradykinin r...    60   3e-07
gi|22096413|emb|CAD23112.1| blue cone opsin [Cyphocottus eurysto...    60   3e-07
gi|31227240|ref|XP_317851.1| putative gastrin/bombesin receptor ...    60   3e-07
gi|24762612|ref|NP_523844.2| muscarinic acetylcholine receptor 6...    60   3e-07
gi|28461131|ref|NP_783192.1| trace amine-associated receptor 9 [...    60   3e-07
gi|94966877|ref|NP_001035628.1| platelet-activating factor recep...    60   3e-07
gi|2114402|gb|AAC53198.1| lipoxin A4 receptor [Mus musculus]           60   3e-07
gi|3024299|sp|O42451.1|OPSD_PROJE RecName: Full=Rhodopsin >gnl|B...    60   3e-07
gi|3024288|sp|Q28886.1|OPSD_MACFA RecName: Full=Rhodopsin >gnl|B...    60   3e-07
gi|111074560|ref|NP_001036112.1| G-protein coupled receptor 15 [...    60   3e-07
gi|9634876|ref|NP_039169.1| G protein-coupled receptor gene fami...    60   3e-07
gi|4885323|ref|NP_005293.1| probable G-protein coupled receptor ...    60   3e-07
gi|22096419|emb|CAD23114.1| blue cone opsin [Cottocomephorus ine...    60   3e-07
gi|228678|prf||1808301A oxytocin receptor                              60   3e-07
gi|3024308|sp|P79914.1|OPSD_SARXA RecName: Full=Rhodopsin >gnl|B...    60   3e-07
gi|4406500|gb|AAD20001.1| gonadotropin releasing hormone recepto...    60   4e-07
gi|47195171|emb|CAF94065.1| unnamed protein product [Tetraodon n...    60   4e-07
gi|3023200|sp|O08890.1|5HT1F_CAVPO RecName: Full=5-hydroxytrypta...    60   4e-07
gi|3023790|sp|P79176.1|FPR1_GORGO RecName: Full=fMet-Leu-Phe rec...    60   4e-07
gi|185136123|ref|NP_001117697.1| parapinopsin [Oncorhynchus myki...    60   4e-07
gi|28380052|sp|Q95MH6.1|GNRR2_CERAE RecName: Full=Gonadotropin-r...    60   4e-07
gi|24138392|dbj|BAC22055.1| short wavelength-sensitive opsin 2B ...    60   4e-07
gi|34765|emb|CAA46097.1| oxytocin receptor [Homo sapiens] >gnl|B...    60   4e-07
gi|34577052|ref|NP_005233.3| proteinase-activated receptor 2 pre...    60   5e-07
gi|13366080|dbj|BAB39378.1| opsin [Cynops pyrrhogaster]                60   5e-07
gi|1171916|sp|P41591.1|OPSD_ANOCA RecName: Full=Rhodopsin >gnl|B...    60   5e-07
gi|33469079|ref|NP_032185.1| probable G-protein coupled receptor...    60   5e-07
gi|400681|sp|P31356.2|OPSD_TODPA RecName: Full=Rhodopsin >gnl|BL...    60   5e-07
gi|84370258|ref|NP_033244.2| somatostatin receptor type 3 [Mus m...    60   5e-07
gi|113119|sp|P12657.1|ACM1_MOUSE RecName: Full=Muscarinic acetyl...    60   5e-07
gi|9506745|ref|NP_061822.1| urotensin-2 receptor [Homo sapiens] ...    60   5e-07
gi|3024255|sp|O15974.1|OPSD2_PATYE RecName: Full=Rhodopsin, G0-c...    60   5e-07
gi|3024304|sp|P79901.1|OPSD_SARMI RecName: Full=Rhodopsin >gnl|B...    60   5e-07
gi|129212|sp|P02700.2|OPSD_SHEEP RecName: Full=Rhodopsin               60   6e-07
gi|3024257|sp|O42294.1|OPSD_ABYKO RecName: Full=Rhodopsin >gnl|B...    60   6e-07
gi|57163783|ref|NP_001009242.1| rhodopsin [Felis catus] >gnl|BL_...    60   6e-07
gi|47202481|emb|CAF91012.1| unnamed protein product [Tetraodon n...    60   6e-07
gi|129556|sp|P21556.2|PTAFR_CAVPO RecName: Full=Platelet-activat...    60   6e-07
gi|111306858|gb|AAI20844.1| Somatostatin receptor 3 [Mus musculu...    60   6e-07
gi|3024317|sp|O42490.1|OPSP_PETMA RecName: Full=Pineal opsin; Al...    60   6e-07
gi|72009184|ref|XP_781772.1| PREDICTED: similar to melatonin rec...    60   6e-07
gi|27806269|ref|NP_776690.1| C-C chemokine receptor type 11 [Bos...    60   6e-07
gi|1199578|gb|AAC50374.1| putative G protein-coupled receptor; s...    60   6e-07
gi|6093620|sp|O62794.1|OPSD_PHOVI RecName: Full=Rhodopsin >gnl|B...    60   6e-07
gi|4757888|ref|NP_004045.1| C3a anaphylatoxin chemotactic recept...    60   6e-07
gi|31324560|ref|NP_852141.1| hydroxycarboxylic acid receptor 2 [...    59   6e-07
gi|1709483|sp|P51476.1|OPSP_COLLI RecName: Full=Pinopsin; AltNam...    59   7e-07
gi|3023222|sp|O19012.1|ADA2B_ERIEU RecName: Full=Alpha-2B adrene...    59   7e-07
gi|10720164|sp|Q9YGZ6.1|OPSD_LIZAU RecName: Full=Rhodopsin >gnl|...    59   8e-07
gi|18266797|sp|O77721.2|ADA2B_HORSE RecName: Full=Alpha-2B adren...    59   8e-07
gi|2340863|emb|CAA74976.1| D2 Dopamine receptor [Cyprinus carpio]      59   8e-07
gi|4504547|ref|NP_000863.1| 5-hydroxytryptamine receptor 7 isofo...    59   8e-07
gi|33598960|ref|NP_000673.2| alpha-2B adrenergic receptor [Homo ...    59   8e-07
gi|9711265|dbj|BAB07801.1| thyrotropin receptor B [Oncorhynchus ...    59   8e-07
gi|10720160|sp|Q9YGZ2.1|OPSD_GOBNI RecName: Full=Rhodopsin >gnl|...    59   9e-07
gi|3023225|sp|O19032.1|ADA2B_ORYAF RecName: Full=Alpha-2B adrene...    59   9e-07
gi|1709480|sp|P51489.1|OPSD_RAT RecName: Full=Rhodopsin >gnl|BL_...    59   9e-07
gi|2494930|sp|Q16950.1|5HTB1_APLCA RecName: Full=5-hydroxytrypta...    59   9e-07
gi|157278129|ref|NP_001098164.1| red-sensitive opsin [Oryzias la...    59   9e-07
gi|21264487|sp|P35359.2|OPSD_DANRE RecName: Full=Rhodopsin >gnl|...    59   9e-07
gi|3024277|sp|O42327.1|OPSD_COMDY RecName: Full=Rhodopsin >gnl|B...    59   9e-07
gi|157278501|ref|NP_001098352.1| gonadotropin-releasing hormone ...    59   1e-06
gi|17105356|ref|NP_476549.1| probable G-protein coupled receptor...    59   1e-06
gi|544392|sp|P35409.1|GLHR_ANTEL RecName: Full=Probable glycopro...    59   1e-06
gi|33469033|ref|NP_573463.1| P2Y purinoceptor 14 [Mus musculus] ...    59   1e-06
gi|7799172|emb|CAA73124.2| alpha-2B-adrenergic receptor [Macrosc...    59   1e-06
gi|10880129|ref|NP_062873.1| 5-hydroxytryptamine receptor 7 isof...    59   1e-06
gi|289629253|ref|NP_001166208.1| histamine H3 receptor [Cavia po...    59   1e-06
gi|6679975|ref|NP_032132.1| medium-wave-sensitive opsin 1 [Mus m...    59   1e-06
gi|3024279|sp|O42330.1|OPSD_COTIN RecName: Full=Rhodopsin >gnl|B...    59   1e-06
gi|2494967|sp|Q28422.1|CXCR2_GORGO RecName: Full=C-X-C chemokine...    59   1e-06
gi|85718627|sp|Q2Y2P0.1|CCR1_MACFA RecName: Full=C-C chemokine r...    59   1e-06
gi|114571837|ref|XP_514100.2| PREDICTED: G protein-coupled recep...    59   1e-06
gi|74136277|ref|NP_001028030.1| C-C chemokine receptor type 1 [M...    59   1e-06
gi|26336547|dbj|BAC31956.1| unnamed protein product [Mus musculus]     59   1e-06
gi|16758314|ref|NP_446000.1| medium-wave-sensitive opsin 1 [Ratt...    59   1e-06
gi|14916948|sp|O77713.2|ADA2B_DUGDU RecName: Full=Alpha-2B adren...    59   1e-06
gi|32565941|ref|NP_501701.2| Neuropeptide Receptor family member...    59   1e-06
gi|8393891|ref|NP_058951.1| P2Y purinoceptor 2 [Rattus norvegicu...    59   1e-06
gi|46917274|dbj|BAD17959.1| rhodopsin [Lethenteron camtschaticum]      59   1e-06
gi|6093616|sp|O62791.1|OPSD_DELDE RecName: Full=Rhodopsin >gnl|B...    59   1e-06
gi|12229561|sp|O70431.1|ADRB2_MERUN RecName: Full=Beta-2 adrener...    59   1e-06
gi|160298211|ref|NP_034468.2| probable G-protein coupled recepto...    59   1e-06
gi|71981951|ref|NP_001024339.1| SERotonin/octopamine receptor fa...    59   1e-06
gi|3024303|sp|P79898.1|OPSD_SARDI RecName: Full=Rhodopsin >gnl|B...    59   1e-06
gi|10720166|sp|Q9YGZ8.1|OPSD_CHELB RecName: Full=Rhodopsin >gnl|...    58   1e-06
gi|74136443|ref|NP_001028117.1| muscarinic acetylcholine recepto...    58   1e-06
gi|71895369|ref|NP_001025777.1| rhodopsin [Gallus gallus] >gnl|B...    58   1e-06
gi|3024293|sp|O16020.1|OPSD_PROML RecName: Full=Rhodopsin >gnl|B...    58   1e-06
gi|3024259|sp|O42301.1|OPSD_BATNI RecName: Full=Rhodopsin >gnl|B...    58   1e-06
gi|129208|sp|P22671.1|OPSD_LAMJA RecName: Full=Rhodopsin >gnl|BL...    58   2e-06
gi|58865594|ref|NP_001011887.1| C-X-C chemokine receptor type 3 ...    58   2e-06
gi|71981932|ref|NP_001024336.1| SERotonin/octopamine receptor fa...    58   2e-06
gi|45382921|ref|NP_990848.1| blue-sensitive opsin [Gallus gallus...    58   2e-06
gi|1524063|emb|CAA67767.1| CCR5 chemokine receptor mutant [Homo ...    58   2e-06
gi|10720157|sp|Q9YGY9.1|OPSD_ZOSOP RecName: Full=Rhodopsin >gnl|...    58   2e-06
gi|21431736|sp|P35405.2|ADA2C_DIDMA RecName: Full=Alpha-2C adren...    58   2e-06
gi|461440|sp|P32305.2|5HT7R_RAT RecName: Full=5-hydroxytryptamin...    58   2e-06
gi|26354516|dbj|BAC40886.1| unnamed protein product [Mus musculus]     58   2e-06
gi|14041792|dbj|BAB55452.1| visual pigment [Cynops pyrrhogaster]       58   2e-06
gi|18266744|sp|O19025.2|ADA2B_MACPR RecName: Full=Alpha-2B adren...    58   2e-06
gi|148222357|ref|NP_001084114.1| red-sensitive opsin [Xenopus la...    58   2e-06
gi|129216|sp|P22331.1|OPSG2_ASTFA RecName: Full=Green-sensitive ...    58   2e-06
gi|200145|gb|AAA63392.1| opsin [Mus musculus] >gnl|BL_ORD_ID|757...    58   2e-06
gi|7227910|sp|O77408.1|OAR1_LYMST RecName: Full=Octopamine recep...    58   2e-06
gi|2072651|emb|CAA73379.1| beta-chemokine receptor D6 [Mus muscu...    58   2e-06
gi|71981957|ref|NP_001024340.1| SERotonin/octopamine receptor fa...    58   2e-06
gi|71981925|ref|NP_001024335.1| SERotonin/octopamine receptor fa...    58   2e-06
gi|231464|sp|P22086.2|ADA2C_RAT RecName: Full=Alpha-2C adrenergi...    58   2e-06
gi|24106630|dbj|BAC21668.1| rod opsin [Danio rerio] >gnl|BL_ORD_...    58   2e-06
gi|396587|emb|CAA80654.1| 5HTx serotonin receptor [Mus musculus]       58   2e-06
gi|220651|dbj|BAA00700.1| alpha-2 adrenergic receptor [Rattus no...    58   2e-06
gi|548430|sp|P35357.1|OPSB_GECGE RecName: Full=Blue-sensitive op...    58   2e-06
gi|74096305|ref|NP_001027765.1| gonadotropin-releasing hormone r...    58   2e-06
gi|30023826|ref|NP_835230.1| P2Y purinoceptor 8 [Homo sapiens] >...    58   2e-06
gi|31542483|ref|NP_067622.2| chemokine-binding protein 2 [Mus mu...    58   2e-06
gi|22507376|ref|NP_683765.1| oxoeicosanoid receptor 1 [Homo sapi...    58   2e-06
gi|156766088|ref|NP_031444.2| alpha-2C adrenergic receptor [Mus ...    58   2e-06
gi|4504537|ref|NP_000856.1| 5-hydroxytryptamine receptor 1E [Hom...    58   2e-06
gi|5514620|gb|AAD44013.1| CC chemokine receptor type 5 [Erythroc...    57   2e-06
gi|6680321|ref|NP_032336.1| 5-hydroxytryptamine receptor 1F [Mus...    57   2e-06
gi|7441602|pir||T16079 hypothetical protein F14D12.6 - Caenorhab...    57   2e-06
gi|10720165|sp|Q9YGZ7.1|OPSD_LIZSA RecName: Full=Rhodopsin >gnl|...    57   2e-06
gi|7592942|dbj|BAA94461.1| 5-hydroxytryptamine (serotonin) recep...    57   3e-06
gi|631876|pir||S45347 probable G protein-coupled receptor - rat ...    57   3e-06
gi|34740123|dbj|BAC87713.1| C-C chemokine receptor-3 [Paralichth...    57   3e-06
gi|32565943|ref|NP_872089.1| Neuropeptide Receptor family member...    57   3e-06
gi|4506241|ref|NP_000943.1| platelet-activating factor receptor ...    57   3e-06
gi|47226723|emb|CAG07882.1| unnamed protein product [Tetraodon n...    57   3e-06
gi|346986370|ref|NP_001231336.1| rhopdopsin [Cricetulus griseus]...    57   3e-06
gi|268559748|ref|XP_002646062.1| Hypothetical protein CBG07927 [...    57   3e-06
gi|3024300|sp|O42466.1|OPSD_TAUBU RecName: Full=Rhodopsin >gnl|B...    57   3e-06
gi|31201283|ref|XP_309589.1| putative glyco-protein hormone fsh-...    57   3e-06
gi|3024270|sp|O16017.1|OPSD_CAMLU RecName: Full=Rhodopsin >gnl|B...    57   3e-06
gi|38503207|sp|Q9N2B6.1|5HT1E_PANTR RecName: Full=5-hydroxytrypt...    57   3e-06
gi|992988|emb|CAA57429.1| serotonin receptor 5-HT2 subtype [Dros...    57   3e-06
gi|8671490|dbj|BAA96828.1| cone pigment [Rana catesbeiana]             57   3e-06
gi|47522888|ref|NP_999199.1| muscarinic acetylcholine receptor M...    57   3e-06
gi|129213|sp|P22330.1|OPSG1_ASTFA RecName: Full=Green-sensitive ...    57   3e-06
gi|37622910|ref|NP_000729.2| muscarinic acetylcholine receptor M...    57   3e-06
gi|3024294|sp|O18485.1|OPSD_PROOR RecName: Full=Rhodopsin >gnl|B...    57   3e-06
gi|3024273|sp|O18315.1|OPSD_CAMMA RecName: Full=Rhodopsin >gnl|B...    57   3e-06
gi|15425714|dbj|BAB64335.1| endothelin receptor A [Danio rerio]        57   3e-06
gi|45826445|gb|AAS77861.1| prolactin releasing peptide receptor-...    57   3e-06
gi|3024283|sp|P79798.1|OPSD_MYRBE RecName: Full=Rhodopsin >gnl|B...    57   4e-06
gi|435817|gb|AAB28595.1| 5-hydroxytryptamine receptor subtype 5B...    57   4e-06
gi|6093617|sp|O62792.1|OPSD_GLOME RecName: Full=Rhodopsin >gnl|B...    57   4e-06
gi|416562|sp|P32251.1|ADRA2_CARAU RecName: Full=Alpha-2 adrenerg...    57   4e-06
gi|3024274|sp|O18481.1|OPSD_ORCAU RecName: Full=Rhodopsin >gnl|B...    57   4e-06
gi|6224982|sp|O42385.1|5H1AA_TAKRU RecName: Full=5-hydroxytrypta...    57   4e-06
gi|1351829|sp|P08913.3|ADA2A_HUMAN RecName: Full=Alpha-2A adrene...    57   4e-06
gi|47523854|ref|NP_999565.1| alpha-2A adrenergic receptor [Sus s...    57   4e-06
gi|71773208|ref|NP_000674.2| alpha-2C adrenergic receptor [Homo ...    57   4e-06
gi|27806207|ref|NP_776924.1| alpha-2A adrenergic receptor [Bos t...    57   4e-06
gi|4502641|ref|NP_001829.1| C-C chemokine receptor type 7 precur...    57   4e-06
gi|9082|emb|CAA46710.1| rh3 opsin [Drosophila pseudoobscura]           57   4e-06
gi|2494940|sp|Q60474.1|ADA2A_CAVPO RecName: Full=Alpha-2A adrene...    57   4e-06
gi|17550642|ref|NP_508234.1| hypothetical protein C25G6.5 [Caeno...    57   4e-06
gi|78100754|sp|Q9GK76.1|PTAFR_CAPHI RecName: Full=Platelet-activ...    57   4e-06
gi|14041794|dbj|BAB55453.1| visual pigment [Cynops pyrrhogaster]       57   4e-06
gi|40385885|ref|NP_954707.1| follicle-stimulating hormone recept...    57   4e-06
gi|19527066|ref|NP_598610.1| histamine H3 receptor [Mus musculus...    57   5e-06
gi|6681587|dbj|BAA88765.1| G protein-coupled receptor [Rattus no...    57   5e-06
gi|283837846|ref|NP_001164614.1| medium-wave-sensitive opsin 1 [...    57   5e-06
gi|21928579|dbj|BAC05878.1| seven transmembrane helix receptor [...    57   5e-06
gi|17136434|ref|NP_476701.1| rhodopsin 4 [Drosophila melanogaste...    57   5e-06
gi|13540665|ref|NP_110478.1| B1 bradykinin receptor [Rattus norv...    57   5e-06
gi|1346042|sp|P47799.1|FSHR_HORSE RecName: Full=Follicle-stimula...    56   5e-06
gi|13940286|emb|CAC37934.1| chemokine receptor homologue [Human ...    56   5e-06
gi|6681589|dbj|BAA88767.1| G protein-coupled receptor [Rattus no...    56   5e-06
gi|85701752|ref|NP_001028423.1| probable G-protein coupled recep...    56   5e-06
gi|1709477|sp|P51488.1|OPSD_CYPCA RecName: Full=Rhodopsin >gnl|B...    56   5e-06
gi|2443302|dbj|BAA22403.1| serotonin receptor-like planarian rec...    56   5e-06
gi|14270361|emb|CAC39434.1| histamine H3 receptor [Homo sapiens]       56   6e-06
gi|47226483|emb|CAG08499.1| unnamed protein product [Tetraodon n...    56   6e-06
gi|21928605|dbj|BAC05891.1| seven transmembrane helix receptor [...    56   6e-06
gi|4502387|ref|NP_001699.1| short-wave-sensitive opsin 1 [Homo s...    56   6e-06
gi|26328341|dbj|BAC27911.1| unnamed protein product [Mus musculus]     56   7e-06
gi|31542972|ref|NP_032334.2| 5-hydroxytryptamine receptor 1A [Mu...    56   7e-06
gi|15029528|ref|NP_005283.1| N-arachidonyl glycine receptor [Hom...    56   7e-06
gi|400680|sp|P31355.1|OPSD_RANPI RecName: Full=Rhodopsin >gnl|BL...    56   7e-06
gi|417421|sp|P32309.1|OPSD_CARAU RecName: Full=Rhodopsin >gnl|BL...    56   7e-06
gi|6681590|dbj|BAA88768.1| G protein-coupled receptor [Rattus no...    56   7e-06
gi|11022653|dbj|BAB17030.1| G-protein coupled receptor [Homo sap...    56   7e-06
gi|10720167|sp|Q9YGZ9.1|OPSD_MUGCE RecName: Full=Rhodopsin >gnl|...    56   7e-06
gi|31222076|ref|XP_317111.1| putative glycoprotein hormone rk-li...    56   8e-06
gi|78100755|sp|Q9XSD4.2|PTAFR_PIG RecName: Full=Platelet-activat...    56   8e-06
gi|6671632|ref|NP_031565.1| B1 bradykinin receptor [Mus musculus...    56   8e-06
gi|46518511|ref|NP_997522.1| alpha-2C adrenergic receptor [Danio...    56   8e-06
gi|17974228|dbj|BAB79499.1| Cp-S opsin [Cynops pyrrhogaster]           56   8e-06
gi|283837817|ref|NP_001164595.1| C-C chemokine receptor type 1 [...    56   8e-06
gi|21263823|sp|P58826.1|P2RY4_CRIGR RecName: Full=P2Y purinocept...    56   9e-06
gi|1542887|emb|CAB02201.1| CXCR-4 [Mus musculus]                       56   9e-06
gi|3024281|sp|O42431.1|OPSD_LIMPA RecName: Full=Rhodopsin >gnl|B...    56   9e-06
gi|2598280|emb|CAA96518.1| rhodopsin [Cyprinus carpio]                 56   9e-06
gi|10720170|sp|Q9YH02.1|OPSD_SPAAU RecName: Full=Rhodopsin >gnl|...    55   9e-06
gi|10092633|ref|NP_055314.1| putative P2Y purinoceptor 10 [Homo ...    55   9e-06
gi|3024258|sp|O42300.1|OPSD_BATMU RecName: Full=Rhodopsin >gnl|B...    55   1e-05
gi|74136245|ref|NP_001028014.1| gonadotropin-releasing hormone I...    55   1e-05
gi|19912834|dbj|BAB88652.1| rhodopsin [Plecoglossus altivelis] >...    55   1e-05
gi|55956923|ref|NP_000515.2| 5-hydroxytryptamine receptor 1A [Ho...    55   1e-05
gi|1066326|gb|AAA81519.1| serotonin1A receptor [Mus musculus]          55   1e-05
gi|67460124|sp|Q9QYC5.1|ETBR2_RAT RecName: Full=Endothelin B rec...    55   1e-05
gi|4503171|ref|NP_001328.1| CX3C chemokine receptor 1 isoform b ...    55   1e-05
gi|4506527|ref|NP_000530.1| rhodopsin [Homo sapiens] >gnl|BL_ORD...    55   1e-05
gi|3024282|sp|O42452.1|OPSD_PARKN RecName: Full=Rhodopsin >gnl|B...    55   1e-05
gi|57165371|ref|NP_114142.3| probable G-protein coupled receptor...    55   1e-05
gi|297675348|ref|XP_002815644.1| PREDICTED: 5-hydroxytryptamine ...    55   1e-05
gi|3024284|sp|P79807.1|OPSD_MYRVI RecName: Full=Rhodopsin >gnl|B...    55   1e-05
gi|1168253|sp|P46616.1|AA2AR_CAVPO RecName: Full=Adenosine recep...    55   1e-05
gi|29149979|emb|CAD28853.1| long wavelength opsin [Acraea encedon]     55   1e-05
gi|3023458|sp|Q28553.1|CXCR4_SHEEP RecName: Full=C-X-C chemokine...    55   1e-05
gi|3024272|sp|O16019.1|OPSD_ORCVI RecName: Full=Rhodopsin >gnl|B...    55   1e-05
gi|30425170|ref|NP_780651.1| purinergic receptor P2Y G-protein c...    55   1e-05
gi|6815241|dbj|BAA90455.1| 5-hydroxytryptamine (serotonin) recep...    55   1e-05
gi|68052355|sp|Q8JG70.1|AA2DA_DANRE RecName: Full=Alpha-2Da adre...    55   2e-05
gi|3024276|sp|O42307.1|OPSD_COTBO RecName: Full=Rhodopsin >gnl|B...    55   2e-05
gi|304434812|ref|NP_612514.2| alpha-2B adrenergic receptor [Ratt...    55   2e-05
gi|10720155|sp|O93441.1|OPSD_GALML RecName: Full=Rhodopsin >gnl|...    55   2e-05
gi|3024295|sp|O18486.1|OPSD_PROSE RecName: Full=Rhodopsin >gnl|B...    55   2e-05
gi|12583665|dbj|BAB21486.1| fresh water form rod opsin [Conger m...    55   2e-05
gi|50978920|ref|NP_001003177.1| vasopressin V2 receptor [Canis l...    55   2e-05
gi|46518514|ref|NP_997521.1| alpha-2B adrenergic receptor [Danio...    55   2e-05
gi|29149961|emb|CAD28844.1| long wavelength opsin [Acraea enceda...    55   2e-05
gi|10720162|sp|Q9YGZ4.1|OPSD_DICLA RecName: Full=Rhodopsin >gnl|...    55   2e-05
gi|29149969|emb|CAD28848.1| long wavelength opsin [Acraea encedana]    55   2e-05
gi|940816|emb|CAA52411.1| alpha-2B-adrenergic receptor [Rattus n...    55   2e-05
gi|5020185|gb|AAD38034.1| SWS1 opsin [Columba livia] >gnl|BL_ORD...    55   2e-05
gi|149059273|gb|EDM10280.1| 5-hydroxytryptamine (serotonin) rece...    55   2e-05
gi|1709473|sp|P51472.1|OPSB_ASTFA RecName: Full=Blue-sensitive o...    55   2e-05
gi|6981054|ref|NP_036717.1| 5-hydroxytryptamine receptor 1A [Rat...    55   2e-05
gi|10720168|sp|Q9YH00.1|OPSD_LITMO RecName: Full=Rhodopsin >gnl|...    55   2e-05
gi|10720159|sp|Q9YGZ1.1|OPSD_ATHBO RecName: Full=Rhodopsin >gnl|...    55   2e-05
gi|10441730|gb|AAG17167.1| leucine-rich repeat-containing G prot...    55   2e-05
gi|29149959|emb|CAD28843.1| long wavelength opsin [Acraea encedana]    55   2e-05
gi|47212478|emb|CAF90274.1| unnamed protein product [Tetraodon n...    55   2e-05
gi|11024628|emb|CAC14269.1| putative melatonin receptor 1B [Sus ...    55   2e-05
gi|6815243|dbj|BAA90456.1| 5-hydroxytryptamine (serotonin) recep...    54   2e-05
gi|2495003|sp|Q28929.1|AGTR2_SHEEP RecName: Full=Type-2 angioten...    54   2e-05
gi|460332|gb|AAA40680.1| adenosine receptor [Rattus norvegicus]        54   2e-05
gi|6815237|dbj|BAA90453.1| 5-hydroxytryptamine (serotonin) recep...    54   2e-05
gi|74199101|dbj|BAE33098.1| unnamed protein product [Mus musculus]     54   2e-05
gi|10835197|ref|NP_000857.1| 5-hydroxytryptamine receptor 1F [Ho...    54   2e-05
gi|14269367|gb|AAK58035.1|AF378914_1 glycoprotein coupled recept...    54   2e-05
gi|14269383|gb|AAK58043.1|AF378922_1 glycoprotein coupled recept...    54   2e-05
gi|14269369|gb|AAK58036.1|AF378915_1 glycoprotein coupled recept...    54   2e-05
gi|13507640|ref|NP_109626.1| hydroxycarboxylic acid receptor 2 [...    54   2e-05
gi|14269371|gb|AAK58037.1|AF378916_1 glycoprotein coupled recept...    54   3e-05
gi|2499381|sp|Q95170.1|OPSR_CAPHI RecName: Full=Long-wave-sensit...    54   3e-05
gi|60392871|sp|Q9W6A9.2|OP1S1_DANRE RecName: Full=Opsin-1, short...    54   3e-05
gi|10720158|sp|Q9YGZ0.1|OPSD_SARPI RecName: Full=Rhodopsin >gnl|...    54   3e-05
gi|47228754|emb|CAG07486.1| unnamed protein product [Tetraodon n...    54   3e-05
gi|10720172|sp|Q9YH04.1|OPSD_DIPVU RecName: Full=Rhodopsin >gnl|...    54   3e-05
gi|13940306|emb|CAC37944.1| chemokine receptor homologue [Human ...    54   3e-05
gi|14269363|gb|AAK58033.1|AF378912_1 glycoprotein coupled recept...    54   3e-05
gi|13940304|emb|CAC37943.1| chemokine receptor homologue [Human ...    54   3e-05
gi|14269387|gb|AAK58045.1|AF378924_1 glycoprotein coupled recept...    54   3e-05
gi|13365517|dbj|BAB39132.1| thyrotropin receptor [Oreochromis ni...    54   3e-05
gi|14211849|ref|NP_115942.1| probable G-protein coupled receptor...    54   3e-05
gi|3955009|emb|CAA06540.1| beta adrenoreceptor A [Petromyzon mar...    54   3e-05
gi|3024256|sp|O18312.1|OPSD_CAMHU RecName: Full=Rhodopsin >gnl|B...    54   3e-05
gi|14269381|gb|AAK58042.1|AF378921_1 glycoprotein coupled recept...    54   3e-05
gi|829191|emb|CAA46711.1| rh4 opsin [Drosophila pseudoobscura]         54   3e-05
gi|318056021|ref|NP_001187002.1| parapinopsin [Ictalurus punctat...    54   3e-05
gi|87299632|ref|NP_034117.3| CX3C chemokine receptor 1 [Mus musc...    54   3e-05
gi|7499160|pir||T25689 hypothetical protein F15A8.5 - Caenorhabd...    54   3e-05
gi|3395385|dbj|BAA32062.1| G-protein coupled receptor [Mus muscu...    54   3e-05
gi|27806303|ref|NP_776671.1| vasopressin V2 receptor [Bos taurus...    54   3e-05
gi|6831498|sp|O88680.1|C3AR_CAVPO RecName: Full=C3a anaphylatoxi...    54   3e-05
gi|182773|gb|AAA52478.1| follicle stimulating hormone receptor [...    54   3e-05
gi|13940290|emb|CAC37936.1| chemokine receptor homologue [Human ...    54   3e-05
gi|8671565|gb|AAF78283.1|AF073832_1 G protein-coupled receptor [...    54   3e-05
gi|3024252|sp|O13227.1|OPSB_CONCO RecName: Full=Blue-sensitive o...    54   3e-05
gi|22797871|emb|CAD33860.1| long-wavelength opsin [Thelaxes suberi]    54   4e-05
gi|9634697|ref|NP_038990.1| G protein-coupled receptor gene fami...    54   4e-05
gi|13940296|emb|CAC37939.1| chemokine receptor homologue [Human ...    54   4e-05
gi|59800434|sp|P69332.1|US28_HCMVA RecName: Full=G-protein coupl...    54   4e-05
gi|3024275|sp|O42268.1|OPSD_ICTPU RecName: Full=Rhodopsin >gnl|B...    54   4e-05
gi|14269379|gb|AAK58041.1|AF378920_1 glycoprotein coupled recept...    54   4e-05
gi|147901956|ref|NP_001079121.1| violet-sensitive opsin [Xenopus...    54   4e-05
gi|8671563|gb|AAF78282.1|AF073831_1 G protein-coupled receptor [...    54   4e-05
gi|13940300|emb|CAC37941.1| chemokine receptor homologue [Human ...    54   4e-05
gi|3024305|sp|P79902.1|OPSD_SARPU RecName: Full=Rhodopsin >gnl|B...    54   4e-05
gi|3024271|sp|O16018.1|OPSD_CAMSC RecName: Full=Rhodopsin >gnl|B...    54   4e-05
gi|3024285|sp|P79808.1|OPSD_NEOAR RecName: Full=Rhodopsin >gnl|B...    53   4e-05
gi|3024280|sp|O42427.1|OPSD_LIMBE RecName: Full=Rhodopsin >gnl|B...    53   5e-05
gi|3023218|sp|O02667.1|AA3R_RABIT RecName: Full=Adenosine recept...    53   5e-05
gi|185132758|ref|NP_001118082.1| chemokine receptor [Oncorhynchu...    53   5e-05
gi|41017454|sp|O57605.1|OPSUV_MELUD RecName: Full=Ultraviolet-se...    53   5e-05
gi|77798109|ref|NP_112300.2| gonadotropin-releasing hormone rece...    53   5e-05
gi|33695104|ref|NP_003599.2| psychosine receptor [Homo sapiens] ...    53   5e-05
gi|157278583|ref|NP_001098392.1| gonadotropin-releasing hormone ...    53   5e-05
gi|47523826|ref|NP_999551.1| follicle-stimulating hormone recept...    53   5e-05
gi|2494941|sp|Q60475.1|ADA2B_CAVPO RecName: Full=Alpha-2B adrene...    53   5e-05
gi|7544106|dbj|BAA94289.1| VA-opsin [Danio rerio]                      53   5e-05
gi|11493679|gb|AAG35602.1|AF201662_1 melanocortin-4 receptor [Mu...    53   5e-05
gi|10567246|dbj|BAB16107.1| gonadotropin receptor II [Oreochromi...    53   5e-05
gi|75073881|sp|Q95NC9.1|CCR5_ALOSE RecName: Full=C-C chemokine r...    53   5e-05
gi|13940308|emb|CAC37945.1| chemokine receptor homologue [Human ...    53   6e-05
gi|18859127|ref|NP_571515.1| neuropeptide Y receptor type 4 [Dan...    53   6e-05
gi|24657582|ref|NP_647897.2| DopEcR, isoform A [Drosophila melan...    53   6e-05
gi|14269373|gb|AAK58038.1|AF378917_1 glycoprotein coupled recept...    53   6e-05
gi|22797663|emb|CAD33861.1| long-wavelength opsin [Pemphigus pop...    53   7e-05
gi|10720156|sp|O93459.1|OPSD_SCYCA RecName: Full=Rhodopsin >gnl|...    53   7e-05
gi|47229369|emb|CAF99357.1| unnamed protein product [Tetraodon n...    53   7e-05
gi|418183|sp|P32229.1|VC03_SWPVK RecName: Full=G-protein coupled...    53   7e-05
gi|25742776|ref|NP_037231.1| melanocortin receptor 4 [Rattus nor...    53   8e-05
gi|9506413|ref|NP_062277.1| vasopressin V2 receptor [Mus musculu...    52   8e-05
gi|2499377|sp|Q98980.1|OPSD_PETMA RecName: Full=Rhodopsin >gnl|B...    52   8e-05
gi|7494663|pir||T30946 hypothetical protein AC7.1 - Caenorhabdit...    52   8e-05
gi|31213501|ref|XP_315694.1| putative GPCR class a orphan recept...    52   8e-05
gi|395368|emb|CAA49352.1| serotonin receptor [Rattus norvegicus]       52   8e-05
gi|26343353|dbj|BAC35333.1| unnamed protein product [Mus musculus]     52   9e-05
gi|462202|sp|P30969.2|GNRHR_RAT RecName: Full=Gonadotropin-relea...    52   9e-05
gi|12085128|ref|NP_073530.1| 145R protein [Yaba-like disease vir...    52   9e-05
gi|225717|prf||1311340A G protein coupled receptor                     52   9e-05
gi|9506415|ref|NP_062009.1| vasopressin V2 receptor [Rattus norv...    52   9e-05
gi|137159|sp|P09703.1|US27_HCMVA RecName: Full=G-protein coupled...    52   9e-05
gi|26341286|dbj|BAC34305.1| unnamed protein product [Mus musculus]     52   9e-05
gi|3024265|sp|P97266.1|OPRM_CAVPO RecName: Full=Mu-type opioid r...    52   1e-04
gi|37538312|sp|Q61038.2|PSYR_MOUSE RecName: Full=Psychosine rece...    52   1e-04
gi|77736421|ref|NP_001029910.1| leukotriene B4 receptor 1 [Bos t...    52   1e-04
gi|6754032|ref|NP_034453.1| gonadotropin-releasing hormone recep...    52   1e-04
gi|14269359|gb|AAK58031.1|AF378910_1 glycoprotein coupled recept...    52   1e-04
gi|24745974|dbj|BAC23055.1| V2 type arginine vasotocin receptor ...    52   1e-04
gi|22796133|emb|CAD33863.1| long-wavelength opsin [Baizongia pis...    52   1e-04
gi|31980870|ref|NP_059494.2| C-C chemokine receptor-like 2 [Mus ...    52   1e-04
gi|16758152|ref|NP_445867.1| C-X-C chemokine receptor type 3 [Ra...    52   1e-04
gi|86564753|ref|NP_001033537.1| TYRAmine receptor family member ...    52   1e-04
gi|15811373|gb|AAL08943.1|AF346501_1 G protein coupled receptor ...    52   1e-04
gi|94400842|ref|NP_989647.3| adenosine receptor A1 [Gallus gallu...    52   1e-04
gi|29135325|ref|NP_803480.1| gonadotropin-releasing hormone rece...    52   1e-04
gi|9966839|ref|NP_065103.1| G-protein coupled receptor 84 [Homo ...    52   1e-04
gi|5730019|ref|NP_006574.1| visual pigment-like receptor peropsi...    52   1e-04
gi|20141280|sp|Q61618.2|AA3R_MOUSE RecName: Full=Adenosine recep...    52   1e-04
gi|147903294|ref|NP_001079283.1| high-affinity lysophosphatidic ...    52   1e-04
gi|16876435|ref|NP_473362.1| probable G-protein coupled receptor...    52   2e-04
gi|4572633|emb|CAB40101.1| histamine H2 receptor [Ovis aries]          52   2e-04
gi|6753528|ref|NP_034092.1| putative G-protein coupled receptor ...    52   2e-04
gi|14269361|gb|AAK58032.1|AF378911_1 glycoprotein coupled recept...    52   2e-04
gi|22795589|emb|CAD33862.1| long-wavelength opsin [Aploneura len...    52   2e-04
gi|56304|emb|CAA48776.1| unnamed protein product [Rattus norvegi...    52   2e-04
gi|55742843|ref|NP_999397.1| vasopressin V2 receptor [Sus scrofa...    52   2e-04
gi|14140064|emb|CAC38849.1| glycoprotein coupled receptor [Human...    52   2e-04
gi|14269385|gb|AAK58044.1|AF378923_1 glycoprotein coupled recept...    51   2e-04
gi|4589666|dbj|BAA76864.1| visual pigment [Rana catesbeiana]           51   2e-04
gi|10119903|dbj|BAB13501.1| follicle-stimulating hormone recepto...    51   2e-04
gi|21929156|dbj|BAC06152.1| seven transmembrane helix receptor [...    51   2e-04
gi|6753458|ref|NP_034040.1| C-X-C chemokine receptor type 3 [Mus...    51   2e-04
gi|2499370|sp|Q90214.1|OPSD1_ANGAN RecName: Full=Rhodopsin, deep...    51   2e-04
gi|27262930|emb|CAB51907.2| follicle-stimulating hormone recepto...    51   2e-04
gi|125977196|ref|XP_001352631.1| GA14883 [Drosophila pseudoobscu...    51   2e-04
gi|58585150|ref|NP_001011605.1| opsin, ultraviolet-sensitive [Ap...    51   2e-04
gi|31209163|ref|XP_313548.1| putative muscarinic acetylcholine r...    51   2e-04
gi|25151883|ref|NP_741835.1| hypothetical protein C56G3.1 [Caeno...    51   2e-04
gi|32451490|ref|NP_861538.1| relaxin-3 receptor 2 [Mus musculus]...    51   2e-04
gi|72001567|ref|NP_506659.2| hypothetical protein ZC412.1 [Caeno...    51   2e-04
gi|62510812|sp|Q8HXX3.1|MC4R_MACFA RecName: Full=Melanocortin re...    51   2e-04
gi|21929105|dbj|BAC06137.1| seven transmembrane helix receptor [...    51   3e-04
gi|55741559|ref|NP_999338.1| melanocortin receptor 4 [Sus scrofa...    51   3e-04
gi|22796137|emb|CAD33867.1| long-wavelength opsin [Cinara tujafi...    51   3e-04
gi|28893547|ref|NP_796357.1| probable G-protein coupled receptor...    51   3e-04
gi|417086|sp|P32237.1|GNRHR_SHEEP RecName: Full=Gonadotropin-rel...    51   3e-04
gi|3024260|sp|P56514.1|OPSD_BUFBU RecName: Full=Rhodopsin >gnl|B...    51   3e-04
gi|7363441|ref|NP_039225.1| olfactory receptor 11A1 [Homo sapien...    51   3e-04
gi|6093621|sp|O62796.1|OPSD_TRIMA RecName: Full=Rhodopsin >gnl|B...    51   3e-04
gi|129201|sp|P17646.2|OPS4_DROVI RecName: Full=Opsin Rh4; AltNam...    51   3e-04
gi|40789054|dbj|BAA02791.2| KIAA0001 [Homo sapiens]                    51   3e-04
gi|22797869|emb|CAD33859.1| long-wavelength opsin [Tinocallis ta...    51   3e-04
gi|4504059|ref|NP_000397.1| gonadotropin-releasing hormone recep...    50   3e-04
gi|57164395|ref|NP_001009397.1| gonadotropin-releasing hormone r...    50   3e-04
gi|50978914|ref|NP_001003178.1| adenosine receptor A3 [Canis lup...    50   3e-04
gi|57114027|ref|NP_001009078.1| prostaglandin E2 receptor EP4 su...    50   3e-04
gi|3121978|sp|O02664.1|DRD1_RABIT RecName: Full=D(1A) dopamine r...    50   4e-04
gi|290491126|ref|NP_001166460.1| medium-wave-sensitive opsin 1 [...    50   4e-04
gi|22797873|emb|CAD33864.1| long-wavelength opsin [Tetraneura ca...    50   4e-04
gi|17550966|ref|NP_509629.1| hypothetical protein C43C3.2 [Caeno...    50   4e-04
gi|28380055|sp|Q9TTI8.1|GNRHR_TRIVU RecName: Full=Gonadotropin-r...    50   4e-04
gi|12054471|emb|CAC20543.1| olfactory receptor [Homo sapiens] >g...    50   4e-04
gi|447224|prf||1913493A vasopressin receptor:ISOTYPE=V2                50   4e-04
gi|4557345|ref|NP_000045.1| vasopressin V2 receptor isoform 1 [H...    50   4e-04
gi|42476237|ref|NP_571328.2| green-sensitive opsin-1 [Danio reri...    50   5e-04
gi|4501953|ref|NP_000668.1| adenosine receptor A3 isoform 2 [Hom...    50   5e-04
gi|23592220|ref|NP_703143.1| G-protein coupled receptor 26 [Homo...    50   6e-04
gi|3290096|gb|AAC25655.1| X-linked visual pigment protein P556 [...    50   6e-04
gi|157278050|ref|NP_001098125.1| green-sensitive opsin [Oryzias ...    50   6e-04
gi|417420|sp|P32308.1|OPSD_CANFA RecName: Full=Rhodopsin >gnl|BL...    50   6e-04
gi|21703878|ref|NP_663415.1| urotensin-2 receptor [Mus musculus]...    50   6e-04
gi|50979084|ref|NP_001003279.1| adenosine receptor A1 [Canis lup...    50   6e-04
gi|31982379|ref|NP_032001.2| proteinase-activated receptor 4 pre...    50   6e-04
gi|228507|prf||1805226A adenosine A1 receptor                          49   8e-04
gi|6680776|ref|NP_031564.1| short-wave-sensitive opsin 1 [Mus mu...    49   8e-04
gi|1841521|gb|AAC47455.1| ultraviolet sensitive opsin [Apis mell...    49   8e-04
gi|41386776|ref|NP_776535.1| melanocortin receptor 4 [Bos taurus...    49   8e-04
gi|6753710|ref|NP_034228.1| opsin-3 [Mus musculus] >gnl|BL_ORD_I...    49   8e-04
gi|126352316|ref|NP_001075305.1| gonadotropin-releasing hormone ...    49   8e-04
gi|119508433|ref|NP_005903.2| melanocortin receptor 4 [Homo sapi...    49   8e-04
gi|440548|emb|CAA54288.1| adenosine receptor A3 [Homo sapiens]         49   8e-04
gi|26326635|dbj|BAC27061.1| unnamed protein product [Mus musculus]     49   8e-04
gi|1709482|sp|P51475.1|OPSP_CHICK RecName: Full=Pinopsin; AltNam...    49   9e-04
gi|225703149|ref|NP_663746.2| C-C chemokine receptor type 11 [Mu...    49   9e-04
gi|87|emb|CAA45135.1| adenosine A1 receptor [Bos taurus] >gnl|BL...    49   9e-04

>gi|38455410|ref|NP_940799.1| growth hormone secretagogue receptor
           type 1 isoform 1a [Homo sapiens]
 PREDICTED: growth hormone secretagogue receptor type 1 [Pan
           troglodytes]
 RecName: Full=Growth hormone secretagogue receptor type 1;
           Short=GHS-R; AltName: Full=GH-releasing peptide
           receptor; Short=GHRP; AltName: Full=Ghrelin receptor
 growth hormone secretagogue receptor type 1a [Homo sapiens]
 growth hormone secretagogue receptor type 1a [Homo sapiens]
 growth hormone secretagogue receptor type 1a [Homo sapiens]
 Growth hormone secretagogue receptor [Homo sapiens]
 growth hormone secretagogue receptor, isoform CRA_b [Homo sapiens]
 growth hormone secretagogue receptor [synthetic construct]
 growth hormone secretagogue receptor [synthetic construct]
          Length = 366

 Score =  580 bits (1495), Expect = e-164,   Method: Composition-based stats.
 Identities = 301/301 (100%), Positives = 301/301 (100%)

Query: 1   APLLAGVTATCVALFVVGIAGNLLTMLVVSRFRELRTTTNLYLSSMAFSDLLIFLCMPLD 60
           APLLAGVTATCVALFVVGIAGNLLTMLVVSRFRELRTTTNLYLSSMAFSDLLIFLCMPLD
Sbjct: 40  APLLAGVTATCVALFVVGIAGNLLTMLVVSRFRELRTTTNLYLSSMAFSDLLIFLCMPLD 99

Query: 61  LVRLWQYRPWNFGDLLCKLFQFVSESCTYATVLTITALSVERYFAICFPLRAKVVVTKGR 120
           LVRLWQYRPWNFGDLLCKLFQFVSESCTYATVLTITALSVERYFAICFPLRAKVVVTKGR
Sbjct: 100 LVRLWQYRPWNFGDLLCKLFQFVSESCTYATVLTITALSVERYFAICFPLRAKVVVTKGR 159

Query: 121 VKLVIFVIWAVAFCSAGPIFVLVGVEHENGTDPWDTNECRPTEFAVRSGLLTVMVWVSSI 180
           VKLVIFVIWAVAFCSAGPIFVLVGVEHENGTDPWDTNECRPTEFAVRSGLLTVMVWVSSI
Sbjct: 160 VKLVIFVIWAVAFCSAGPIFVLVGVEHENGTDPWDTNECRPTEFAVRSGLLTVMVWVSSI 219

Query: 181 FFFLPVFCLTVLYSLIGRKLWRRRRGDAVVGASLRDQNHKQTVKMLAVVVFAFILCWLPF 240
           FFFLPVFCLTVLYSLIGRKLWRRRRGDAVVGASLRDQNHKQTVKMLAVVVFAFILCWLPF
Sbjct: 220 FFFLPVFCLTVLYSLIGRKLWRRRRGDAVVGASLRDQNHKQTVKMLAVVVFAFILCWLPF 279

Query: 241 HVGRYLFSKSFEPGSLEIAQISQYCNLVSFVLFYLSAAINPILYNIMSKKYRVAVFRLLG 300
           HVGRYLFSKSFEPGSLEIAQISQYCNLVSFVLFYLSAAINPILYNIMSKKYRVAVFRLLG
Sbjct: 280 HVGRYLFSKSFEPGSLEIAQISQYCNLVSFVLFYLSAAINPILYNIMSKKYRVAVFRLLG 339

Query: 301 F 301
           F
Sbjct: 340 F 340


>gi|332214783|ref|XP_003256515.1| PREDICTED: growth hormone
           secretagogue receptor type 1 isoform 1 [Nomascus
           leucogenys]
          Length = 366

 Score =  579 bits (1492), Expect = e-163,   Method: Composition-based stats.
 Identities = 300/300 (100%), Positives = 300/300 (100%)

Query: 2   PLLAGVTATCVALFVVGIAGNLLTMLVVSRFRELRTTTNLYLSSMAFSDLLIFLCMPLDL 61
           PLLAGVTATCVALFVVGIAGNLLTMLVVSRFRELRTTTNLYLSSMAFSDLLIFLCMPLDL
Sbjct: 41  PLLAGVTATCVALFVVGIAGNLLTMLVVSRFRELRTTTNLYLSSMAFSDLLIFLCMPLDL 100

Query: 62  VRLWQYRPWNFGDLLCKLFQFVSESCTYATVLTITALSVERYFAICFPLRAKVVVTKGRV 121
           VRLWQYRPWNFGDLLCKLFQFVSESCTYATVLTITALSVERYFAICFPLRAKVVVTKGRV
Sbjct: 101 VRLWQYRPWNFGDLLCKLFQFVSESCTYATVLTITALSVERYFAICFPLRAKVVVTKGRV 160

Query: 122 KLVIFVIWAVAFCSAGPIFVLVGVEHENGTDPWDTNECRPTEFAVRSGLLTVMVWVSSIF 181
           KLVIFVIWAVAFCSAGPIFVLVGVEHENGTDPWDTNECRPTEFAVRSGLLTVMVWVSSIF
Sbjct: 161 KLVIFVIWAVAFCSAGPIFVLVGVEHENGTDPWDTNECRPTEFAVRSGLLTVMVWVSSIF 220

Query: 182 FFLPVFCLTVLYSLIGRKLWRRRRGDAVVGASLRDQNHKQTVKMLAVVVFAFILCWLPFH 241
           FFLPVFCLTVLYSLIGRKLWRRRRGDAVVGASLRDQNHKQTVKMLAVVVFAFILCWLPFH
Sbjct: 221 FFLPVFCLTVLYSLIGRKLWRRRRGDAVVGASLRDQNHKQTVKMLAVVVFAFILCWLPFH 280

Query: 242 VGRYLFSKSFEPGSLEIAQISQYCNLVSFVLFYLSAAINPILYNIMSKKYRVAVFRLLGF 301
           VGRYLFSKSFEPGSLEIAQISQYCNLVSFVLFYLSAAINPILYNIMSKKYRVAVFRLLGF
Sbjct: 281 VGRYLFSKSFEPGSLEIAQISQYCNLVSFVLFYLSAAINPILYNIMSKKYRVAVFRLLGF 340


>gi|109044268|ref|XP_001084886.1| PREDICTED: growth hormone
           secretagogue receptor type 1 [Macaca mulatta]
          Length = 366

 Score =  577 bits (1488), Expect = e-163,   Method: Composition-based stats.
 Identities = 299/301 (99%), Positives = 301/301 (100%)

Query: 1   APLLAGVTATCVALFVVGIAGNLLTMLVVSRFRELRTTTNLYLSSMAFSDLLIFLCMPLD 60
           APLLAGVTATCVALFVVGI+GNLLTMLVVSRFRELRTTTNLYLSSMAFSDLLIFLCMPLD
Sbjct: 40  APLLAGVTATCVALFVVGISGNLLTMLVVSRFRELRTTTNLYLSSMAFSDLLIFLCMPLD 99

Query: 61  LVRLWQYRPWNFGDLLCKLFQFVSESCTYATVLTITALSVERYFAICFPLRAKVVVTKGR 120
           LVRLWQYRPWNFGDLLCKLFQFVSESCTYATVLTITALSVERYFAICFPLRAKVVVTKGR
Sbjct: 100 LVRLWQYRPWNFGDLLCKLFQFVSESCTYATVLTITALSVERYFAICFPLRAKVVVTKGR 159

Query: 121 VKLVIFVIWAVAFCSAGPIFVLVGVEHENGTDPWDTNECRPTEFAVRSGLLTVMVWVSSI 180
           VKL+IFVIWAVAFCSAGPIFVLVGVEHENGTDPWDTNECRPTEFAVRSGLLTVMVWVSSI
Sbjct: 160 VKLIIFVIWAVAFCSAGPIFVLVGVEHENGTDPWDTNECRPTEFAVRSGLLTVMVWVSSI 219

Query: 181 FFFLPVFCLTVLYSLIGRKLWRRRRGDAVVGASLRDQNHKQTVKMLAVVVFAFILCWLPF 240
           FFFLPVFCLTVLYSLIGRKLWRRRRGDAVVGASLRDQNHKQTVKMLAVVVFAFILCWLPF
Sbjct: 220 FFFLPVFCLTVLYSLIGRKLWRRRRGDAVVGASLRDQNHKQTVKMLAVVVFAFILCWLPF 279

Query: 241 HVGRYLFSKSFEPGSLEIAQISQYCNLVSFVLFYLSAAINPILYNIMSKKYRVAVFRLLG 300
           HVGRYLFSKSFEPGSLEIAQISQYCNLVSFVLFYLSAAINPILYNIMSKKYRVAVFRLLG
Sbjct: 280 HVGRYLFSKSFEPGSLEIAQISQYCNLVSFVLFYLSAAINPILYNIMSKKYRVAVFRLLG 339

Query: 301 F 301
           F
Sbjct: 340 F 340


>gi|50511737|gb|AAT77421.1| growth hormone secretagogue receptor
           [Macaca fascicularis]
          Length = 360

 Score =  577 bits (1488), Expect = e-163,   Method: Composition-based stats.
 Identities = 299/301 (99%), Positives = 301/301 (100%)

Query: 1   APLLAGVTATCVALFVVGIAGNLLTMLVVSRFRELRTTTNLYLSSMAFSDLLIFLCMPLD 60
           APLLAGVTATCVALFVVGI+GNLLTMLVVSRFRELRTTTNLYLSSMAFSDLLIFLCMPLD
Sbjct: 34  APLLAGVTATCVALFVVGISGNLLTMLVVSRFRELRTTTNLYLSSMAFSDLLIFLCMPLD 93

Query: 61  LVRLWQYRPWNFGDLLCKLFQFVSESCTYATVLTITALSVERYFAICFPLRAKVVVTKGR 120
           LVRLWQYRPWNFGDLLCKLFQFVSESCTYATVLTITALSVERYFAICFPLRAKVVVTKGR
Sbjct: 94  LVRLWQYRPWNFGDLLCKLFQFVSESCTYATVLTITALSVERYFAICFPLRAKVVVTKGR 153

Query: 121 VKLVIFVIWAVAFCSAGPIFVLVGVEHENGTDPWDTNECRPTEFAVRSGLLTVMVWVSSI 180
           VKL+IFVIWAVAFCSAGPIFVLVGVEHENGTDPWDTNECRPTEFAVRSGLLTVMVWVSSI
Sbjct: 154 VKLIIFVIWAVAFCSAGPIFVLVGVEHENGTDPWDTNECRPTEFAVRSGLLTVMVWVSSI 213

Query: 181 FFFLPVFCLTVLYSLIGRKLWRRRRGDAVVGASLRDQNHKQTVKMLAVVVFAFILCWLPF 240
           FFFLPVFCLTVLYSLIGRKLWRRRRGDAVVGASLRDQNHKQTVKMLAVVVFAFILCWLPF
Sbjct: 214 FFFLPVFCLTVLYSLIGRKLWRRRRGDAVVGASLRDQNHKQTVKMLAVVVFAFILCWLPF 273

Query: 241 HVGRYLFSKSFEPGSLEIAQISQYCNLVSFVLFYLSAAINPILYNIMSKKYRVAVFRLLG 300
           HVGRYLFSKSFEPGSLEIAQISQYCNLVSFVLFYLSAAINPILYNIMSKKYRVAVFRLLG
Sbjct: 274 HVGRYLFSKSFEPGSLEIAQISQYCNLVSFVLFYLSAAINPILYNIMSKKYRVAVFRLLG 333

Query: 301 F 301
           F
Sbjct: 334 F 334


>gi|297672503|ref|XP_002814334.1| PREDICTED: growth hormone
           secretagogue receptor type 1-like [Pongo abelii]
          Length = 366

 Score =  577 bits (1487), Expect = e-163,   Method: Composition-based stats.
 Identities = 300/301 (99%), Positives = 300/301 (99%)

Query: 1   APLLAGVTATCVALFVVGIAGNLLTMLVVSRFRELRTTTNLYLSSMAFSDLLIFLCMPLD 60
           APLLAGVTATCVALFVVGIAGNLLTMLVVSRFRELRTTTNLYLSSMAFSDLLIFLCMPLD
Sbjct: 40  APLLAGVTATCVALFVVGIAGNLLTMLVVSRFRELRTTTNLYLSSMAFSDLLIFLCMPLD 99

Query: 61  LVRLWQYRPWNFGDLLCKLFQFVSESCTYATVLTITALSVERYFAICFPLRAKVVVTKGR 120
           LVRLWQYRPWNFGDLLCKLFQFVSESCTYATVLTITALSVERYFAICFPLRAKVVVTKGR
Sbjct: 100 LVRLWQYRPWNFGDLLCKLFQFVSESCTYATVLTITALSVERYFAICFPLRAKVVVTKGR 159

Query: 121 VKLVIFVIWAVAFCSAGPIFVLVGVEHENGTDPWDTNECRPTEFAVRSGLLTVMVWVSSI 180
           VKLVIFVIWAVAFCSAGPIFVLVGVEHENGTDPWDTNECRPTEFAVRSGLLTVMVWVSSI
Sbjct: 160 VKLVIFVIWAVAFCSAGPIFVLVGVEHENGTDPWDTNECRPTEFAVRSGLLTVMVWVSSI 219

Query: 181 FFFLPVFCLTVLYSLIGRKLWRRRRGDAVVGASLRDQNHKQTVKMLAVVVFAFILCWLPF 240
           FFFLPVFCLTVLYSLIGRKLWRRRR DAVVGASLRDQNHKQTVKMLAVVVFAFILCWLPF
Sbjct: 220 FFFLPVFCLTVLYSLIGRKLWRRRRRDAVVGASLRDQNHKQTVKMLAVVVFAFILCWLPF 279

Query: 241 HVGRYLFSKSFEPGSLEIAQISQYCNLVSFVLFYLSAAINPILYNIMSKKYRVAVFRLLG 300
           HVGRYLFSKSFEPGSLEIAQISQYCNLVSFVLFYLSAAINPILYNIMSKKYRVAVFRLLG
Sbjct: 280 HVGRYLFSKSFEPGSLEIAQISQYCNLVSFVLFYLSAAINPILYNIMSKKYRVAVFRLLG 339

Query: 301 F 301
           F
Sbjct: 340 F 340


>gi|296227557|ref|XP_002759428.1| PREDICTED: growth hormone
           secretagogue receptor type 1 [Callithrix jacchus]
 ghrelin receptor [Callithrix jacchus]
          Length = 366

 Score =  576 bits (1485), Expect = e-162,   Method: Composition-based stats.
 Identities = 297/301 (98%), Positives = 299/301 (99%)

Query: 1   APLLAGVTATCVALFVVGIAGNLLTMLVVSRFRELRTTTNLYLSSMAFSDLLIFLCMPLD 60
           APLLAGVTATCVALFVVGIAGNLLTMLVVSRFRELRTTTNLYLSSMAFSDLLIFLCMPLD
Sbjct: 40  APLLAGVTATCVALFVVGIAGNLLTMLVVSRFRELRTTTNLYLSSMAFSDLLIFLCMPLD 99

Query: 61  LVRLWQYRPWNFGDLLCKLFQFVSESCTYATVLTITALSVERYFAICFPLRAKVVVTKGR 120
           LVRLWQYRPWNFGDLLCKLFQFVSESCTYATVLTITALSVERYFAICFPLRAKVVVTKGR
Sbjct: 100 LVRLWQYRPWNFGDLLCKLFQFVSESCTYATVLTITALSVERYFAICFPLRAKVVVTKGR 159

Query: 121 VKLVIFVIWAVAFCSAGPIFVLVGVEHENGTDPWDTNECRPTEFAVRSGLLTVMVWVSSI 180
           VKLVI VIWAVAFCSAGPIFVLVGVEHENGTDPWDTNECRPTEFAVRSGLLTVMVWVSS+
Sbjct: 160 VKLVILVIWAVAFCSAGPIFVLVGVEHENGTDPWDTNECRPTEFAVRSGLLTVMVWVSSV 219

Query: 181 FFFLPVFCLTVLYSLIGRKLWRRRRGDAVVGASLRDQNHKQTVKMLAVVVFAFILCWLPF 240
           FFFLPVFCLTVLYSLIGRKLWRRRRGDA VGASL+DQNHKQTVKMLAVVVFAFILCWLPF
Sbjct: 220 FFFLPVFCLTVLYSLIGRKLWRRRRGDAAVGASLKDQNHKQTVKMLAVVVFAFILCWLPF 279

Query: 241 HVGRYLFSKSFEPGSLEIAQISQYCNLVSFVLFYLSAAINPILYNIMSKKYRVAVFRLLG 300
           HVGRYLFSKSFEPGSLEIAQISQYCNLVSFVLFYLSAAINPILYNIMSKKYRVAVFRLLG
Sbjct: 280 HVGRYLFSKSFEPGSLEIAQISQYCNLVSFVLFYLSAAINPILYNIMSKKYRVAVFRLLG 339

Query: 301 F 301
           F
Sbjct: 340 F 340


>gi|344289100|ref|XP_003416283.1| PREDICTED: growth hormone
           secretagogue receptor type 1 [Loxodonta africana]
          Length = 366

 Score =  566 bits (1459), Expect = e-159,   Method: Composition-based stats.
 Identities = 292/301 (97%), Positives = 295/301 (98%)

Query: 1   APLLAGVTATCVALFVVGIAGNLLTMLVVSRFRELRTTTNLYLSSMAFSDLLIFLCMPLD 60
           APLLAGVTATCVALFVVGIAGNLLTM+VVSR RELRTTTNLYLSSMAFSDLLIFLCMPLD
Sbjct: 40  APLLAGVTATCVALFVVGIAGNLLTMVVVSRSRELRTTTNLYLSSMAFSDLLIFLCMPLD 99

Query: 61  LVRLWQYRPWNFGDLLCKLFQFVSESCTYATVLTITALSVERYFAICFPLRAKVVVTKGR 120
           LVRLWQYRPWNFGDLLCKLFQFVSESCTYATVLTITALS+ERYFAICFPLRAKVVVTKGR
Sbjct: 100 LVRLWQYRPWNFGDLLCKLFQFVSESCTYATVLTITALSIERYFAICFPLRAKVVVTKGR 159

Query: 121 VKLVIFVIWAVAFCSAGPIFVLVGVEHENGTDPWDTNECRPTEFAVRSGLLTVMVWVSSI 180
           VKLVI +IWAVAFCSAGPIFVLVGVEHENGTDP DTNECR TEFAVRSGLLTVMVWVSSI
Sbjct: 160 VKLVILIIWAVAFCSAGPIFVLVGVEHENGTDPRDTNECRATEFAVRSGLLTVMVWVSSI 219

Query: 181 FFFLPVFCLTVLYSLIGRKLWRRRRGDAVVGASLRDQNHKQTVKMLAVVVFAFILCWLPF 240
           FFFLPVFCLTVLYSLIGRKLWRR RGDA VGASLRDQNHKQTVKMLAVVVFAFILCWLPF
Sbjct: 220 FFFLPVFCLTVLYSLIGRKLWRRGRGDAAVGASLRDQNHKQTVKMLAVVVFAFILCWLPF 279

Query: 241 HVGRYLFSKSFEPGSLEIAQISQYCNLVSFVLFYLSAAINPILYNIMSKKYRVAVFRLLG 300
           HVGRYLFSKSFEPGSLEIAQISQYCNLVSFVLFYLSAAINPILYNIMSKKYRVAVFRLLG
Sbjct: 280 HVGRYLFSKSFEPGSLEIAQISQYCNLVSFVLFYLSAAINPILYNIMSKKYRVAVFRLLG 339

Query: 301 F 301
           F
Sbjct: 340 F 340


>gi|153792345|ref|NP_001093438.1| growth hormone secretagogue
           receptor type 1 [Oryctolagus cuniculus]
 RecName: Full=Growth hormone secretagogue receptor type 1;
           Short=GHS-R; AltName: Full=GH-releasing peptide
           receptor; Short=GHRP; AltName: Full=Ghrelin receptor
 ghrelin receptor [Oryctolagus cuniculus]
 ghrelin receptor [Oryctolagus cuniculus]
          Length = 366

 Score =  564 bits (1453), Expect = e-159,   Method: Composition-based stats.
 Identities = 289/301 (96%), Positives = 296/301 (98%)

Query: 1   APLLAGVTATCVALFVVGIAGNLLTMLVVSRFRELRTTTNLYLSSMAFSDLLIFLCMPLD 60
           APLLAGVTATCVALFVVGIAGNLLTMLVVSRFRELRTTTNLYLSSMAFSDLLIFLCMPLD
Sbjct: 40  APLLAGVTATCVALFVVGIAGNLLTMLVVSRFRELRTTTNLYLSSMAFSDLLIFLCMPLD 99

Query: 61  LVRLWQYRPWNFGDLLCKLFQFVSESCTYATVLTITALSVERYFAICFPLRAKVVVTKGR 120
           LVRLWQYRPWNFGDLLCKLFQFVSESCTYATVLTITALSVERYFAICFPLRAKVVVTKGR
Sbjct: 100 LVRLWQYRPWNFGDLLCKLFQFVSESCTYATVLTITALSVERYFAICFPLRAKVVVTKGR 159

Query: 121 VKLVIFVIWAVAFCSAGPIFVLVGVEHENGTDPWDTNECRPTEFAVRSGLLTVMVWVSSI 180
           VKLVI VIWA+AFCSAGPIFVLVGVEHENGTDP DTNECR TEFAVRSGLLT+MVWVSS+
Sbjct: 160 VKLVILVIWALAFCSAGPIFVLVGVEHENGTDPQDTNECRATEFAVRSGLLTIMVWVSSV 219

Query: 181 FFFLPVFCLTVLYSLIGRKLWRRRRGDAVVGASLRDQNHKQTVKMLAVVVFAFILCWLPF 240
           FFFLPVFCLTVLYSLIGRKLWRR+RGD  VG+SLRDQNH+QTVKMLAVVVFAFILCWLPF
Sbjct: 220 FFFLPVFCLTVLYSLIGRKLWRRKRGDGAVGSSLRDQNHRQTVKMLAVVVFAFILCWLPF 279

Query: 241 HVGRYLFSKSFEPGSLEIAQISQYCNLVSFVLFYLSAAINPILYNIMSKKYRVAVFRLLG 300
           HVGRYLFSKSFEPGSLEIAQISQYCNLVSFVLFYLSAAINPILYNIMSKKYRVAVF+LLG
Sbjct: 280 HVGRYLFSKSFEPGSLEIAQISQYCNLVSFVLFYLSAAINPILYNIMSKKYRVAVFKLLG 339

Query: 301 F 301
           F
Sbjct: 340 F 340


>gi|160386036|sp|A5A4L1.1|GHSR_MUSPF RecName: Full=Growth hormone
           secretagogue receptor type 1; Short=GHS-R; AltName:
           Full=GH-releasing peptide receptor; Short=GHRP; AltName:
           Full=Ghrelin receptor
 ghrelin receptor [Mustela putorius furo]
          Length = 366

 Score =  557 bits (1436), Expect = e-157,   Method: Composition-based stats.
 Identities = 288/296 (97%), Positives = 292/296 (98%)

Query: 6   GVTATCVALFVVGIAGNLLTMLVVSRFRELRTTTNLYLSSMAFSDLLIFLCMPLDLVRLW 65
           GVTATCVALFVVGIAGNLLTMLVVSRFRELRTTTNLYLSSMAFSDLLIFLCMPLDLVRLW
Sbjct: 45  GVTATCVALFVVGIAGNLLTMLVVSRFRELRTTTNLYLSSMAFSDLLIFLCMPLDLVRLW 104

Query: 66  QYRPWNFGDLLCKLFQFVSESCTYATVLTITALSVERYFAICFPLRAKVVVTKGRVKLVI 125
           QYRPWNFGDLLCKLFQFVSESCTYATVLTITALSVERYFAICFPLRAKVVVTKGRVKLVI
Sbjct: 105 QYRPWNFGDLLCKLFQFVSESCTYATVLTITALSVERYFAICFPLRAKVVVTKGRVKLVI 164

Query: 126 FVIWAVAFCSAGPIFVLVGVEHENGTDPWDTNECRPTEFAVRSGLLTVMVWVSSIFFFLP 185
            VIWAVAFCSAGPIFVLVGVEHENGTDP DTNECR TEFAVRSGLLTVMVWVSS+FFFLP
Sbjct: 165 LVIWAVAFCSAGPIFVLVGVEHENGTDPRDTNECRATEFAVRSGLLTVMVWVSSVFFFLP 224

Query: 186 VFCLTVLYSLIGRKLWRRRRGDAVVGASLRDQNHKQTVKMLAVVVFAFILCWLPFHVGRY 245
           VFCLTVLYSLIGRKLWRR+RG+A VGASLRDQNHKQTVKMLAVVVFAFILCWLPFHVGRY
Sbjct: 225 VFCLTVLYSLIGRKLWRRKRGEAAVGASLRDQNHKQTVKMLAVVVFAFILCWLPFHVGRY 284

Query: 246 LFSKSFEPGSLEIAQISQYCNLVSFVLFYLSAAINPILYNIMSKKYRVAVFRLLGF 301
           LFSKSFEPGSLEIAQISQYCNLVSFVLFYLSAAINPILYNIMSKKYRVAVF+LLGF
Sbjct: 285 LFSKSFEPGSLEIAQISQYCNLVSFVLFYLSAAINPILYNIMSKKYRVAVFKLLGF 340


>gi|149731104|ref|XP_001494050.1| PREDICTED: growth hormone
           secretagogue receptor type 1-like isoform 1 [Equus
           caballus]
          Length = 366

 Score =  556 bits (1432), Expect = e-156,   Method: Composition-based stats.
 Identities = 286/296 (96%), Positives = 291/296 (98%)

Query: 6   GVTATCVALFVVGIAGNLLTMLVVSRFRELRTTTNLYLSSMAFSDLLIFLCMPLDLVRLW 65
           GVTATCVALFVVG+AGNLLTMLVVSRFRE+RTTTNLYLSSMAFSDLLIFLCMPLDLVRLW
Sbjct: 45  GVTATCVALFVVGVAGNLLTMLVVSRFREMRTTTNLYLSSMAFSDLLIFLCMPLDLVRLW 104

Query: 66  QYRPWNFGDLLCKLFQFVSESCTYATVLTITALSVERYFAICFPLRAKVVVTKGRVKLVI 125
           QYRPWNFGDLLCKLFQFVSESCTYATVLTITALSVERYFAICFPLRAKVVVTKGRVKLVI
Sbjct: 105 QYRPWNFGDLLCKLFQFVSESCTYATVLTITALSVERYFAICFPLRAKVVVTKGRVKLVI 164

Query: 126 FVIWAVAFCSAGPIFVLVGVEHENGTDPWDTNECRPTEFAVRSGLLTVMVWVSSIFFFLP 185
            VIWAVAFCSAGPIFVLVGVEHENGTDP DTNECR TEFAVRSGLLTVMVWVSS+FFFLP
Sbjct: 165 LVIWAVAFCSAGPIFVLVGVEHENGTDPQDTNECRATEFAVRSGLLTVMVWVSSVFFFLP 224

Query: 186 VFCLTVLYSLIGRKLWRRRRGDAVVGASLRDQNHKQTVKMLAVVVFAFILCWLPFHVGRY 245
           VFCLTVLYSLI RKLWRRRRG+A VGASLRDQNHKQTVKMLAVVVFAFILCWLPFHVGRY
Sbjct: 225 VFCLTVLYSLISRKLWRRRRGEAAVGASLRDQNHKQTVKMLAVVVFAFILCWLPFHVGRY 284

Query: 246 LFSKSFEPGSLEIAQISQYCNLVSFVLFYLSAAINPILYNIMSKKYRVAVFRLLGF 301
           LFSKSFEPGSLEIAQISQYCNLVSFVLFYLSAAINPILYNIMSKKYRVAVF+LLGF
Sbjct: 285 LFSKSFEPGSLEIAQISQYCNLVSFVLFYLSAAINPILYNIMSKKYRVAVFKLLGF 340


>gi|221139823|ref|NP_001137208.1| growth hormone secretagogue
           receptor type 1 [Bos taurus]
 growth hormone secretagogue receptor [Bos taurus]
 growth hormone secretagogue receptor, type 1A [Bos taurus]
 growth hormone secretagogue receptor type 1A [Bos taurus]
 growth hormone secretagogue receptor type 1A [Bos taurus]
 growth hormone secretagogue receptor type 1A [Bos taurus]
 growth hormone secretagogue receptor type 1A [Bos taurus]
 growth hormone secretagogue receptor type 1A [Bos taurus]
 growth hormone secretagogue receptor type 1A [Bos taurus]
 growth hormone secretagogue receptor type 1A [Bos taurus]
 growth hormone secretagogue receptor type 1A [Bos taurus]
 growth hormone secretagogue receptor type 1A [Bos taurus]
 growth hormone secretagogue receptor type 1A [Bos taurus]
 growth hormone secretagogue receptor type 1A [Bos taurus]
 growth hormone secretagogue receptor type 1A [Bos taurus]
 growth hormone secretagogue receptor type 1A [Bos taurus]
 growth hormone secretagogue receptor type 1A [Bos taurus]
 growth hormone secretagogue receptor type 1A [Bos taurus]
 growth hormone secretagogue receptor type 1A [Bos taurus]
 growth hormone secretagogue receptor type 1A [Bos taurus]
 growth hormone secretagogue receptor type 1A [Bos taurus]
 growth hormone secretagogue receptor type 1A [Bos taurus]
 growth hormone secretagogue receptor type 1A [Bos taurus]
 growth hormone secretagogue receptor [Bos taurus]
          Length = 366

 Score =  554 bits (1428), Expect = e-156,   Method: Composition-based stats.
 Identities = 285/296 (96%), Positives = 290/296 (97%)

Query: 6   GVTATCVALFVVGIAGNLLTMLVVSRFRELRTTTNLYLSSMAFSDLLIFLCMPLDLVRLW 65
           GVTATCVALFVVGIAGNLLTMLVVSRFRELRTTTNLYLSSMAFSDLLIFLCMPLDLVRLW
Sbjct: 45  GVTATCVALFVVGIAGNLLTMLVVSRFRELRTTTNLYLSSMAFSDLLIFLCMPLDLVRLW 104

Query: 66  QYRPWNFGDLLCKLFQFVSESCTYATVLTITALSVERYFAICFPLRAKVVVTKGRVKLVI 125
            YRPWN GDLLCKLFQFVSESCTYATVLTITALSVERYFAICFPLRAKVV+TKGRVKLVI
Sbjct: 105 HYRPWNLGDLLCKLFQFVSESCTYATVLTITALSVERYFAICFPLRAKVVITKGRVKLVI 164

Query: 126 FVIWAVAFCSAGPIFVLVGVEHENGTDPWDTNECRPTEFAVRSGLLTVMVWVSSIFFFLP 185
            VIWAVAFCSAGPIFVLVGVEHENGTDP DTNECR TEFAVRSGLLTVMVWVSS+FFFLP
Sbjct: 165 LVIWAVAFCSAGPIFVLVGVEHENGTDPRDTNECRATEFAVRSGLLTVMVWVSSVFFFLP 224

Query: 186 VFCLTVLYSLIGRKLWRRRRGDAVVGASLRDQNHKQTVKMLAVVVFAFILCWLPFHVGRY 245
           VFCLTVLYSLIGRKLWRRRRG+A VGASLRDQNHKQTVKMLAVVVFAFILCWLPFHVGRY
Sbjct: 225 VFCLTVLYSLIGRKLWRRRRGEAAVGASLRDQNHKQTVKMLAVVVFAFILCWLPFHVGRY 284

Query: 246 LFSKSFEPGSLEIAQISQYCNLVSFVLFYLSAAINPILYNIMSKKYRVAVFRLLGF 301
           LFSKSFEPGS+EIAQISQYCNLVSFVLFYLSAAINPILYNIMSKKYRVAVF+LLGF
Sbjct: 285 LFSKSFEPGSVEIAQISQYCNLVSFVLFYLSAAINPILYNIMSKKYRVAVFKLLGF 340


>gi|14140234|ref|NP_114464.1| growth hormone secretagogue receptor
           type 1 [Rattus norvegicus]
 RecName: Full=Growth hormone secretagogue receptor type 1;
           Short=GHS-R; AltName: Full=GH-releasing peptide
           receptor; Short=GHRP; AltName: Full=Ghrelin receptor
 growth hormone secretagogue receptor type 1a [Rattus norvegicus]
 growth hormone secretagogue receptor [Rattus norvegicus]
          Length = 364

 Score =  553 bits (1426), Expect = e-155,   Method: Composition-based stats.
 Identities = 288/296 (97%), Positives = 291/296 (98%), Gaps = 1/296 (0%)

Query: 6   GVTATCVALFVVGIAGNLLTMLVVSRFRELRTTTNLYLSSMAFSDLLIFLCMPLDLVRLW 65
           GVTATCVALFVVGI+GNLLTMLVVSRFRELRTTTNLYLSSMAFSDLLIFLCMPLDLVRLW
Sbjct: 44  GVTATCVALFVVGISGNLLTMLVVSRFRELRTTTNLYLSSMAFSDLLIFLCMPLDLVRLW 103

Query: 66  QYRPWNFGDLLCKLFQFVSESCTYATVLTITALSVERYFAICFPLRAKVVVTKGRVKLVI 125
           QYRPWNFGDLLCKLFQFVSESCTYATVLTITALSVERYFAICFPLRAKVVVTKGRVKLVI
Sbjct: 104 QYRPWNFGDLLCKLFQFVSESCTYATVLTITALSVERYFAICFPLRAKVVVTKGRVKLVI 163

Query: 126 FVIWAVAFCSAGPIFVLVGVEHENGTDPWDTNECRPTEFAVRSGLLTVMVWVSSIFFFLP 185
            VIWAVAFCSAGPIFVLVGVEHENGTDP DTNECR TEFAVRSGLLTVMVWVSS+FFFLP
Sbjct: 164 LVIWAVAFCSAGPIFVLVGVEHENGTDPRDTNECRATEFAVRSGLLTVMVWVSSVFFFLP 223

Query: 186 VFCLTVLYSLIGRKLWRRRRGDAVVGASLRDQNHKQTVKMLAVVVFAFILCWLPFHVGRY 245
           VFCLTVLYSLIGRKLW RRRGDA VGASLRDQNHKQTVKMLAVVVFAFILCWLPFHVGRY
Sbjct: 224 VFCLTVLYSLIGRKLW-RRRGDAAVGASLRDQNHKQTVKMLAVVVFAFILCWLPFHVGRY 282

Query: 246 LFSKSFEPGSLEIAQISQYCNLVSFVLFYLSAAINPILYNIMSKKYRVAVFRLLGF 301
           LFSKSFEPGSLEIAQISQYCNLVSFVLFYLSAAINPILYNIMSKKYRVAVF+LLGF
Sbjct: 283 LFSKSFEPGSLEIAQISQYCNLVSFVLFYLSAAINPILYNIMSKKYRVAVFKLLGF 338


>gi|228008052|dbj|BAH57573.1| growth hormone secretagogue receptor
           type 1A [Bos taurus]
 growth hormone secretagogue receptor type 1A [Bos taurus]
 growth hormone secretagogue receptor type 1A [Bos taurus]
 growth hormone secretagogue receptor type 1A [Bos taurus]
          Length = 366

 Score =  553 bits (1426), Expect = e-155,   Method: Composition-based stats.
 Identities = 284/296 (95%), Positives = 290/296 (97%)

Query: 6   GVTATCVALFVVGIAGNLLTMLVVSRFRELRTTTNLYLSSMAFSDLLIFLCMPLDLVRLW 65
           GVTATCVALFVVGIAGNLLTMLVVSRFRELRTTTNLYLSSMAFSDLLIFLCMPLDLVRLW
Sbjct: 45  GVTATCVALFVVGIAGNLLTMLVVSRFRELRTTTNLYLSSMAFSDLLIFLCMPLDLVRLW 104

Query: 66  QYRPWNFGDLLCKLFQFVSESCTYATVLTITALSVERYFAICFPLRAKVVVTKGRVKLVI 125
            YRPWN GDLLCKLFQFVSESCTYATVLTITALSVERYFAICFPLRAKVV+TKGRVKLVI
Sbjct: 105 HYRPWNLGDLLCKLFQFVSESCTYATVLTITALSVERYFAICFPLRAKVVITKGRVKLVI 164

Query: 126 FVIWAVAFCSAGPIFVLVGVEHENGTDPWDTNECRPTEFAVRSGLLTVMVWVSSIFFFLP 185
            VIWAVAFCSAGPIFVLVGVEHENGTDP BTNECR TEFAVRSGLLTVMVWVSS+FFFLP
Sbjct: 165 LVIWAVAFCSAGPIFVLVGVEHENGTDPRBTNECRATEFAVRSGLLTVMVWVSSVFFFLP 224

Query: 186 VFCLTVLYSLIGRKLWRRRRGDAVVGASLRDQNHKQTVKMLAVVVFAFILCWLPFHVGRY 245
           VFCLTVLYSLIGRKLWRRRRG+A VGASLRDQNHKQTVKMLAVVVFAFILCWLPFHVGRY
Sbjct: 225 VFCLTVLYSLIGRKLWRRRRGEAAVGASLRDQNHKQTVKMLAVVVFAFILCWLPFHVGRY 284

Query: 246 LFSKSFEPGSLEIAQISQYCNLVSFVLFYLSAAINPILYNIMSKKYRVAVFRLLGF 301
           LFSKSFEPGS+EIAQISQYCNLVSFVLFYLSAAINPILYNIMSKKYRVAVF+LLGF
Sbjct: 285 LFSKSFEPGSVEIAQISQYCNLVSFVLFYLSAAINPILYNIMSKKYRVAVFKLLGF 340


>gi|344243903|gb|EGW00007.1| Growth hormone secretagogue receptor
           type 1 [Cricetulus griseus]
          Length = 364

 Score =  553 bits (1424), Expect = e-155,   Method: Composition-based stats.
 Identities = 288/296 (97%), Positives = 291/296 (98%), Gaps = 1/296 (0%)

Query: 6   GVTATCVALFVVGIAGNLLTMLVVSRFRELRTTTNLYLSSMAFSDLLIFLCMPLDLVRLW 65
           GVTATCVALFVVGI+GNLLTMLVVSRFRELRTTTNLYLSSMAFSDLLIFLCMPLDLVRLW
Sbjct: 44  GVTATCVALFVVGISGNLLTMLVVSRFRELRTTTNLYLSSMAFSDLLIFLCMPLDLVRLW 103

Query: 66  QYRPWNFGDLLCKLFQFVSESCTYATVLTITALSVERYFAICFPLRAKVVVTKGRVKLVI 125
           QYRPWNFGDLLCKLFQFVSESCTYATVLTITALSVERYFAICFPLRAKVVVTKGRVKLVI
Sbjct: 104 QYRPWNFGDLLCKLFQFVSESCTYATVLTITALSVERYFAICFPLRAKVVVTKGRVKLVI 163

Query: 126 FVIWAVAFCSAGPIFVLVGVEHENGTDPWDTNECRPTEFAVRSGLLTVMVWVSSIFFFLP 185
            VIWAVAFCSAGPIFVLVGVEHENGTDP DTNECR TEFAVRSGLLTVMVWVSS+FFFLP
Sbjct: 164 LVIWAVAFCSAGPIFVLVGVEHENGTDPRDTNECRATEFAVRSGLLTVMVWVSSVFFFLP 223

Query: 186 VFCLTVLYSLIGRKLWRRRRGDAVVGASLRDQNHKQTVKMLAVVVFAFILCWLPFHVGRY 245
           VFCLTVLYSLIGRKLW RRRGDA VGASLRDQNHKQTVKMLAVVVFAFILCWLPFHVGRY
Sbjct: 224 VFCLTVLYSLIGRKLW-RRRGDAAVGASLRDQNHKQTVKMLAVVVFAFILCWLPFHVGRY 282

Query: 246 LFSKSFEPGSLEIAQISQYCNLVSFVLFYLSAAINPILYNIMSKKYRVAVFRLLGF 301
           LFSKSFEPGSLEIAQISQYCNLVSFVLFYLSAAINPILYNIMSKKYRVAVF+LLGF
Sbjct: 283 LFSKSFEPGSLEIAQISQYCNLVSFVLFYLSAAINPILYNIMSKKYRVAVFKLLGF 338


>gi|28893445|ref|NP_796304.1| growth hormone secretagogue receptor
           type 1 [Mus musculus]
 RecName: Full=Growth hormone secretagogue receptor type 1;
           Short=GHS-R; AltName: Full=GH-releasing peptide
           receptor; Short=GHRP; AltName: Full=Ghrelin receptor
 unnamed protein product [Mus musculus]
 Growth hormone secretagogue receptor [Mus musculus]
 growth hormone secretagogue receptor [Mus musculus]
 Growth hormone secretagogue receptor [Mus musculus]
          Length = 364

 Score =  552 bits (1423), Expect = e-155,   Method: Composition-based stats.
 Identities = 287/296 (96%), Positives = 291/296 (98%), Gaps = 1/296 (0%)

Query: 6   GVTATCVALFVVGIAGNLLTMLVVSRFRELRTTTNLYLSSMAFSDLLIFLCMPLDLVRLW 65
           GVTATCVALFVVGI+GNLLTMLVVSRFRELRTTTNLYLSSMAFSDLLIFLCMPLDLVRLW
Sbjct: 44  GVTATCVALFVVGISGNLLTMLVVSRFRELRTTTNLYLSSMAFSDLLIFLCMPLDLVRLW 103

Query: 66  QYRPWNFGDLLCKLFQFVSESCTYATVLTITALSVERYFAICFPLRAKVVVTKGRVKLVI 125
           QYRPWNFGDLLCKLFQFVSESCTYATVLTITALSVERYFAICFPLRAKVVVTKGRVKLVI
Sbjct: 104 QYRPWNFGDLLCKLFQFVSESCTYATVLTITALSVERYFAICFPLRAKVVVTKGRVKLVI 163

Query: 126 FVIWAVAFCSAGPIFVLVGVEHENGTDPWDTNECRPTEFAVRSGLLTVMVWVSSIFFFLP 185
            VIWAVAFCSAGPIFVLVGVEHENGTDP DTNECR TEFAVRSGLLTVMVWVSS+FFFLP
Sbjct: 164 LVIWAVAFCSAGPIFVLVGVEHENGTDPRDTNECRATEFAVRSGLLTVMVWVSSVFFFLP 223

Query: 186 VFCLTVLYSLIGRKLWRRRRGDAVVGASLRDQNHKQTVKMLAVVVFAFILCWLPFHVGRY 245
           VFCLTVLYSLIGRKLW RRRGDA VG+SLRDQNHKQTVKMLAVVVFAFILCWLPFHVGRY
Sbjct: 224 VFCLTVLYSLIGRKLW-RRRGDAAVGSSLRDQNHKQTVKMLAVVVFAFILCWLPFHVGRY 282

Query: 246 LFSKSFEPGSLEIAQISQYCNLVSFVLFYLSAAINPILYNIMSKKYRVAVFRLLGF 301
           LFSKSFEPGSLEIAQISQYCNLVSFVLFYLSAAINPILYNIMSKKYRVAVF+LLGF
Sbjct: 283 LFSKSFEPGSLEIAQISQYCNLVSFVLFYLSAAINPILYNIMSKKYRVAVFKLLGF 338


>gi|228008045|dbj|BAH57571.1| growth hormone secretagogue receptor
           type 1A [Bos taurus]
          Length = 366

 Score =  552 bits (1423), Expect = e-155,   Method: Composition-based stats.
 Identities = 284/296 (95%), Positives = 290/296 (97%)

Query: 6   GVTATCVALFVVGIAGNLLTMLVVSRFRELRTTTNLYLSSMAFSDLLIFLCMPLDLVRLW 65
           GVTATCVALFVVGIAGNLLTMLVVSRFRELRTTTNLYLSSMAFSDLLIFLCMPLDLVRLW
Sbjct: 45  GVTATCVALFVVGIAGNLLTMLVVSRFRELRTTTNLYLSSMAFSDLLIFLCMPLDLVRLW 104

Query: 66  QYRPWNFGDLLCKLFQFVSESCTYATVLTITALSVERYFAICFPLRAKVVVTKGRVKLVI 125
            YRPWN GDLLCKLFQFVSESCTYATVLTITALSVERYFAICFPLRAKVV+TKGRVKLVI
Sbjct: 105 HYRPWNLGDLLCKLFQFVSESCTYATVLTITALSVERYFAICFPLRAKVVITKGRVKLVI 164

Query: 126 FVIWAVAFCSAGPIFVLVGVEHENGTDPWDTNECRPTEFAVRSGLLTVMVWVSSIFFFLP 185
            VIWAVAFCSAGPIFVLVGVEHENGTDP +TNECR TEFAVRSGLLTVMVWVSS+FFFLP
Sbjct: 165 LVIWAVAFCSAGPIFVLVGVEHENGTDPRNTNECRATEFAVRSGLLTVMVWVSSVFFFLP 224

Query: 186 VFCLTVLYSLIGRKLWRRRRGDAVVGASLRDQNHKQTVKMLAVVVFAFILCWLPFHVGRY 245
           VFCLTVLYSLIGRKLWRRRRG+A VGASLRDQNHKQTVKMLAVVVFAFILCWLPFHVGRY
Sbjct: 225 VFCLTVLYSLIGRKLWRRRRGEAAVGASLRDQNHKQTVKMLAVVVFAFILCWLPFHVGRY 284

Query: 246 LFSKSFEPGSLEIAQISQYCNLVSFVLFYLSAAINPILYNIMSKKYRVAVFRLLGF 301
           LFSKSFEPGS+EIAQISQYCNLVSFVLFYLSAAINPILYNIMSKKYRVAVF+LLGF
Sbjct: 285 LFSKSFEPGSVEIAQISQYCNLVSFVLFYLSAAINPILYNIMSKKYRVAVFKLLGF 340


>gi|346644609|dbj|BAK79080.1| growth hormone secretagogue receptor
           [Suncus murinus]
          Length = 367

 Score =  552 bits (1422), Expect = e-155,   Method: Composition-based stats.
 Identities = 286/301 (95%), Positives = 292/301 (97%)

Query: 1   APLLAGVTATCVALFVVGIAGNLLTMLVVSRFRELRTTTNLYLSSMAFSDLLIFLCMPLD 60
           APLLAGVTATCVALFVVGIAGNLLTMLVVSRFRELRTTTNLYLSSMAFSDLLIFLCMPLD
Sbjct: 41  APLLAGVTATCVALFVVGIAGNLLTMLVVSRFRELRTTTNLYLSSMAFSDLLIFLCMPLD 100

Query: 61  LVRLWQYRPWNFGDLLCKLFQFVSESCTYATVLTITALSVERYFAICFPLRAKVVVTKGR 120
           LVRLWQYRPWN GDLLCKLFQFVSESCTYATVLTITALSVERYFAICFPLRAKVVVTKGR
Sbjct: 101 LVRLWQYRPWNLGDLLCKLFQFVSESCTYATVLTITALSVERYFAICFPLRAKVVVTKGR 160

Query: 121 VKLVIFVIWAVAFCSAGPIFVLVGVEHENGTDPWDTNECRPTEFAVRSGLLTVMVWVSSI 180
           VKLVI VIWAVAFCSAGPIF+LVGVEHENGTDP DTNECR TEFAVRSGLLTVMVWVSS+
Sbjct: 161 VKLVILVIWAVAFCSAGPIFMLVGVEHENGTDPRDTNECRATEFAVRSGLLTVMVWVSSV 220

Query: 181 FFFLPVFCLTVLYSLIGRKLWRRRRGDAVVGASLRDQNHKQTVKMLAVVVFAFILCWLPF 240
           FFFLPVFCLTVLYSLI RKLWRR RG+A VG S+RDQNHKQTVKMLAVVVFAFILCWLPF
Sbjct: 221 FFFLPVFCLTVLYSLISRKLWRRGRGEAAVGTSVRDQNHKQTVKMLAVVVFAFILCWLPF 280

Query: 241 HVGRYLFSKSFEPGSLEIAQISQYCNLVSFVLFYLSAAINPILYNIMSKKYRVAVFRLLG 300
           HVGRYLFSKSFEPGS+EIAQISQYCNLVSFVLFYLSAAINPILYNIMSKKYRVAVF+LLG
Sbjct: 281 HVGRYLFSKSFEPGSVEIAQISQYCNLVSFVLFYLSAAINPILYNIMSKKYRVAVFKLLG 340

Query: 301 F 301
            
Sbjct: 341 L 341


>gi|301772430|ref|XP_002921634.1| PREDICTED: growth hormone
           secretagogue receptor type 1-like [Ailuropoda
           melanoleuca]
 hypothetical protein PANDA_010544 [Ailuropoda melanoleuca]
          Length = 366

 Score =  550 bits (1416), Expect = e-154,   Method: Composition-based stats.
 Identities = 284/296 (95%), Positives = 291/296 (98%)

Query: 6   GVTATCVALFVVGIAGNLLTMLVVSRFRELRTTTNLYLSSMAFSDLLIFLCMPLDLVRLW 65
           GVTATCVALFVVGIAGNLLTMLVVSRFRELRTT+ LYLSSMAF+DLLIFLCMPLDLVRLW
Sbjct: 45  GVTATCVALFVVGIAGNLLTMLVVSRFRELRTTSTLYLSSMAFADLLIFLCMPLDLVRLW 104

Query: 66  QYRPWNFGDLLCKLFQFVSESCTYATVLTITALSVERYFAICFPLRAKVVVTKGRVKLVI 125
           QYRPWNFGDLLCKLFQFVSESCTYATVLTITALSVERYFAICFPLRAKVVVTKGRVKLVI
Sbjct: 105 QYRPWNFGDLLCKLFQFVSESCTYATVLTITALSVERYFAICFPLRAKVVVTKGRVKLVI 164

Query: 126 FVIWAVAFCSAGPIFVLVGVEHENGTDPWDTNECRPTEFAVRSGLLTVMVWVSSIFFFLP 185
            VIWAVAFCSAGPIFVLVGVEHENGTDP DTNECR TEFAVRSGLLTVMVWVSS+FFFLP
Sbjct: 165 LVIWAVAFCSAGPIFVLVGVEHENGTDPRDTNECRATEFAVRSGLLTVMVWVSSVFFFLP 224

Query: 186 VFCLTVLYSLIGRKLWRRRRGDAVVGASLRDQNHKQTVKMLAVVVFAFILCWLPFHVGRY 245
           VFCLTVLYSLIGRKLWRR+RG+A VGASLRDQNHKQTVKMLAVVVFAFILCWLPFHVGRY
Sbjct: 225 VFCLTVLYSLIGRKLWRRKRGEAAVGASLRDQNHKQTVKMLAVVVFAFILCWLPFHVGRY 284

Query: 246 LFSKSFEPGSLEIAQISQYCNLVSFVLFYLSAAINPILYNIMSKKYRVAVFRLLGF 301
           LFSKSFEPGSLEIAQISQYCNLVSFVLFYLSAAINPILYN+MSKKYRVAVF+LLGF
Sbjct: 285 LFSKSFEPGSLEIAQISQYCNLVSFVLFYLSAAINPILYNLMSKKYRVAVFKLLGF 340


>gi|47523448|ref|NP_999345.1| growth hormone secretagogue receptor
           type 1 [Sus scrofa]
 RecName: Full=Growth hormone secretagogue receptor type 1;
           Short=GHS-R; AltName: Full=GH-releasing peptide
           receptor; Short=GHRP; AltName: Full=Ghrelin receptor
 growth hormone secretagogue receptor type 1a [Sus scrofa]
          Length = 366

 Score =  549 bits (1414), Expect = e-154,   Method: Composition-based stats.
 Identities = 281/297 (94%), Positives = 290/297 (97%)

Query: 5   AGVTATCVALFVVGIAGNLLTMLVVSRFRELRTTTNLYLSSMAFSDLLIFLCMPLDLVRL 64
           AGVTATCVALFVVGIAGNLLTMLVVSRFRE+RTTTNLYLSSMAFSDLLIFLCMPLDL RL
Sbjct: 44  AGVTATCVALFVVGIAGNLLTMLVVSRFREMRTTTNLYLSSMAFSDLLIFLCMPLDLFRL 103

Query: 65  WQYRPWNFGDLLCKLFQFVSESCTYATVLTITALSVERYFAICFPLRAKVVVTKGRVKLV 124
           WQYRPWN G+LLCKLFQFVSESCTYATVLTITALSVERYFAICFPLRAKVVVTKGRVKLV
Sbjct: 104 WQYRPWNLGNLLCKLFQFVSESCTYATVLTITALSVERYFAICFPLRAKVVVTKGRVKLV 163

Query: 125 IFVIWAVAFCSAGPIFVLVGVEHENGTDPWDTNECRPTEFAVRSGLLTVMVWVSSIFFFL 184
           I VIWAVAFCSAGPIFVLVGVEH+NGTDP DTNECR TEFAVRSGLLTVMVWVSS+FFFL
Sbjct: 164 ILVIWAVAFCSAGPIFVLVGVEHDNGTDPRDTNECRATEFAVRSGLLTVMVWVSSVFFFL 223

Query: 185 PVFCLTVLYSLIGRKLWRRRRGDAVVGASLRDQNHKQTVKMLAVVVFAFILCWLPFHVGR 244
           PVFCLTVLYSLIGRKLWRR+RG+A VG+SLRDQNHKQTVKMLAVVVFAFILCWLPFHVGR
Sbjct: 224 PVFCLTVLYSLIGRKLWRRKRGEAAVGSSLRDQNHKQTVKMLAVVVFAFILCWLPFHVGR 283

Query: 245 YLFSKSFEPGSLEIAQISQYCNLVSFVLFYLSAAINPILYNIMSKKYRVAVFRLLGF 301
           YLFSKS EPGS+EIAQISQYCNLVSFVLFYLSAAINPILYNIMSKKYRVAVF+LLGF
Sbjct: 284 YLFSKSLEPGSVEIAQISQYCNLVSFVLFYLSAAINPILYNIMSKKYRVAVFKLLGF 340


>gi|342671947|dbj|BAK57312.1| growth hormone secretagogue receptor
           1a [Cavia porcellus]
          Length = 368

 Score =  549 bits (1414), Expect = e-154,   Method: Composition-based stats.
 Identities = 279/295 (94%), Positives = 290/295 (98%)

Query: 6   GVTATCVALFVVGIAGNLLTMLVVSRFRELRTTTNLYLSSMAFSDLLIFLCMPLDLVRLW 65
           GVTATCVALF +G+AGNLLTMLVVSRFRELRTTTNLYL+SMAFSDLLIFLCMPLDLVRLW
Sbjct: 47  GVTATCVALFALGVAGNLLTMLVVSRFRELRTTTNLYLASMAFSDLLIFLCMPLDLVRLW 106

Query: 66  QYRPWNFGDLLCKLFQFVSESCTYATVLTITALSVERYFAICFPLRAKVVVTKGRVKLVI 125
           Q+RPWN GDLLCKLFQFVSESCTYATVLTITALSVERYFA+CFPLRAKVVVT+GRVKLVI
Sbjct: 107 QHRPWNLGDLLCKLFQFVSESCTYATVLTITALSVERYFAVCFPLRAKVVVTRGRVKLVI 166

Query: 126 FVIWAVAFCSAGPIFVLVGVEHENGTDPWDTNECRPTEFAVRSGLLTVMVWVSSIFFFLP 185
            VIWAVAFCSAGPIFVLVGVEHENGTDP DT+ECRPTEFAVRSGLLTVMVWVSS+FFFLP
Sbjct: 167 LVIWAVAFCSAGPIFVLVGVEHENGTDPRDTSECRPTEFAVRSGLLTVMVWVSSVFFFLP 226

Query: 186 VFCLTVLYSLIGRKLWRRRRGDAVVGASLRDQNHKQTVKMLAVVVFAFILCWLPFHVGRY 245
           VFCLTVLYSLIGRKLWRRRRG+A VGASLRDQNHKQTVKMLA+VVFAFILCWLPFHVGRY
Sbjct: 227 VFCLTVLYSLIGRKLWRRRRGEAAVGASLRDQNHKQTVKMLAIVVFAFILCWLPFHVGRY 286

Query: 246 LFSKSFEPGSLEIAQISQYCNLVSFVLFYLSAAINPILYNIMSKKYRVAVFRLLG 300
           LFSKSFEPGSLEIAQISQYCNLVSFVLFYLSAAINPILYNIMSKKYRVAVF+LLG
Sbjct: 287 LFSKSFEPGSLEIAQISQYCNLVSFVLFYLSAAINPILYNIMSKKYRVAVFKLLG 341


>gi|228008118|dbj|BAH57565.1| growth hormone secretagogue receptor
           type 1A [Bos taurus]
          Length = 365

 Score =  547 bits (1410), Expect = e-154,   Method: Composition-based stats.
 Identities = 284/296 (95%), Positives = 289/296 (97%), Gaps = 1/296 (0%)

Query: 6   GVTATCVALFVVGIAGNLLTMLVVSRFRELRTTTNLYLSSMAFSDLLIFLCMPLDLVRLW 65
           GVTATCVALFVVGIAGNLLTMLVVSRFRELRTTTNLYLSSMAFSDLLIFLCMPLDLVRLW
Sbjct: 45  GVTATCVALFVVGIAGNLLTMLVVSRFRELRTTTNLYLSSMAFSDLLIFLCMPLDLVRLW 104

Query: 66  QYRPWNFGDLLCKLFQFVSESCTYATVLTITALSVERYFAICFPLRAKVVVTKGRVKLVI 125
            YRPWN GDLLCKLFQFVSESCTYATVLTITALSVERYFAICFPLRAKVV+TKGRVKLVI
Sbjct: 105 HYRPWNLGDLLCKLFQFVSESCTYATVLTITALSVERYFAICFPLRAKVVITKGRVKLVI 164

Query: 126 FVIWAVAFCSAGPIFVLVGVEHENGTDPWDTNECRPTEFAVRSGLLTVMVWVSSIFFFLP 185
            VIWAVAFCSAGPIFVLVGVEHENGTDP DTNECR TEFAVRSGLLTVMVWVSS+FFFLP
Sbjct: 165 LVIWAVAFCSAGPIFVLVGVEHENGTDPRDTNECRATEFAVRSGLLTVMVWVSSVFFFLP 224

Query: 186 VFCLTVLYSLIGRKLWRRRRGDAVVGASLRDQNHKQTVKMLAVVVFAFILCWLPFHVGRY 245
           VFCLTVLYSLIGRKLW RRRG+A VGASLRDQNHKQTVKMLAVVVFAFILCWLPFHVGRY
Sbjct: 225 VFCLTVLYSLIGRKLW-RRRGEAAVGASLRDQNHKQTVKMLAVVVFAFILCWLPFHVGRY 283

Query: 246 LFSKSFEPGSLEIAQISQYCNLVSFVLFYLSAAINPILYNIMSKKYRVAVFRLLGF 301
           LFSKSFEPGS+EIAQISQYCNLVSFVLFYLSAAINPILYNIMSKKYRVAVF+LLGF
Sbjct: 284 LFSKSFEPGSVEIAQISQYCNLVSFVLFYLSAAINPILYNIMSKKYRVAVFKLLGF 339


>gi|57619311|ref|NP_001009760.1| growth hormone secretagogue
           receptor type 1 [Ovis aries]
 ghrelin/growth hormone secretagogue receptor [Ovis aries]
 ghrelin/growth hormone secretagogue receptor [Ovis aries]
 ghrelin/growth hormone secretagogue receptor [Ovis aries]
          Length = 366

 Score =  540 bits (1391), Expect = e-152,   Method: Composition-based stats.
 Identities = 277/296 (93%), Positives = 286/296 (96%)

Query: 6   GVTATCVALFVVGIAGNLLTMLVVSRFRELRTTTNLYLSSMAFSDLLIFLCMPLDLVRLW 65
           GVTATCVALFVVGIAGNLLTMLVVSRFRELRTTTNLYLSSMAFSDLLIFLCMPLDLVRLW
Sbjct: 45  GVTATCVALFVVGIAGNLLTMLVVSRFRELRTTTNLYLSSMAFSDLLIFLCMPLDLVRLW 104

Query: 66  QYRPWNFGDLLCKLFQFVSESCTYATVLTITALSVERYFAICFPLRAKVVVTKGRVKLVI 125
            YRPWN GDLLCKLFQFVSESCTYA+VLTITALSVERYFAICFPLRAKVV+TKGRVKLV+
Sbjct: 105 HYRPWNLGDLLCKLFQFVSESCTYASVLTITALSVERYFAICFPLRAKVVITKGRVKLVV 164

Query: 126 FVIWAVAFCSAGPIFVLVGVEHENGTDPWDTNECRPTEFAVRSGLLTVMVWVSSIFFFLP 185
             IWAVAFCSA PIF+LVGVEHENGTDP DTNECR TEFAVRSGLLT+MVWVSSIFFFLP
Sbjct: 165 LAIWAVAFCSAWPIFMLVGVEHENGTDPRDTNECRATEFAVRSGLLTIMVWVSSIFFFLP 224

Query: 186 VFCLTVLYSLIGRKLWRRRRGDAVVGASLRDQNHKQTVKMLAVVVFAFILCWLPFHVGRY 245
           VFCLTVLYSLIGRKLWRRRR + VVGASLRDQNHKQTVKMLAVVVFAF+LCWLPFHVGRY
Sbjct: 225 VFCLTVLYSLIGRKLWRRRRSEVVVGASLRDQNHKQTVKMLAVVVFAFVLCWLPFHVGRY 284

Query: 246 LFSKSFEPGSLEIAQISQYCNLVSFVLFYLSAAINPILYNIMSKKYRVAVFRLLGF 301
           LFSKSFEPGS+EIAQISQYCNLVSFVLFY SAAINPILYNIMSKKYRVAVF+LLGF
Sbjct: 285 LFSKSFEPGSVEIAQISQYCNLVSFVLFYFSAAINPILYNIMSKKYRVAVFKLLGF 340


>gi|153792311|ref|NP_001093415.1| growth hormone secretagogue
           receptor [Canis lupus familiaris]
 ghrelin receptor [Canis lupus familiaris]
          Length = 349

 Score =  522 bits (1344), Expect = e-146,   Method: Composition-based stats.
 Identities = 269/296 (90%), Positives = 279/296 (94%)

Query: 6   GVTATCVALFVVGIAGNLLTMLVVSRFRELRTTTNLYLSSMAFSDLLIFLCMPLDLVRLW 65
           GVTATCVALF VG+AGNLLT+LVV RFRELRTTTNLYL S+A SDLLIFLCMPLDLVRLW
Sbjct: 28  GVTATCVALFAVGVAGNLLTVLVVRRFRELRTTTNLYLCSLACSDLLIFLCMPLDLVRLW 87

Query: 66  QYRPWNFGDLLCKLFQFVSESCTYATVLTITALSVERYFAICFPLRAKVVVTKGRVKLVI 125
           QYRPW FGDLLCKLFQFVSE CTYATVLTITALSVERYFAICFPLRAKV+VTKGRVKL +
Sbjct: 88  QYRPWTFGDLLCKLFQFVSEGCTYATVLTITALSVERYFAICFPLRAKVLVTKGRVKLAL 147

Query: 126 FVIWAVAFCSAGPIFVLVGVEHENGTDPWDTNECRPTEFAVRSGLLTVMVWVSSIFFFLP 185
             IWAVAFCSAGPIFVLVGVEHENGTDP DT ECR TEFAVRSGLLT MVWVSS+FFFLP
Sbjct: 148 LAIWAVAFCSAGPIFVLVGVEHENGTDPRDTRECRATEFAVRSGLLTAMVWVSSVFFFLP 207

Query: 186 VFCLTVLYSLIGRKLWRRRRGDAVVGASLRDQNHKQTVKMLAVVVFAFILCWLPFHVGRY 245
           VFCLTVLY LIGRKLWRR RGDA  GASLR+Q+H+QTVKMLAVVVFAFILCWLPFHVGRY
Sbjct: 208 VFCLTVLYGLIGRKLWRRGRGDAAGGASLREQSHRQTVKMLAVVVFAFILCWLPFHVGRY 267

Query: 246 LFSKSFEPGSLEIAQISQYCNLVSFVLFYLSAAINPILYNIMSKKYRVAVFRLLGF 301
           LFSKSFEPGSLEIAQISQYCNLVSFVLFYLSAAINPILYNIMSKKYRVAVF+LLGF
Sbjct: 268 LFSKSFEPGSLEIAQISQYCNLVSFVLFYLSAAINPILYNIMSKKYRVAVFKLLGF 323


>gi|334347277|ref|XP_001363182.2| PREDICTED: growth hormone
           secretagogue receptor type 1-like [Monodelphis
           domestica]
          Length = 362

 Score =  512 bits (1318), Expect = e-143,   Method: Composition-based stats.
 Identities = 258/299 (86%), Positives = 279/299 (93%)

Query: 3   LLAGVTATCVALFVVGIAGNLLTMLVVSRFRELRTTTNLYLSSMAFSDLLIFLCMPLDLV 62
           LL GVT TC+ALF +GI+GNL+TMLVVSRFR++RTTTNLYLSSMA SDLLIFLCMPLDL 
Sbjct: 38  LLTGVTVTCIALFFIGISGNLMTMLVVSRFRDMRTTTNLYLSSMALSDLLIFLCMPLDLF 97

Query: 63  RLWQYRPWNFGDLLCKLFQFVSESCTYATVLTITALSVERYFAICFPLRAKVVVTKGRVK 122
           RLWQYRPWNFGD LCKLFQF+SESCTY+T+L ITALS+ERYFAICFPLRAKVV+TKG+VK
Sbjct: 98  RLWQYRPWNFGDFLCKLFQFISESCTYSTILNITALSIERYFAICFPLRAKVVITKGKVK 157

Query: 123 LVIFVIWAVAFCSAGPIFVLVGVEHENGTDPWDTNECRPTEFAVRSGLLTVMVWVSSIFF 182
           LVI VIWAV+F SAGPIFVLVGVEHENGT+P DTNECRPTEFA++SGLLT+MVW+SSIFF
Sbjct: 158 LVILVIWAVSFFSAGPIFVLVGVEHENGTNPMDTNECRPTEFAIQSGLLTIMVWISSIFF 217

Query: 183 FLPVFCLTVLYSLIGRKLWRRRRGDAVVGASLRDQNHKQTVKMLAVVVFAFILCWLPFHV 242
           FLPVFCLTVLYSLIGRKLWRR+R D  + ASLRD NHKQTVKMLA+VVFAFILCWLPFHV
Sbjct: 218 FLPVFCLTVLYSLIGRKLWRRKREDMGLSASLRDNNHKQTVKMLAMVVFAFILCWLPFHV 277

Query: 243 GRYLFSKSFEPGSLEIAQISQYCNLVSFVLFYLSAAINPILYNIMSKKYRVAVFRLLGF 301
           GRYLFSKSFEPGSLEIA ISQYCNL SFVLFYLSAAINPILYNIMSKKYRVAV RL G 
Sbjct: 278 GRYLFSKSFEPGSLEIAVISQYCNLFSFVLFYLSAAINPILYNIMSKKYRVAVLRLWGL 336


>gi|326926139|ref|XP_003209262.1| PREDICTED: growth hormone
           secretagogue receptor type 1-like [Meleagris gallopavo]
          Length = 473

 Score =  508 bits (1307), Expect = e-142,   Method: Composition-based stats.
 Identities = 246/301 (81%), Positives = 271/301 (90%)

Query: 1   APLLAGVTATCVALFVVGIAGNLLTMLVVSRFRELRTTTNLYLSSMAFSDLLIFLCMPLD 60
           AP+L G+T  CV LFVVG+ GNL+TMLVVSRFR++RTTTN YLSSMAFSDLLIFLCMPLD
Sbjct: 147 APVLTGITVACVLLFVVGVLGNLMTMLVVSRFRDMRTTTNFYLSSMAFSDLLIFLCMPLD 206

Query: 61  LVRLWQYRPWNFGDLLCKLFQFVSESCTYATVLTITALSVERYFAICFPLRAKVVVTKGR 120
           L RLWQYRPWNFGDLLCKLFQF+SESCTY+T+L ITALSVERY AICFPLRAKV++TK +
Sbjct: 207 LFRLWQYRPWNFGDLLCKLFQFISESCTYSTILNITALSVERYVAICFPLRAKVIITKRK 266

Query: 121 VKLVIFVIWAVAFCSAGPIFVLVGVEHENGTDPWDTNECRPTEFAVRSGLLTVMVWVSSI 180
           VKL I ++WAV+F SAGPIFVLVGVEHENGT+P  TNECR TE+A+RSGLLT+MVW+SSI
Sbjct: 267 VKLAILILWAVSFISAGPIFVLVGVEHENGTNPLSTNECRATEYAIRSGLLTIMVWISSI 326

Query: 181 FFFLPVFCLTVLYSLIGRKLWRRRRGDAVVGASLRDQNHKQTVKMLAVVVFAFILCWLPF 240
           FFFLPVFCLTVLYSLIGRKLWRR+R +      +RD+N+KQTVKML VVVFAFILCWLPF
Sbjct: 327 FFFLPVFCLTVLYSLIGRKLWRRKRKNIGPSTVIRDKNNKQTVKMLVVVVFAFILCWLPF 386

Query: 241 HVGRYLFSKSFEPGSLEIAQISQYCNLVSFVLFYLSAAINPILYNIMSKKYRVAVFRLLG 300
           HVGRYLFSKSFE GSLEIA ISQYCNLVSFVLFYLSAAINPILYNIMSKKYRVA  RL G
Sbjct: 387 HVGRYLFSKSFEAGSLEIAVISQYCNLVSFVLFYLSAAINPILYNIMSKKYRVAACRLFG 446

Query: 301 F 301
            
Sbjct: 447 L 447


>gi|45383368|ref|NP_989725.1| growth hormone secretagogue receptor
           type 1 [Gallus gallus]
 growth hormone secretagogue receptor [Gallus gallus]
 growth hormone secretagogue receptor type 1a [Gallus gallus]
          Length = 347

 Score =  486 bits (1251), Expect = e-135,   Method: Composition-based stats.
 Identities = 247/301 (82%), Positives = 272/301 (90%)

Query: 1   APLLAGVTATCVALFVVGIAGNLLTMLVVSRFRELRTTTNLYLSSMAFSDLLIFLCMPLD 60
           AP+L G+T  CV LFVVG+ GNL+TMLVVSRFR++RTTTN YLSSMAFSDLLIFLCMPLD
Sbjct: 21  APVLTGITVACVLLFVVGVLGNLMTMLVVSRFRDMRTTTNFYLSSMAFSDLLIFLCMPLD 80

Query: 61  LVRLWQYRPWNFGDLLCKLFQFVSESCTYATVLTITALSVERYFAICFPLRAKVVVTKGR 120
           L RLWQYRPWNFGDLLCKLFQF+SESCTY+T+L ITALSVERY AICFPLRAKV++TK +
Sbjct: 81  LFRLWQYRPWNFGDLLCKLFQFISESCTYSTILNITALSVERYVAICFPLRAKVIITKRK 140

Query: 121 VKLVIFVIWAVAFCSAGPIFVLVGVEHENGTDPWDTNECRPTEFAVRSGLLTVMVWVSSI 180
           VKLVI ++WAV+F SAGPIFVLVGVEHENGT+P  TNECR TE+A+RSGLLT+MVW+SSI
Sbjct: 141 VKLVILILWAVSFISAGPIFVLVGVEHENGTNPLSTNECRATEYAIRSGLLTIMVWISSI 200

Query: 181 FFFLPVFCLTVLYSLIGRKLWRRRRGDAVVGASLRDQNHKQTVKMLAVVVFAFILCWLPF 240
           FFFLPVFCLTVLYSLIGRKLWRR+R +      +RD+N+KQTVKML VVVFAFILCWLPF
Sbjct: 201 FFFLPVFCLTVLYSLIGRKLWRRKRKNIGPSTIIRDKNNKQTVKMLVVVVFAFILCWLPF 260

Query: 241 HVGRYLFSKSFEPGSLEIAQISQYCNLVSFVLFYLSAAINPILYNIMSKKYRVAVFRLLG 300
           HVGRYLFSKSFE GSLEIA ISQYCNLVSFVLFYLSAAINPILYNIMSKKYRVA  RL G
Sbjct: 261 HVGRYLFSKSFEAGSLEIAVISQYCNLVSFVLFYLSAAINPILYNIMSKKYRVAACRLFG 320

Query: 301 F 301
            
Sbjct: 321 L 321


>gi|256997220|dbj|BAI22691.1| growth hormone secretagogue-receptor
           1a-L [Coturnix japonica]
          Length = 354

 Score =  486 bits (1251), Expect = e-135,   Method: Composition-based stats.
 Identities = 245/301 (81%), Positives = 272/301 (90%)

Query: 1   APLLAGVTATCVALFVVGIAGNLLTMLVVSRFRELRTTTNLYLSSMAFSDLLIFLCMPLD 60
           AP+L G+T  CV LFVVG+ GN++TMLVVSRFR++RTTTN YLSSMAFSDLLIFLCMPLD
Sbjct: 28  APVLTGITVACVLLFVVGVLGNMMTMLVVSRFRDMRTTTNFYLSSMAFSDLLIFLCMPLD 87

Query: 61  LVRLWQYRPWNFGDLLCKLFQFVSESCTYATVLTITALSVERYFAICFPLRAKVVVTKGR 120
           L RLWQYRPWNFGDLLCKLFQF+SESCTY+T+L ITALSVERY AICFPLRAKV++TK +
Sbjct: 88  LFRLWQYRPWNFGDLLCKLFQFISESCTYSTILNITALSVERYVAICFPLRAKVIITKRK 147

Query: 121 VKLVIFVIWAVAFCSAGPIFVLVGVEHENGTDPWDTNECRPTEFAVRSGLLTVMVWVSSI 180
           VKLVI ++WA++F SAGPIFVLVGVEHENGT+P  TNECR TE+A+RSGLLT+MVW+SSI
Sbjct: 148 VKLVILILWAISFISAGPIFVLVGVEHENGTNPLSTNECRATEYAIRSGLLTIMVWISSI 207

Query: 181 FFFLPVFCLTVLYSLIGRKLWRRRRGDAVVGASLRDQNHKQTVKMLAVVVFAFILCWLPF 240
           FFFLPVFCLTVLYSLIGRKLWRR+R +      +RD+N+KQTVKML VVVFAFILCWLPF
Sbjct: 208 FFFLPVFCLTVLYSLIGRKLWRRKRKNIGPSTVIRDKNNKQTVKMLVVVVFAFILCWLPF 267

Query: 241 HVGRYLFSKSFEPGSLEIAQISQYCNLVSFVLFYLSAAINPILYNIMSKKYRVAVFRLLG 300
           HVGRYLFSKSFE GSLEIA ISQYCNLVSFVLFYLSAAINPILYNIMSKKYRVA  RL G
Sbjct: 268 HVGRYLFSKSFEAGSLEIAVISQYCNLVSFVLFYLSAAINPILYNIMSKKYRVAACRLFG 327

Query: 301 F 301
            
Sbjct: 328 L 328


>gi|256997221|dbj|BAI22692.1| growth hormone secretagogue-receptor
           1a-S [Coturnix japonica]
          Length = 347

 Score =  485 bits (1249), Expect = e-135,   Method: Composition-based stats.
 Identities = 245/301 (81%), Positives = 272/301 (90%)

Query: 1   APLLAGVTATCVALFVVGIAGNLLTMLVVSRFRELRTTTNLYLSSMAFSDLLIFLCMPLD 60
           AP+L G+T  CV LFVVG+ GN++TMLVVSRFR++RTTTN YLSSMAFSDLLIFLCMPLD
Sbjct: 21  APVLTGITVACVLLFVVGVLGNMMTMLVVSRFRDMRTTTNFYLSSMAFSDLLIFLCMPLD 80

Query: 61  LVRLWQYRPWNFGDLLCKLFQFVSESCTYATVLTITALSVERYFAICFPLRAKVVVTKGR 120
           L RLWQYRPWNFGDLLCKLFQF+SESCTY+T+L ITALSVERY AICFPLRAKV++TK +
Sbjct: 81  LFRLWQYRPWNFGDLLCKLFQFISESCTYSTILNITALSVERYVAICFPLRAKVIITKRK 140

Query: 121 VKLVIFVIWAVAFCSAGPIFVLVGVEHENGTDPWDTNECRPTEFAVRSGLLTVMVWVSSI 180
           VKLVI ++WA++F SAGPIFVLVGVEHENGT+P  TNECR TE+A+RSGLLT+MVW+SSI
Sbjct: 141 VKLVILILWAISFISAGPIFVLVGVEHENGTNPLSTNECRATEYAIRSGLLTIMVWISSI 200

Query: 181 FFFLPVFCLTVLYSLIGRKLWRRRRGDAVVGASLRDQNHKQTVKMLAVVVFAFILCWLPF 240
           FFFLPVFCLTVLYSLIGRKLWRR+R +      +RD+N+KQTVKML VVVFAFILCWLPF
Sbjct: 201 FFFLPVFCLTVLYSLIGRKLWRRKRKNIGPSTVIRDKNNKQTVKMLVVVVFAFILCWLPF 260

Query: 241 HVGRYLFSKSFEPGSLEIAQISQYCNLVSFVLFYLSAAINPILYNIMSKKYRVAVFRLLG 300
           HVGRYLFSKSFE GSLEIA ISQYCNLVSFVLFYLSAAINPILYNIMSKKYRVA  RL G
Sbjct: 261 HVGRYLFSKSFEAGSLEIAVISQYCNLVSFVLFYLSAAINPILYNIMSKKYRVAACRLFG 320

Query: 301 F 301
            
Sbjct: 321 L 321


>gi|301603913|ref|XP_002931618.1| PREDICTED: growth hormone
           secretagogue receptor type 1-like [Xenopus (Silurana)
           tropicalis]
          Length = 359

 Score =  480 bits (1236), Expect = e-133,   Method: Composition-based stats.
 Identities = 241/298 (80%), Positives = 272/298 (91%)

Query: 2   PLLAGVTATCVALFVVGIAGNLLTMLVVSRFRELRTTTNLYLSSMAFSDLLIFLCMPLDL 61
           P+L G+T TC+ LF++GI+GN++TMLVVS+++++RTTTNLYLSSMAFSDLLIFLCMPLDL
Sbjct: 34  PVLTGITVTCILLFIIGISGNVMTMLVVSKYKDMRTTTNLYLSSMAFSDLLIFLCMPLDL 93

Query: 62  VRLWQYRPWNFGDLLCKLFQFVSESCTYATVLTITALSVERYFAICFPLRAKVVVTKGRV 121
            RLWQYRPWNFG  LCKLFQFVSE CTY+T+L ITALSVERYFAICFPL+AKVV+TKGRV
Sbjct: 94  YRLWQYRPWNFGSSLCKLFQFVSECCTYSTILNITALSVERYFAICFPLKAKVVITKGRV 153

Query: 122 KLVIFVIWAVAFCSAGPIFVLVGVEHENGTDPWDTNECRPTEFAVRSGLLTVMVWVSSIF 181
           KLVI V+WAV+F SAGPIFVLVGVEHENGT+P DTNEC+ TE+A++SGLLT+MVW SSIF
Sbjct: 154 KLVISVLWAVSFVSAGPIFVLVGVEHENGTNPLDTNECKATEYAIKSGLLTIMVWTSSIF 213

Query: 182 FFLPVFCLTVLYSLIGRKLWRRRRGDAVVGASLRDQNHKQTVKMLAVVVFAFILCWLPFH 241
           FFLPVFCLTVLY+LIGRKLWRR+R       S+RD+++KQTVKMLAVVVFAFILCWLPFH
Sbjct: 214 FFLPVFCLTVLYTLIGRKLWRRKRETIGPHTSIRDKHNKQTVKMLAVVVFAFILCWLPFH 273

Query: 242 VGRYLFSKSFEPGSLEIAQISQYCNLVSFVLFYLSAAINPILYNIMSKKYRVAVFRLL 299
           V RYLFSKSFE GSLEIA ISQYCNLVSFVLFYLSAAINPILYNIMSKKYRVA  RL 
Sbjct: 274 VARYLFSKSFEAGSLEIALISQYCNLVSFVLFYLSAAINPILYNIMSKKYRVAACRLF 331


>gi|327266808|ref|XP_003218196.1| PREDICTED: growth hormone
           secretagogue receptor type 1-like [Anolis carolinensis]
          Length = 345

 Score =  480 bits (1235), Expect = e-133,   Method: Composition-based stats.
 Identities = 246/300 (82%), Positives = 273/300 (91%)

Query: 1   APLLAGVTATCVALFVVGIAGNLLTMLVVSRFRELRTTTNLYLSSMAFSDLLIFLCMPLD 60
           A LL G+T TCV LFV+GI GN++TMLVVS+FR++RTTTNLYLSSMAFSDLLIFLCMPLD
Sbjct: 18  ASLLTGITVTCVLLFVIGILGNMMTMLVVSKFRDMRTTTNLYLSSMAFSDLLIFLCMPLD 77

Query: 61  LVRLWQYRPWNFGDLLCKLFQFVSESCTYATVLTITALSVERYFAICFPLRAKVVVTKGR 120
           L RLWQYRPWNFG+LLCKLFQFVSESCTYAT+L ITALSVERYFA+CFPL AKVV+TKG+
Sbjct: 78  LFRLWQYRPWNFGNLLCKLFQFVSESCTYATILNITALSVERYFAVCFPLWAKVVITKGK 137

Query: 121 VKLVIFVIWAVAFCSAGPIFVLVGVEHENGTDPWDTNECRPTEFAVRSGLLTVMVWVSSI 180
           VKLVI V+WAV+F SAGPIFVLVGVEHENGT+P +TNECR TE+A++SGLLT+MVW SSI
Sbjct: 138 VKLVILVLWAVSFVSAGPIFVLVGVEHENGTNPLETNECRTTEYAIQSGLLTIMVWTSSI 197

Query: 181 FFFLPVFCLTVLYSLIGRKLWRRRRGDAVVGASLRDQNHKQTVKMLAVVVFAFILCWLPF 240
           FFFLPVFCLTVLYSLI RKLWRR+R D     S+RD+ ++QTVKMLAVVVFAFILCWLPF
Sbjct: 198 FFFLPVFCLTVLYSLIVRKLWRRKRKDIGPKTSIRDKYNRQTVKMLAVVVFAFILCWLPF 257

Query: 241 HVGRYLFSKSFEPGSLEIAQISQYCNLVSFVLFYLSAAINPILYNIMSKKYRVAVFRLLG 300
           H+GRYLFSKSFE GSLEI  ISQYCNLVSFVLFYLSAAINPILYNIMSKKYR A +RL G
Sbjct: 258 HIGRYLFSKSFEAGSLEIVVISQYCNLVSFVLFYLSAAINPILYNIMSKKYRKAAYRLFG 317


>gi|238005547|dbj|BAH60674.1| growth hormone secretagogue receptor
           2a type-1 [Carassius auratus]
 growth hormone secretagogue receptor 2a type-1 [Carassius auratus]
          Length = 367

 Score =  462 bits (1188), Expect = e-128,   Method: Composition-based stats.
 Identities = 231/299 (77%), Positives = 267/299 (89%), Gaps = 1/299 (0%)

Query: 2   PLLAGVTATCVALFVVGIAGNLLTMLVVSRFRELRTTTNLYLSSMAFSDLLIFLCMPLDL 61
           P+L G+T TC  LF+VGIAGNLLT+LVV++++++RTTTNLYL SMA SDLLIFLCMPLDL
Sbjct: 41  PILTGITVTCSFLFLVGIAGNLLTILVVTKYKDMRTTTNLYLCSMALSDLLIFLCMPLDL 100

Query: 62  VRLWQYRPWNFGDLLCKLFQFVSESCTYATVLTITALSVERYFAICFPLRAKVVVTKGRV 121
            R+W+YRPWNFGD LCKLFQFVSESCTY+T+L ITALSVERYFAICFP RAKVVVT+GRV
Sbjct: 101 YRVWRYRPWNFGDELCKLFQFVSESCTYSTILNITALSVERYFAICFPFRAKVVVTRGRV 160

Query: 122 KLVIFVIWAVAFCSAGPIFVLVGVEHENGTDPWDTNECRPTEFAVRSGLLTVMVWVSSIF 181
           K VIF++W VA CSAGPIF+LVGVEHENGT+PW+TNEC+ TE+A+RSGLLT+MVWVSS+F
Sbjct: 161 KGVIFLLWTVALCSAGPIFILVGVEHENGTNPWETNECKATEYAIRSGLLTMMVWVSSVF 220

Query: 182 FFLPVFCLTVLYSLIGRKLWRRRRGDAVVGASLRDQNHKQTVKMLAVVVFAFILCWLPFH 241
           FFLPV CLTVLYSLIGR+LWRR+  + V   S R++N+KQTVKMLAVVV AF+LCWLPFH
Sbjct: 221 FFLPVLCLTVLYSLIGRRLWRRKE-NPVGPISSREKNNKQTVKMLAVVVLAFVLCWLPFH 279

Query: 242 VGRYLFSKSFEPGSLEIAQISQYCNLVSFVLFYLSAAINPILYNIMSKKYRVAVFRLLG 300
           VGRYLFSKS E  S  I+QIS+YCNLVSFVLFYLSAAINPILYN+MSKKYR A  +L G
Sbjct: 280 VGRYLFSKSSEANSPLISQISEYCNLVSFVLFYLSAAINPILYNLMSKKYRSAACKLFG 338


>gi|306756046|gb|ADN05127.1| growth hormone secretagogue receptor
           type 2b [Cyprinus carpio jian]
          Length = 367

 Score =  460 bits (1184), Expect = e-127,   Method: Composition-based stats.
 Identities = 230/299 (76%), Positives = 267/299 (89%), Gaps = 1/299 (0%)

Query: 2   PLLAGVTATCVALFVVGIAGNLLTMLVVSRFRELRTTTNLYLSSMAFSDLLIFLCMPLDL 61
           P+L G+T TC  LF+VGIAGNLLT+LVV++++++RTTTNLYL SMA SDLLIFLCMPLDL
Sbjct: 41  PILTGITVTCSFLFLVGIAGNLLTILVVTKYKDMRTTTNLYLCSMALSDLLIFLCMPLDL 100

Query: 62  VRLWQYRPWNFGDLLCKLFQFVSESCTYATVLTITALSVERYFAICFPLRAKVVVTKGRV 121
            R+W+YRPWNFGD LCKLFQFVSESCTY+T+L ITALSVERYFAICFP RAKV+VT+GRV
Sbjct: 101 YRVWRYRPWNFGDELCKLFQFVSESCTYSTILNITALSVERYFAICFPFRAKVIVTRGRV 160

Query: 122 KLVIFVIWAVAFCSAGPIFVLVGVEHENGTDPWDTNECRPTEFAVRSGLLTVMVWVSSIF 181
           K VIF++W VA CSAGPIF+LVGVEHENGT+PW+TNEC+ TE+A+RSGLLT+MVWVSS+F
Sbjct: 161 KGVIFLLWTVALCSAGPIFILVGVEHENGTNPWETNECKATEYAIRSGLLTMMVWVSSVF 220

Query: 182 FFLPVFCLTVLYSLIGRKLWRRRRGDAVVGASLRDQNHKQTVKMLAVVVFAFILCWLPFH 241
           FFLPV CLTVLYSLIGR+LWRR+  + V   S R++N+KQTVKMLAVVV AF+LCWLPFH
Sbjct: 221 FFLPVLCLTVLYSLIGRRLWRRKE-NPVGPISSREKNNKQTVKMLAVVVLAFVLCWLPFH 279

Query: 242 VGRYLFSKSFEPGSLEIAQISQYCNLVSFVLFYLSAAINPILYNIMSKKYRVAVFRLLG 300
           VGRYLFSKS E  S  I+QIS+YCNLVSFVLFYLSAAINPILYN+MSKKYR A  +L G
Sbjct: 280 VGRYLFSKSSEANSPLISQISEYCNLVSFVLFYLSAAINPILYNLMSKKYRSAACKLFG 338


>gi|306021658|gb|ADM80189.1| growth hormone secretagogue receptor 1
           type b [Cyprinus carpio jian]
          Length = 360

 Score =  460 bits (1183), Expect = e-127,   Method: Composition-based stats.
 Identities = 230/300 (76%), Positives = 265/300 (88%)

Query: 2   PLLAGVTATCVALFVVGIAGNLLTMLVVSRFRELRTTTNLYLSSMAFSDLLIFLCMPLDL 61
           P+L GVT TC   F VG+ GNL+T+LVV++++++RTTTNLYLSSMAFSDLLIFLCMPLDL
Sbjct: 35  PVLTGVTVTCALFFFVGVTGNLMTILVVTKYKDMRTTTNLYLSSMAFSDLLIFLCMPLDL 94

Query: 62  VRLWQYRPWNFGDLLCKLFQFVSESCTYATVLTITALSVERYFAICFPLRAKVVVTKGRV 121
            R+W+YRPWNFG++LCKLFQFVSE CTY+T+L ITALSVERYFAICFPLRAKVVVTKGRV
Sbjct: 95  YRIWRYRPWNFGNVLCKLFQFVSECCTYSTILNITALSVERYFAICFPLRAKVVVTKGRV 154

Query: 122 KLVIFVIWAVAFCSAGPIFVLVGVEHENGTDPWDTNECRPTEFAVRSGLLTVMVWVSSIF 181
           + VI V+W V+F SAGP+FVLVGVEHENGT+ WDTNECR TE+A+RSGLLT+MVWVSSIF
Sbjct: 155 RGVILVLWIVSFFSAGPVFVLVGVEHENGTNSWDTNECRATEYAIRSGLLTIMVWVSSIF 214

Query: 182 FFLPVFCLTVLYSLIGRKLWRRRRGDAVVGASLRDQNHKQTVKMLAVVVFAFILCWLPFH 241
           FFLPVFCLTVLYSLIGRKLW+R+R       S RD+N++QTVKMLAVVVFAF+LCWLPFH
Sbjct: 215 FFLPVFCLTVLYSLIGRKLWKRKRETIGENTSSRDKNNRQTVKMLAVVVFAFVLCWLPFH 274

Query: 242 VGRYLFSKSFEPGSLEIAQISQYCNLVSFVLFYLSAAINPILYNIMSKKYRVAVFRLLGF 301
           VGRYL SKS E GS  ++ IS YCNL+SFVLFYLSAAINPILYNIMSKKYR+A  +L G 
Sbjct: 275 VGRYLISKSTEMGSPVMSVISHYCNLISFVLFYLSAAINPILYNIMSKKYRMAACKLFGL 334


>gi|238005545|dbj|BAH60673.1| growth hormone secretagogue receptor
           1a type-2 [Carassius auratus]
 growth hormone secretagogue receptor 1a type-2 [Carassius auratus]
          Length = 360

 Score =  460 bits (1183), Expect = e-127,   Method: Composition-based stats.
 Identities = 230/300 (76%), Positives = 266/300 (88%)

Query: 2   PLLAGVTATCVALFVVGIAGNLLTMLVVSRFRELRTTTNLYLSSMAFSDLLIFLCMPLDL 61
           P+L GVT TC   F VG+ GNL+T+LVV++++++RTTTNLYLSSMAFSDLLIFLCMPLDL
Sbjct: 35  PVLTGVTVTCALFFFVGVTGNLMTILVVTKYKDMRTTTNLYLSSMAFSDLLIFLCMPLDL 94

Query: 62  VRLWQYRPWNFGDLLCKLFQFVSESCTYATVLTITALSVERYFAICFPLRAKVVVTKGRV 121
            R+W+YRPWNFG++LCKLFQFVSE CTY+T+L ITALSVERYFAICFPLRAKVVVTKGRV
Sbjct: 95  YRIWRYRPWNFGNVLCKLFQFVSECCTYSTILNITALSVERYFAICFPLRAKVVVTKGRV 154

Query: 122 KLVIFVIWAVAFCSAGPIFVLVGVEHENGTDPWDTNECRPTEFAVRSGLLTVMVWVSSIF 181
           + VI V+W V+F SAGP+FVLVGVEHENGT+ WDTNEC+ TE+A+RSGLLT+MVWVSSIF
Sbjct: 155 RGVILVLWIVSFFSAGPVFVLVGVEHENGTNSWDTNECKATEYAIRSGLLTIMVWVSSIF 214

Query: 182 FFLPVFCLTVLYSLIGRKLWRRRRGDAVVGASLRDQNHKQTVKMLAVVVFAFILCWLPFH 241
           FFLPVFCLTVLYSLIGRKLW+R+R      AS RD+N++QTVKMLAVVVFAF+LCWLPFH
Sbjct: 215 FFLPVFCLTVLYSLIGRKLWKRKRETIGENASSRDKNNRQTVKMLAVVVFAFVLCWLPFH 274

Query: 242 VGRYLFSKSFEPGSLEIAQISQYCNLVSFVLFYLSAAINPILYNIMSKKYRVAVFRLLGF 301
           VGRYL SKS E GS  ++ IS YCNL+SFVLFYLSAAINPILYNIMSKKYR+A  +L G 
Sbjct: 275 VGRYLISKSTEMGSPVMSVISHYCNLISFVLFYLSAAINPILYNIMSKKYRMAACKLFGL 334


>gi|238005549|dbj|BAH60675.1| growth hormone secretagogue receptor
           2a type-2 [Carassius auratus]
          Length = 366

 Score =  460 bits (1183), Expect = e-127,   Method: Composition-based stats.
 Identities = 230/299 (76%), Positives = 265/299 (88%), Gaps = 1/299 (0%)

Query: 2   PLLAGVTATCVALFVVGIAGNLLTMLVVSRFRELRTTTNLYLSSMAFSDLLIFLCMPLDL 61
           P+L G+T TC  LF+VGIAGNLLT LVV++++++RTTTNLYL SMA SDLLIFLCMPLDL
Sbjct: 41  PILTGITVTCSFLFLVGIAGNLLTFLVVTKYKDMRTTTNLYLCSMALSDLLIFLCMPLDL 100

Query: 62  VRLWQYRPWNFGDLLCKLFQFVSESCTYATVLTITALSVERYFAICFPLRAKVVVTKGRV 121
            R+W+YRPWNFGD LCKLFQFVSESCTY+T+L ITALSVERYFAICFP RAKV+VT+GRV
Sbjct: 101 YRVWRYRPWNFGDELCKLFQFVSESCTYSTILNITALSVERYFAICFPFRAKVIVTRGRV 160

Query: 122 KLVIFVIWAVAFCSAGPIFVLVGVEHENGTDPWDTNECRPTEFAVRSGLLTVMVWVSSIF 181
           K VI ++W VA CSAGPIF+LVGVEHENGT+PW+TNEC+ TE+A+RSGLLT+MVWVSS+F
Sbjct: 161 KGVILLLWTVALCSAGPIFILVGVEHENGTNPWETNECKATEYAIRSGLLTMMVWVSSVF 220

Query: 182 FFLPVFCLTVLYSLIGRKLWRRRRGDAVVGASLRDQNHKQTVKMLAVVVFAFILCWLPFH 241
           FFLPV CLTVLYSLIGR+LWRR+  + V   S R++N+KQTVKMLAVVV AF+LCWLPFH
Sbjct: 221 FFLPVLCLTVLYSLIGRRLWRRKE-NPVGPISSREKNNKQTVKMLAVVVLAFVLCWLPFH 279

Query: 242 VGRYLFSKSFEPGSLEIAQISQYCNLVSFVLFYLSAAINPILYNIMSKKYRVAVFRLLG 300
           VGRYLFSKS E  S  I+QIS+YCNLVSFVLFYLSAAINPILYNIMSKKYR A  +L G
Sbjct: 280 VGRYLFSKSSEANSPLISQISEYCNLVSFVLFYLSAAINPILYNIMSKKYRSAACKLFG 338


>gi|226371758|ref|NP_001139744.1| growth hormone secretagogue
           receptor a [Danio rerio]
 novel protein similar to vertebrate growth hormone secretagogue
           receptor (GHSR) [Danio rerio]
          Length = 360

 Score =  459 bits (1181), Expect = e-127,   Method: Composition-based stats.
 Identities = 230/300 (76%), Positives = 267/300 (89%)

Query: 2   PLLAGVTATCVALFVVGIAGNLLTMLVVSRFRELRTTTNLYLSSMAFSDLLIFLCMPLDL 61
           P+L GVT TCV  F VG+ GNL+T+LVV++++++RTTTNLYLSSMAFSDLLIFLCMPLDL
Sbjct: 35  PVLTGVTVTCVLFFFVGVTGNLMTILVVTKYKDMRTTTNLYLSSMAFSDLLIFLCMPLDL 94

Query: 62  VRLWQYRPWNFGDLLCKLFQFVSESCTYATVLTITALSVERYFAICFPLRAKVVVTKGRV 121
            R+W+YRPWNFG++LCKLFQFVSE CTY+T+L ITALSVERYFAICFPLRAKVVVTKGRV
Sbjct: 95  YRIWRYRPWNFGNILCKLFQFVSECCTYSTILNITALSVERYFAICFPLRAKVVVTKGRV 154

Query: 122 KLVIFVIWAVAFCSAGPIFVLVGVEHENGTDPWDTNECRPTEFAVRSGLLTVMVWVSSIF 181
           + VI V+W V+F SAGP+FVLVGVEHENGT+ WDTNEC+ TE+A+RSGLLT+MVWVSSIF
Sbjct: 155 RGVILVLWIVSFFSAGPVFVLVGVEHENGTNSWDTNECKATEYAIRSGLLTIMVWVSSIF 214

Query: 182 FFLPVFCLTVLYSLIGRKLWRRRRGDAVVGASLRDQNHKQTVKMLAVVVFAFILCWLPFH 241
           FFLPVFCLTVLYSLIGRKLW+R+R      AS RD++++QTVKMLAVVVFAF+LCWLPFH
Sbjct: 215 FFLPVFCLTVLYSLIGRKLWKRKRETIGENASSRDKSNRQTVKMLAVVVFAFVLCWLPFH 274

Query: 242 VGRYLFSKSFEPGSLEIAQISQYCNLVSFVLFYLSAAINPILYNIMSKKYRVAVFRLLGF 301
           VGRYL SKS E GS  ++ IS YCNL+SFVLFYLSAAINPILYNIMSKKYR+A  +L G 
Sbjct: 275 VGRYLISKSTEMGSPVMSIISHYCNLISFVLFYLSAAINPILYNIMSKKYRMAACKLFGL 334


>gi|306021654|gb|ADM80187.1| growth hormone secretagogue receptor 1
           type a [Cyprinus carpio jian]
          Length = 360

 Score =  458 bits (1179), Expect = e-127,   Method: Composition-based stats.
 Identities = 231/298 (77%), Positives = 267/298 (89%)

Query: 2   PLLAGVTATCVALFVVGIAGNLLTMLVVSRFRELRTTTNLYLSSMAFSDLLIFLCMPLDL 61
           P+L GVT TCV  F VG+ GNL+T+LVV++++++RTTTNLYLSSMAFSDLLIFLCMPLDL
Sbjct: 35  PVLTGVTVTCVLFFFVGVTGNLMTILVVTKYKDMRTTTNLYLSSMAFSDLLIFLCMPLDL 94

Query: 62  VRLWQYRPWNFGDLLCKLFQFVSESCTYATVLTITALSVERYFAICFPLRAKVVVTKGRV 121
            R+W+YRPWNFG++LCKLFQFVSE CTY+T+L ITALSVERYFAICFPLRAKVVVT+GRV
Sbjct: 95  YRIWRYRPWNFGNILCKLFQFVSECCTYSTILNITALSVERYFAICFPLRAKVVVTRGRV 154

Query: 122 KLVIFVIWAVAFCSAGPIFVLVGVEHENGTDPWDTNECRPTEFAVRSGLLTVMVWVSSIF 181
           + VI V+W V+F SAGP+FVLVGVEHENGT+ WDTNEC+ TE+A+RSGLLT+MVWVSSIF
Sbjct: 155 RGVILVLWIVSFFSAGPVFVLVGVEHENGTNSWDTNECKATEYAIRSGLLTIMVWVSSIF 214

Query: 182 FFLPVFCLTVLYSLIGRKLWRRRRGDAVVGASLRDQNHKQTVKMLAVVVFAFILCWLPFH 241
           FFLPVFCLTVLYSLIGRKLW+R+R      AS R++N++QTVKMLAVVVFAF+LCWLPFH
Sbjct: 215 FFLPVFCLTVLYSLIGRKLWKRKRETIGENASSREKNNRQTVKMLAVVVFAFVLCWLPFH 274

Query: 242 VGRYLFSKSFEPGSLEIAQISQYCNLVSFVLFYLSAAINPILYNIMSKKYRVAVFRLL 299
           VGRYL SKS E GS  I+ ISQYCNL+SFVLFYLSAAINPILYNIMSKKYR+A  RL 
Sbjct: 275 VGRYLISKSTEMGSPVISIISQYCNLISFVLFYLSAAINPILYNIMSKKYRMAACRLF 332


>gi|308233379|dbj|BAJ22792.1| growth hormone secretagogue receptor
           2a type-2 [Carassius auratus]
          Length = 366

 Score =  457 bits (1177), Expect = e-127,   Method: Composition-based stats.
 Identities = 229/299 (76%), Positives = 264/299 (88%), Gaps = 1/299 (0%)

Query: 2   PLLAGVTATCVALFVVGIAGNLLTMLVVSRFRELRTTTNLYLSSMAFSDLLIFLCMPLDL 61
           P+L G+T TC  LF+VGIAGNLLT LVV++++++RTTTNLYL SMA SDLLIFLCMPLDL
Sbjct: 41  PILTGITVTCSFLFLVGIAGNLLTFLVVTKYKDMRTTTNLYLCSMALSDLLIFLCMPLDL 100

Query: 62  VRLWQYRPWNFGDLLCKLFQFVSESCTYATVLTITALSVERYFAICFPLRAKVVVTKGRV 121
            R+W+YRPWNFGD LCKLFQ VSESCTY+T+L ITALSVERYFAICFP RAKV+VT+GRV
Sbjct: 101 YRVWRYRPWNFGDELCKLFQLVSESCTYSTILNITALSVERYFAICFPFRAKVIVTRGRV 160

Query: 122 KLVIFVIWAVAFCSAGPIFVLVGVEHENGTDPWDTNECRPTEFAVRSGLLTVMVWVSSIF 181
           K VI ++W VA CSAGPIF+LVGVEHENGT+PW+TNEC+ TE+A+RSGLLT+MVWVSS+F
Sbjct: 161 KGVILLLWTVALCSAGPIFILVGVEHENGTNPWETNECKATEYAIRSGLLTMMVWVSSVF 220

Query: 182 FFLPVFCLTVLYSLIGRKLWRRRRGDAVVGASLRDQNHKQTVKMLAVVVFAFILCWLPFH 241
           FFLPV CLTVLYSLIGR+LWRR+  + V   S R++N+KQTVKMLAVVV AF+LCWLPFH
Sbjct: 221 FFLPVLCLTVLYSLIGRRLWRRKE-NPVGPISSREKNNKQTVKMLAVVVLAFVLCWLPFH 279

Query: 242 VGRYLFSKSFEPGSLEIAQISQYCNLVSFVLFYLSAAINPILYNIMSKKYRVAVFRLLG 300
           VGRYLFSKS E  S  I+QIS+YCNLVSFVLFYLSAAINPILYNIMSKKYR A  +L G
Sbjct: 280 VGRYLFSKSSEANSPLISQISEYCNLVSFVLFYLSAAINPILYNIMSKKYRSAACKLFG 338


>gi|306756044|gb|ADN05126.1| growth hormone secretagogue receptor
           type 2a [Cyprinus carpio jian]
          Length = 366

 Score =  457 bits (1177), Expect = e-127,   Method: Composition-based stats.
 Identities = 230/299 (76%), Positives = 265/299 (88%), Gaps = 1/299 (0%)

Query: 2   PLLAGVTATCVALFVVGIAGNLLTMLVVSRFRELRTTTNLYLSSMAFSDLLIFLCMPLDL 61
           P+L G+T TC  LF+VGIAGNLLT LVV++++++RTTTNLYL SMA SDLLIFLCMPLDL
Sbjct: 41  PILTGITVTCSFLFLVGIAGNLLTFLVVTKYKDMRTTTNLYLCSMALSDLLIFLCMPLDL 100

Query: 62  VRLWQYRPWNFGDLLCKLFQFVSESCTYATVLTITALSVERYFAICFPLRAKVVVTKGRV 121
            R+W+YRPWNFGD LCKLFQFVSESCTY+T+L ITALSVERYFAICFP RAKV+VT+GRV
Sbjct: 101 YRVWRYRPWNFGDELCKLFQFVSESCTYSTILNITALSVERYFAICFPFRAKVIVTRGRV 160

Query: 122 KLVIFVIWAVAFCSAGPIFVLVGVEHENGTDPWDTNECRPTEFAVRSGLLTVMVWVSSIF 181
           K VI ++W VA CSAGPIF+LVGVEHENGT+PW+TNEC+ TE+A+RSGLLT+MVWVSS+F
Sbjct: 161 KGVIILLWTVALCSAGPIFILVGVEHENGTNPWETNECKATEYAIRSGLLTMMVWVSSVF 220

Query: 182 FFLPVFCLTVLYSLIGRKLWRRRRGDAVVGASLRDQNHKQTVKMLAVVVFAFILCWLPFH 241
           FFLPV CLTVLYSLIGR+LWRR+  + V   S R++N+KQTVKMLAVVV AF+LCWLPFH
Sbjct: 221 FFLPVLCLTVLYSLIGRRLWRRKE-NPVGPISSREKNNKQTVKMLAVVVLAFVLCWLPFH 279

Query: 242 VGRYLFSKSFEPGSLEIAQISQYCNLVSFVLFYLSAAINPILYNIMSKKYRVAVFRLLG 300
           VGRYLFSKS E  S  I+QIS+YCNLVSFVLFYLSAAINPILYNIMSKKYR A  +L G
Sbjct: 280 VGRYLFSKSSEANSPLISQISEYCNLVSFVLFYLSAAINPILYNIMSKKYRSAACKLFG 338


>gi|306021662|gb|ADM80191.1| growth hormone secretagogue receptor 1
           type a [Cyprinus carpio jian]
          Length = 360

 Score =  456 bits (1174), Expect = e-126,   Method: Composition-based stats.
 Identities = 230/298 (77%), Positives = 266/298 (89%)

Query: 2   PLLAGVTATCVALFVVGIAGNLLTMLVVSRFRELRTTTNLYLSSMAFSDLLIFLCMPLDL 61
           P+L GVT TCV  F VG+ GNL+T+LVV++++++RTTTNLYLSSMAFSDLLIFLCMPLDL
Sbjct: 35  PVLTGVTVTCVLFFFVGVTGNLMTILVVTKYKDMRTTTNLYLSSMAFSDLLIFLCMPLDL 94

Query: 62  VRLWQYRPWNFGDLLCKLFQFVSESCTYATVLTITALSVERYFAICFPLRAKVVVTKGRV 121
            R+W+YRPWNFG++LCKLFQFVSE CTY+T+L ITALSVERYFAICFP RAKVVVT+GRV
Sbjct: 95  YRIWRYRPWNFGNILCKLFQFVSECCTYSTILNITALSVERYFAICFPPRAKVVVTRGRV 154

Query: 122 KLVIFVIWAVAFCSAGPIFVLVGVEHENGTDPWDTNECRPTEFAVRSGLLTVMVWVSSIF 181
           + VI V+W V+F SAGP+FVLVGVEHENGT+ WDTNEC+ TE+A+RSGLLT+MVWVSSIF
Sbjct: 155 RGVILVLWIVSFFSAGPVFVLVGVEHENGTNSWDTNECKATEYAIRSGLLTIMVWVSSIF 214

Query: 182 FFLPVFCLTVLYSLIGRKLWRRRRGDAVVGASLRDQNHKQTVKMLAVVVFAFILCWLPFH 241
           FFLPVFCLTVLYSLIGRKLW+R+R      AS R++N++QTVKMLAVVVFAF+LCWLPFH
Sbjct: 215 FFLPVFCLTVLYSLIGRKLWKRKRETIGENASSREKNNRQTVKMLAVVVFAFVLCWLPFH 274

Query: 242 VGRYLFSKSFEPGSLEIAQISQYCNLVSFVLFYLSAAINPILYNIMSKKYRVAVFRLL 299
           VGRYL SKS E GS  I+ ISQYCNL+SFVLFYLSAAINPILYNIMSKKYR+A  RL 
Sbjct: 275 VGRYLISKSTEMGSPVISIISQYCNLISFVLFYLSAAINPILYNIMSKKYRMAACRLF 332


>gi|238005543|dbj|BAH60672.1| growth hormone secretagogue receptor
           1a type-1 [Carassius auratus]
          Length = 360

 Score =  454 bits (1167), Expect = e-125,   Method: Composition-based stats.
 Identities = 227/298 (76%), Positives = 266/298 (89%)

Query: 2   PLLAGVTATCVALFVVGIAGNLLTMLVVSRFRELRTTTNLYLSSMAFSDLLIFLCMPLDL 61
           P+L GVT TCV  F VG+ GNL+T+LVV++++++RTTTNLYLSSMAFSDL IFLCMPLDL
Sbjct: 35  PVLTGVTVTCVLFFFVGVTGNLMTILVVTKYKDMRTTTNLYLSSMAFSDLFIFLCMPLDL 94

Query: 62  VRLWQYRPWNFGDLLCKLFQFVSESCTYATVLTITALSVERYFAICFPLRAKVVVTKGRV 121
            R+W+YRPWN G++LCKLFQFVSE CTY+T+L+ITALSVERYFAICFPLRAKVVVT+GRV
Sbjct: 95  YRIWRYRPWNLGNILCKLFQFVSECCTYSTILSITALSVERYFAICFPLRAKVVVTRGRV 154

Query: 122 KLVIFVIWAVAFCSAGPIFVLVGVEHENGTDPWDTNECRPTEFAVRSGLLTVMVWVSSIF 181
           + VI V+W V+F SAGP+FVLVGVEHENGT+ WDTNEC+ TE+A+RSGLLT+MVWVSSIF
Sbjct: 155 RGVILVLWIVSFFSAGPVFVLVGVEHENGTNSWDTNECKATEYAIRSGLLTIMVWVSSIF 214

Query: 182 FFLPVFCLTVLYSLIGRKLWRRRRGDAVVGASLRDQNHKQTVKMLAVVVFAFILCWLPFH 241
           FFLPVFCLTVLYSLIGRKLW+R+R      AS R++N++QTVKMLAVVVFAF+LCWLPFH
Sbjct: 215 FFLPVFCLTVLYSLIGRKLWKRKRETIGQNASSREKNNRQTVKMLAVVVFAFVLCWLPFH 274

Query: 242 VGRYLFSKSFEPGSLEIAQISQYCNLVSFVLFYLSAAINPILYNIMSKKYRVAVFRLL 299
           VGRYL SKS E GS  ++ ISQYCNL+SFVLFYLSAAINPILYNIMSKKYR+A  +L 
Sbjct: 275 VGRYLISKSTEMGSPVMSVISQYCNLISFVLFYLSAAINPILYNIMSKKYRMAACKLF 332


>gi|292627700|ref|XP_002666717.1| PREDICTED: growth hormone
           secretagogue receptor type 1-like [Danio rerio]
          Length = 365

 Score =  451 bits (1160), Expect = e-125,   Method: Composition-based stats.
 Identities = 227/298 (76%), Positives = 264/298 (88%), Gaps = 1/298 (0%)

Query: 2   PLLAGVTATCVALFVVGIAGNLLTMLVVSRFRELRTTTNLYLSSMAFSDLLIFLCMPLDL 61
           P+L G+T TC  LF+VGIAGNLLT+LVV++++++RTTTNLYL SMA SDLLIFLCMPLDL
Sbjct: 40  PILTGITVTCSFLFLVGIAGNLLTILVVTKYKDMRTTTNLYLCSMALSDLLIFLCMPLDL 99

Query: 62  VRLWQYRPWNFGDLLCKLFQFVSESCTYATVLTITALSVERYFAICFPLRAKVVVTKGRV 121
            R+W+YRPWNFGD LCKLFQFVSESCTY+T+L ITALSVERYFAICFPLRAKV+VT+GRV
Sbjct: 100 YRVWRYRPWNFGDELCKLFQFVSESCTYSTILNITALSVERYFAICFPLRAKVIVTRGRV 159

Query: 122 KLVIFVIWAVAFCSAGPIFVLVGVEHENGTDPWDTNECRPTEFAVRSGLLTVMVWVSSIF 181
           K VI ++W VA CSAGPIF+LVGVEHENGT+ W+TNEC+ TE+A+RSGLLT+MVWVSS+F
Sbjct: 160 KGVILLLWTVALCSAGPIFILVGVEHENGTNAWETNECKATEYAIRSGLLTMMVWVSSVF 219

Query: 182 FFLPVFCLTVLYSLIGRKLWRRRRGDAVVGASLRDQNHKQTVKMLAVVVFAFILCWLPFH 241
           FFLPV CLTVLYSLIGR+LWRR+  + V   S RD+++KQTVKMLAVVV AF+LCWLPFH
Sbjct: 220 FFLPVLCLTVLYSLIGRRLWRRKE-NPVGPISSRDKSNKQTVKMLAVVVLAFVLCWLPFH 278

Query: 242 VGRYLFSKSFEPGSLEIAQISQYCNLVSFVLFYLSAAINPILYNIMSKKYRVAVFRLL 299
           VGRYL SKS E  S  I+QIS+YCNLVSFVLFYLSAAINPILYNIMSKK+R A  +L 
Sbjct: 279 VGRYLVSKSSEANSPVISQISEYCNLVSFVLFYLSAAINPILYNIMSKKFRSAACKLF 336


>gi|256997223|dbj|BAI22693.1| growth hormone secretagogue-receptor
           1aV-L [Coturnix japonica]
          Length = 338

 Score =  450 bits (1158), Expect = e-124,   Method: Composition-based stats.
 Identities = 230/301 (76%), Positives = 257/301 (85%), Gaps = 16/301 (5%)

Query: 1   APLLAGVTATCVALFVVGIAGNLLTMLVVSRFRELRTTTNLYLSSMAFSDLLIFLCMPLD 60
           AP+L G+T  CV LFVVG+ GN++TMLVVSRFR++RTTTN YLSSMAFSDLLIFLCMPLD
Sbjct: 28  APVLTGITVACVLLFVVGVLGNMMTMLVVSRFRDMRTTTNFYLSSMAFSDLLIFLCMPLD 87

Query: 61  LVRLWQYRPWNFGDLLCKLFQFVSESCTYATVLTITALSVERYFAICFPLRAKVVVTKGR 120
           L RLWQYRPWNFGDLLCKLFQF+SESCTY+T+L ITALSVERY AICFPLRAKV++TK +
Sbjct: 88  LFRLWQYRPWNFGDLLCKLFQFISESCTYSTILNITALSVERYVAICFPLRAKVIITKRK 147

Query: 121 VKLVIFVIWAVAFCSAGPIFVLVGVEHENGTDPWDTNECRPTEFAVRSGLLTVMVWVSSI 180
           VKLVI ++WA++F SAGPIFVLVGVEHENGT+P  TNECR TE+A+RSGLLT+MVW+SSI
Sbjct: 148 VKLVILILWAISFISAGPIFVLVGVEHENGTNPLSTNECRATEYAIRSGLLTIMVWISSI 207

Query: 181 FFFLPVFCLTVLYSLIGRKLWRRRRGDAVVGASLRDQNHKQTVKMLAVVVFAFILCWLPF 240
           FFFLPVFCLTVLYSLIGRKLWRR+R +      +RD+N+KQTVKML              
Sbjct: 208 FFFLPVFCLTVLYSLIGRKLWRRKRKNIGPSTVIRDKNNKQTVKML-------------- 253

Query: 241 HVGRYLFSKSFEPGSLEIAQISQYCNLVSFVLFYLSAAINPILYNIMSKKYRVAVFRLLG 300
             GRYLFSKSFE GSLEIA ISQYCNLVSFVLFYLSAAINPILYNIMSKKYRVA  RL G
Sbjct: 254 --GRYLFSKSFEAGSLEIAVISQYCNLVSFVLFYLSAAINPILYNIMSKKYRVAACRLFG 311

Query: 301 F 301
            
Sbjct: 312 L 312


>gi|30578147|dbj|BAC76445.1| growth hormone secretagogue receptor
           type 1a variant [Gallus gallus]
          Length = 331

 Score =  450 bits (1157), Expect = e-124,   Method: Composition-based stats.
 Identities = 232/301 (77%), Positives = 257/301 (85%), Gaps = 16/301 (5%)

Query: 1   APLLAGVTATCVALFVVGIAGNLLTMLVVSRFRELRTTTNLYLSSMAFSDLLIFLCMPLD 60
           AP+L G+T  CV LFVVG+ GNL+TMLVVSRFR++RTTTN YLSSMAFSDLLIFLCMPLD
Sbjct: 21  APVLTGITVACVLLFVVGVLGNLMTMLVVSRFRDMRTTTNFYLSSMAFSDLLIFLCMPLD 80

Query: 61  LVRLWQYRPWNFGDLLCKLFQFVSESCTYATVLTITALSVERYFAICFPLRAKVVVTKGR 120
           L RLWQYRPWNFGDLLCKLFQF+SESCTY+T+L ITALSVERY AICFPLRAKV++TK +
Sbjct: 81  LFRLWQYRPWNFGDLLCKLFQFISESCTYSTILNITALSVERYVAICFPLRAKVIITKRK 140

Query: 121 VKLVIFVIWAVAFCSAGPIFVLVGVEHENGTDPWDTNECRPTEFAVRSGLLTVMVWVSSI 180
           VKLVI ++WAV+F SAGPIFVLVGVEHENGT+P  TNECR TE+A+RSGLLT+MVW+SSI
Sbjct: 141 VKLVILILWAVSFISAGPIFVLVGVEHENGTNPLSTNECRATEYAIRSGLLTIMVWISSI 200

Query: 181 FFFLPVFCLTVLYSLIGRKLWRRRRGDAVVGASLRDQNHKQTVKMLAVVVFAFILCWLPF 240
           FFFLPVFCLTVLYSLIGRKLWRR+R +      +RD+N+KQTVKML              
Sbjct: 201 FFFLPVFCLTVLYSLIGRKLWRRKRKNIGPSTIIRDKNNKQTVKML-------------- 246

Query: 241 HVGRYLFSKSFEPGSLEIAQISQYCNLVSFVLFYLSAAINPILYNIMSKKYRVAVFRLLG 300
             GRYLFSKSFE GSLEIA ISQYCNLVSFVLFYLSAAINPILYNIMSKKYRVA  RL G
Sbjct: 247 --GRYLFSKSFEAGSLEIAVISQYCNLVSFVLFYLSAAINPILYNIMSKKYRVAACRLFG 304

Query: 301 F 301
            
Sbjct: 305 L 305


>gi|256997224|dbj|BAI22694.1| growth hormone secretagogue-receptor
           1aV-S [Coturnix japonica]
          Length = 331

 Score =  449 bits (1156), Expect = e-124,   Method: Composition-based stats.
 Identities = 230/301 (76%), Positives = 257/301 (85%), Gaps = 16/301 (5%)

Query: 1   APLLAGVTATCVALFVVGIAGNLLTMLVVSRFRELRTTTNLYLSSMAFSDLLIFLCMPLD 60
           AP+L G+T  CV LFVVG+ GN++TMLVVSRFR++RTTTN YLSSMAFSDLLIFLCMPLD
Sbjct: 21  APVLTGITVACVLLFVVGVLGNMMTMLVVSRFRDMRTTTNFYLSSMAFSDLLIFLCMPLD 80

Query: 61  LVRLWQYRPWNFGDLLCKLFQFVSESCTYATVLTITALSVERYFAICFPLRAKVVVTKGR 120
           L RLWQYRPWNFGDLLCKLFQF+SESCTY+T+L ITALSVERY AICFPLRAKV++TK +
Sbjct: 81  LFRLWQYRPWNFGDLLCKLFQFISESCTYSTILNITALSVERYVAICFPLRAKVIITKRK 140

Query: 121 VKLVIFVIWAVAFCSAGPIFVLVGVEHENGTDPWDTNECRPTEFAVRSGLLTVMVWVSSI 180
           VKLVI ++WA++F SAGPIFVLVGVEHENGT+P  TNECR TE+A+RSGLLT+MVW+SSI
Sbjct: 141 VKLVILILWAISFISAGPIFVLVGVEHENGTNPLSTNECRATEYAIRSGLLTIMVWISSI 200

Query: 181 FFFLPVFCLTVLYSLIGRKLWRRRRGDAVVGASLRDQNHKQTVKMLAVVVFAFILCWLPF 240
           FFFLPVFCLTVLYSLIGRKLWRR+R +      +RD+N+KQTVKML              
Sbjct: 201 FFFLPVFCLTVLYSLIGRKLWRRKRKNIGPSTVIRDKNNKQTVKML-------------- 246

Query: 241 HVGRYLFSKSFEPGSLEIAQISQYCNLVSFVLFYLSAAINPILYNIMSKKYRVAVFRLLG 300
             GRYLFSKSFE GSLEIA ISQYCNLVSFVLFYLSAAINPILYNIMSKKYRVA  RL G
Sbjct: 247 --GRYLFSKSFEAGSLEIAVISQYCNLVSFVLFYLSAAINPILYNIMSKKYRVAACRLFG 304

Query: 301 F 301
            
Sbjct: 305 L 305


>gi|4758434|ref|NP_004113.1| growth hormone secretagogue receptor
           type 1 isoform 1b [Homo sapiens]
 PREDICTED: growth hormone secretagogue receptor type 1 isoform 1
           [Pan troglodytes]
 growth hormone secretagogue receptor type 1b [Homo sapiens]
 growth hormone secretagogue receptor type 1b [Homo sapiens]
 growth hormone secretagog receptor [Homo sapiens]
 Growth hormone secretagogue receptor [Homo sapiens]
 Growth hormone secretagogue receptor [Homo sapiens]
 growth hormone secretagogue receptor, isoform CRA_a [Homo sapiens]
          Length = 289

 Score =  439 bits (1129), Expect = e-121,   Method: Composition-based stats.
 Identities = 226/227 (99%), Positives = 226/227 (99%)

Query: 1   APLLAGVTATCVALFVVGIAGNLLTMLVVSRFRELRTTTNLYLSSMAFSDLLIFLCMPLD 60
           APLLAGVTATCVALFVVGIAGNLLTMLVVSRFRELRTTTNLYLSSMAFSDLLIFLCMPLD
Sbjct: 40  APLLAGVTATCVALFVVGIAGNLLTMLVVSRFRELRTTTNLYLSSMAFSDLLIFLCMPLD 99

Query: 61  LVRLWQYRPWNFGDLLCKLFQFVSESCTYATVLTITALSVERYFAICFPLRAKVVVTKGR 120
           LVRLWQYRPWNFGDLLCKLFQFVSESCTYATVLTITALSVERYFAICFPLRAKVVVTKGR
Sbjct: 100 LVRLWQYRPWNFGDLLCKLFQFVSESCTYATVLTITALSVERYFAICFPLRAKVVVTKGR 159

Query: 121 VKLVIFVIWAVAFCSAGPIFVLVGVEHENGTDPWDTNECRPTEFAVRSGLLTVMVWVSSI 180
           VKLVIFVIWAVAFCSAGPIFVLVGVEHENGTDPWDTNECRPTEFAVRSGLLTVMVWVSSI
Sbjct: 160 VKLVIFVIWAVAFCSAGPIFVLVGVEHENGTDPWDTNECRPTEFAVRSGLLTVMVWVSSI 219

Query: 181 FFFLPVFCLTVLYSLIGRKLWRRRRGDAVVGASLRDQNHKQTVKMLA 227
           FFFLPVFCLTVLYSLIGRKLWRRRRGDAVVGASLRDQNHKQTVKML 
Sbjct: 220 FFFLPVFCLTVLYSLIGRKLWRRRRGDAVVGASLRDQNHKQTVKMLG 266


>gi|332214785|ref|XP_003256516.1| PREDICTED: growth hormone
           secretagogue receptor type 1 isoform 2 [Nomascus
           leucogenys]
          Length = 289

 Score =  438 bits (1127), Expect = e-121,   Method: Composition-based stats.
 Identities = 225/226 (99%), Positives = 225/226 (99%)

Query: 2   PLLAGVTATCVALFVVGIAGNLLTMLVVSRFRELRTTTNLYLSSMAFSDLLIFLCMPLDL 61
           PLLAGVTATCVALFVVGIAGNLLTMLVVSRFRELRTTTNLYLSSMAFSDLLIFLCMPLDL
Sbjct: 41  PLLAGVTATCVALFVVGIAGNLLTMLVVSRFRELRTTTNLYLSSMAFSDLLIFLCMPLDL 100

Query: 62  VRLWQYRPWNFGDLLCKLFQFVSESCTYATVLTITALSVERYFAICFPLRAKVVVTKGRV 121
           VRLWQYRPWNFGDLLCKLFQFVSESCTYATVLTITALSVERYFAICFPLRAKVVVTKGRV
Sbjct: 101 VRLWQYRPWNFGDLLCKLFQFVSESCTYATVLTITALSVERYFAICFPLRAKVVVTKGRV 160

Query: 122 KLVIFVIWAVAFCSAGPIFVLVGVEHENGTDPWDTNECRPTEFAVRSGLLTVMVWVSSIF 181
           KLVIFVIWAVAFCSAGPIFVLVGVEHENGTDPWDTNECRPTEFAVRSGLLTVMVWVSSIF
Sbjct: 161 KLVIFVIWAVAFCSAGPIFVLVGVEHENGTDPWDTNECRPTEFAVRSGLLTVMVWVSSIF 220

Query: 182 FFLPVFCLTVLYSLIGRKLWRRRRGDAVVGASLRDQNHKQTVKMLA 227
           FFLPVFCLTVLYSLIGRKLWRRRRGDAVVGASLRDQNHKQTVKML 
Sbjct: 221 FFLPVFCLTVLYSLIGRKLWRRRRGDAVVGASLRDQNHKQTVKMLG 266


>gi|318037392|ref|NP_001187251.1| growth hormone secretagog receptor
           2a [Ictalurus punctatus]
 growth hormone secretagog receptor 2a [Ictalurus punctatus]
          Length = 362

 Score =  437 bits (1124), Expect = e-120,   Method: Composition-based stats.
 Identities = 222/299 (74%), Positives = 258/299 (86%), Gaps = 1/299 (0%)

Query: 2   PLLAGVTATCVALFVVGIAGNLLTMLVVSRFRELRTTTNLYLSSMAFSDLLIFLCMPLDL 61
           P+L G+T TC  LF+VGI+GNLLT+LVV +++++RTTTNLYL SMA SDLLIFLCMPLDL
Sbjct: 39  PVLTGITVTCSLLFLVGISGNLLTILVVLKYKDMRTTTNLYLCSMALSDLLIFLCMPLDL 98

Query: 62  VRLWQYRPWNFGDLLCKLFQFVSESCTYATVLTITALSVERYFAICFPLRAKVVVTKGRV 121
            R+W+YRPWN GD LCKLFQF+SESCTY+ VL+ITALSVERY AICFPLRAKV+VT+GRV
Sbjct: 99  YRMWRYRPWNLGDHLCKLFQFISESCTYSAVLSITALSVERYVAICFPLRAKVLVTRGRV 158

Query: 122 KLVIFVIWAVAFCSAGPIFVLVGVEHENGTDPWDTNECRPTEFAVRSGLLTVMVWVSSIF 181
           K +I ++W VA CSAGPIFVLVGVEHENGTDP +TNEC+ TE A+RSGLLTVMVW+SS+F
Sbjct: 159 KALILLLWLVALCSAGPIFVLVGVEHENGTDPHETNECKATEHAIRSGLLTVMVWISSVF 218

Query: 182 FFLPVFCLTVLYSLIGRKLWRRRRGDAVVGASLRDQNHKQTVKMLAVVVFAFILCWLPFH 241
           FFLPV CLTVLYSLI R LWRR++ + V   S R++N+ QTVKMLAVVVFAF+LCWLPFH
Sbjct: 219 FFLPVLCLTVLYSLISRTLWRRKK-NPVGPVSSREKNNTQTVKMLAVVVFAFVLCWLPFH 277

Query: 242 VGRYLFSKSFEPGSLEIAQISQYCNLVSFVLFYLSAAINPILYNIMSKKYRVAVFRLLG 300
           +GRYLFSKS E  S  I Q+S+YCNLVS VLFY SAAINPILYNIMSKKYR+   RL G
Sbjct: 278 LGRYLFSKSSEADSPLITQMSEYCNLVSLVLFYFSAAINPILYNIMSKKYRIMACRLFG 336


>gi|338715977|ref|XP_003363375.1| PREDICTED: growth hormone
           secretagogue receptor type 1-like isoform 2 [Equus
           caballus]
          Length = 289

 Score =  419 bits (1078), Expect = e-115,   Method: Composition-based stats.
 Identities = 212/222 (95%), Positives = 216/222 (97%)

Query: 6   GVTATCVALFVVGIAGNLLTMLVVSRFRELRTTTNLYLSSMAFSDLLIFLCMPLDLVRLW 65
           GVTATCVALFVVG+AGNLLTMLVVSRFRE+RTTTNLYLSSMAFSDLLIFLCMPLDLVRLW
Sbjct: 45  GVTATCVALFVVGVAGNLLTMLVVSRFREMRTTTNLYLSSMAFSDLLIFLCMPLDLVRLW 104

Query: 66  QYRPWNFGDLLCKLFQFVSESCTYATVLTITALSVERYFAICFPLRAKVVVTKGRVKLVI 125
           QYRPWNFGDLLCKLFQFVSESCTYATVLTITALSVERYFAICFPLRAKVVVTKGRVKLVI
Sbjct: 105 QYRPWNFGDLLCKLFQFVSESCTYATVLTITALSVERYFAICFPLRAKVVVTKGRVKLVI 164

Query: 126 FVIWAVAFCSAGPIFVLVGVEHENGTDPWDTNECRPTEFAVRSGLLTVMVWVSSIFFFLP 185
            VIWAVAFCSAGPIFVLVGVEHENGTDP DTNECR TEFAVRSGLLTVMVWVSS+FFFLP
Sbjct: 165 LVIWAVAFCSAGPIFVLVGVEHENGTDPQDTNECRATEFAVRSGLLTVMVWVSSVFFFLP 224

Query: 186 VFCLTVLYSLIGRKLWRRRRGDAVVGASLRDQNHKQTVKMLA 227
           VFCLTVLYSLI RKLWRRRRG+A VGASLRDQNHKQTVKML 
Sbjct: 225 VFCLTVLYSLISRKLWRRRRGEAAVGASLRDQNHKQTVKMLG 266


>gi|262474697|gb|ACY66927.1| growth hormone secretagogue receptor
           type 1 [Carassius auratus]
          Length = 341

 Score =  419 bits (1076), Expect = e-115,   Method: Composition-based stats.
 Identities = 219/298 (73%), Positives = 257/298 (86%), Gaps = 1/298 (0%)

Query: 2   PLLAGVTATCVALFVVGIAGNLLTMLVVSRFRELRTTTNLYLSSMAFSDLLIFLCMPLDL 61
           P+L GVT TCV  F VG+ GNL+T+LVV++++++RTTTNLYLSSMAFSDLLIFLCMPLDL
Sbjct: 13  PVLTGVTVTCVLFFFVGVTGNLMTILVVTKYKDMRTTTNLYLSSMAFSDLLIFLCMPLDL 72

Query: 62  VRLWQYRPWNFGDLLCKLFQFVSESCTYATVLTITALSVERYFAICFPLRAKVVVTKGRV 121
            R+W+YRPWNFG++LCKLFQFVSE CTY+T+L ITALSVERYFAICFPLRAKVVVTKGRV
Sbjct: 73  YRIWRYRPWNFGNILCKLFQFVSECCTYSTILNITALSVERYFAICFPLRAKVVVTKGRV 132

Query: 122 KLVIFVIWAVAFCSAGPIFVLVGVEHENGTDPWDTNECRPTEFAVRSGLLTVMVWVSSIF 181
           + VI V+W V+F SAGP+FVLVGVEHENGT+ WDTNEC+ TE+A+RSGLLT+MVWVSSIF
Sbjct: 133 RGVILVLWIVSFFSAGPVFVLVGVEHENGTNSWDTNECKATEYAIRSGLLTIMVWVSSIF 192

Query: 182 FFLPVFCLTVLYSLIGRKLWRRRRGDAVVGASLRDQNHKQTVKMLAVVVFAFILCWLPFH 241
           FFLPVFCLTVLYSLIGR+LW+R+R      AS RD++++QTVKMLAVVVFAF+LCWLPFH
Sbjct: 193 FFLPVFCLTVLYSLIGRRLWKRKRETIGENASSRDKSNRQTVKMLAVVVFAFVLCWLPFH 252

Query: 242 VGRYLFSKSFEPGSLEIAQISQYCNLVSFVLFYLSAAINPILYNIMSKKYRVAVFRLL 299
           VGRYL SKS E GS  ++ IS Y  L+S VL YLS AINPI+YN MSK +R A   L 
Sbjct: 253 VGRYLISKSTEMGSPVMSIISHY-RLLSLVLLYLSDAINPIIYNNMSKNFRSAACTLF 309


>gi|221272554|emb|CAP64358.1| growth hormone secretagogue receptor
           type 1B [Bos taurus]
 growth hormone secretagogue receptor type 1B [Bos taurus]
 growth hormone secretagogue receptor type 1B [Bos taurus]
 growth hormone secretagogue receptor type 1B [Bos taurus]
 growth hormone secretagogue receptor type 1B [Bos taurus]
 growth hormone secretagogue receptor type 1B [Bos taurus]
 growth hormone secretagogue receptor type 1B [Bos taurus]
 growth hormone secretagogue receptor type 1B [Bos taurus]
 growth hormone secretagogue receptor type 1B [Bos taurus]
 growth hormone secretagogue receptor type 1B [Bos taurus]
 growth hormone secretagogue receptor type 1B [Bos taurus]
 growth hormone secretagogue receptor type 1B [Bos taurus]
 growth hormone secretagogue receptor type 1B [Bos taurus]
 growth hormone secretagogue receptor type 1B [Bos taurus]
 growth hormone secretagogue receptor type 1B [Bos taurus]
 growth hormone secretagogue receptor type 1B [Bos taurus]
 growth hormone secretagogue receptor type 1B [Bos taurus]
 growth hormone secretagogue receptor type 1B [Bos taurus]
          Length = 292

 Score =  416 bits (1069), Expect = e-114,   Method: Composition-based stats.
 Identities = 212/222 (95%), Positives = 215/222 (96%)

Query: 6   GVTATCVALFVVGIAGNLLTMLVVSRFRELRTTTNLYLSSMAFSDLLIFLCMPLDLVRLW 65
           GVTATCVALFVVGIAGNLLTMLVVSRFRELRTTTNLYLSSMAFSDLLIFLCMPLDLVRLW
Sbjct: 45  GVTATCVALFVVGIAGNLLTMLVVSRFRELRTTTNLYLSSMAFSDLLIFLCMPLDLVRLW 104

Query: 66  QYRPWNFGDLLCKLFQFVSESCTYATVLTITALSVERYFAICFPLRAKVVVTKGRVKLVI 125
            YRPWN GDLLCKLFQFVSESCTYATVLTITALSVERYFAICFPLRAKVV+TKGRVKLVI
Sbjct: 105 HYRPWNLGDLLCKLFQFVSESCTYATVLTITALSVERYFAICFPLRAKVVITKGRVKLVI 164

Query: 126 FVIWAVAFCSAGPIFVLVGVEHENGTDPWDTNECRPTEFAVRSGLLTVMVWVSSIFFFLP 185
            VIWAVAFCSAGPIFVLVGVEHENGTDP DTNECR TEFAVRSGLLTVMVWVSS+FFFLP
Sbjct: 165 LVIWAVAFCSAGPIFVLVGVEHENGTDPRDTNECRATEFAVRSGLLTVMVWVSSVFFFLP 224

Query: 186 VFCLTVLYSLIGRKLWRRRRGDAVVGASLRDQNHKQTVKMLA 227
           VFCLTVLYSLIGRKLWRRRRG+A VGASLRDQNHKQTVKML 
Sbjct: 225 VFCLTVLYSLIGRKLWRRRRGEAAVGASLRDQNHKQTVKMLG 266


>gi|228008074|dbj|BAH57536.1| growth hormone secretagogue receptor
           type 1B [Bos taurus]
 growth hormone secretagogue receptor type 1B [Bos taurus]
 growth hormone secretagogue receptor type 1B [Bos taurus]
          Length = 292

 Score =  416 bits (1069), Expect = e-114,   Method: Composition-based stats.
 Identities = 212/222 (95%), Positives = 215/222 (96%)

Query: 6   GVTATCVALFVVGIAGNLLTMLVVSRFRELRTTTNLYLSSMAFSDLLIFLCMPLDLVRLW 65
           GVTATCVALFVVGIAGNLLTMLVVSRFRELRTTTNLYLSSMAFSDLLIFLCMPLDLVRLW
Sbjct: 45  GVTATCVALFVVGIAGNLLTMLVVSRFRELRTTTNLYLSSMAFSDLLIFLCMPLDLVRLW 104

Query: 66  QYRPWNFGDLLCKLFQFVSESCTYATVLTITALSVERYFAICFPLRAKVVVTKGRVKLVI 125
            YRPWN GDLLCKLFQFVSESCTYATVLTITALSVERYFAICFPLRAKVV+TKGRVKLVI
Sbjct: 105 HYRPWNLGDLLCKLFQFVSESCTYATVLTITALSVERYFAICFPLRAKVVITKGRVKLVI 164

Query: 126 FVIWAVAFCSAGPIFVLVGVEHENGTDPWDTNECRPTEFAVRSGLLTVMVWVSSIFFFLP 185
            VIWAVAFCSAGPIFVLVGVEHENGTDP DTNECR TEFAVRSGLLTVMVWVSS+FFFLP
Sbjct: 165 LVIWAVAFCSAGPIFVLVGVEHENGTDPRDTNECRATEFAVRSGLLTVMVWVSSVFFFLP 224

Query: 186 VFCLTVLYSLIGRKLWRRRRGDAVVGASLRDQNHKQTVKMLA 227
           VFCLTVLYSLIGRKLWRRRRG+A VGASLRDQNHKQTVKML 
Sbjct: 225 VFCLTVLYSLIGRKLWRRRRGEAAVGASLRDQNHKQTVKMLG 266


>gi|228008053|dbj|BAH57574.1| growth hormone secretagogue receptor
           type 1B [Bos taurus]
          Length = 292

 Score =  415 bits (1066), Expect = e-114,   Method: Composition-based stats.
 Identities = 211/222 (95%), Positives = 215/222 (96%)

Query: 6   GVTATCVALFVVGIAGNLLTMLVVSRFRELRTTTNLYLSSMAFSDLLIFLCMPLDLVRLW 65
           GVTATCVALFVVGIAGNLLTMLVVSRFRELRTTTNLYLSSMAFSDLLIFLCMPLDLVRLW
Sbjct: 45  GVTATCVALFVVGIAGNLLTMLVVSRFRELRTTTNLYLSSMAFSDLLIFLCMPLDLVRLW 104

Query: 66  QYRPWNFGDLLCKLFQFVSESCTYATVLTITALSVERYFAICFPLRAKVVVTKGRVKLVI 125
            YRPWN GDLLCKLFQFVSESCTYATVLTITALSVERYFAICFPLRAKVV+TKGRVKLVI
Sbjct: 105 HYRPWNLGDLLCKLFQFVSESCTYATVLTITALSVERYFAICFPLRAKVVITKGRVKLVI 164

Query: 126 FVIWAVAFCSAGPIFVLVGVEHENGTDPWDTNECRPTEFAVRSGLLTVMVWVSSIFFFLP 185
            VIWAVAFCSAGPIFVLVGVEHENGTDP BTNECR TEFAVRSGLLTVMVWVSS+FFFLP
Sbjct: 165 LVIWAVAFCSAGPIFVLVGVEHENGTDPRBTNECRATEFAVRSGLLTVMVWVSSVFFFLP 224

Query: 186 VFCLTVLYSLIGRKLWRRRRGDAVVGASLRDQNHKQTVKMLA 227
           VFCLTVLYSLIGRKLWRRRRG+A VGASLRDQNHKQTVKML 
Sbjct: 225 VFCLTVLYSLIGRKLWRRRRGEAAVGASLRDQNHKQTVKMLG 266


>gi|228008071|dbj|BAH57534.1| growth hormone secretagogue receptor
           type 1B [Bos taurus]
 growth hormone secretagogue receptor type 1B [Bos taurus]
 growth hormone secretagogue receptor type 1B [Bos taurus]
          Length = 292

 Score =  415 bits (1066), Expect = e-114,   Method: Composition-based stats.
 Identities = 211/222 (95%), Positives = 215/222 (96%)

Query: 6   GVTATCVALFVVGIAGNLLTMLVVSRFRELRTTTNLYLSSMAFSDLLIFLCMPLDLVRLW 65
           GVTATCVALFVVGIAGNLLTMLVVSRFRELRTTTNLYLSSMAFSDLLIFLCMPLDLVRLW
Sbjct: 45  GVTATCVALFVVGIAGNLLTMLVVSRFRELRTTTNLYLSSMAFSDLLIFLCMPLDLVRLW 104

Query: 66  QYRPWNFGDLLCKLFQFVSESCTYATVLTITALSVERYFAICFPLRAKVVVTKGRVKLVI 125
            YRPWN GDLLCKLFQFVSESCTYATVLTITALSVERYFAICFPLRAKVV+TKGRVKLVI
Sbjct: 105 HYRPWNLGDLLCKLFQFVSESCTYATVLTITALSVERYFAICFPLRAKVVITKGRVKLVI 164

Query: 126 FVIWAVAFCSAGPIFVLVGVEHENGTDPWDTNECRPTEFAVRSGLLTVMVWVSSIFFFLP 185
            VIWAVAFCSAGPIFVLVGVEHENGTDP BTNECR TEFAVRSGLLTVMVWVSS+FFFLP
Sbjct: 165 LVIWAVAFCSAGPIFVLVGVEHENGTDPRBTNECRATEFAVRSGLLTVMVWVSSVFFFLP 224

Query: 186 VFCLTVLYSLIGRKLWRRRRGDAVVGASLRDQNHKQTVKMLA 227
           VFCLTVLYSLIGRKLWRRRRG+A VGASLRDQNHKQTVKML 
Sbjct: 225 VFCLTVLYSLIGRKLWRRRRGEAAVGASLRDQNHKQTVKMLG 266


>gi|228008046|dbj|BAH57572.1| growth hormone secretagogue receptor
           type 1B [Bos taurus]
          Length = 292

 Score =  414 bits (1064), Expect = e-114,   Method: Composition-based stats.
 Identities = 211/222 (95%), Positives = 215/222 (96%)

Query: 6   GVTATCVALFVVGIAGNLLTMLVVSRFRELRTTTNLYLSSMAFSDLLIFLCMPLDLVRLW 65
           GVTATCVALFVVGIAGNLLTMLVVSRFRELRTTTNLYLSSMAFSDLLIFLCMPLDLVRLW
Sbjct: 45  GVTATCVALFVVGIAGNLLTMLVVSRFRELRTTTNLYLSSMAFSDLLIFLCMPLDLVRLW 104

Query: 66  QYRPWNFGDLLCKLFQFVSESCTYATVLTITALSVERYFAICFPLRAKVVVTKGRVKLVI 125
            YRPWN GDLLCKLFQFVSESCTYATVLTITALSVERYFAICFPLRAKVV+TKGRVKLVI
Sbjct: 105 HYRPWNLGDLLCKLFQFVSESCTYATVLTITALSVERYFAICFPLRAKVVITKGRVKLVI 164

Query: 126 FVIWAVAFCSAGPIFVLVGVEHENGTDPWDTNECRPTEFAVRSGLLTVMVWVSSIFFFLP 185
            VIWAVAFCSAGPIFVLVGVEHENGTDP +TNECR TEFAVRSGLLTVMVWVSS+FFFLP
Sbjct: 165 LVIWAVAFCSAGPIFVLVGVEHENGTDPRNTNECRATEFAVRSGLLTVMVWVSSVFFFLP 224

Query: 186 VFCLTVLYSLIGRKLWRRRRGDAVVGASLRDQNHKQTVKMLA 227
           VFCLTVLYSLIGRKLWRRRRG+A VGASLRDQNHKQTVKML 
Sbjct: 225 VFCLTVLYSLIGRKLWRRRRGEAAVGASLRDQNHKQTVKMLG 266


>gi|1504147|gb|AAC48631.1| growth hormone secretagogue receptor type
           1b [Sus scrofa]
          Length = 289

 Score =  414 bits (1063), Expect = e-113,   Method: Composition-based stats.
 Identities = 209/223 (93%), Positives = 216/223 (96%)

Query: 5   AGVTATCVALFVVGIAGNLLTMLVVSRFRELRTTTNLYLSSMAFSDLLIFLCMPLDLVRL 64
           AGVTATCVALFVVGIAGNLLTMLVVSRFRE+RTTTNLYLSSMAFSDLLIFLCMPLDL RL
Sbjct: 44  AGVTATCVALFVVGIAGNLLTMLVVSRFREMRTTTNLYLSSMAFSDLLIFLCMPLDLFRL 103

Query: 65  WQYRPWNFGDLLCKLFQFVSESCTYATVLTITALSVERYFAICFPLRAKVVVTKGRVKLV 124
           WQYRPWN G+LLCKLFQFVSESCTYATVLTITALSVERYFAICFPLRAKVVVTKGRVKLV
Sbjct: 104 WQYRPWNLGNLLCKLFQFVSESCTYATVLTITALSVERYFAICFPLRAKVVVTKGRVKLV 163

Query: 125 IFVIWAVAFCSAGPIFVLVGVEHENGTDPWDTNECRPTEFAVRSGLLTVMVWVSSIFFFL 184
           I VIWAVAFCSAGPIFVLVGVEH+NGTDP DTNECR TEFAVRSGLLTVMVWVSS+FFFL
Sbjct: 164 ILVIWAVAFCSAGPIFVLVGVEHDNGTDPRDTNECRATEFAVRSGLLTVMVWVSSVFFFL 223

Query: 185 PVFCLTVLYSLIGRKLWRRRRGDAVVGASLRDQNHKQTVKMLA 227
           PVFCLTVLYSLIGRKLWRR+RG+A VG+SLRDQNHKQTVKML 
Sbjct: 224 PVFCLTVLYSLIGRKLWRRKRGEAAVGSSLRDQNHKQTVKMLG 266


>gi|195764988|gb|ACG50801.1| growth hormone secretagogue receptor
           type 1a [Macropus eugenii]
          Length = 240

 Score =  412 bits (1060), Expect = e-113,   Method: Composition-based stats.
 Identities = 209/240 (87%), Positives = 225/240 (93%)

Query: 38  TTNLYLSSMAFSDLLIFLCMPLDLVRLWQYRPWNFGDLLCKLFQFVSESCTYATVLTITA 97
           TTNLYLSSMA SDLLIFLCMPLDL RLWQYRPWNFGD LCKLFQF+SESCTY+T+L ITA
Sbjct: 1   TTNLYLSSMALSDLLIFLCMPLDLFRLWQYRPWNFGDFLCKLFQFISESCTYSTILNITA 60

Query: 98  LSVERYFAICFPLRAKVVVTKGRVKLVIFVIWAVAFCSAGPIFVLVGVEHENGTDPWDTN 157
           LS+ERYFAICFPLRAKVV+TKG+VKL+I VIWA +F SAGPIFVLVGVEHENGT+P DTN
Sbjct: 61  LSIERYFAICFPLRAKVVITKGKVKLIILVIWAASFFSAGPIFVLVGVEHENGTNPMDTN 120

Query: 158 ECRPTEFAVRSGLLTVMVWVSSIFFFLPVFCLTVLYSLIGRKLWRRRRGDAVVGASLRDQ 217
           ECRPTEFA++SGLLT+MVW+SSIFFFLPVFCLTVLYSLIGRKLWRR+R D  + AS+RD 
Sbjct: 121 ECRPTEFAIQSGLLTIMVWISSIFFFLPVFCLTVLYSLIGRKLWRRKREDMGLSASIRDN 180

Query: 218 NHKQTVKMLAVVVFAFILCWLPFHVGRYLFSKSFEPGSLEIAQISQYCNLVSFVLFYLSA 277
           NHKQTVKMLAVVVFAFILCWLPFHVGRYLFSKSFEPGSLEIA ISQYCNL SFVLFYLSA
Sbjct: 181 NHKQTVKMLAVVVFAFILCWLPFHVGRYLFSKSFEPGSLEIAVISQYCNLFSFVLFYLSA 240


>gi|149048575|gb|EDM01116.1| rCG41333 [Rattus norvegicus]
          Length = 336

 Score =  409 bits (1052), Expect = e-112,   Method: Composition-based stats.
 Identities = 214/222 (96%), Positives = 216/222 (97%), Gaps = 1/222 (0%)

Query: 6   GVTATCVALFVVGIAGNLLTMLVVSRFRELRTTTNLYLSSMAFSDLLIFLCMPLDLVRLW 65
           GVTATCVALFVVGI+GNLLTMLVVSRFRELRTTTNLYLSSMAFSDLLIFLCMPLDLVRLW
Sbjct: 44  GVTATCVALFVVGISGNLLTMLVVSRFRELRTTTNLYLSSMAFSDLLIFLCMPLDLVRLW 103

Query: 66  QYRPWNFGDLLCKLFQFVSESCTYATVLTITALSVERYFAICFPLRAKVVVTKGRVKLVI 125
           QYRPWNFGDLLCKLFQFVSESCTYATVLTITALSVERYFAICFPLRAKVVVTKGRVKLVI
Sbjct: 104 QYRPWNFGDLLCKLFQFVSESCTYATVLTITALSVERYFAICFPLRAKVVVTKGRVKLVI 163

Query: 126 FVIWAVAFCSAGPIFVLVGVEHENGTDPWDTNECRPTEFAVRSGLLTVMVWVSSIFFFLP 185
            VIWAVAFCSAGPIFVLVGVEHENGTDP DTNECR TEFAVRSGLLTVMVWVSS+FFFLP
Sbjct: 164 LVIWAVAFCSAGPIFVLVGVEHENGTDPRDTNECRATEFAVRSGLLTVMVWVSSVFFFLP 223

Query: 186 VFCLTVLYSLIGRKLWRRRRGDAVVGASLRDQNHKQTVKMLA 227
           VFCLTVLYSLIGRKLW RRRGDA VGASLRDQNHKQTVKML 
Sbjct: 224 VFCLTVLYSLIGRKLW-RRRGDAAVGASLRDQNHKQTVKMLG 264


>gi|228008119|dbj|BAH57566.1| growth hormone secretagogue receptor
           type 1B [Bos taurus]
          Length = 291

 Score =  409 bits (1051), Expect = e-112,   Method: Composition-based stats.
 Identities = 211/222 (95%), Positives = 214/222 (96%), Gaps = 1/222 (0%)

Query: 6   GVTATCVALFVVGIAGNLLTMLVVSRFRELRTTTNLYLSSMAFSDLLIFLCMPLDLVRLW 65
           GVTATCVALFVVGIAGNLLTMLVVSRFRELRTTTNLYLSSMAFSDLLIFLCMPLDLVRLW
Sbjct: 45  GVTATCVALFVVGIAGNLLTMLVVSRFRELRTTTNLYLSSMAFSDLLIFLCMPLDLVRLW 104

Query: 66  QYRPWNFGDLLCKLFQFVSESCTYATVLTITALSVERYFAICFPLRAKVVVTKGRVKLVI 125
            YRPWN GDLLCKLFQFVSESCTYATVLTITALSVERYFAICFPLRAKVV+TKGRVKLVI
Sbjct: 105 HYRPWNLGDLLCKLFQFVSESCTYATVLTITALSVERYFAICFPLRAKVVITKGRVKLVI 164

Query: 126 FVIWAVAFCSAGPIFVLVGVEHENGTDPWDTNECRPTEFAVRSGLLTVMVWVSSIFFFLP 185
            VIWAVAFCSAGPIFVLVGVEHENGTDP DTNECR TEFAVRSGLLTVMVWVSS+FFFLP
Sbjct: 165 LVIWAVAFCSAGPIFVLVGVEHENGTDPRDTNECRATEFAVRSGLLTVMVWVSSVFFFLP 224

Query: 186 VFCLTVLYSLIGRKLWRRRRGDAVVGASLRDQNHKQTVKMLA 227
           VFCLTVLYSLIGRKLW RRRG+A VGASLRDQNHKQTVKML 
Sbjct: 225 VFCLTVLYSLIGRKLW-RRRGEAAVGASLRDQNHKQTVKMLG 265


>gi|226510923|gb|ACO59988.1| growth hormone secretagogue receptor
           type 1 [Carassius auratus]
          Length = 284

 Score =  399 bits (1026), Expect = e-109,   Method: Composition-based stats.
 Identities = 199/263 (75%), Positives = 234/263 (88%)

Query: 2   PLLAGVTATCVALFVVGIAGNLLTMLVVSRFRELRTTTNLYLSSMAFSDLLIFLCMPLDL 61
           P+L GVT TCV  F VG+ GNL+T+LVV++++++RTTTNLYLSSMAFSDLLIFLCMPLDL
Sbjct: 13  PVLTGVTVTCVLFFFVGVTGNLMTILVVTKYKDMRTTTNLYLSSMAFSDLLIFLCMPLDL 72

Query: 62  VRLWQYRPWNFGDLLCKLFQFVSESCTYATVLTITALSVERYFAICFPLRAKVVVTKGRV 121
            R+W+YRPWNFG++LCKLFQFVSE CTY+T+L ITALSVERYFAICFPLRAKVVVTKGRV
Sbjct: 73  YRIWRYRPWNFGNILCKLFQFVSECCTYSTILNITALSVERYFAICFPLRAKVVVTKGRV 132

Query: 122 KLVIFVIWAVAFCSAGPIFVLVGVEHENGTDPWDTNECRPTEFAVRSGLLTVMVWVSSIF 181
           + VI V+W V+F SAGP+FVLVGVEHENGT+ WDTNEC+ TE+A+RSGLLT+MVWVSSIF
Sbjct: 133 RGVILVLWIVSFFSAGPVFVLVGVEHENGTNSWDTNECKATEYAIRSGLLTIMVWVSSIF 192

Query: 182 FFLPVFCLTVLYSLIGRKLWRRRRGDAVVGASLRDQNHKQTVKMLAVVVFAFILCWLPFH 241
           FFLPVFCLTVLYSLIGR+LW+R+R      AS RD++++QTVKMLAVVVFAF+LCWLPFH
Sbjct: 193 FFLPVFCLTVLYSLIGRRLWKRKRETIGENASSRDKSNRQTVKMLAVVVFAFVLCWLPFH 252

Query: 242 VGRYLFSKSFEPGSLEIAQISQY 264
           VGRYL SKS E GS  ++ IS Y
Sbjct: 253 VGRYLISKSTEMGSPVMSIISHY 275


>gi|226510994|gb|ACO60014.1| GHSRa [Anas platyrhynchos]
 GHSRa [Anas platyrhynchos]
          Length = 245

 Score =  391 bits (1005), Expect = e-107,   Method: Composition-based stats.
 Identities = 200/242 (82%), Positives = 220/242 (90%)

Query: 34  ELRTTTNLYLSSMAFSDLLIFLCMPLDLVRLWQYRPWNFGDLLCKLFQFVSESCTYATVL 93
           E +TTTN YLSSMAFSDLLI LCMPLDL+RLWQYRPWNFGDLLCKLFQFVSESCTY+T+L
Sbjct: 4   EKKTTTNFYLSSMAFSDLLISLCMPLDLLRLWQYRPWNFGDLLCKLFQFVSESCTYSTIL 63

Query: 94  TITALSVERYFAICFPLRAKVVVTKGRVKLVIFVIWAVAFCSAGPIFVLVGVEHENGTDP 153
            ITALSVERY AICFPLRAKV++TK +VKLVI ++WAV+F SAGPIFVLVGVEHENGT+P
Sbjct: 64  NITALSVERYVAICFPLRAKVIITKRKVKLVILILWAVSFVSAGPIFVLVGVEHENGTNP 123

Query: 154 WDTNECRPTEFAVRSGLLTVMVWVSSIFFFLPVFCLTVLYSLIGRKLWRRRRGDAVVGAS 213
             TNECR TE+A+RSGLLT+MVW SS+FFFLPVFCLTVLYSLIGRKLWRR+R +      
Sbjct: 124 LSTNECRATEYAIRSGLLTIMVWTSSVFFFLPVFCLTVLYSLIGRKLWRRKRKNIGPNTV 183

Query: 214 LRDQNHKQTVKMLAVVVFAFILCWLPFHVGRYLFSKSFEPGSLEIAQISQYCNLVSFVLF 273
           +RD+N+KQTVKML VVVFAFILCWLPFHVGRYLFSKSFE GSLEIA ISQYCNLVSFVLF
Sbjct: 184 IRDKNNKQTVKMLVVVVFAFILCWLPFHVGRYLFSKSFEAGSLEIAVISQYCNLVSFVLF 243

Query: 274 YL 275
           YL
Sbjct: 244 YL 245


>gi|185132105|ref|NP_001118066.1| growth hormone secretagogue
           receptor 1a [Oncorhynchus mykiss]
 growth hormone secretagogue receptor 1a [Oncorhynchus mykiss]
 growth hormone secretagogue receptor 1a [Oncorhynchus mykiss]
          Length = 387

 Score =  391 bits (1004), Expect = e-107,   Method: Composition-based stats.
 Identities = 201/316 (63%), Positives = 246/316 (77%), Gaps = 17/316 (5%)

Query: 2   PLLAGVTATCVALFVVGIAGNLLTMLVVSRFRELRTTTNLYLSSMAFSDLLIFLCMPLDL 61
           P+L G+T TC  LF+ G+AGN++T+LVVS++R++RTTTNLYL SMA SDLLIFLCMP D+
Sbjct: 44  PVLMGITITCTLLFLAGVAGNVMTILVVSKYRDMRTTTNLYLCSMAVSDLLIFLCMPPDV 103

Query: 62  VRLWQYRPWNFGDLLCKLFQFVSESCTYATVLTITALSVERYFAICFPLRAKVVVTKGRV 121
            RLW+YRPW FGD  CKLFQFVSE CTY+T+L ITALSVERY AICFPLRAK +VTK RV
Sbjct: 104 YRLWKYRPWIFGDTFCKLFQFVSECCTYSTILNITALSVERYLAICFPLRAKRLVTKRRV 163

Query: 122 KLVIFVIWAVAFCSAGPIFVLVGVEHEN--------------GTDPWDTNECRPTEFAVR 167
           + +I  +W V+  SAGP+FVLVGVEHE               G    DT+EC+PT++AV 
Sbjct: 164 RALILFLWLVSLLSAGPVFVLVGVEHETRPAAGNSVTAGGAEGQTEIDTSECKPTQYAVE 223

Query: 168 SGLLTVMVWVSSIFFFLPVFCLTVLYSLIGRKLWRRRRGDAVVGASL--RDQNHKQTVKM 225
           SGLL  M  VSS+FFFLPVFCLTV+YSLIGR+LW+RRR +  +GA++  RD++++QTVKM
Sbjct: 224 SGLLAAMALVSSVFFFLPVFCLTVVYSLIGRRLWKRRRENN-IGANVAHRDKSNRQTVKM 282

Query: 226 LAVVVFAFILCWLPFHVGRYLFSKSFEPGSLEIAQISQYCNLVSFVLFYLSAAINPILYN 285
           LAVVVFAF+LCWLPFH+ RYL S S E  S   +  +QYC+LVS VLFYLSAAINP+LYN
Sbjct: 283 LAVVVFAFVLCWLPFHLHRYLMSHSSEGSSPLWSLFTQYCSLVSTVLFYLSAAINPVLYN 342

Query: 286 IMSKKYRVAVFRLLGF 301
            MS+KYR A  +L G 
Sbjct: 343 TMSRKYRSAAAQLFGL 358


>gi|224060847|ref|XP_002193738.1| PREDICTED: growth hormone
           secretagogue receptor [Taeniopygia guttata]
          Length = 287

 Score =  391 bits (1004), Expect = e-107,   Method: Composition-based stats.
 Identities = 200/263 (76%), Positives = 222/263 (84%), Gaps = 16/263 (6%)

Query: 39  TNLYLSSMAFSDLLIFLCMPLDLVRLWQYRPWNFGDLLCKLFQFVSESCTYATVLTITAL 98
           TN YLSSMA SDLLIFL MPLDL RLWQYRPWNFG+LLCKLFQF+SESCTY+T+L ITAL
Sbjct: 15  TNFYLSSMALSDLLIFLSMPLDLFRLWQYRPWNFGNLLCKLFQFISESCTYSTILNITAL 74

Query: 99  SVERYFAICFPLRAKVVVTKGRVKLVIFVIWAVAFCSAGPIFVLVGVEHENGTDPWDTNE 158
           SVERY AICFPLRAKV++TKG+VKLVI  +WA++F SAGPIF+LVGVEHENGT+P  TNE
Sbjct: 75  SVERYVAICFPLRAKVIITKGKVKLVILFLWAISFISAGPIFILVGVEHENGTNPLSTNE 134

Query: 159 CRPTEFAVRSGLLTVMVWVSSIFFFLPVFCLTVLYSLIGRKLWRRRRGDAVVGASLRDQN 218
           CR TE+A+RSGLLT+MVW SSIFFFLPVFCLTVLYSLIGRKLWRR+R +     ++RD+N
Sbjct: 135 CRATEYAIRSGLLTIMVWTSSIFFFLPVFCLTVLYSLIGRKLWRRKRKNIGPNTAIRDKN 194

Query: 219 HKQTVKMLAVVVFAFILCWLPFHVGRYLFSKSFEPGSLEIAQISQYCNLVSFVLFYLSAA 278
[truncated: 11,991,678 more chars]
