# Supplementary material for: Integrating Solid-State NMR and Computational Modeling to Investigate the Structure and Dynamics of Membrane-Associated Ghrelin
Source: PLoS One. 2015 Mar 24;10(3):e0122444. doi: 10.1371/journal.pone.0122444 (PMC4372444; doi:10.1371/journal.pone.0122444)
Supplement: S2 File — (TGZ) [file pone.0122444.s008.tgz › ghrelin/folding_input/receptor/GHSR1.jufo_ss]

   1 A U   0.891  0.037  0.073
   2 P U   0.615  0.040  0.345
   3 L S   0.461  0.044  0.495
   4 L S   0.201  0.047  0.752
   5 A S   0.146  0.053  0.801
   6 G S   0.068  0.056  0.876
   7 V S   0.029  0.091  0.881
   8 T S   0.011  0.112  0.877
   9 A S   0.025  0.254  0.722
  10 T S   0.032  0.061  0.906
  11 C S   0.018  0.113  0.869
  12 V S   0.010  0.214  0.776
  13 A S   0.021  0.333  0.646
  14 L S   0.013  0.373  0.614
  15 F S   0.040  0.340  0.620
  16 V S   0.065  0.187  0.748
  17 V S   0.034  0.485  0.481
  18 G S   0.289  0.273  0.438
  19 I H   0.101  0.746  0.154
  20 A H   0.299  0.493  0.208
  21 G H   0.764  0.226  0.010
  22 N H   0.492  0.495  0.014
  23 L H   0.031  0.778  0.192
  24 L H   0.055  0.661  0.284
  25 T H   0.003  0.687  0.309
  26 M S   0.003  0.377  0.620
  27 L S   0.004  0.196  0.800
  28 V H   0.008  0.518  0.474
  29 V H   0.017  0.789  0.193
  30 S H   0.066  0.529  0.406
  31 R U   0.337  0.207  0.456
  32 F U   0.452  0.423  0.125
  33 R U   0.806  0.170  0.023
  34 E U   0.858  0.093  0.049
  35 L U   0.771  0.156  0.074
  36 R U   0.867  0.066  0.067
  37 T U   0.775  0.138  0.087
  38 T U   0.683  0.172  0.145
  39 T U   0.723  0.133  0.145
  40 N U   0.458  0.431  0.111
  41 L H   0.038  0.868  0.094
  42 Y H   0.019  0.741  0.240
  43 L H   0.036  0.689  0.275
  44 S H   0.101  0.658  0.241
  45 S H   0.254  0.630  0.116
  46 M H   0.100  0.871  0.029
  47 A H   0.163  0.820  0.017
  48 F H   0.196  0.741  0.062
  49 S H   0.320  0.642  0.037
  50 D H   0.108  0.885  0.007
  51 L H   0.023  0.928  0.049
  52 L H   0.028  0.652  0.320
  53 I H   0.021  0.524  0.454
  54 F H   0.156  0.333  0.511
  55 L H   0.298  0.357  0.345
  56 C S   0.287  0.243  0.470
  57 M S   0.326  0.094  0.580
  58 P H   0.325  0.483  0.192
  59 L H   0.328  0.624  0.047
  60 D H   0.159  0.832  0.009
  61 L H   0.093  0.850  0.057
  62 V H   0.017  0.952  0.031
  63 R H   0.068  0.876  0.056
  64 L H   0.114  0.846  0.039
  65 W H   0.295  0.620  0.085
  66 Q U   0.597  0.222  0.182
  67 Y U   0.774  0.137  0.090
  68 R U   0.901  0.042  0.057
  69 P U   0.867  0.052  0.081
  70 W U   0.639  0.144  0.217
  71 N U   0.590  0.248  0.162
  72 F U   0.561  0.358  0.081
  73 G U   0.510  0.465  0.026
  74 D H   0.152  0.772  0.076
  75 L H   0.039  0.785  0.176
  76 L H   0.035  0.883  0.082
  77 C H   0.046  0.589  0.365
  78 K H   0.102  0.796  0.102
  79 L H   0.091  0.698  0.212
  80 F H   0.092  0.749  0.159
  81 Q H   0.031  0.898  0.071
  82 F H   0.177  0.796  0.027
  83 V H   0.034  0.936  0.030
  84 S H   0.088  0.830  0.082
  85 E H   0.044  0.900  0.056
  86 S H   0.164  0.765  0.071
  87 C H   0.464  0.387  0.149
  88 T H   0.219  0.666  0.115
  89 Y H   0.250  0.562  0.187
  90 A H   0.116  0.696  0.189
  91 T H   0.497  0.327  0.177
  92 V H   0.038  0.568  0.394
  93 L H   0.031  0.675  0.293
  94 T H   0.027  0.553  0.420
  95 I H   0.013  0.706  0.282
  96 T H   0.139  0.512  0.348
  97 A H   0.091  0.590  0.319
  98 L S   0.232  0.370  0.399
  99 S S   0.451  0.055  0.495
 100 V H   0.242  0.697  0.062
 101 E H   0.570  0.278  0.152
 102 R H   0.357  0.536  0.108
 103 Y H   0.265  0.088  0.647
 104 F H   0.043  0.567  0.391
 105 A S   0.042  0.238  0.719
 106 I S   0.082  0.113  0.805
 107 C S   0.067  0.207  0.727
 108 F S   0.118  0.344  0.539
 109 P U   0.213  0.539  0.249
 110 L U   0.480  0.465  0.055
 111 R U   0.520  0.389  0.091
 112 A U   0.495  0.295  0.210
 113 K U   0.353  0.574  0.073
 114 V U   0.428  0.349  0.222
 115 V U   0.700  0.163  0.137
 116 V U   0.624  0.210  0.166
 117 T U   0.697  0.158  0.144
 118 K U   0.315  0.485  0.200
 119 G U   0.734  0.142  0.124
 120 R U   0.081  0.520  0.399
 121 V S   0.157  0.131  0.712
 122 K S   0.073  0.114  0.812
 123 L S   0.073  0.076  0.851
 124 V S   0.049  0.053  0.897
 125 I S   0.054  0.057  0.888
 126 F S   0.052  0.416  0.532
 127 V H   0.054  0.512  0.434
 128 I H   0.050  0.682  0.268
 129 W H   0.051  0.618  0.331
 130 A H   0.056  0.635  0.309
 131 V H   0.042  0.714  0.244
 132 A H   0.077  0.661  0.261
 133 F H   0.126  0.632  0.242
 134 C H   0.249  0.435  0.315
 135 S U   0.540  0.250  0.210
 136 A U   0.593  0.198  0.209
 137 G U   0.605  0.297  0.098
 138 P H   0.466  0.504  0.031
 139 I H   0.282  0.648  0.071
 140 F H   0.084  0.855  0.061
 141 V U   0.315  0.332  0.353
 142 L U   0.343  0.339  0.318
 143 V U   0.393  0.256  0.351
 144 G U   0.717  0.088  0.195
 145 V U   0.531  0.112  0.357
 146 E S   0.311  0.087  0.602
 147 H S   0.362  0.107  0.531
 148 E U   0.598  0.168  0.235
 149 N U   0.890  0.039  0.071
 150 G U   0.933  0.020  0.047
 151 T U   0.680  0.025  0.295
 152 D U   0.575  0.006  0.419
 153 P S   0.302  0.009  0.689
 154 W S   0.312  0.010  0.678
 155 D S   0.157  0.026  0.817
 156 T S   0.316  0.043  0.640
 157 N U   0.484  0.079  0.437
 158 E U   0.478  0.066  0.456
 159 C U   0.562  0.128  0.310
 160 R U   0.507  0.097  0.396
 161 P U   0.579  0.052  0.369
 162 T U   0.551  0.227  0.222
 163 E U   0.655  0.160  0.184
 164 F U   0.456  0.452  0.092
 165 A U   0.494  0.358  0.148
 166 V U   0.485  0.360  0.154
 167 R H   0.255  0.692  0.053
 168 S H   0.241  0.689  0.069
 169 G H   0.254  0.722  0.024
 170 L H   0.075  0.743  0.182
 171 L H   0.113  0.698  0.189
 172 T H   0.379  0.496  0.125
 173 V H   0.267  0.533  0.200
 174 M S   0.060  0.429  0.511
 175 V S   0.092  0.270  0.637
 176 W S   0.060  0.225  0.715
 177 V S   0.118  0.410  0.473
 178 S S   0.330  0.319  0.351
 179 S S   0.350  0.204  0.447
 180 I U   0.232  0.567  0.200
 181 F U   0.414  0.179  0.407
 182 F U   0.390  0.197  0.413
 183 F H   0.386  0.390  0.224
 184 L H   0.143  0.728  0.129
 185 P H   0.246  0.579  0.174
 186 V H   0.060  0.832  0.108
 187 F H   0.018  0.885  0.097
 188 C H   0.031  0.709  0.260
 189 L H   0.044  0.591  0.365
 190 T H   0.058  0.621  0.321
 191 V H   0.061  0.650  0.288
 192 L H   0.059  0.495  0.446
 193 Y H   0.062  0.747  0.192
 194 S H   0.102  0.762  0.136
 195 L H   0.021  0.941  0.038
 196 I H   0.026  0.896  0.079
 197 G H   0.017  0.930  0.052
 198 R H   0.029  0.907  0.064
 199 K H   0.019  0.843  0.138
 200 L H   0.031  0.918  0.051
 201 W H   0.069  0.819  0.112
 202 R H   0.208  0.585  0.207
 203 R U   0.522  0.292  0.186
 204 R U   0.504  0.343  0.153
 205 R U   0.743  0.144  0.113
 206 G U   0.744  0.113  0.143
 207 D U   0.802  0.073  0.125
 208 A U   0.752  0.108  0.140
 209 V U   0.727  0.124  0.148
 210 V U   0.705  0.144  0.151
 211 G U   0.711  0.144  0.145
 212 A U   0.547  0.269  0.184
 213 S U   0.599  0.229  0.172
 214 L U   0.565  0.261  0.174
 215 R U   0.684  0.198  0.119
 216 D U   0.566  0.276  0.158
 217 Q U   0.485  0.327  0.187
 218 N H   0.407  0.409  0.184
 219 H H   0.376  0.430  0.194
 220 K H   0.248  0.638  0.114
 221 Q S   0.182  0.290  0.529
 222 T S   0.098  0.426  0.476
 223 V S   0.052  0.506  0.442
 224 K S   0.017  0.378  0.605
 225 M S   0.009  0.389  0.602
 226 L S   0.006  0.416  0.578
 227 A S   0.003  0.364  0.632
 228 V S   0.004  0.260  0.736
 229 V S   0.010  0.179  0.811
 230 V S   0.024  0.136  0.841
 231 F S   0.025  0.372  0.603
 232 A S   0.014  0.286  0.700
 233 F S   0.119  0.201  0.681
 234 I S   0.187  0.124  0.689
 235 L S   0.236  0.076  0.689
 236 C S   0.414  0.065  0.521
 237 W U   0.555  0.162  0.284
 238 L U   0.702  0.100  0.198
 239 P U   0.548  0.368  0.084
 240 F H   0.360  0.589  0.051
 241 H H   0.168  0.810  0.023
 242 V H   0.131  0.658  0.211
 243 G H   0.100  0.599  0.300
 244 R H   0.038  0.696  0.267
 245 Y H   0.060  0.719  0.221
 246 L H   0.050  0.869  0.081
 247 F H   0.120  0.507  0.373
 248 S S   0.111  0.377  0.512
 249 K S   0.226  0.348  0.426
 250 S U   0.538  0.144  0.318
 251 F U   0.526  0.195  0.279
 252 E U   0.734  0.105  0.161
 253 P U   0.825  0.086  0.089
 254 G U   0.904  0.041  0.054
 255 S U   0.885  0.058  0.057
 256 L U   0.580  0.330  0.090
 257 E H   0.398  0.521  0.081
 258 I H   0.187  0.741  0.072
 259 A H   0.113  0.782  0.105
 260 Q H   0.261  0.718  0.021
 261 I H   0.031  0.934  0.035
 262 S H   0.055  0.833  0.112
 263 Q H   0.016  0.972  0.011
 264 Y H   0.061  0.886  0.054
 265 C H   0.017  0.932  0.051
 266 N H   0.034  0.737  0.229
 267 L H   0.040  0.704  0.255
 268 V H   0.032  0.875  0.093
 269 S H   0.159  0.642  0.200
 270 F H   0.074  0.823  0.103
 271 V H   0.086  0.697  0.217
 272 L H   0.082  0.742  0.176
 273 F H   0.051  0.505  0.444
 274 Y U   0.130  0.393  0.477
 275 L U   0.559  0.274  0.167
 276 S U   0.797  0.170  0.033
 277 A U   0.787  0.104  0.109
 278 A U   0.703  0.221  0.076
 279 I U   0.554  0.364  0.082
 280 N H   0.470  0.490  0.040
 281 P H   0.118  0.872  0.010
 282 I H   0.032  0.914  0.054
 283 L H   0.026  0.844  0.130
 284 Y H   0.057  0.661  0.281
 285 N H   0.037  0.668  0.296
 286 I H   0.071  0.593  0.336
 287 M H   0.073  0.703  0.224
 288 S H   0.329  0.632  0.039
 289 K H   0.091  0.901  0.008
 290 K H   0.300  0.674  0.026
 291 Y H   0.072  0.914  0.013
 292 R H   0.028  0.937  0.035
 293 V H   0.027  0.960  0.013
 294 A H   0.111  0.818  0.070
 295 V H   0.345  0.635  0.020
 296 F H   0.023  0.948  0.029
 297 R H   0.108  0.812  0.080
 298 L H   0.131  0.765  0.103
 299 L U   0.521  0.292  0.186
 300 G U   0.654  0.234  0.111
 301 F U   0.852  0.076  0.073
