# Supplementary material for: Integrating Solid-State NMR and Computational Modeling to Investigate the Structure and Dynamics of Membrane-Associated Ghrelin
Source: PLoS One. 2015 Mar 24;10(3):e0122444. doi: 10.1371/journal.pone.0122444 (PMC4372444; doi:10.1371/journal.pone.0122444)
Supplement: S2 File — (TGZ) [file pone.0122444.s008.tgz › ghrelin/folding_input/receptor/GHSR1.psipred_ss2]

# PSIPRED VFORMAT (PSIPRED V2.6 by David Jones)

   1 A C   1.000  0.000  0.000
   2 P C   0.853  0.013  0.058
   3 L E   0.076  0.021  0.866
   4 L E   0.063  0.058  0.717
   5 A E   0.088  0.082  0.685
   6 G H   0.044  0.479  0.343
   7 V H   0.013  0.921  0.013
   8 T H   0.012  0.958  0.001
   9 A H   0.006  0.979  0.001
  10 T H   0.007  0.988  0.002
  11 C H   0.008  0.990  0.004
  12 V H   0.006  0.996  0.002
  13 A H   0.004  0.997  0.002
  14 L H   0.002  0.999  0.001
  15 F H   0.003  0.998  0.002
  16 V H   0.003  0.996  0.002
  17 V H   0.041  0.981  0.002
  18 G H   0.125  0.840  0.034
  19 I H   0.128  0.899  0.004
  20 A H   0.176  0.885  0.002
  21 G H   0.275  0.555  0.006
  22 N H   0.130  0.709  0.012
  23 L H   0.051  0.823  0.070
  24 L H   0.024  0.732  0.361
  25 T E   0.025  0.139  0.885
  26 M E   0.012  0.097  0.870
  27 L E   0.008  0.413  0.680
  28 V E   0.007  0.339  0.696
  29 V E   0.009  0.348  0.782
  30 S E   0.017  0.231  0.853
  31 R E   0.086  0.037  0.843
  32 F C   0.867  0.012  0.130
  33 R C   0.834  0.115  0.029
  34 E C   0.663  0.198  0.039
  35 L C   0.643  0.305  0.022
  36 R C   0.843  0.099  0.019
  37 T C   0.751  0.175  0.052
  38 T H   0.065  0.935  0.006
  39 T H   0.029  0.981  0.000
  40 N H   0.019  0.988  0.001
  41 L H   0.003  0.998  0.001
  42 Y H   0.002  0.999  0.000
  43 L H   0.003  0.997  0.001
  44 S H   0.004  0.998  0.000
  45 S H   0.008  0.997  0.000
  46 M H   0.010  0.995  0.000
  47 A H   0.007  0.997  0.000
  48 F H   0.008  0.996  0.000
  49 S H   0.013  0.994  0.000
  50 D H   0.015  0.991  0.000
  51 L H   0.007  0.994  0.000
  52 L H   0.004  0.996  0.000
  53 I H   0.005  0.994  0.001
  54 F H   0.010  0.985  0.002
  55 L H   0.018  0.969  0.002
  56 C H   0.207  0.827  0.008
  57 M H   0.709  0.269  0.010
  58 P H   0.188  0.854  0.001
  59 L H   0.018  0.989  0.000
  60 D H   0.015  0.986  0.000
  61 L H   0.007  0.994  0.001
  62 V H   0.003  0.996  0.001
  63 R H   0.007  0.992  0.000
  64 L H   0.024  0.962  0.002
  65 W H   0.112  0.877  0.003
  66 Q C   0.639  0.407  0.009
  67 Y C   0.663  0.198  0.028
  68 R C   0.961  0.025  0.006
  69 P C   0.976  0.020  0.012
  70 W C   0.893  0.015  0.113
  71 N C   0.772  0.045  0.096
  72 F H   0.415  0.661  0.007
  73 G H   0.139  0.870  0.001
  74 D H   0.182  0.842  0.002
  75 L H   0.049  0.950  0.003
  76 L H   0.016  0.989  0.000
  77 C H   0.007  0.994  0.000
  78 K H   0.008  0.992  0.000
  79 L H   0.005  0.996  0.000
  80 F H   0.004  0.996  0.000
  81 Q H   0.004  0.997  0.000
  82 F H   0.004  0.997  0.000
  83 V H   0.003  0.998  0.000
  84 S H   0.004  0.997  0.000
  85 E H   0.005  0.996  0.000
  86 S H   0.005  0.996  0.000
  87 C H   0.008  0.993  0.000
  88 T H   0.007  0.995  0.000
  89 Y H   0.006  0.995  0.000
  90 A H   0.005  0.997  0.000
  91 T H   0.003  0.998  0.000
  92 V H   0.002  0.998  0.000
  93 L H   0.004  0.997  0.001
  94 T H   0.005  0.994  0.003
  95 I H   0.006  0.996  0.001
  96 T H   0.005  0.994  0.003
  97 A H   0.005  0.992  0.007
  98 L H   0.008  0.990  0.015
  99 S H   0.019  0.965  0.057
 100 V H   0.046  0.895  0.083
 101 E H   0.106  0.846  0.106
 102 R H   0.235  0.544  0.130
 103 Y H   0.141  0.693  0.202
 104 F E   0.020  0.436  0.657
 105 A E   0.002  0.324  0.902
 106 I E   0.008  0.166  0.835
 107 C E   0.049  0.154  0.767
 108 F E   0.177  0.110  0.653
 109 P C   0.318  0.316  0.305
 110 L C   0.452  0.319  0.152
 111 R C   0.421  0.383  0.138
 112 A C   0.650  0.282  0.028
 113 K C   0.765  0.200  0.059
 114 V C   0.601  0.164  0.241
 115 V C   0.685  0.107  0.203
 116 V C   0.421  0.128  0.288
 117 T C   0.590  0.081  0.172
 118 K H   0.336  0.409  0.090
 119 G H   0.191  0.587  0.063
 120 R H   0.089  0.771  0.102
 121 V H   0.034  0.869  0.159
 122 K H   0.010  0.820  0.306
 123 L H   0.001  0.875  0.461
 124 V H   0.005  0.700  0.297
 125 I H   0.008  0.783  0.230
 126 F H   0.006  0.949  0.044
 127 V H   0.001  0.996  0.001
 128 I H   0.006  0.986  0.001
 129 W H   0.006  0.988  0.001
 130 A H   0.005  0.996  0.000
 131 V H   0.006  0.996  0.000
 132 A H   0.008  0.996  0.000
 133 F H   0.006  0.998  0.000
 134 C H   0.017  0.991  0.000
 135 S H   0.056  0.962  0.000
 136 A H   0.177  0.883  0.001
 137 G H   0.666  0.363  0.006
 138 P H   0.209  0.804  0.003
 139 I H   0.051  0.952  0.008
 140 F H   0.044  0.868  0.059
 141 V H   0.021  0.831  0.223
 142 L E   0.030  0.144  0.863
 143 V E   0.030  0.079  0.823
 144 G E   0.023  0.040  0.830
 145 V E   0.013  0.014  0.885
 146 E E   0.008  0.008  0.941
 147 H E   0.020  0.007  0.927
 148 E E   0.180  0.007  0.687
 149 N C   0.831  0.009  0.136
 150 G C   0.939  0.009  0.045
 151 T C   0.817  0.009  0.172
 152 D C   0.732  0.008  0.243
 153 P E   0.416  0.016  0.542
 154 W E   0.135  0.009  0.829
 155 D E   0.056  0.007  0.908
 156 T E   0.241  0.005  0.671
 157 N C   0.667  0.028  0.277
 158 E C   0.818  0.038  0.125
 159 C C   0.725  0.095  0.189
 160 R C   0.853  0.035  0.103
 161 P C   0.898  0.053  0.054
 162 T C   0.886  0.064  0.047
 163 E C   0.725  0.225  0.038
 164 F C   0.608  0.381  0.035
 165 A H   0.288  0.677  0.024
 166 V H   0.251  0.763  0.010
 167 R H   0.084  0.913  0.008
 168 S H   0.063  0.938  0.008
 169 G H   0.026  0.975  0.005
 170 L H   0.009  0.993  0.004
 171 L H   0.008  0.992  0.004
 172 T H   0.006  0.995  0.002
 173 V H   0.003  0.998  0.001
 174 M H   0.003  0.998  0.002
 175 V H   0.003  0.998  0.002
 176 W H   0.002  0.999  0.001
 177 V H   0.005  0.998  0.001
 178 S H   0.014  0.991  0.001
 179 S H   0.014  0.993  0.001
 180 I H   0.010  0.996  0.000
 181 F H   0.015  0.993  0.000
 182 F H   0.020  0.989  0.000
 183 F H   0.014  0.994  0.000
 184 L H   0.016  0.992  0.000
 185 P H   0.024  0.986  0.000
 186 V H   0.005  0.997  0.000
 187 F H   0.003  0.998  0.000
 188 C H   0.003  0.998  0.000
 189 L H   0.003  0.998  0.000
 190 T H   0.003  0.998  0.000
 191 V H   0.006  0.996  0.000
 192 L H   0.013  0.992  0.000
 193 Y H   0.005  0.997  0.000
 194 S H   0.003  0.998  0.000
 195 L H   0.003  0.998  0.000
 196 I H   0.003  0.998  0.000
 197 G H   0.002  0.998  0.000
 198 R H   0.003  0.997  0.000
 199 K H   0.004  0.996  0.000
 200 L H   0.018  0.980  0.001
 201 W H   0.082  0.912  0.004
 202 R H   0.227  0.792  0.004
 203 R C   0.569  0.467  0.005
 204 R C   0.660  0.329  0.016
 205 R C   0.855  0.146  0.010
 206 G C   0.842  0.168  0.015
 207 D C   0.805  0.187  0.020
 208 A C   0.795  0.166  0.025
 209 V C   0.746  0.247  0.023
 210 V C   0.589  0.406  0.019
 211 G C   0.556  0.458  0.014
 212 A H   0.252  0.779  0.003
 213 S H   0.179  0.829  0.002
 214 L H   0.154  0.871  0.002
 215 R H   0.125  0.887  0.003
 216 D H   0.176  0.815  0.003
 217 Q H   0.172  0.827  0.004
 218 N H   0.357  0.610  0.012
 219 H C   0.680  0.279  0.031
 220 K C   0.688  0.231  0.115
 221 Q C   0.427  0.181  0.404
 222 T E   0.198  0.146  0.603
 223 V E   0.053  0.100  0.847
 224 K E   0.011  0.110  0.940
 225 M E   0.004  0.068  0.948
 226 L E   0.003  0.074  0.868
 227 A E   0.007  0.148  0.715
 228 V H   0.006  0.669  0.374
 229 V H   0.011  0.779  0.182
 230 V H   0.012  0.818  0.119
 231 F H   0.008  0.932  0.061
 232 A H   0.005  0.977  0.023
 233 F H   0.006  0.990  0.008
 234 I H   0.007  0.994  0.007
 235 L H   0.009  0.982  0.010
 236 C H   0.098  0.922  0.011
 237 W C   0.600  0.450  0.005
 238 L C   0.652  0.424  0.009
 239 P H   0.189  0.901  0.001
 240 F H   0.037  0.976  0.000
 241 H H   0.026  0.978  0.001
 242 V H   0.005  0.996  0.000
 243 G H   0.003  0.997  0.000
 244 R H   0.003  0.997  0.000
 245 Y H   0.002  0.998  0.000
 246 L H   0.002  0.998  0.000
 247 F H   0.004  0.997  0.000
 248 S H   0.014  0.983  0.001
 249 K H   0.081  0.920  0.004
 250 S H   0.444  0.539  0.033
 251 F C   0.630  0.403  0.020
 252 E C   0.810  0.219  0.011
 253 P C   0.894  0.158  0.008
 254 G C   0.967  0.045  0.012
 255 S C   0.930  0.028  0.019
 256 L C   0.629  0.216  0.076
 257 E H   0.355  0.485  0.078
 258 I H   0.023  0.982  0.002
 259 A H   0.017  0.984  0.002
 260 Q H   0.014  0.987  0.001
 261 I H   0.004  0.997  0.000
 262 S H   0.005  0.995  0.000
 263 Q H   0.005  0.996  0.000
 264 Y H   0.003  0.998  0.000
 265 C H   0.002  0.999  0.000
 266 N H   0.002  0.999  0.000
 267 L H   0.003  0.998  0.000
 268 V H   0.002  0.998  0.000
 269 S H   0.004  0.998  0.000
 270 F H   0.005  0.996  0.001
 271 V H   0.003  0.998  0.000
 272 L H   0.002  0.998  0.000
 273 F H   0.006  0.995  0.002
 274 Y H   0.008  0.990  0.005
 275 L H   0.015  0.992  0.001
 276 S H   0.031  0.984  0.001
 277 A H   0.094  0.946  0.001
 278 A H   0.163  0.860  0.003
 279 I H   0.077  0.977  0.002
 280 N H   0.182  0.861  0.001
 281 P H   0.024  0.983  0.002
 282 I H   0.002  0.998  0.001
 283 L H   0.003  0.996  0.003
 284 Y H   0.003  0.997  0.002
 285 N H   0.007  0.992  0.001
 286 I H   0.034  0.954  0.008
 287 M H   0.443  0.683  0.010
 288 S C   0.917  0.111  0.002
 289 K H   0.045  0.971  0.000
 290 K H   0.031  0.980  0.000
 291 Y H   0.027  0.977  0.000
 292 R H   0.013  0.991  0.000
 293 V H   0.007  0.993  0.000
 294 A H   0.008  0.991  0.000
 295 V H   0.007  0.993  0.000
 296 F H   0.011  0.990  0.000
 297 R H   0.043  0.949  0.000
 298 L H   0.099  0.891  0.001
 299 L C   0.693  0.340  0.004
 300 G C   0.943  0.025  0.005
 301 F C   0.906  0.000  0.001
