# Supplementary material for: Integrating Solid-State NMR and Computational Modeling to Investigate the Structure and Dynamics of Membrane-Associated Ghrelin
Source: PLoS One. 2015 Mar 24;10(3):e0122444. doi: 10.1371/journal.pone.0122444 (PMC4372444; doi:10.1371/journal.pone.0122444)
Supplement: S2 File — (TGZ) [file pone.0122444.s008.tgz › ghrelin/folding_input/receptor/GHSR1.ascii6]

Last position-specific scoring matrix computed, weighted observed percentages rounded down, information per position, and relative weight of gapless real matches to pseudocounts
           A  R  N  D  C  Q  E  G  H  I  L  K  M  F  P  S  T  W  Y  V   A   R   N   D   C   Q   E   G   H   I   L   K   M   F   P   S   T   W   Y   V
    1 A    6 -3 -2 -3 -2 -2 -2 -1 -3 -3 -3 -2 -3 -4 -2  3 -1 -5 -4 -2   73   0   0   0   0   0   0   0   0   0   0   0   0   0   0  27   0   0   0   0  0.92 0.58
    2 P   -2  3 -1  5 -5 -2 -2 -2 -1 -3 -2 -2 -4 -5  5 -1 -2 -6 -5 -3    2  16   2  30   0   0   0   3   2   1   6   0   0   0  31   3   2   0   0   1  0.81 0.80
    3 L   -4 -5 -6 -6 -4 -5 -3 -6 -5  1  4 -5 -1  5 -6 -5 -3  3  0  4    0   0   0   0   0   0   2   0   0   6  35   0   0  25   0   0   1   3   2  26  0.84 0.98
    4 L   -3  4 -3 -4 -6  4 -2 -5  2 -5 -2  4 -3  2 -3 -1 -3 -4  4 -5    1  22   0   0   0  17   1   0   4   0   4  22   0   7   1   5   1   0  15   0  0.71 1.18
    5 A   -2 -1 -4 -5 -3 -4 -5 -4 -4  4  1 -5 -1 -1 -2 -2  2 -1  3  4    3   3   1   0   0   0   0   1   0  19  13   0   1   2   2   2  13   1  11  28  0.54 1.23
    6 G   -3 -5 -5 -6 -2 -5 -6 -2 -5  3  3 -5 -1  5  0 -4 -2 -1  0  3    2   0   0   0   1   0   0   3   0  14  30   0   1  22   6   0   2   1   2  16  0.69 1.26
    7 V   -2 -5  0 -5 -4 -2 -4 -4 -5  4  4 -5  1  1 -3 -2 -2 -5  0  2    3   0   6   0   0   2   0   1   0  21  33   0   3   6   1   3   2   0   3  14  0.55 1.26
    8 T   -1 -5 -4 -4  2 -3 -4 -3 -5  0 -3 -4 -1 -3  7  0  3 -6 -1 -2    5   0   0   0   4   1   0   2   0   7   1   0   2   1  48   6  17   0   3   3  1.11 1.26
    9 A    1 -5 -5 -6  1 -5 -5 -3 -6  3  1 -3 -2 -1  2 -2  1 -6 -4  5   11   0   0   0   3   0   0   2   0  12  15   1   0   2   9   3   7   0   0  35  0.56 1.27
   10 T    1 -5 -5 -6  3 -5 -5 -5 -5  2  2 -5  1  3 -5 -2  1 -3 -2  4   12   0   0   0   5   0   0   0   0  11  18   0   3  12   0   3   9   0   1  26  0.55 1.28
   11 C   -4 -5 -4 -6  4 -3 -5 -6  1 -1 -3 -5 -4  3 -6  0 -4 -1  9 -2    0   0   1   0   7   1   0   0   2   3   1   0   0   8   0   7   0   0  69   2  1.69 1.28
   12 V   -1 -5 -3 -4  6 -4 -4  0 -4  1  0 -4 -2 -1 -4  4  1  1 -4  0    4   0   1   0  14   0   0   7   0   8  11   0   1   3   1  34   8   2   0   7  0.54 1.28
   13 A    1 -5 -5 -6 -1 -5 -5 -4 -5  2  4 -5  1  2 -5 -2  0 -5 -3  3   10   0   0   0   1   0   0   1   0  10  40   0   3   8   0   4   6   0   0  17  0.63 1.28
   14 L   -1 -6 -3 -4 -4 -5 -4 -4 -6  5  0 -5  1 -1 -4 -4 -1 -6 -4  5    4   0   2   1   0   0   1   1   0  35   7   0   2   2   1   1   3   0   0  41  0.92 1.28
   15 F   -4 -6 -6 -7  8 -6 -6 -3 -5 -1  0 -6  2  8 -6 -4 -3 -3 -1 -1    0   0   0   0  25   0   0   2   0   3   6   0   4  53   0   0   1   0   0   4  1.52 1.28
   16 V    2 -5 -6 -6 -1 -5 -5 -4 -6  3  3 -5 -1  2 -5 -3 -1 -5 -3  4   16   0   0   0   1   0   0   1   0  14  27   0   1   8   0   1   3   0   0  28  0.66 1.28
   17 V   -1 -5 -6 -5 -1 -5 -6 -5 -6  2  4 -5  0  2 -5 -4  0 -5 -3  4    4   0   0   0   1   0   0   0   0  10  35   0   1   7   0   1   7   0   0  34  0.77 1.29
   18 G   -1 -5 -3 -4 -2 -5 -5  7 -5 -7 -7 -4 -6 -6 -5  1 -3 -6 -6 -6    2   0   0   0   1   0   0  85   0   0   0   0   0   0   0  11   1   0   0   0  1.79 1.29
   19 I   -2 -5 -6 -6 -1 -5 -6 -4 -6  4  4 -5  1  1 -6 -4  0 -5 -4  3    3   0   0   0   1   0   0   1   0  18  44   0   3   5   0   1   5   0   0  18  0.81 1.29
   20 A    0 -5 -5 -6 -1 -5 -5 -3 -5  2  2 -5  1  0  3 -2  1 -2 -4  3    9   0   0   0   2   0   0   2   0  11  20   0   3   4  12   2  10   1   0  24  0.48 1.29
   21 G   -1 -5 -3 -4 -5 -2 -4  7 -5 -5 -2 -4 -5 -6 -5 -2 -2 -6 -6 -5    4   0   0   0   0   2   1  83   0   0   6   0   0   0   0   1   2   0   0   0  1.63 1.30
   22 N   -5 -3  9 -1 -6 -3 -3 -3 -2 -6 -7 -3 -5 -6 -5 -2 -3 -7 -5 -6    0   0 100   0   0   0   0   0   0   0   0   0   0   0   0   0   0   0   0   0  2.35 1.31
   23 L    1 -5 -4 -5  4 -4 -5  2 -5  1  1 -4 -1 -2 -5  3  2 -5 -1  0    9   0   0   0   7   0   0  14   0   7  16   0   1   2   0  24  11   0   2   6  0.42 1.33
   24 L    0 -5 -6 -6  0 -5 -5 -4 -6  0  5 -5  3  1 -6 -4  1 -5 -4  1   10   0   0   0   2   0   0   1   0   4  55   0   5   6   0   0  10   0   0   7  0.81 1.33
   25 T    0 -5 -5 -6 -4 -5 -5 -4 -6  0  1 -5 -1 -4 -5 -1  1 -6 -4  6    7   0   0   0   0   0   0   1   0   2  12   0   0   0   0   6  10   0   0  62  1.00 1.34
   26 M   -3 -6 -6 -7  5 -5 -6 -7 -6  5  4 -6  3 -1 -6 -5 -4 -5 -4  2    1   0   0   0  11   0   0   0   0  28  39   0   6   2   0   0   0   0   0  13  1.03 1.34
   27 L    0  0 -5 -5  2 -4 -5 -4 -1  0  1 -3  0  1 -5 -2  0  5  6  1   10   6   0   0   5   0   0   1   1   5  14   1   2   5   0   3   5   8  23  10  0.55 1.34
   28 V   -1 -3 -5 -6 -4 -2 -5 -5 -6  3  0 -5  0 -1 -5 -3  0 -5 -2  6    5   1   0   0   0   2   0   0   0  17   8   0   1   3   0   1   5   0   1  55  0.92 1.33
   29 V   -3 -5 -4 -6 -3 -5 -6 -3 -5  5  3 -5  1  3 -6 -2 -2 -4  1  3    1   0   1   0   0   0   0   3   0  30  22   0   3  13   0   4   2   0   4  17  0.71 1.35
   30 S    1 -4 -5 -5  4 -3 -3 -4  0  0  2 -2  0  2 -5  0  0  4  4 -1   12   0   0   0   8   1   2   1   2   6  22   3   2   6   0   8   6   4  13   3  0.41 1.36
   31 R   -3  5 -3 -5  3  0 -3 -3 -1 -4  0  4 -2  1 -5 -1 -2 -2  0 -4    1  32   1   0   6   3   1   2   1   0  10  23   1   6   0   5   3   0   4   0  0.65 1.35
   32 F   -2  1  3 -3 -1  3 -3 -3  4 -5 -4 -1 -3  3 -2  0 -1 -3  5 -3    4   7  12   1   2  13   0   2  10   0   1   4   0  12   2   5   3   0  20   1  0.56 1.36
   33 R   -2  4 -3 -4 -6  0 -1 -1  1 -2 -3  5  1 -6  0 -1 -1 -1 -5 -3    3  22   0   0   0   3   3   5   4   3   2  34   4   0   5   5   4   1   0   2  0.60 1.37
   34 E   -1  4 -1  0  3  0  0 -2 -2 -5 -5  4  0 -4 -4  1 -1  3 -4 -4    4  22   2   6   6   4   4   3   1   0   0  25   3   0   0   9   3   5   0   1  0.55 1.36
   35 L    0  1 -2 -4 -5  0 -4 -4 -4 -2  1  1  8 -4  1  0 -2 -5 -4 -1    8   8   2   0   0   4   0   1   0   1  12  10  36   0   6   7   2   0   0   3  0.72 1.35
   36 R   -3  6 -2 -4 -2  0 -1 -5  3 -5 -1  4 -2 -5 -4 -3 -3  4 -3 -5    1  40   1   0   1   4   3   0   6   0   7  27   1   0   0   1   1   6   0   0  0.97 1.35
   37 T   -3 -1  4 -2 -2 -3 -3 -2 -3 -4 -4 -1 -4 -6 -4  3  6 -6 -5 -4    0   3  19   1   1   0   0   2   0   1   0   3   0   0   0  24  45   0   0   0  1.00 1.35
   38 T   -1 -2 -3 -3 -2 -4  0 -1 -5  0 -1 -2  3 -5  1  1  2 -6 -5  4    5   2   1   1   1   0   6   5   0   3   4   2   7   0   8  10  14   0   0  31  0.40 1.35
   39 T    1 -4  0 -4 -4 -4 -4 -5 -5  0 -1 -4 -3 -5  1  0  7 -6 -5 -1   10   0   3   0   0   0   0   0   0   5   7   0   0   0   7   5  61   0   0   2  1.00 1.35
   40 N   -2 -3  7  3 -6 -3  1 -1 -2 -5 -5 -3 -3 -6 -5 -1  1 -7 -4 -5    3   0  54  17   0   0   7   5   0   0   1   0   0   0   0   3   9   0   0   0  1.17 1.34
   41 L   -2 -4 -2 -6 -1 -5 -6 -6 -4  5  2 -5  1  2 -6 -4  0 -4  3  3    2   1   2   0   1   0   0   0   0  27  15   0   4   6   0   0   6   0  11  22  0.64 1.35
   42 Y   -5 -5 -6 -7 -5 -5 -6 -6 -2 -3  0 -5 -3  7 -6 -5 -5  4  8 -3    0   0   0   0   0   0   0   0   0   0   7   0   0  37   0   0   0   5  47   0  1.75 1.35
   43 L   -4 -6 -6 -7 -4 -5 -6 -7 -6  5  4 -6  3  1 -6 -5 -3 -5 -4  1    0   0   0   0   0   0   0   0   0  35  43   0   7   5   0   0   1   0   0   6  1.07 1.35
   44 S    0 -5 -5 -6  2 -4 -5 -1 -5  0  4 -5  2  3 -6 -1 -2 -4 -3  2    8   0   0   0   4   1   0   5   0   4  38   0   5  14   0   5   2   0   0  12  0.55 1.35
   45 S   -4 -3  8 -2 -3 -2 -3 -3  4 -6 -6 -3 -5 -6 -5  2 -3 -7 -4 -6    0   0  72   0   0   0   0   1   9   0   0   0   0   0   0  16   0   0   0   0  1.65 1.35
   46 M   -4 -5 -6 -7 -4 -5 -6 -7 -6 -1  7 -5  4 -2 -6 -4 -4 -5 -4 -2    0   0   0   0   0   0   0   0   0   0  87   0   8   1   0   1   0   0   0   0  1.51 1.35
   47 A    7 -5 -4 -5  1 -4 -4 -2 -5 -3 -4 -4 -2 -5 -4  0  0 -6 -5 -2   80   0   0   0   2   0   0   2   0   1   1   0   1   0   0   6   4   0   0   1  1.28 1.40
   48 F    0 -6 -6 -6 -3 -5 -6 -5 -6  4  3 -5  1  1 -6 -4 -3 -5 -4  5    9   0   0   0   0   0   0   0   0  22  22   0   3   6   0   0   1   0   0  35  0.83 1.40
   49 S    5 -4 -3 -3 -2 -4 -4 -1 -4 -5 -5 -4 -4 -6 -4  4  1 -6 -5 -3   52   0   0   1   0   0   0   4   0   0   0   0   0   0   0  34   6   0   0   1  1.03 1.40
   50 D   -5 -5  0  9 -7 -3 -1 -4 -4 -6 -5 -4 -6 -7 -5 -3 -4 -8 -6 -6    0   0   3  94   0   0   1   0   0   0   1   0   0   0   0   0   0   0   0   0  2.20 1.40
   51 L   -3 -5 -6 -4 -5 -5 -1 -4 -5  1  5 -5  2  3 -6 -5 -2 -4 -3 -1    2   0   0   1   0   0   5   1   0   5  62   0   4  12   0   0   2   0   0   2  0.91 1.40
   52 L   -1 -5 -6 -6  3 -1 -5 -5 -5  1  5 -5  2  2 -6 -1 -2 -5 -4  1    4   0   0   0   5   3   0   0   0   6  52   0   4   7   0   4   3   0   0   7  0.72 1.40
   53 I   -4 -5 -6 -6 -3 -5 -6 -6  0  1  1 -6  3  7 -6 -5 -4 -3  4  1    0   0   0   0   1   0   0   0   2   7  13   0   8  45   0   0   0   0  13   7  1.13 1.40
   54 F   -1 -5 -2 -6  2 -5 -5 -3 -6  2  3 -5  1  1 -5 -1  1 -5 -4  3    4   0   2   0   5   0   0   2   0  12  28   0   2   5   0   4   9   0   0  22  0.51 1.40
   55 L   -1 -5 -6 -6  3 -5 -6 -5 -6  2  5 -5  0  2 -6 -3 -2 -5 -4  2    5   0   0   0   6   0   0   1   0  10  50   0   1   7   0   2   2   0   0  13  0.78 1.40
   56 C   -3 -5 -4 -5  5 -5 -5  1 -5  0 -1 -5 -2  4 -5  1  4 -5 -2  0    1   0   0   0  11   0   0  10   0   4   5   0   1  16   0  12  29   0   1   7  0.60 1.40
   57 M   -4 -5 -2 -3  6 -5 -6 -3 -6 -1  5 -5  3  1 -6 -3 -4 -5 -4 -1    1   0   2   2  15   0   0   2   0   2  56   0   7   5   0   1   0   0   0   3  0.94 1.40
   58 P   -4 -5 -5 -5 -2 -5 -5 -6 -5  0 -1 -4 -1 -6  8 -4 -3 -7 -6  1    0   0   0   0   1   0   0   0   0   5   5   0   2   0  73   0   1   0   0  10  1.88 1.40
   59 L   -4 -6 -5 -6 -5 -5 -6 -5 -5  0  2 -5 -1  7  4 -4 -2 -4 -2  0    0   0   1   0   0   0   0   1   0   6  20   0   1  38  20   0   2   0   0   7  0.98 1.40
   60 D   -3 -1 -1 -1 -5 -3 -2 -4 -1 -1  1 -4 -3  3 -4 -1  0 10  0 -3    1   3   4   5   0   1   3   1   2   3  12   1   0  13   1   4   6  32   2   2  0.96 1.39
   61 L    3 -4  1 -5 -4  0 -3 -3 -4  4  1 -2 -1 -3 -4 -1  1 -6 -4  1   24   0   7   0   0   5   2   2   0  20  13   2   1   1   1   3   8   0   0  10  0.36 1.39
   62 V    2 -3 -4 -2 -4 -1 -2 -4  0  0 -2 -4  0  1 -4  0  1 -4  4  3   18   1   1   3   0   3   2   0   2   3   3   0   2   6   1   5   9   0  15  24  0.40 1.37
   63 R   -3 -1  2  1 -5  0  2 -4 -2 -3 -3 -1 -4 -2 -4 -1  2 -3  7 -2    1   4   8   7   0   4  11   1   0   1   2   3   0   0   1   4  11   0  35   3  0.65 1.38
   64 L    1 -3  0 -1 -4 -3 -2 -3  1  1 -1  0  2  0 -5 -1  2  1  4  1   12   1   5   3   0   0   2   1   4   9   5   6   5   3   0   4  12   2  15   9  0.25 1.36
   65 W    3 -3 -4 -2 -4 -3 -4 -3 -2  0  2 -4  2  2 -5 -1 -2  6  3 -1   29   1   1   2   0   1   1   1   1   4  17   1   4   8   0   4   2  11   9   3  0.52 1.37
   66 Q    0  1  1 -3 -3  1 -3 -4  2  0  2 -2  4 -2 -4  0  0 -3 -1  0    7   8   7   1   0   7   1   0   5   5  22   2   9   1   1   8   5   0   2   6  0.21 1.32
   67 Y    0 -1  2  1 -5  1  0  2  3 -3  1 -2 -1 -4 -2 -1  0 -5  1 -2    6   4   9   7   0   6   5  18   7   1  12   2   2   0   2   4   6   0   4   3  0.18 1.32
   68 R   -3  2  0  3 -3 -1  1 -1  0 -3 -3 -1 -2  3  0 -1 -1  0  5 -3    1  10   5  14   1   3   8   5   2   1   2   3   1  11   4   4   4   1  18   2  0.35 1.22
   69 P   -2 -1  2  1  0  1 -1  0  6 -3 -3 -1 -2 -3  2  0  0 -3  0 -4    2   3  11   9   2   6   4   8  17   1   3   3   1   1  10   6   7   0   3   1  0.35 1.20
   70 W   -5 -5 -3 -7 -5 -5 -6 -5 -5 -5 -4 -6 -4  1 -6 -5 -5 13  0 -6    0   0   2   0   0   0   0   0   0   0   0   0   0   5   0   0   0  90   1   0  3.72 1.36
   71 N   -2 -2 -2 -4 -5 -3 -4 -5 -5  2  0 -3  0 -1  6 -2 -2 -5 -1  3    2   2   2   0   0   1   1   0   0  12  10   2   2   3  36   2   2   0   2  20  0.78 1.37
   72 F   -5 -6 -6 -7 -5 -6 -6 -6  0 -3  1 -6 -1  9 -7 -5 -3 -1  2 -4    0   0   0   0   0   0   0   0   2   0  11   0   1  77   0   0   2   1   5   0  1.88 1.38
   73 G   -3 -4 -3 -3 -6 -4 -4  8 -5 -7 -4 -4 -6 -6 -4 -1 -4 -6 -6 -6    0   1   1   1   0   0   1  91   0   0   2   0   0   0   1   3   0   0   0   0  1.94 1.38
   74 D    1  0  1  3 -5 -1  2 -2 -2 -2 -1  0 -3 -4  0  2  1 -4 -5  0   10   5   6  15   0   2  13   3   1   2   6   6   0   0   4  14   8   0   0   6  0.23 1.40
   75 L    1 -5 -5 -4 -2 -3 -3  1 -3  0  1 -5 -2  5 -2 -1 -1  2  0  1   13   0   0   1   1   1   2  10   1   6  14   0   1  27   2   5   4   2   2  10  0.44 1.40
   76 L   -2 -5 -6 -6 -3 -5 -6 -2 -5  0  4 -5  7  1 -3 -2 -3 -2 -1 -1    2   0   0   0   0   0   0   4   0   3  43   0  31   5   2   3   1   1   2   2  1.00 1.40
   77 C   -2 -7 -6 -7 12 -6 -7 -6 -6 -4 -4 -6 -5 -6 -6 -4 -4 -6 -6 -4    2   0   0   0  98   0   0   0   0   0   0   0   0   0   0   0   0   0   0   0  3.36 1.40
   78 K   -4  3 -3 -4 -3  0 -2 -5  0 -5 -5  7 -4 -2 -3 -3 -2 -5  2 -5    0  13   0   0   1   2   0   0   2   0   0  69   0   2   1   1   2   0   7   0  1.33 1.40
   79 L    0 -5 -6 -6 -4 -5 -6 -3 -6  4  4 -5  1  4 -6 -2 -3 -2 -3  2    7   0   0   0   0   0   0   2   0  20  32   0   3  16   0   3   1   1   0  12  0.68 1.40
   80 F   -1 -1 -1 -3  1 -4 -5 -5 -1  2  0 -2  1  1 -5  1  0 -5 -1  4    4   3   4   2   3   0   0   0   2  10   7   3   3   5   0  11   6   0   2  34  0.39 1.40
   81 Q   -1  1  2 -4 -5  0 -3  1  3 -1 -1 -2  1 -1  2  3  1 -6 -4 -2    3   7  10   0   0   3   0   9   6   3   7   2   4   3   9  21   7   0   0   3  0.23 1.40
   82 F    2 -5 -5 -6 -2 -5 -5  0 -4 -1  0 -5  1  6 -5  0 -1 -1  5 -2   15   0   0   0   1   0   0   7   0   4   9   0   3  30   0   6   4   1  17   2  0.68 1.40
   83 V   -1 -5 -6 -6 -2 -4 -6 -4 -6  4  4 -5  3  2 -6 -2 -1 -3 -3  3    6   0   0   0   1   1   0   1   0  20  33   0   6   7   0   4   3   0   0  16  0.63 1.40
   84 S   -1 -4 -3  1 -5  3 -3 -5  0  1 -1 -2  0  5 -4 -1  0 -4  2 -2    5   0   1   7   0  16   1   0   3   9   6   2   3  23   1   5   7   0   7   2  0.40 1.40
   85 E   -1 -2  0 -4  0  2  1 -2  1 -1 -2  2 -2 -1 -2  1  1 -4  4 -3    6   1   5   0   2   8  10   3   3   4   5  12   1   2   2   9   8   0  15   2  0.22 1.40
   86 S    1 -5 -5 -6  1 -3 -3 -3 -1  3  2 -5  3 -1 -5 -1  1  0  0  3   10   0   0   0   3   1   2   2   1  15  15   0   6   3   0   4  10   1   4  20  0.38 1.40
   87 C   -2 -4  7 -2  2 -3 -4 -3 -3 -5 -5 -3 -1 -3 -3  2  2 -6 -5 -1    3   0  53   0   4   0   0   1   0   0   0   0   2   1   1  16  11   0   0   5  1.06 1.40
   88 T   -3 -5 -5 -6  3 -1 -5 -6 -5  1  2 -5  6  4 -6 -3  1 -4 -1  3    1   0   0   0   5   4   0   0   0   6  15   0  22  15   0   1   9   0   1  18  0.70 1.40
   89 Y   -3 -5 -2 -5 -2 -1 -4 -1  2 -3 -1 -5 -3  5 -6 -3 -2 -2  8 -2    2   0   2   0   1   4   0   5   4   0   7   0   0  22   0   2   3   0  42   3  1.05 1.39
   90 A    3 -5 -4 -5  5 -4 -4 -1 -5  2 -3 -4 -3 -5 -5  3  2 -6 -5  2   26   0   0   0  10   0   0   5   0  10   1   0   0   0   0  19  12   0   0  14  0.58 1.40
   91 T   -2 -4 -2 -3 -1 -3 -3  0 -1 -5 -6 -3 -5 -6 -4  7  2 -6 -5 -5    1   0   1   0   1   0   1   8   1   0   0   0   0   0   0  73  13   0   0   0  1.23 1.40
   92 V   -1 -5 -5 -6  1 -5 -3 -4 -6  6 -1 -5  3 -4 -5  0 -1 -6 -4  4    4   0   0   0   3   0   1   1   0  38   1   0   6   0   0   7   4   0   0  31  0.87 1.40
   93 L   -2 -5 -6 -5 -3 -2 -6 -3 -1  0  4 -5 -1  6 -6 -4 -4 -2  3 -2    3   0   0   1   0   2   0   3   1   5  36   0   1  33   0   1   0   0  10   1  0.92 1.40
   94 T   -3 -5  0 -5  1 -5 -5 -5  0 -2  2 -5 -2  6 -5  1  4 -4 -2 -3    1   0   5   0   3   0   0   0   2   1  19   0   0  33   0  10  22   0   0   1  0.76 1.40
   95 I   -3 -5 -7 -7 -4 -5 -6 -7 -6  2  6 -6  2 -3 -6 -5 -4 -5 -4  1    1   0   0   0   0   0   0   0   0  11  76   0   4   0   0   0   0   0   0   6  1.29 1.40
   96 T    2 -5 -4 -5  5 -4 -4 -3 -5 -2 -3 -4  1 -4 -4 -1  6 -6 -5  1   15   0   0   0  10   0   0   2   0   2   1   0   3   0   0   2  52   0   0  10  0.94 1.40
   97 A    4 -5 -5 -6  8 -5 -5 -3 -5  0 -1 -5 -1 -1 -5 -2 -1 -5 -4  2   34   0   0   0  30   0   0   1   0   4   5   0   1   2   0   1   3   0   0  16  1.00 1.40
   98 L   -4 -4 -6 -6 -4 -5 -6 -7 -2  6  3 -5  6 -1 -6 -5 -3 -5 -4  1    0   1   0   0   0   0   0   0   1  46  19   0  21   2   0   0   1   0   0   6  1.16 1.40
   99 S    1 -2 -1 -3 -4 -3 -3 -2 -4 -5 -6 -3 -5 -6 -4  7  0 -6 -5 -5    9   2   1   0   0   0   0   2   0   0   0   0   0   0   0  83   3   0   0   0  1.43 1.40
  100 V   -1 -5 -6 -6 -1 -2 -6 -5 -6  5  1 -5  1  2 -6 -4 -3 -5 -2  5    4   0   0   0   1   2   0   0   0  26  12   0   2   7   0   0   1   0   1  43  0.92 1.40
  101 E   -3 -3  0  8 -7 -1  3 -5  2 -6 -7 -3 -6 -5 -5 -3 -3 -7 -3 -5    2   1   2  72   0   1  14   0   5   0   0   0   0   0   0   0   1   0   1   1  1.63 1.40
  102 R   -5  9 -3 -5 -7 -2 -3 -6 -1 -6 -5  0 -4 -6 -5 -4 -4 -6 -5 -6    0  99   0   0   0   0   0   0   1   0   0   0   0   0   0   0   0   0   0   0  2.30 1.40
  103 Y   -5 -5 -4 -6  0 -5 -5 -6  2 -4 -4 -5 -4  2 -6 -5 -5  2 10 -4    0   0   1   0   2   0   0   0   3   0   0   0   0   6   0   0   0   2  87   0  2.38 1.40
  104 F   -4  1 -6 -6  1 -3 -5 -6  0  2  4 -4  1  2 -6 -3 -3  1  1  1    1   9   0   0   3   1   0   0   2  12  42   0   3   8   0   2   1   2   5   9  0.66 1.40
  105 A    6 -4 -4 -5 -1 -4 -4  0 -1 -3 -3 -4 -4 -5 -4  1 -2 -6 -4  0   71   1   0   0   1   0   0   6   1   1   1   0   0   0   0   9   2   0   0   8  1.09 1.40
  106 I   -4 -6 -6 -6 -4 -6 -6 -7 -6  6  0 -6 -1 -2 -6 -5 -2 -6 -4  5    0   0   0   0   0   0   0   0   0  51   7   0   1   1   0   0   2   0   0  38  1.35 1.40
  107 C    1 -2 -4 -6  6 -5 -6 -6 -6  1  0 -5  1 -4 -5 -3 -1 -6 -5  6   11   2   1   0  17   0   0   0   0   6   8   0   3   0   0   1   3   0   0  48  0.98 1.40
  108 F   -2  0 -2 -3 -2  0 -3 -5  9 -5 -4 -1 -4  2 -5  1 -3  1  4 -5    3   4   1   1   1   4   0   0  48   0   2   3   0   8   0   9   1   2  14   0  1.31 1.40
  109 P    2 -3 -5 -4 -4 -4 -4 -4 -2 -5 -6 -4 -5 -6  8 -1  0  3 -5 -4   19   1   0   0   0   0   0   0   1   0   0   0   0   0  64   3   6   4   0   1  1.71 1.40
  110 L   -2 -3 -4 -6 -4 -4 -5 -5 -5  2  4 -4  3  3 -2 -1  1 -5 -3  2    3   1   1   0   0   1   0   1   0  11  37   1   6  10   2   4   8   0   0  15  0.59 1.39
  111 R   -1  6 -2 -4 -6  2 -1 -4  2 -5 -2  3 -3  0 -4  0 -2  2 -3 -4    4  36   1   0   0   8   4   1   5   0   4  19   1   4   1   7   2   3   1   1  0.69 1.38
  112 A    2 -3 -2 -4  0 -1 -4 -3 -1  0 -2 -3 -2  1  0  5  1 -5 -2 -2   17   1   2   0   2   2   0   0   1   5   4   1   1   6   5  41   7   0   1   2  0.53 1.36
  113 K   -2  4 -4 -4 -5  2 -3 -3  4 -2  1  3  0 -1 -1 -1 -3  0  1 -4    3  22   0   0   0   9   0   2  10   2  13  17   3   3   4   4   1   1   5   0  0.46 1.37
  114 V   -2  5  0 -3 -3  1 -1  0  1 -2 -2  2 -2 -3 -3  1 -1  1  0  0    3  28   4   1   1   5   2   9   3   2   4  11   1   1   1   9   4   2   3   6  0.33 1.36
  115 V   -1  2 -3 -4 -3 -2 -3 -4  2  1  2  0  2  1 -3 -2  0  4  1  1    6  13   1   1   1   2   1   1   6   8  16   5   4   5   1   2   5   6   4  12  0.25 1.31
  116 V   -2  7 -2 -4 -5  0 -2  1  0 -1 -3 -1  0 -4 -2 -1 -2 -3 -4  0    3  51   1   1   0   3   1  11   2   4   3   2   2   1   2   4   2   0   0   6  0.78 1.36
  117 T   -3  3 -1 -3 -3 -2 -4 -2 -2 -2 -4  0 -2 -4 -2  2  6 -6 -4 -1    0  16   3   1   0   1   0   4   1   3   0   5   1   0   2  13  44   0   0   3  0.71 1.43
  118 K   -1  4 -3 -5 -4 -2 -4 -4  0 -2  1  2  0 -5  4 -2 -1 -2 -1  0    4  22   1   0   0   1   0   1   2   2  13  12   3   0  20   2   3   1   2   7  0.49 1.42
  119 G   -1  5 -1 -3  1 -1 -3  0  0 -4 -2  2 -1 -2 -4  0  1  0 -3 -3    5  32   2   1   3   2   1   6   2   1   5  13   2   2   1   5   8   1   0   2  0.41 1.42
  120 R    0  3  1 -5  2  0 -4 -3  2 -1 -2 -1 -1  0 -5 -1 -1  4  2  0    8  18   6   0   4   3   0   1   5   3   4   2   2   3   0   5   4   5   7   6  0.19 1.44
  121 V    5 -2 -4 -5  2 -4 -4 -1 -5 -1 -4 -2 -3 -5 -4  0  0 -5 -5  2   41   2   0   0   3   0   0   4   0   2   0   2   0   0   0   7   6   0   0  14  0.43 1.44
  122 K    0  2 -3 -4 -1 -1 -3 -3  2 -3 -1  3 -1 -2 -5 -2 -2  3  1  0    7  12   1   0   1   3   1   1   4   1   6  20   1   1   0   2   3   4   4   8  0.13 1.42
  123 L    0  1 -5 -5 -1 -4 -5 -2 -5  2  2 -3  0 -1 -5 -3 -1  1 -1  2    7   9   0   0   1   0   0   3   0  12  16   1   2   2   0   1   3   2   2  12  0.04 1.59
  124 V    0 -5 -4 -5 -3 -4 -2 -3 -5  3 -1 -4 -1 -3 -4 -3  3 -5 -2  3    7   0   0   0   0   0   2   2   0  16   4   0   1   0   0   1  15   0   1  21  0.19 1.60
  125 I   -2 -5 -2 -5  9 -5 -5 -5 -5  1 -1 -5 -2 -5 -5  2 -2 -5 -5 -1    2   0   2   0  35   0   0   0   0  10   5   0   1   0   0  14   2   0   0   3  0.75 1.60
  126 F    2 -5 -5 -5  1 -5 -5  0 -5  0  2 -5  0  0 -4 -1 -1 -5 -4  2   16   0   0   0   3   0   0   8   0   4  17   0   2   3   0   3   4   0   0  12  0.06 1.59
  127 V    2 -5 -5 -5  4 -5 -5 -1 -5  0  1 -5 -2 -1 -4 -1 -1 -3 -4  2   17   0   0   0   7   0   0   6   0   4  13   0   1   3   0   4   4   0   0  14  0.09 1.58
  128 I   -3 -5 -4 -5 -4 -5 -5 -4 -5  5 -1 -5 -2 -4 -5 -4  0 -5 -4  4    1   0   0   0   0   0   0   1   0  29   4   0   0   0   0   1   5   0   0  31  0.54 1.57
  129 W   -5 -5 -6 -6 -5 -5 -5 -5 -5 -5 -4 -5 -4 -2 -6 -5 -5 13 -1 -5    0   0   0   0   0   0   0   0   0   0   1   0   0   0   0   0   0  71   0   0  2.69 1.55
  130 A    1 -4 -5 -5 -2 -5 -5  0 -5  1  2 -5  0 -1 -5 -2  0 -5 -4  2   12   0   0   0   1   0   0   8   0   7  19   0   2   2   0   3   5   0   0  13  0.06 1.58
  131 V    0 -4 -5 -4  0 -5 -5 -3 -5  1  2 -2  0  1 -5 -2 -1 -5 -3  2   10   1   0   1   2   0   0   2   0   6  22   2   2   5   0   4   4   0   1  12  0.04 1.59
  132 A    3 -4 -4 -4  2 -3 -1 -1 -5 -3 -4 -4 -3 -5 -3  4 -3 -5 -5  1   21   0   0   0   3   0   5   5   0   1   0   0   0   0   1  26   0   0   0  10  0.22 1.59
  133 F    0 -5 -5 -5  3 -5 -5 -2 -4  2  2 -5  0  2 -5 -3 -1 -5 -3  1    8   0   0   0   6   0   0   3   0  11  16   0   2   9   0   2   4   0   0  10  0.08 1.59
  134 C    0 -5 -5 -6 -1 -5 -5 -1 -5  1  4 -5  0  1 -5 -3 -2 -5 -4  1    7   0   0   0   1   0   0   4   0   6  35   0   2   5   0   2   2   0   0   8  0.20 1.59
  135 S    1 -5 -5 -5  3 -1 -4 -2 -5  0  3 -5  1  2 -5 -1 -1 -4 -2 -2   10   0   0   0   6   3   0   3   0   4  23   0   3   9   0   4   4   0   1   2  0.07 1.59
  136 A    2 -4  0 -3  1 -2 -4 -1 -4 -4 -3 -4 -1 -5 -4  4  0 -5 -5 -2   14   0   4   1   3   1   0   4   0   0   3   0   1   0   0  32   6   0   0   2  0.21 1.59
  137 G   -1 -5 -5 -5  0 -5 -5 -3 -5  2  3 -5 -1 -1 -5  1 -2 -5 -3  1    6   0   0   0   2   0   0   1   0  10  27   0   1   2   0  11   2   0   1   9  0.14 1.59
  138 P   -4 -5 -4 -4 -5 -3 -4 -4 -3 -3 -4 -3 -5 -4  8 -2 -4 -5 -2 -4    0   0   0   0   0   1   0   1   1   1   1   1   0   1  60   3   0   0   1   1  1.30 1.56
  139 I   -1 -4  2  1 -2 -2  1 -3 -3 -1 -2 -4 -1  1 -5 -1  2 -5  0 -1    5   0   9   6   1   2   9   2   0   4   4   0   1   6   0   4  14   0   3   4 -0.06 1.59
  140 F    1 -4 -4 -5 -2 -5 -5 -3 -4 -1  3 -5  0  4 -3 -2  0 -2 -3 -1   13   1   0   0   1   0   0   2   0   3  25   0   2  15   1   2   7   1   0   4  0.16 1.60
  141 V   -2 -3 -4 -4 -4 -4 -4 -4 -1  3  2 -4  1  1 -5  0 -1 -1  1  2    2   1   1   0   0   0   1   1   1  15  16   0   4   5   0   6   3   1   4  14  0.10 1.58
  142 L   -3 -5 -2 -5 -4 -3 -3 -4  3 -2 -1 -3  0  7 -5 -2 -2 -3  3 -2    2   0   2   0   0   1   1   1   7   2   6   1   2  36   0   3   2   0  10   2  0.56 1.56
  143 V    0  4  0 -3 -4  0 -2 -4  5 -2 -1 -2 -2 -2 -5  1 -1 -5  1 -2    9  18   4   1   0   3   1   1  11   2   7   1   1   2   0  12   4   0   5   3  0.19 1.59
  144 G   -2  0  0  3 -5  2  1  0 -1 -2 -4  1 -3 -6 -3  0  3 -6 -2 -4    2   4   4  14   0   9  10   8   1   2   1   7   0   0   1   7  16   0   1   1  0.22 1.60
  145 V   -1 -5 -5 -5 -1 -1 -2 -5 -1  2  1 -3  1 -4 -5 -2  4 -5 -4  4    4   0   0   0   1   3   3   0   2  10  11   2   4   0   0   3  24   0   0  23  0.41 1.59
  146 E   -1 -1 -1  0 -3  0  1 -1  1  0 -2  0  0  0 -4  0  0  1  2  1    4   3   3   5   0   4   9   6   3   6   4   6   2   4   1   9   5   2   8  11  0.03 1.54
  147 H   -2  0  0  0 -5  0  2 -4  3 -1 -2  0 -2  1  0 -1  0 -4  4 -2    3   5   5   4   0   5  15   1   7   4   5   5   1   5   5   5   7   0  13   3  0.22 1.54
  148 E   -3  0 -2  2 -5  1  1 -4  0  1  0  0 -2  1 -2  0 -2  0  1  1    2   6   2  12   0   7   9   1   2   8  11   5   1   6   2   7   2   1   4  10  0.13 1.54
  149 N   -1  1  3  1 -5  1  1  0  2 -5 -4  0 -1 -4  2 -1 -2 -5  2 -3    4   6  15   9   0   7  10   8   4   0   2   4   1   0  10   5   2   0   7   3  0.29 1.55
  150 G   -2  0  4  2 -1 -1  2  3  0 -4 -4 -2 -3  0 -3 -1 -2  0 -2 -3    2   6  17  12   2   3  11  22   2   1   1   2   1   4   1   3   2   1   1   3  0.41 1.54
  151 T   -2  1  1 -1 -3  0  0 -2  2 -2  1  1 -2  0  2  1  1  0 -1 -2    3   8   6   3   1   3   6   4   5   2  13   9   1   5   8   9   9   1   3   2  0.12 1.53
  152 D   -1 -1  4  1  0  0  0  1  2  0 -2 -1 -2 -4 -1 -1  2 -5 -3 -2    4   4  20   8   2   3   6   9   4   5   5   3   1   1   3   4  14   0   1   4  0.27 1.52
  153 P   -2  3 -2 -3 -5  1 -1 -2 -1  2  1 -2 -1  0 -2 -1  0 -2  1  2    4  15   2   1   0   5   3   4   1  12  12   2   1   3   3   6   6   0   5  14  0.19 1.52
  154 W   -3 -2 -2 -2  9 -3 -1 -2  0 -1 -3 -1 -2 -3 -3  1  3  0 -1  0    1   2   2   2  33   1   4   3   2   3   2   4   1   1   1  10  16   1   2   7  0.80 1.52
  155 D    0 -3 -3 -1  3 -2 -1 -4  3  1  1 -2  0  2 -3  1  0 -3  3  1    8   2   1   3   5   2   5   1   7   8  11   2   2   8   2   9   6   0  10   8  0.21 1.53
  156 T   -3 -5  1  1  9 -3 -2 -5 -5 -2 -1 -4  0  0  1 -2  0 -1 -3  0    1   0   6   7  39   1   3   0   0   2   6   1   3   4   8   2   6   1   1   7  0.96 1.54
  157 N   -1  1  2 -3  1 -2 -1 -1  0  1  0  0 -3  0  0 -1  1  1  1  0    6   7  11   1   3   2   5   4   2   7  10   5   0   4   5   4   9   2   5   7  0.09 1.50
  158 E   -3 -3 -3  0 -2 -2  3 -3  1  1  0 -3  3  5 -3 -2 -1  1  3 -2    2   1   1   5   1   2  18   3   3   7  10   2   6  21   1   2   3   2   9   2  0.41 1.45
  159 C   -1 -2  0  0  4 -1 -1 -3  2 -2 -1 -1 -1 -1  3  3 -2  0 -1  0    4   2   4   5   8   3   4   1   4   2   7   5   2   3  14  21   2   2   2   6  0.27 1.46
  160 R    0 -1 -2 -2  1  0  0 -3  0 -2 -1  1 -1  3 -3 -2 -1  7  3 -1    8   3   2   2   3   4   7   2   3   2   7   8   1  13   1   3   5  15   8   4  0.41 1.43
  161 P   -1 -3  0  0  0  1 -1 -2  1 -2 -2 -2  0 -2  6  0 -1 -1  1 -1    5   1   4   5   2   6   5   3   4   2   3   2   2   2  32   8   4   1   4   4  0.52 1.38
  162 T   -1 -2  1  2  4 -1  1 -1  1 -3  0 -1 -3 -1 -1  1  2 -4 -2 -3    5   3   7  10   8   3   8   6   4   1  10   4   0   3   3  12  11   0   2   2  0.18 1.36
  163 E   -1 -1  1  0 -4 -1  3  0  2 -1 -2  0 -2 -2  1  0  2  3 -2 -2    6   3   6   4   0   3  16   9   5   3   3   6   1   2   8   6  11   4   1   3  0.19 1.36
  164 F   -1  0 -2  0 -4  0  1  0  1 -2 -1 -1 -2  0  2  0  0  2  3 -1    6   4   2   6   0   5  10   7   4   2   6   4   1   3   9   6   6   2  11   5  0.12 1.37
  165 A    1 -3  0  0 -3 -1 -1  0  1 -1 -1 -2 -3  1  2  1  0  4  0  0   10   1   4   5   0   3   5   7   3   4   5   2   1   6  11  11   6   6   4   6  0.14 1.40
  166 V   -1  1  1 -2 -1 -1  1 -2 -1  1 -1  0  3 -3 -3  1 -1  4 -1 -1    5   8   7   2   1   3  11   3   2   7   6   5   8   1   1  12   4   5   2   4  0.14 1.39
  167 R   -2  3  0  0 -2  3  2 -3 -1 -4 -3  2 -2  0  2  0 -1  0 -3 -3    2  12   5   5   1  14  12   2   2   1   3  11   1   4   9   7   3   1   1   2  0.28 1.40
  168 S    1  0 -1  0 -4 -1 -2 -2  0 -2 -1  0  2  2 -1  1  1  2 -2  0   12   6   2   6   0   3   3   3   2   2   6   6   4   8   3   9  10   3   1   6  0.05 1.40
  169 G   -2  1 -2 -2 -4 -1 -1  0  3 -4 -2 -2 -4 -1 -4 -2 -3 10  3 -3    3   7   2   2   0   3   4   7   6   1   5   2   0   2   1   3   1  34   9   2  1.05 1.43
  170 L   -3  3 -3 -3 -3  2  0 -2  2  0  2  1 -2  1 -3 -2 -2 -1  2 -2    2  14   1   1   1   8   6   3   5   5  16   9   1   6   1   3   2   1   6   2  0.16 1.46
  171 L    0  0 -2 -3 -4 -3 -3 -2  1  0  1  1  0  1 -3 -1  1 -3  2  1    8   5   2   2   0   1   1   3   4   5  15   8   2   6   1   4   8   0   6  11  0.06 1.50
  172 T    3 -3  1 -3 -4 -2 -4  1  0 -1  0 -1 -1 -3 -1  0  0  0 -2  1   21   1   7   1   0   1   1  10   2   3   9   3   2   1   3   7   6   2   1  11  0.11 1.57
  173 V   -3  0 -4 -5 -3 -4 -4 -5 -2  1  1  0  3  3 -5  0 -2 -1  6  0    2   5   1   0   1   0   0   1   1   8  15   5   6  10   0   6   2   1  23   5  0.43 1.56
  174 M   -1  1  2  0 -3  1 -3 -1  2  0 -3 -3  2  0 -5  1  1 -1 -2  0    6   8   9   6   0   5   1   4   4   6   1   1   6   4   0  12   9   1   1   6  0.09 1.60
  175 V   -3 -5 -6 -6 -2 -5 -5 -3 -5  3  3 -5  2 -1 -6 -2 -1  4  1  3    1   0   0   0   1   0   0   2   0  18  26   0   5   2   0   4   4   6   5  17  0.51 1.59
  176 W   -1 -4 -5 -3  1  2 -1 -4 -3 -2  1 -4  0  2 -5  0  1  5  5  0    4   0   0   1   3   9   5   1   0   2  11   0   2   7   0   8   7   8  17   5  0.33 1.58
  177 V   -3  1 -3 -4 -5  0 -1 -4 -1  1  1  2 -1 -2 -4  0  3 -5 -4  0    1   8   1   0   0   4   3   1   1   8  16  12   1   1   1   6  18   0   0   7  0.19 1.57
  178 S   -3 -5  2 -4 -4 -3 -2 -5  3  0  1 -4  1  5 -5 -1  2 -4 -3 -2    2   0   9   0   0   1   3   0   6   6  14   0   3  19   0   5  11   0   0   3  0.26 1.57
  179 S   -1 -5 -2 -5  3 -5 -5 -2 -5  2  2 -5 -2  1 -5  0  1 -5 -3  3    6   0   2   0   6   0   0   3   0  12  16   0   0   5   0   7   7   0   0  18  0.21 1.59
  180 I   -2 -5 -5 -6  1 -5 -5 -4 -5  2  3 -5  1  3 -3 -3 -2 -4 -3  2    4   0   0   0   3   0   0   1   0  10  30   0   3  12   2   2   2   0   0  14  0.36 1.56
  181 F   -1 -4 -4 -4 -1 -1 -4  5 -4 -3 -2 -3 -4  2 -5 -1  0 -4  1 -4    5   1   0   0   1   3   1  45   0   1   4   1   0   7   0   3   6   0   5   0  0.57 1.53
  182 F   -5 -5 -5 -5 -3 -5 -5 -5 -2 -3 -1 -5 -3  8 -5 -4 -4 -2  6 -4    0   0   0   0   1   0   0   0   1   0   4   0   0  56   0   1   0   0  20   0  1.41 1.51
  183 F   -1 -5 -5 -5  4 -5 -5 -3 -5  0  3 -5 -1  3 -5 -4 -2 -4 -3  3    5   0   0   0   8   0   0   3   0   4  30   0   1  13   0   1   2   0   0  18  0.47 1.51
  184 L   -2 -5 -5 -5  0 -5 -5 -3 -5  4  4 -5  1  2 -5 -5 -3 -4 -3  2    2   0   0   0   2   0   0   2   0  19  36   0   2   8   0   0   1   0   0  12  0.56 1.51
  185 P   -4 -5 -4 -4 -5 -4 -4 -5 -5 -5 -4 -4 -5 -6  9 -2 -3 -6 -5 -5    0   0   0   0   0   0   0   0   0   0   1   0   0   0  78   3   1   0   0   0  2.06 1.51
  186 V   -3 -5 -5 -6  1 -5 -5 -5 -5 -1  5 -5  2  3 -5 -3 -4 -1 -3  2    1   0   0   0   3   0   0   1   0   2  45   0   5  12   0   2   0   1   0  11  0.62 1.53
  187 F    1 -5 -5 -5  2 -5 -5 -1 -5  1  3 -5  0  0 -3  0  0 -5 -4  1   12   0   0   0   4   0   0   4   0   6  26   0   1   4   1   6   7   0   0  10  0.19 1.59
  188 C    1 -4 -5 -6  3 -3 -5 -5 -5  4  1 -5 -2  0 -5 -4  1 -5 -4  3   10   1   0   0   5   1   0   1   0  20  11   0   1   3   0   0   9   0   0  21  0.36 1.59
  189 L   -4 -5 -2 -6 -1 -4 -5 -6 -5  5  1 -5  7 -4 -5 -4  0 -5 -4  0    0   0   2   0   2   0   0   0   0  30  11   0  23   0   0   1   6   0   0   5  0.68 1.59
  190 T    1 -5 -5 -5  5 -5 -5  0 -5  0  2 -5  0 -2 -5  1  1 -5 -5  0   10   0   0   0  10   0   0   6   0   5  17   0   3   1   0  12   9   0   0   7  0.19 1.59
  191 V   -1 -5 -5 -6  2 -5 -5 -4 -5  1  0 -5 -2  5 -4 -2  1  0  2  3    6   0   0   0   3   0   0   1   0   7   7   0   0  20   1   3   7   1   6  18  0.30 1.59
  192 L   -1 -5 -4 -6 10 -4 -5 -5 -5 -4  0 -5 -3  2 -5  1 -1 -5 -4 -4    4   0   1   0  45   0   0   0   0   0  10   0   0   8   0  10   4   0   0   0  1.19 1.59
  193 Y   -5 -5  0 -5 -1 -4 -5 -5  0 -5 -4 -5 -4  0 -6 -2 -4 -1  9 -5    0   0   5   0   2   0   0   0   1   0   0   0   0   0   0   4   1   0  74   0  1.81 1.59
  194 S    0 -3 -4 -5  5 -2 -5  0 -1  0  0 -4 -1  0 -5  2  2 -2 -1  1    8   1   0   0  10   2   0   6   1   4  11   0   1   4   0  14  12   0   2   8  0.16 1.60
  195 L   -2  2 -3 -4  3 -1 -3 -1  2 -1  3  0  1  1 -5 -1 -1 -3 -4 -2    2  13   1   1   6   3   1   5   5   3  23   5   4   5   0   4   3   0   0   3  0.14 1.59
  196 I   -4 -5 -6 -6 -4 -5 -6 -6 -6  6  0 -5  5 -4 -6 -5  0 -5 -4  2    1   0   0   0   0   0   0   0   0  47   5   0  14   0   0   0   7   0   0  12  0.95 1.59
  197 G    1 -3 -5 -6 -1 -5 -5  1 -5  2  2 -5 -2 -1 -5 -1  0  0  0  2   11   1   0   0   1   0   0  12   0  11  20   0   0   3   0   4   6   1   3  14  0.22 1.60
  198 R   -1  6 -3 -4  5 -1 -4 -5  0 -1 -2  1 -2  0 -5 -3 -3 -2 -1  0    5  40   1   1  10   2   0   0   3   3   3   8   1   4   0   1   1   1   2   6  0.64 1.59
  199 K    0  3 -3 -4 -5 -2  0 -5  3 -3 -4  3 -4  0 -5  0  3 -5 -1 -1    9  14   0   0   0   1   5   0   6   1   1  18   0   4   0   6  18   0   2   6  0.36 1.59
  200 L   -3 -3 -6 -7 -4 -4 -6 -7 -6  1  6 -4  2 -3 -6 -5 -3 -5 -4  2    1   1   0   0   0   1   0   0   0   6  68   1   4   0   0   0   1   0   0  11  1.11 1.59
  201 W   -2  3 -2 -5  3 -1 -4 -4  1 -1  1  1  0  0 -4 -2 -1  7  0 -3    3  18   2   0   7   3   0   1   4   3  16   9   2   4   1   3   3  14   3   1  0.47 1.48
  202 R   -1  5  2 -2 -3  1 -2  0  0 -4 -4  4 -3 -4 -3 -1 -1 -3 -3 -2    6  26   8   2   1   5   2   8   2   1   2  21   0   1   1   5   3   0   1   4  0.46 1.39
  203 R    0  3 -1 -3  0  0 -2 -3  3 -3 -2  1  1 -4 -1  3  2 -4 -3 -2    7  16   2   1   2   3   1   2   7   1   3   9   4   1   3  21  10   0   1   3  0.32 1.32
  204 R    0  3 -1  0 -3 -1 -1 -1  1 -2 -2  2 -2  0  0  0 -2 -3  0  1    7  16   3   6   0   2   4   4   4   2   4  11   1   5   6   6   2   0   4  10  0.12 1.21
  205 R    0  2  1 -1 -3  1  0  1 -1  1 -1  1 -1 -2 -1  1  0 -2 -3 -1    7   9   6   4   1   6   5  10   2   7   5   8   1   1   3   9   5   1   1   5  0.06 1.22
  206 G   -1  0  1 -2 -3  1  0 -1 -2  1 -1  0  1 -1  3  0 -1 -2 -2  0    4   5   8   2   1   7   6   5   1   9   6   5   3   3  16   6   3   1   1   6  0.14 1.18
  207 D    0  2  0 -1 -2  0 -1  3 -1  0 -1  0  1 -2 -1  0  0 -1 -3 -1    7   9   4   4   1   3   4  20   1   6   7   5   3   2   3   6   5   1   1   5  0.10 1.13
  208 A    0  1  0 -1 -3 -1  1  1  2  0 -1  0  2 -3  1  1 -1 -3 -2 -1    6   8   4   3   1   2   9  10   4   5   7   4   6   1   7  12   4   0   1   4  0.07 1.14
  209 V    1  1 -1 -1  1  2 -1  0  2 -2 -2  2 -3 -3  1  0 -1 -3 -2  0   11   8   3   4   3   8   4   8   5   2   5  12   1   1   7   7   4   0   1   6  0.13 1.19
  210 V    0  1  0 -2 -1  1 -1  0  1  0 -1  0  0 -3  0  2  1 -3 -2  0    6   8   4   3   1   6   3   6   4   5   7   5   2   1   5  16   7   0   1   8  0.10 1.17
  211 G    1  2  2 -1 -2  0 -1  2  0 -3 -1  0 -2 -3  0  1  0 -3 -3 -2   10  10  10   3   1   4   4  14   2   2   7   5   1   1   5  10   6   0   1   3  0.16 1.19
  212 A    1 -1 -1 -1 -2  3 -1 -1  0 -1  1 -1  2 -2 -2  0  0 -3 -2  0   14   4   3   3   1  14   4   5   2   3  11   4   5   1   2   8   6   0   2   8  0.13 1.26
  213 S    1  4  1 -1 -3  3  0 -2  1 -3 -3  2 -3 -4 -3  2 -1 -4 -2 -3   12  18   6   3   1  10   4   2   3   2   3  11   1   1   1  14   4   0   1   2  0.33 1.29
  214 L    2  1  0  0  3  0  0 -2  0 -1 -1  1 -2 -4 -2  0  1 -4 -3 -1   17   7   4   6   5   5   6   2   3   3   6   7   1   1   2   7   9   0   1   5  0.13 1.33
  215 R   -1  4 -1 -2 -4  4  0 -1  4 -2 -1  2 -3 -4 -2  0 -3 -1 -3 -2    4  18   3   2   0  17   5   6   9   2   6   9   0   0   2   7   1   1   1   3  0.37 1.40
  216 D    0  3  2  1 -4 -1 -1  1 -2 -2  0  2  1 -4 -2  0 -2 -4 -4 -2    7  16   9   8   0   2   4  10   1   2  10  13   4   1   2   6   2   0   0   3  0.21 1.41
  217 Q    0  4 -1 -3 -4  2 -1 -2  0 -3 -2  4 -2 -4  1  1 -2 -5 -4 -1    7  19   2   1   0   7   4   3   2   2   4  22   1   1   6  10   2   0   0   5  0.37 1.42
  218 N    1  4  1 -3 -2  2 -1 -2 -2 -3 -3  3 -3 -5 -3  2 -1 -5 -2 -2   10  19   6   1   1  10   4   3   1   1   3  16   1   0   1  15   3   0   2   2  0.37 1.46
  219 H   -3  5  1 -1 -5 -2  0 -2  2 -5 -3  5 -3 -5 -4 -2 -1 -5 -2 -3    2  29   5   3   0   1   5   2   4   0   3  32   0   0   0   3   3   0   1   2  0.73 1.47
  220 K   -2  6 -1  1 -2  1 -2 -3  2 -4 -3  3 -2 -3 -4  0 -1 -5 -3 -3    2  34   2   7   1   6   1   2   5   1   3  15   1   1   1   7   4   0   1   2  0.58 1.47
  221 Q   -3  4 -3 -2 -6  3  0 -5 -2 -5 -5  6 -3 -6 -4 -2 -4 -5 -5 -4    1  22   0   2   0  10   5   0   1   0   0  48   0   0   0   3   0   0   0   1  1.07 1.52
  222 T    3 -5 -5 -5 -4 -4 -5 -4 -1  2 -2 -4 -1 -3  0  0  3 -6 -4  4   20   0   0   0   0   0   0   0   2  11   2   0   1   1   4   6  15   0   0  32  0.60 1.56
  223 V    1 -3 -3 -5 -2 -2 -5 -5 -5  3  1 -2  2  2 -5 -2  4 -5 -3  2   10   1   1   0   1   2   0   0   0  14  12   3   4   9   0   2  26   0   0  13  0.46 1.57
  224 K   -3  5 -1 -4 -2  0 -3 -4 -1 -3 -4  6 -4 -5 -5 -3 -3  1 -5 -2    2  32   2   0   1   3   0   1   1   2   2  43   0   0   0   1   1   2   0   3  1.03 1.56
  225 M   -3 -5 -5 -6 -4 -4 -5 -6 -5  1  3 -5  8 -3 -5 -1  2 -5 -4  2    1   0   0   0   0   0   0   0   0   7  22   0  33   0   0   4  12   0   0  12  0.89 1.57
  226 L   -1 -5 -6 -6 -4 -5 -6 -6 -5  5  3 -5  1 -2 -6 -5 -3 -5 -4  4    5   0   0   0   0   0   0   0   0  32  23   0   3   1   0   0   1   0   0  26  0.84 1.57
  227 A    1 -5 -5 -6 -2 -5 -5 -4 -5  3  3 -5  0  4 -5 -2  0 -5 -3  3   10   0   0   0   1   0   0   1   0  15  22   0   1  15   0   3   6   0   0  18  0.49 1.58
  228 V    2 -5 -4 -5  3 -5 -5 -3 -5  2  0 -5  0 -2 -5  0  2 -5 -4  4   17   0   0   0   6   0   0   2   0  12   9   0   2   1   0   7  12   0   0  23  0.42 1.58
  229 V   -3 -5 -5 -6 -4 -5 -5 -6  0  3  2 -5 -1 -3 -5 -4 -1 -6 -3  6    2   0   0   0   0   0   0   0   2  13  15   0   1   1   0   1   3   0   0  52  0.89 1.58
  230 V   -1 -5 -6 -6 -1 -5 -5 -6 -6  1  1 -5 -1 -4 -5 -4  0 -6 -4  6    4   0   0   0   1   0   0   0   0   6  13   0   1   0   0   0   6   0   0  60  0.99 1.58
  231 F    2 -5 -5 -6 -1 -5 -5 -1 -6  2  3 -5  0  1 -5 -2 -1 -5 -4  3   19   0   0   0   1   0   0   4   0   9  24   0   2   5   0   2   4   0   0  22  0.45 1.59
  232 A    2 -5 -5 -6 -1 -5 -4 -5 -6  2  0 -5  0 -2 -5  0  1 -6 -5  5   19   0   0   0   1   0   0   0   0  11   9   0   2   1   0   7   7   0   0  33  0.54 1.59
  233 F   -5 -6 -6 -6  1 -6 -6 -5 -4 -3 -2 -6 -3  9 -6 -5 -5 -2  2 -3    0   0   0   0   3   0   0   1   0   0   1   0   0  81   0   0   0   0   4   1  2.03 1.58
  234 I    3 -5 -5 -6  2 -5 -5  0 -5  1  2 -5  0  4 -5 -3 -1 -5 -3  1   22   0   0   0   5   0   0   6   0   6  21   0   2  15   0   1   3   0   0  10  0.43 1.58
  235 L   -1 -5 -6 -6 -3 -5 -6 -5 -6  4  4 -5 -1  2 -6 -4 -4 -5 -4  3    5   0   0   0   0   0   0   1   0  19  36   0   1   9   0   1   0   0   0  22  0.77 1.57
  236 C   -3 -5 -5 -5 11 -4 -4 -5 -5 -4 -4 -5 -4 -4 -5  1 -2 -5 -5 -4    0   0   0   1  77   1   1   0   0   0   1   0   0   1   0  11   2   0   0   0  2.47 1.54
  237 W   -5 -5 -6 -6 -3  1 -5 -5 -3 -4 -4 -5 -4  4 -6 -5 -4 12  1 -5    0   0   0   0   1   7   0   0   1   1   1   0   0  16   0   0   1  64   2   1  2.62 1.55
  238 L    0 -5 -5 -6  1 -5 -5 -2 -5  0  4 -5  2  0 -5 -2  2 -5 -4  1    9   0   0   0   2   0   0   3   0   4  44   0   4   4   0   2  14   0   0   8  0.58 1.56
  239 P   -4 -5 -5 -4 -6 -4 -4 -5 -5 -6 -6 -4 -5 -6  9 -4 -4 -6 -6 -5    0   0   0   0   0   0   0   0   0   0   0   0   0   0  92   0   0   0   0   0  2.71 1.54
  240 F   -5 -5  1 -5 -5 -5 -5 -6  5 -2  0 -5 -3  6 -6 -4 -5 -2  7 -3    0   0   7   0   0   0   0   0  12   2   9   0   0  29   0   1   0   0  32   2  1.19 1.57
  241 H   -5 -3  4 -3 -6  2 -3 -5 10 -6 -6 -3 -2 -5 -5 -3 -3 -1  0 -6    0   1  17   1   0   8   0   0  61   0   0   0   1   0   0   1   1   1   2   0  1.82 1.57
  242 V    1 -5 -5 -6 -2 -5 -5 -4 -6  4  2 -5  1 -1 -5 -2  0 -5 -4  4   10   0   0   0   1   0   0   1   0  25  17   0   3   2   0   2   7   0   0  25  0.59 1.58
  243 G   -2 -5 -1  0 -2 -3 -4 -1 -4  1  2 -5  0  4 -5  0  1 -4 -1  3    3   0   2   6   1   1   1   5   0   6  16   0   2  16   0   7   8   0   2  17  0.27 1.57
  244 R   -2  4  2 -4 -5  1 -3 -5  0 -2  1  1 -2 -2 -5 -1  2 -5 -2 -1    3  21  10   0   0   5   1   0   2   2  16   7   1   1   0   5  12   0   2   3  0.30 1.54
  245 Y   -3 -5 -4 -5 -4 -5 -4 -6 -5  3  4 -5  2  4 -5 -3  1 -4  1  1    1   0   1   1   0   0   1   0   0  13  33   0   4  15   0   2  10   0   4   9  0.58 1.53
  246 L   -2 -5 -6 -5 -4 -5 -5 -6 -5  2  4 -5  3  0 -5 -3 -2  7 -2  3    3   0   0   1   0   0   0   0   0   9  34   0   7   4   0   1   2  12   1  20  0.77 1.54
  247 F    1  2 -1  3 -5  0  1 -2 -1 -3 -3  0 -3  1 -4 -1 -2  3  3 -1   11  11   3  14   0   4   9   3   1   2   3   6   1   6   1   4   3   3   9   6  0.21 1.54
  248 S    1 -3 -4  0 -2 -4 -4 -4 -3  3  2 -2 -1  0 -5  2  2 -3  1  1    9   2   0   6   1   0   0   1   0  13  16   2   2   4   0  16  10   0   5  10  0.28 1.54
  249 K   -2 -1 -5 -5 -3 -3 -4 -5  0  2  4 -2  1  2 -5 -2  2  0  1 -1    3   4   0   0   0   1   1   1   3  11  38   3   3   8   0   2  11   1   4   4  0.48 1.53
  250 S   -1 -3  0  0  1 -3 -3  0  2  2  0 -2  3 -1 -5  1  0 -3  1  2    4   1   5   5   3   1   1   7   5   9   9   2   6   2   0  10   7   0   5  16  0.18 1.50
  251 F   -2  3  0  2 -5  0 -1 -2  2 -1 -3  1  0  0 -1  0  1 -4  3 -2    3  13   4  10   0   4   3   4   4   5   3   8   3   4   3   8   7   0  10   2  0.19 1.47
  252 E   -1 -2  0  0 -5 -1  1 -4  2  0  3 -2  0 -1 -3 -1  0  3 -2  2    6   2   4   5   0   2   8   1   4   4  27   2   2   3   2   5   5   4   1  12  0.21 1.54
  253 P   -2 -3  0  0 -3  1  2  0 -1  2 -1 -3  0  1  3 -2 -3 -3  0  0    3   1   4   5   0   6  12   7   2  13   5   1   2   6  15   3   1   0   3   8  0.23 1.50
  254 G   -1  1  0 -1 -1  3 -2  1 -1 -1 -2  0 -3  1  1 -1  1  5 -3 -2    5   8   5   3   1  12   2  10   1   4   5   5   0   5   7   5  10   7   1   3  0.19 1.52
  255 S   -3 -2  3  4 -4 -1 -1  0  1 -4 -4 -2 -3 -5  0  4  2 -2 -4 -4    0   2  11  22   0   2   3   6   3   1   1   2   1   0   5  26  14   1   1   1  0.57 1.53
  256 L   -2 -3 -3 -2 10 -1 -1 -4  0 -2 -1 -2 -4  1  1 -1 -3 -3 -1 -3    2   2   1   3  46   3   5   1   2   2   6   2   0   7   8   4   1   0   2   2  1.18 1.48
  257 E   -1 -1 -2  1 -1  1  2  0  0 -3 -1  0 -3  0  3  0 -1 -1 -1 -2    5   4   1   8   2   6  15   7   2   1   8   6   1   5  13   6   4   1   3   3  0.16 1.46
  258 I   -1 -1 -4 -3 -2 -3 -1 -4 -2  1  2 -4  3  3 -4 -1  0  4  2  2    6   3   0   1   1   1   5   2   1   6  22   1   6  11   1   5   6   5   7  11  0.32 1.45
  259 A    0  0  0 -2 -4 -1  2 -3  2  0  1  0 -1  1 -4  2  0 -2  1 -1    7   4   5   2   0   2  14   2   5   5  13   5   1   6   0  13   6   1   5   4  0.15 1.49
  260 Q   -1  2  2  2 -5  2  1 -2  0 -3 -1  2 -1 -4 -2  1 -2 -4 -1 -2    4   9  11   9   0   8   8   4   2   1   8  13   1   0   2  12   2   0   2   2  0.23 1.55
  261 I    2  0 -2 -3 -1  0 -3 -2  2  3 -1 -2  1  3 -5 -2  0 -2  0  2   16   6   2   1   1   4   1   3   5  15   6   2   3  11   0   3   5   0   3  12  0.24 1.55
  262 S   -2 -5 -3 -5 -5 -1 -4 -6 -2  3  3 -4  2  4 -5  1  1 -4 -1  2    3   0   2   1   0   4   1   0   1  13  22   0   5  16   0  10   8   0   2  12  0.47 1.56
  263 Q    0 -1  2  3 -5  2 -1 -2 -1 -2 -1 -3 -2  3 -3 -1 -2 -4  3 -2    8   4   9  18   0  10   3   3   1   2   7   1   1  10   2   5   2   0  11   3  0.32 1.55
  264 Y    0 -4 -1 -6 -1 -3 -5 -2 -2  1  2 -2  0  2 -5 -3  2  0  5  2    9   1   3   0   1   1   0   3   1   7  16   2   3   6   0   1  11   1  18  16  0.42 1.58
  265 C    3 -5 -4 -4  2 -5 -5  2 -5  2  1 -5  2  1 -3 -2 -1 -2 -4  2   27   0   0   1   4   0   0  13   0  11  12   0   4   5   1   2   3   1   0  14  0.45 1.55
  266 N   -4  0  0 -1 -5  0 -3 -3  3  1  1  0  2  2 -5 -3 -2  2  5 -2    1   5   5   4   0   4   2   2   6   8  12   7   6   9   0   2   2   2  20   2  0.40 1.47
  267 L   -3 -1 -2 -4 -5  3 -2 -4  2  1  1  1  0  0  4 -1 -1 -4  3  0    2   3   1   1   0  11   2   1   4   7  12   7   3   3  18   4   4   0   9   7  0.33 1.47
  268 V   -1 -4 -5 -5 -1 -5 -5 -3 -5  4  2 -5 -1  3 -5 -3 -2 -2  0  4    6   1   0   0   1   0   0   2   0  23  15   0   1  13   0   2   3   1   2  27  0.64 1.48
  269 S    2 -4 -3 -4  4 -4 -4  0 -4 -3 -3 -4 -2 -1 -4  4  5 -1 -4 -1   14   0   0   0   7   0   0   6   0   1   3   0   1   3   0  26  32   1   0   3  0.69 1.49
  270 F   -3  2 -1 -4 -5 -1  1  0  5  2  0 -2 -1 -1 -5 -1  1 -6 -3  1    1  11   3   1   0   2  11   7  14  10  11   2   2   2   0   3  10   0   1   9  0.31 1.57
  271 V    0 -5  1 -5  7 -4 -4 -1 -4  0  0 -5 -3  0  1  1 -1  5 -2  2    9   0   6   0  20   1   1   4   0   5   7   0   0   4   8   9   4   7   1  14  0.55 1.59
  272 L   -5 -6 -7 -7 -1 -6 -6 -7 -6  3  6 -6  4  3 -6 -5 -4 -5 -3  0    0   0   0   0   1   0   0   0   0  13  60   0   8  12   0   0   0   0   0   4  1.21 1.60
  273 F    6 -5 -4 -5  1 -4 -4  1 -5 -4 -4 -4 -3  2 -4  1  1 -5 -2 -2   56   0   0   0   2   0   0  10   0   0   0   0   0   8   0  11   7   0   1   2  0.91 1.60
  274 Y   -3 -5 -4 -4 -3 -5 -5 -5  2 -1 -1 -5  3  5 -6  2 -2 -2  7 -3    2   0   1   1   0   0   0   0   4   3   4   0   8  19   0  14   3   0  39   2  1.11 1.60
  275 L    3 -5 -5 -5  1 -5 -5 -4 -5 -1  3 -5  2  3 -5  3  0 -5 -4  0   21   0   0   0   2   0   0   1   0   3  23   0   5  11   0  22   7   0   0   6  0.54 1.60
  276 S   -4 -4  8 -2 -6 -3 -3 -3  6 -7 -7 -4 -5 -6 -5  2 -3 -7 -3 -6    0   0  63   0   0   0   0   1  19   0   0   0   0   0   0  15   0   0   1   0  1.73 1.60
  277 A    1 -5 -2 -4  7 -4 -4 -3 -5 -5 -5 -4 -5 -6 -5  6  0 -6 -5 -4    8   0   1   0  22   0   0   1   0   0   0   0   0   0   0  63   4   0   0   0  1.45 1.60
  278 A    2 -6 -6 -6 11 -6 -6 -5 -6 -3 -4 -6 -1 -2 -6 -1 -3 -2 -5  0   15   0   0   0  67   0   0   0   0   1   0   0   2   2   0   4   1   1   0   7  2.13 1.60
  279 I    1 -6 -6 -7  1 -5 -6 -5 -6  3  4 -6  2  1 -6 -5 -3 -5  0  3   11   0   0   0   3   0   0   0   0  14  41   0   5   5   0   0   1   0   3  16  0.79 1.60
  280 N   -5 -4  9  3 -6 -3 -3 -4 -3 -6 -7 -3 -6 -7 -5 -2 -3 -8 -6 -6    0   0  84  15   0   0   0   0   0   0   0   0   0   0   0   1   0   0   0   0  2.15 1.60
  281 P   -3 -6 -5 -5 -6 -5 -4 -6 -6 -6 -6 -4 -6 -7  9 -4 -4 -7 -7 -6    1   0   0   0   0   0   0   0   0   0   0   0   0   0  98   0   0   0   0   0  3.02 1.60
  282 I   -4 -6 -7 -7 -3 -6 -7 -7 -6  6  2 -6 -1  5 -6 -6 -4 -5 -3  4    0   0   0   0   1   0   0   0   0  42  14   0   1  19   0   0   0   0   0  24  1.22 1.60
  283 L   -2 -6 -7 -7 -5 -6 -6 -7 -4  4  6 -6  0 -1 -6 -6 -4 -5 -4  1    3   0   0   0   0   0   0   0   0  24  61   0   1   2   0   0   0   0   0   9  1.22 1.60
  284 Y   -5 -5 -6 -7 -6 -5 -6 -7 -1 -4 -2 -5 -4  1 -7 -5 -5 -1 10 -4    0   0   0   0   0   0   0   0   0   0   4   0   0   2   0   0   0   0  94   0  2.68 1.60
  285 N    4 -5  2 -5  5 -5 -5  0 -4 -3 -3 -5 -4  2 -5 -1 -1 -4  4  2   29   0  10   0  12   0   0   7   0   0   1   0   0   7   0   3   3   0  12  14  0.66 1.60
  286 I   -4 -6 -7 -7 -1 -6 -7 -7 -5  0  3 -6 -1  8 -7 -5 -5  4  0 -2    1   0   0   0   1   0   0   0   0   5  23   0   1  61   0   1   0   4   1   2  1.60 1.60
  287 M   -1 -5 -5 -6 -4 -5 -6 -6 -4  2  3 -5  6  0 -6 -2  0 -3 -4  4    5   0   0   0   0   0   0   0   0  10  24   0  20   4   0   3   6   0   0  27  0.83 1.60
  288 S   -2 -1  2  1 -5 -1 -4  5  1 -5 -6 -3 -5 -6 -5  4 -2 -6 -3 -6    2   4   7   7   0   2   0  37   3   0   0   0   0   0   0  35   1   0   1   0  0.91 1.60
  289 K   -2  2  0  3 -6  2  3 -2 -1 -4 -5  3 -5 -6 -2  0 -1 -3 -4  0    3  10   3  15   0   8  20   3   1   1   1  17   0   0   2   6   3   0   0   7  0.46 1.60
  290 K   -4  4  4 -1 -6 -1  0 -3  2 -6 -3  4 -5 -6 -4  1  0 -1 -1 -6    0  18  18   4   0   1   4   2   5   0   2  28   0   0   0   9   5   1   2   0  0.69 1.60
  291 Y   -4 -6 -3 -7 -6 -6 -6 -4 -4 -1 -3 -6 -2  9 -7 -5 -3 -2  4 -4    1   0   1   0   0   0   0   2   0   3   0   0   0  80   0   0   2   0   9   0  2.05 1.60
  292 R   -5  8 -4 -5 -7  2 -3 -6 -1 -6 -4  3 -5 -6 -5 -4 -4 -6 -3 -6    0  71   0   0   0   8   0   0   2   0   1  17   0   0   0   0   0   0   1   0  1.73 1.59
  293 V    0  3  3 -2 -4  2  1 -2  0 -4 -5  4  0 -5 -5  1  0 -6 -3 -2    7  14  11   1   0   7   8   3   2   1   1  24   2   0   0  10   5   0   1   3  0.47 1.59
  294 A    2  2 -1  2  3  0  0  0  3 -6 -5  0 -2 -2 -5  1 -2 -5  3 -5   19  10   3  10   7   3   5   6   7   0   0   6   1   1   0  11   2   0   9   0  0.37 1.59
  295 V   -2 -6 -6 -7  1 -6 -6 -7 -5  2  3 -4  1  7 -3 -5 -3 -2  0  1    4   0   0   0   3   0   0   0   0  11  27   1   3  39   1   0   1   0   2   7  1.02 1.59
  296 F   -2  4 -4 -5  2  2 -3 -4 -1 -2  2  4  0 -2 -5 -2 -4  4 -3  0    4  22   0   0   4   7   0   1   2   1  17  22   2   2   0   2   0   6   0   7  0.56 1.58
  297 R   -2  3  2 -2 -3  3  1 -3  2 -6 -3  4  0 -5 -5  2 -1 -6 -4 -5    3  17   8   1   1  12   9   2   4   0   3  23   2   0   0  13   3   0   0   0  0.56 1.58
  298 L    1 -5 -6 -6  3 -5 -5 -6 -6  2  4 -4  3 -1 -6 -2  0 -5 -3  2   11   0   0   0   5   0   0   0   0  10  41   1   6   3   0   2   6   0   0  14  0.69 1.57
  299 L   -4 -6 -7 -7  4 -6 -6 -7 -5  0  5 -6  2  6 -7 -6 -5 -3  1 -1    0   0   0   0   7   0   0   0   0   4  47   0   4  31   0   0   0   0   3   2  1.21 1.54
  300 G    0 -1 -2 -4  8 -3 -4  1 -5 -5 -5  4 -5 -6  1  2 -3 -6 -5 -5    8   2   1   0  27   0   0  10   0   0   0  27   0   0   7  18   0   0   0   0  0.97 1.39
  301 F   -4 -5 -6 -6 -4 -4 -5 -6 -4 -2  4 -5 -1  4 -6 -5 -4  8  4 -2    0   0   0   0   0   0   0   0   0   0  46   0   0  19   0   0   0  21  14   0  1.23 0.83

                      K         Lambda
Standard Ungapped    0.1431     0.3327
Standard Gapped      0.0410     0.2670
PSI Ungapped         0.1858     0.3174
PSI Gapped           0.0569     0.2670
