# Supplementary material for: Integrating Solid-State NMR and Computational Modeling to Investigate the Structure and Dynamics of Membrane-Associated Ghrelin
Source: PLoS One. 2015 Mar 24;10(3):e0122444. doi: 10.1371/journal.pone.0122444 (PMC4372444; doi:10.1371/journal.pone.0122444)
Supplement: S2 File — (TGZ) [file pone.0122444.s008.tgz › ghrelin/folding_input/receptor/GHSR1.rdb]

   1 A C   0.761  0.115  0.124
   2 P C   0.616  0.221  0.164
   3 L C   0.468  0.380  0.151
   4 L H   0.371  0.456  0.173
   5 A C   0.448  0.375  0.176
   6 G C   0.553  0.259  0.189
   7 V C   0.422  0.321  0.257
   8 T E   0.331  0.329  0.339
   9 A H   0.152  0.624  0.224
  10 T H   0.131  0.660  0.209
  11 C H   0.062  0.772  0.166
  12 V H   0.045  0.742  0.214
  13 A H   0.037  0.608  0.356
  14 L H   0.030  0.618  0.352
  15 F H   0.036  0.640  0.323
  16 V H   0.051  0.679  0.269
  17 V H   0.104  0.674  0.222
  18 G H   0.307  0.442  0.251
  19 I H   0.343  0.441  0.216
  20 A H   0.318  0.567  0.116
  21 G H   0.409  0.519  0.072
  22 N H   0.377  0.538  0.085
  23 L H   0.204  0.670  0.126
  24 L H   0.124  0.665  0.210
  25 T H   0.101  0.582  0.317
  26 M H   0.070  0.568  0.363
  27 L H   0.055  0.522  0.423
  28 V E   0.063  0.466  0.470
  29 V H   0.106  0.549  0.346
  30 S H   0.210  0.521  0.270
  31 R H   0.258  0.587  0.154
  32 F H   0.247  0.640  0.113
  33 R H   0.225  0.668  0.107
  34 E H   0.223  0.646  0.131
  35 L H   0.239  0.634  0.127
  36 R H   0.350  0.481  0.169
  37 T C   0.420  0.401  0.180
  38 T C   0.436  0.380  0.183
  39 T C   0.401  0.367  0.232
  40 N C   0.400  0.342  0.258
  41 L H   0.248  0.437  0.315
  42 Y H   0.217  0.405  0.378
  43 L H   0.212  0.494  0.293
  44 S H   0.297  0.510  0.193
  45 S H   0.258  0.646  0.097
  46 M H   0.199  0.725  0.076
  47 A H   0.165  0.768  0.066
  48 F H   0.125  0.841  0.034
  49 S H   0.111  0.870  0.018
  50 D H   0.087  0.882  0.030
  51 L H   0.056  0.888  0.057
  52 L H   0.059  0.718  0.223
  53 I H   0.055  0.680  0.264
  54 F H   0.070  0.654  0.277
  55 L H   0.137  0.578  0.285
  56 C C   0.413  0.314  0.273
  57 M C   0.607  0.120  0.272
  58 P C   0.673  0.183  0.145
  59 L C   0.489  0.420  0.090
  60 D H   0.374  0.498  0.128
  61 L H   0.183  0.638  0.180
  62 V H   0.172  0.435  0.393
  63 R E   0.141  0.329  0.529
  64 L H   0.155  0.425  0.420
  65 W H   0.231  0.404  0.365
  66 Q C   0.412  0.260  0.329
  67 Y C   0.667  0.145  0.189
  68 R C   0.816  0.069  0.116
  69 P C   0.787  0.128  0.085
  70 W C   0.697  0.201  0.102
  71 N C   0.589  0.296  0.115
  72 F H   0.423  0.522  0.054
  73 G H   0.291  0.678  0.031
  74 D H   0.138  0.834  0.027
  75 L H   0.067  0.896  0.036
  76 L H   0.054  0.911  0.035
  77 C H   0.063  0.898  0.039
  78 K H   0.072  0.880  0.049
  79 L H   0.059  0.899  0.041
  80 F H   0.134  0.758  0.109
  81 Q H   0.231  0.569  0.199
  82 F H   0.206  0.474  0.320
  83 V E   0.295  0.313  0.393
  84 S C   0.496  0.209  0.295
  85 E C   0.557  0.302  0.142
  86 S C   0.579  0.279  0.143
  87 C C   0.546  0.230  0.223
  88 T C   0.493  0.180  0.326
  89 Y E   0.292  0.217  0.492
  90 A E   0.167  0.176  0.656
  91 T E   0.085  0.110  0.805
  92 V E   0.071  0.122  0.807
  93 L E   0.069  0.094  0.837
  94 T E   0.110  0.092  0.798
  95 I E   0.157  0.144  0.698
  96 T E   0.186  0.159  0.655
  97 A E   0.196  0.242  0.563
  98 L E   0.314  0.276  0.410
  99 S C   0.441  0.200  0.359
 100 V H   0.193  0.677  0.130
 101 E H   0.182  0.722  0.096
 102 R H   0.143  0.725  0.132
 103 Y H   0.146  0.617  0.236
 104 F H   0.135  0.540  0.325
 105 A E   0.183  0.321  0.496
 106 I E   0.182  0.199  0.619
 107 C E   0.274  0.151  0.575
 108 F E   0.428  0.088  0.484
 109 P C   0.594  0.098  0.308
 110 L C   0.580  0.158  0.261
 111 R C   0.457  0.153  0.390
 112 A E   0.276  0.097  0.626
 113 K E   0.129  0.033  0.838
 114 V E   0.036  0.011  0.954
 115 V E   0.018  0.005  0.976
 116 V E   0.025  0.004  0.971
 117 T E   0.201  0.014  0.786
 118 K C   0.660  0.032  0.309
 119 G C   0.718  0.035  0.247
 120 R E   0.364  0.040  0.596
 121 V E   0.150  0.030  0.820
 122 K E   0.074  0.018  0.907
 123 L E   0.021  0.017  0.961
 124 V E   0.011  0.021  0.967
 125 I E   0.009  0.025  0.966
 126 F E   0.018  0.098  0.884
 127 V E   0.038  0.387  0.576
 128 I H   0.047  0.590  0.363
 129 W H   0.042  0.717  0.241
 130 A H   0.035  0.794  0.171
 131 V H   0.056  0.785  0.158
 132 A H   0.072  0.774  0.153
 133 F H   0.142  0.728  0.130
 134 C C   0.466  0.373  0.161
 135 S C   0.669  0.186  0.145
 136 A C   0.764  0.131  0.105
 137 G C   0.821  0.043  0.136
 138 P C   0.570  0.039  0.391
 139 I E   0.117  0.024  0.859
 140 F E   0.013  0.004  0.983
 141 V E   0.005  0.002  0.993
 142 L E   0.010  0.003  0.987
 143 V E   0.060  0.007  0.934
 144 G E   0.201  0.011  0.789
 145 V E   0.341  0.034  0.625
 146 E E   0.369  0.063  0.568
 147 H C   0.614  0.100  0.286
 148 E C   0.736  0.141  0.122
 149 N C   0.852  0.061  0.087
 150 G C   0.882  0.023  0.095
 151 T C   0.840  0.020  0.140
 152 D C   0.873  0.017  0.110
 153 P C   0.791  0.129  0.080
 154 W C   0.737  0.197  0.067
 155 D C   0.699  0.213  0.088
 156 T C   0.716  0.209  0.075
 157 N C   0.756  0.162  0.082
 158 E C   0.729  0.144  0.127
 159 C C   0.774  0.064  0.162
 160 R C   0.859  0.033  0.109
 161 P C   0.740  0.122  0.139
 162 T C   0.568  0.302  0.131
 163 E H   0.246  0.523  0.231
 164 F H   0.172  0.477  0.351
 165 A E   0.119  0.382  0.498
 166 V E   0.127  0.372  0.502
 167 R H   0.179  0.503  0.317
 168 S H   0.281  0.579  0.139
 169 G C   0.553  0.314  0.132
 170 L C   0.409  0.341  0.250
 171 L E   0.182  0.353  0.465
 172 T E   0.068  0.228  0.704
 173 V E   0.041  0.243  0.717
 174 M E   0.034  0.316  0.650
 175 V E   0.039  0.456  0.505
 176 W H   0.062  0.600  0.339
 177 V H   0.094  0.653  0.253
 178 S H   0.163  0.641  0.196
 179 S H   0.151  0.613  0.235
 180 I H   0.095  0.723  0.182
 181 F H   0.069  0.747  0.183
 182 F H   0.084  0.659  0.258
 183 F H   0.153  0.693  0.153
 184 L H   0.258  0.599  0.143
 185 P H   0.183  0.749  0.067
 186 V H   0.067  0.883  0.050
 187 F H   0.036  0.919  0.045
 188 C H   0.021  0.939  0.040
 189 L H   0.013  0.964  0.023
 190 T H   0.010  0.980  0.012
 191 V H   0.008  0.982  0.012
 192 L H   0.013  0.973  0.015
 193 Y H   0.017  0.966  0.017
 194 S H   0.046  0.931  0.023
 195 L H   0.068  0.908  0.024
 196 I H   0.103  0.872  0.026
 197 G H   0.185  0.794  0.022
 198 R H   0.150  0.825  0.025
 199 K H   0.106  0.855  0.038
 200 L H   0.073  0.885  0.042
 201 W H   0.101  0.835  0.064
 202 R H   0.116  0.820  0.062
 203 R H   0.189  0.742  0.070
 204 R H   0.412  0.504  0.083
 205 R C   0.721  0.204  0.074
 206 G C   0.862  0.077  0.062
 207 D C   0.700  0.104  0.197
 208 A E   0.350  0.099  0.552
 209 V E   0.172  0.074  0.754
 210 V E   0.164  0.058  0.779
 211 G E   0.362  0.087  0.550
 212 A C   0.450  0.167  0.384
 213 S C   0.471  0.195  0.334
 214 L H   0.375  0.398  0.226
 215 R H   0.427  0.454  0.119
 216 D C   0.467  0.462  0.072
 217 Q C   0.521  0.436  0.043
 218 N C   0.635  0.316  0.049
 219 H C   0.550  0.374  0.076
 220 K H   0.422  0.489  0.089
 221 Q H   0.291  0.564  0.146
 222 T H   0.217  0.585  0.199
 223 V H   0.105  0.744  0.151
 224 K H   0.072  0.802  0.126
 225 M H   0.036  0.884  0.079
 226 L H   0.032  0.898  0.070
 227 A H   0.036  0.867  0.098
 228 V H   0.015  0.919  0.066
 229 V H   0.008  0.948  0.045
 230 V H   0.009  0.962  0.030
 231 F H   0.015  0.943  0.043
 232 A H   0.027  0.912  0.061
 233 F H   0.040  0.864  0.096
 234 I H   0.045  0.855  0.100
 235 L H   0.065  0.773  0.161
 236 C H   0.175  0.558  0.267
 237 W C   0.439  0.318  0.242
 238 L C   0.644  0.161  0.195
 239 P C   0.664  0.179  0.157
 240 F C   0.520  0.242  0.238
 241 H C   0.435  0.228  0.337
 242 V C   0.414  0.279  0.307
 243 G C   0.486  0.272  0.242
 244 R H   0.320  0.399  0.281
 245 Y E   0.216  0.363  0.421
 246 L E   0.172  0.241  0.588
 247 F E   0.282  0.172  0.546
 248 S C   0.449  0.169  0.380
 249 K C   0.564  0.203  0.233
 250 S C   0.689  0.146  0.165
 251 F C   0.779  0.084  0.138
 252 E C   0.868  0.043  0.088
 253 P C   0.829  0.095  0.075
 254 G C   0.808  0.093  0.099
 255 S C   0.569  0.233  0.198
 256 L H   0.315  0.413  0.271
 257 E H   0.197  0.424  0.379
 258 I H   0.100  0.643  0.256
 259 A H   0.128  0.654  0.218
 260 Q H   0.167  0.593  0.239
 261 I H   0.136  0.745  0.120
 262 S H   0.158  0.771  0.071
 263 Q H   0.147  0.803  0.049
 264 Y H   0.132  0.834  0.033
 265 C H   0.168  0.787  0.046
 266 N H   0.281  0.647  0.071
 267 L H   0.130  0.804  0.066
 268 V H   0.115  0.754  0.131
 269 S H   0.117  0.611  0.271
 270 F H   0.055  0.599  0.346
 271 V H   0.037  0.585  0.378
 272 L H   0.029  0.672  0.299
 273 F H   0.040  0.767  0.193
 274 Y H   0.073  0.733  0.195
 275 L H   0.126  0.751  0.122
 276 S H   0.155  0.779  0.065
 277 A H   0.175  0.776  0.048
 278 A H   0.194  0.750  0.055
 279 I H   0.232  0.710  0.058
 280 N H   0.458  0.497  0.044
 281 P H   0.113  0.870  0.015
 282 I H   0.063  0.913  0.024
 283 L H   0.042  0.925  0.034
 284 Y H   0.069  0.877  0.054
 285 N H   0.101  0.837  0.061
 286 I H   0.088  0.856  0.057
 287 M H   0.117  0.818  0.065
 288 S H   0.254  0.680  0.065
 289 K H   0.323  0.620  0.058
 290 K H   0.385  0.494  0.121
 291 Y H   0.313  0.359  0.328
 292 R E   0.219  0.222  0.559
 293 V E   0.106  0.300  0.594
 294 A E   0.063  0.178  0.759
 295 V E   0.032  0.088  0.881
 296 F E   0.033  0.074  0.892
 297 R E   0.062  0.107  0.831
 298 L E   0.190  0.237  0.573
 299 L C   0.612  0.144  0.244
 300 G C   0.957  0.013  0.030
 301 F C   0.964  0.011  0.025
