# Supplementary material for: Integrating Solid-State NMR and Computational Modeling to Investigate the Structure and Dynamics of Membrane-Associated Ghrelin
Source: PLoS One. 2015 Mar 24;10(3):e0122444. doi: 10.1371/journal.pone.0122444 (PMC4372444; doi:10.1371/journal.pone.0122444)
Supplement: S2 File — (TGZ) [file pone.0122444.s008.tgz › ghrelin/folding_input/receptor/GHSR1.pssm]

Last position-specific scoring matrix computed, weighted observed percentages rounded down, information per position, and relative weight of gapless real matches to pseudocounts
           A  R  N  D  C  Q  E  G  H  I  L  K  M  F  P  S  T  W  Y  V   A   R   N   D   C   Q   E   G   H   I   L   K   M   F   P   S   T   W   Y   V
    1 A    5 -3 -3 -3 -3 -3 -3  1 -4 -4 -4 -3 -4 -5 -3  4 -2 -5 -4 -3   52   0   0   0   0   0   0   8   0   0   0   0   0   0   0  40   0   0   0   0  1.01 0.99
    2 P   -1 -4 -4 -2 -5 -3 -3 -5 -5 -5 -4  0 -5 -6  8 -2 -2 -6 -5 -3    4   0   0   1   0   1   1   0   0   0   2   5   0   0  81   2   2   0   0   1  2.16 1.25
    3 L   -3 -2 -6 -6 -2 -3 -5 -4 -5  3  4 -5  3 -1 -4 -2 -2 -1 -2  2    1   2   0   0   1   1   0   1   0  17  45   0   7   2   1   3   2   1   1  15  0.76 1.38
    4 L   -1 -1 -4 -6 -2 -3 -4 -5 -3  1  4 -3  1  2 -3 -3 -2  2 -2  2    4   4   1   0   1   1   1   0   1   6  46   2   3   9   1   2   3   3   1  12  0.60 1.40
    5 A    3 -3 -3 -4  1 -2 -3 -2 -1  2  0 -4  0  0 -3  0  0 -1  1  2   29   2   1   1   3   2   1   2   2  11   9   0   3   4   1   6   6   1   4  13  0.32 1.39
    6 G    2 -2 -3 -3 -2 -3 -3  4 -2 -1 -2 -2  0 -1  1  0  0 -5  0 -1   18   2   1   1   1   1   1  31   1   3   4   2   2   3   8   8   6   0   3   4  0.40 1.41
    7 V   -3 -5 -3 -6 -4 -5 -6 -6 -6  4  3 -5  1  0 -6 -4 -1 -3  0  4    1   0   1   0   0   0   0   0   0  26  24   0   3   4   0   1   3   0   3  33  0.90 1.50
    8 T    1 -4 -4 -5  0 -3 -3 -1 -3  1 -1 -2  1 -2  0  1  5  0 -1  1    9   1   0   0   2   1   2   5   0   7   7   2   3   1   5   8  37   1   2   8  0.48 1.52
    9 A    4 -4 -5 -5 -1 -4 -5 -2 -5  2  1 -4 -1 -1 -2  0 -1 -3  0  2   36   0   0   0   1   0   0   2   0  11  12   0   1   2   2   7   4   0   3  17  0.52 1.52
   10 T    0 -4 -4 -5 -2 -4 -4 -3 -5  2  1 -4 -1  0 -3  1  4 -2  1  3    7   0   0   0   1   0   1   2   0  10  12   0   1   4   1  10  24   0   6  19  0.45 1.53
   11 C   -2 -3 -4 -6  7 -3 -5 -3 -2  1  1 -5  2  1 -5 -1 -1 -2  6  0    2   1   1   0  21   1   0   2   1   7  13   0   5   5   0   5   3   0  27   5  0.87 1.53
   12 V    0 -5 -5 -5  1 -5 -5 -3 -5  4  2 -5  1  0 -4  0 -1  0 -1  4    7   0   0   0   3   0   0   2   0  19  21   0   4   4   1   8   4   1   2  25  0.57 1.61
   13 A    2 -5 -4 -5  0 -4 -4 -1 -4  1  2 -4  0  1 -2  0  0 -2 -2  3   20   0   1   0   2   0   1   6   0   8  18   0   2   6   2   8   5   0   1  19  0.36 1.60
   14 L   -3 -5 -5 -6 -2 -5 -5 -5 -5  5  3 -5  2  0 -5 -3 -2 -5 -1  3    2   0   0   0   1   0   1   1   0  33  26   0   5   3   0   2   2   0   2  22  0.90 1.67
   15 F   -3 -5 -5 -5  2 -5 -6 -2 -5  2  0 -5  2  8 -5 -3 -3  0  0  0    2   0   0   0   4   0   0   3   0  12   7   0   4  54   0   2   1   1   1   6  1.24 1.68
   16 V    0 -5 -6 -6  0 -5 -5 -4 -6  3  3 -5  0  0 -4 -3 -1 -5 -4  5    7   0   0   0   2   0   0   1   0  18  26   0   1   4   1   1   3   0   0  35  0.81 1.71
   17 V   -1 -5 -6 -6  0 -5 -5 -3 -6  2  3 -5  1  2 -4 -3  0 -2 -3  4    4   0   0   0   2   0   0   2   0  12  27   0   3   7   1   2   6   1   0  33  0.72 1.74
   18 G    1 -5 -3 -3  0 -5 -5  6 -5 -4 -5 -4 -2 -3 -5  1  0 -6 -5 -4   13   0   1   1   2   0   0  61   0   1   1   0   1   2   0  11   6   0   0   1  1.22 1.77
   19 I   -1 -6 -3 -6 -1 -5 -6 -5 -6  4  3 -5  1  2 -6 -2  0 -5 -3  4    5   0   1   0   1   0   0   1   0  19  27   0   3   7   0   2   6   0   0  25  0.72 1.80
   20 A    1 -5 -4 -6  1 -5 -5 -1 -6  2  2 -5 -1  2  2 -1 -1 -5 -3  3   13   0   1   0   3   0   0   5   0  13  19   0   1   8  10   4   4   0   0  19  0.45 1.81
   21 G   -1 -4 -1 -4 -4 -4 -3  7 -5 -3 -2 -5 -3 -3 -5 -1 -2 -2 -6 -4    5   1   3   0   0   0   1  73   0   1   4   0   0   1   0   4   2   0   0   1  1.45 1.84
   22 N   -5 -2  9 -2 -6 -3 -4 -3 -2 -4 -5 -4 -5 -6 -5 -1 -2 -7 -6 -5    0   1  91   0   0   0   0   1   1   1   1   0   0   0   0   2   1   0   0   1  2.28 1.85
   23 L    2 -5 -5 -6  1 -5 -5  1 -6  2  2 -5  0  1 -5  2  0 -1 -3  2   14   0   0   0   2   0   0  12   0  12  20   0   2   5   0  14   5   1   0  12  0.43 1.89
   24 L   -1 -5 -6 -6  0 -5 -6 -5 -3  1  5 -5  3  1 -4 -2  0 -1 -1  1    5   0   0   0   2   0   0   1   1   8  49   0   7   5   1   3   5   1   2  10  0.77 1.92
   25 T    0 -4 -3 -6 -3 -5 -5 -3 -6  0 -1 -5 -2 -2 -5 -2  2 -6 -3  6    9   1   1   0   0   0   0   2   0   3   6   0   1   1   0   3  12   0   1  60  1.06 1.91
   26 M   -2 -6 -5 -7  4 -6 -6 -4 -6  5  3 -6  3 -2 -4 -4 -3 -2 -3  3    3   0   1   0   7   0   0   1   0  34  26   0   7   1   1   1   1   1   1  16  0.97 1.96
   27 L   -1 -1 -6 -7  1 -3 -6 -5  0  2  2 -4  0  2 -5 -3 -1  7  4  1    6   3   0   0   3   1   0   1   2  11  21   1   2   7   0   2   3  15  12  10  0.69 2.01
   28 V    1 -4 -6 -6 -2 -3 -5 -4 -6  3 -1 -4 -1 -1 -6  0  0 -1 -2  5   13   1   0   0   1   1   0   1   0  15   4   1   1   2   0   8   5   1   1  44  0.79 2.02
   29 V   -2 -3 -3 -5 -2 -5 -6 -5 -4  4  2 -4  1  3 -5 -4  1 -2  0  4    2   1   2   0   1   0   0   1   0  21  17   1   3  10   0   1   8   0   2  28  0.70 2.03
   30 S    1 -2 -4 -6  4 -1 -4  0 -1  1  2 -2  0  1 -4  0  0  3  1  0   10   2   1   0   7   3   1   7   2   8  20   3   2   6   1   7   5   4   4   7  0.26 2.01
   31 R   -2  5 -1 -4  1  1 -3 -2  1 -3 -1  3 -1  0 -4 -1  0  1  0 -2    3  30   2   1   3   5   1   3   4   2   5  16   1   4   1   3   6   2   3   3  0.49 1.92
   32 F   -1  0  3 -2 -1  0 -3 -1  4 -2 -1 -1  0  4 -3  1  1 -1  3 -2    4   4  12   3   2   4   1   4   8   2   5   3   3  14   1   9   8   1   8   3  0.29 1.97
   33 R   -3  5 -2 -4 -2  1 -2 -2  0 -3 -3  4  1 -3  0 -1 -1 -2  0 -3    2  32   1   1   1   5   2   3   2   1   3  25   4   1   4   5   4   1   3   2  0.69 1.95
   34 E    0  2 -1 -1 -1  1 -2 -1  2 -4 -4  4  2 -3  0  1  0  0  0 -2    7  12   3   3   2   7   2   5   6   1   1  22   4   1   4  10   5   1   3   2  0.33 1.91
   35 L   -2  0 -3 -4 -2 -2 -2 -2 -2 -1  4  2  5 -2 -1 -1 -1  2 -3 -1    3   4   1   1   1   2   2   3   1   2  33  11  14   2   3   4   4   3   1   3  0.44 1.89
   36 R   -3  6 -1 -3 -2  2 -2 -3  3 -3 -3  3 -1 -4 -2 -2 -2  1 -3 -4    1  44   3   1   1   9   1   2   8   2   3  14   1   1   2   3   2   2   1   1  0.90 1.89
   37 T   -1  0  2 -3 -1 -1 -3 -3  0 -2 -4  0 -2 -4  0  3  4 -1 -2 -3    5   6  10   1   1   3   1   2   2   2   2   6   1   1   5  20  29   1   1   1  0.52 1.87
   38 T    0  0  0 -3 -1 -2 -1 -1  1 -1 -3 -2  1 -2  4  1  0 -6 -5  3    8   5   5   1   1   1   3   4   4   3   2   2   4   2  17  11   7   0   0  20  0.32 1.83
   39 T    0 -1  0 -5 -1 -1 -3 -3 -1 -1  0 -3  1 -2  0  0  5  0 -2  0    7   3   5   0   1   3   1   2   1   4   9   1   3   2   4   5  40   1   1   7  0.52 1.79
   40 N   -1 -1  6  1  3 -2 -2 -3  2 -2 -2 -2 -1 -2 -5 -1  2 -6 -2 -2    6   3  36   7   5   2   2   2   5   2   3   2   1   2   0   5  13   0   2   3  0.63 1.72
   41 L   -2 -1 -2 -2  0 -2 -3 -3 -1  3  2 -1  1  1 -2 -1 -1  2  4  1    2   3   2   3   2   2   2   2   2  16  18   4   3   5   2   5   3   2  14   8  0.30 1.64
   42 Y   -1 -4 -4 -5  3  0 -4 -5  2  0  0 -4  2  4 -5 -1 -3  5  5 -1    4   0   0   0   6   4   0   1   4   5  10   0   5  17   0   5   0   7  24   4  0.69 1.29
   43 L    0  1 -3 -4 -4  1 -3 -4  3  1  0  1  3  2 -4  0  1 -4  2  0    8   8   0   0   0   7   0   1   7   8   8   8   7   7   0   8   8   0   7   8  0.25 1.34
   44 S    1 -4 -3 -6  2 -4 -5 -2 -1  1  2 -2  1  2 -4 -2  0 -4 -4  4   10   1   1   0   4   1   0   3   1   6  22   3   3   9   0   4   5   0   0  27  0.47 1.83
   45 S   -3 -4  7 -3 -4 -2 -4 -2  3 -5 -3 -4 -2 -6 -5  4 -2 -6 -4 -5    0   0  53   0   0   1   0   2   6   1   3   0   1   0   0  32   1   0   0   0  1.42 1.84
   46 M   -3 -5 -5 -7 -5 -4 -6 -7 -6 -1  6 -5  3 -2 -6 -4 -3 -5 -4 -2    2   0   1   0   0   0   0   0   0   2  84   0   6   1   0   1   1   0   0   1  1.56 1.86
   47 A    7 -5 -4 -5  0 -4 -4 -3 -3 -3 -3 -4 -3 -4 -4  1 -2 -6 -5 -2   79   0   0   0   2   0   0   1   0   1   2   0   0   0   0   9   2   0   0   3  1.43 1.88
   48 F    0 -4 -6 -6  2 -5 -6 -5 -6  4  2 -5  0  2 -6 -2 -1 -3 -3  4    8   1   0   0   5   0   0   0   0  20  18   0   2  10   0   2   3   0   1  29  0.75 1.88
   49 S    5 -5 -4 -3 -1 -4 -4 -1 -4 -5 -4 -4 -4 -4 -4  4  0 -3 -5 -3   55   0   0   1   1   0   0   4   0   0   1   0   0   1   0  29   5   0   0   1  1.12 1.91
   50 D   -5 -5  0  8 -7 -4 -1 -3 -3 -6 -4 -4 -6 -7 -5 -3 -4 -7 -5 -6    0   0   3  90   0   0   1   2   0   0   2   0   0   0   0   1   0   0   0   0  2.27 1.91
   51 L   -2 -6 -6 -5 -2 -5 -3 -5 -4  2  5 -6  1  3 -6 -4 -2 -5 -4  0    4   0   0   0   1   0   2   1   0  10  59   0   3  12   0   1   2   0   0   4  1.04 1.91
   52 L   -1 -5 -5 -6  2 -4 -5 -5 -6  2  5 -5  3  2 -5 -3 -2 -2 -2  1    6   0   0   0   4   0   0   1   0   9  53   0   6   7   0   2   2   1   1   7  0.87 1.89
   53 I   -2 -5 -5 -6 -1 -4 -4 -5 -3  2  2 -5  4  4 -5 -3 -1 -5  1  4    2   0   0   0   1   1   1   0   0  12  15   0  11  15   0   1   3   0   4  32  0.82 1.89
   54 F    1 -5 -4 -6  1 -5 -5 -1 -5  2  3 -5  2  3 -4  0  1 -2 -4  3   10   0   1   0   3   0   0   4   0   9  24   0   4  11   1   7   7   0   0  17  0.49 1.97
   55 L   -1 -6 -5 -5  0 -4 -6 -5 -6  2  4 -6  0  3 -4 -2 -1 -5 -2  2    5   0   0   0   2   1   0   1   0  11  44   0   2  14   1   3   4   0   1  12  0.78 2.00
   56 C    1 -5 -3 -3  7 -4 -5  0 -5  0 -1 -4 -1  1 -4  0  2 -2 -1  2    9   0   1   2  21   1   0   7   0   5   5   0   1   6   1   8  14   1   2  15  0.61 1.98
   57 M   -1 -5 -1 -5  0 -1 -5 -2 -5  3  3 -5  6  0 -3 -2 -2 -5 -1  1    5   0   3   1   2   3   0   4   0  13  27   0  19   3   1   2   3   0   2  10  0.62 2.00
   58 P   -2 -3 -4 -4 -4 -4 -4 -2 -5 -2 -3 -4 -3 -2  8 -1 -2 -4 -4 -1    2   1   1   0   0   0   1   3   0   2   2   0   1   2  69   5   2   0   0   6  1.77 2.03
   59 L   -3 -4 -3 -6 -4 -2 -5 -5 -3  1  2 -4  1  6  1 -3  0  1 -1  1    2   1   2   0   0   2   0   1   0   6  22   1   3  32   8   2   5   2   1   9  0.73 1.98
   60 D    0 -1  0  1 -3  0  1 -1 -2 -1 -2 -2 -1  0  1  1  2  4 -2 -1    8   3   4   7   0   4   9   4   1   3   5   2   1   5   6   9  14   6   1   5  0.17 1.90
   61 L    1 -4 -1 -3 -1 -2 -4 -3 -5  3  2 -3  3  2 -4 -2  0  1 -3  1   12   1   4   1   1   2   1   2   0  17  20   1   8   7   1   4   5   2   1  10  0.39 1.96
   62 V    1 -4 -4 -3 -1 -3 -3 -4  0  2  0 -4  1  2 -3 -1  1 -1  3  3   11   1   1   2   1   1   1   1   2  11  10   1   4   7   2   5   8   1  10  21  0.36 1.96
   63 R    0  0  1  0 -2  0  0 -2  1  1 -2 -1 -2 -1 -2  1  1 -1  4 -1    7   6   6   5   1   4   7   4   3   7   4   4   1   2   2  10   9   1  13   4  0.16 1.86
   64 L   -1 -2  1 -1 -1 -1 -1 -4 -1  2  1 -3  1  0 -2  1  1 -1  3  0    4   2   7   4   2   2   3   1   2  13  15   1   3   4   2  10   8   1   9   7  0.19 1.86
   65 W    0 -3 -3 -3 -1 -2 -3 -3 -1  1  1 -4  1  2 -4  0  0  8  3  0    8   1   1   2   1   1   2   2   1   6  13   1   3   7   1   6   5  19  10   7  0.58 1.90
   66 Q    0  0  1  0 -2  1 -1  1  1 -1  0 -1  2 -1 -1  1  0 -2  0 -1    8   6   8   5   1   7   4   9   3   4   9   3   6   2   3   8   5   1   3   5  0.06 1.89
   67 Y   -2 -2  0 -1 -1  1 -2 -1  4  0  0 -2 -1  3  0 -1  0  0  4 -1    4   2   4   3   1   5   3   6   9   6   8   3   1  11   5   4   7   1  13   5  0.23 1.82
   68 R   -2  2  1  0  2  0  0  2  2 -3 -2  0 -2  0 -1  0  0  0  2 -2    3  10   7   6   4   4   5  13   4   1   3   6   1   4   3   6   7   1   7   3  0.15 1.86
   69 P    0 -1  0  1  1  0 -1  0  2 -2 -2 -1 -1 -1  3  0  2 -4  1 -2    6   3   4   7   3   4   5   9   5   2   3   3   2   3  15   8  11   0   5   3  0.20 1.69
   70 W   -2 -2 -2 -3 -1 -2 -4 -3  0 -2 -3 -3 -1  2 -6 -4 -2 11  2 -3    3   2   2   2   1   2   1   2   2   2   1   2   1   7   0   1   2  56   7   2  2.10 1.84
   71 N   -1 -2  1 -2  1 -1 -2 -2  0  1  0 -2 -1  2  3  0 -1 -1  1  1    4   3   6   2   2   3   2   3   2   8   9   2   2   8  16   6   5   1   5  12  0.20 1.85
   72 F   -3 -4 -4 -6 -2 -4 -4 -3  2 -1  2 -5  0  7 -4 -2 -2  2  3 -2    2   1   1   0   1   1   1   2   5   4  16   0   2  46   1   4   2   3   8   2  1.04 1.86
   73 G   -1 -3 -2 -2 -3 -3 -3  6 -2 -6 -3 -3 -5 -3 -1 -1 -1 -1 -2 -5    3   2   1   2   1   1   1  68   1   0   2   1   0   1   3   5   4   1   2   0  1.27 1.88
   74 D   -1  1  1  1  4  0  1 -1  2 -2 -2  0 -2 -2  1  1 -1  0  0 -1    5   8   7   9   8   3  11   4   5   2   4   4   1   2   6   9   4   1   3   5  0.17 1.74
   75 L    0 -3 -1 -3 -1 -1 -2 -1 -1  1  2 -3  0  3 -1 -1  0  1  1  2    9   1   3   1   1   3   2   4   2   6  17   1   2  14   3   5   6   2   4  13  0.20 1.70
   76 L   -1 -4 -4 -5  0 -2 -3  1  0  0  2 -4  5  3 -2 -2 -1  3  2 -1    4   0   0   0   2   2   2  12   2   6  18   0  14  14   2   4   3   4   6   4  0.43 1.65
   77 C   -2 -5 -1 -2 10 -5 -5 -2 -5 -1 -2 -5  0 -1 -5 -2 -1 -5 -5 -1    3   0   3   3  65   0   0   3   0   4   4   0   3   3   0   3   3   0   0   3  1.91 1.55
   78 K    2  1  2 -1  0  0  0 -2  0 -1 -2  2 -1  1 -2  0  0 -4  0 -1   14   7   9   3   2   3   6   2   2   3   5  15   2   5   2   8   4   0   4   4  0.15 1.52
   79 L   -1 -5 -5 -5  6 -4 -5 -2 -4  1  2 -5  2  3 -2  0 -1  2  1  2    4   0   0   0  14   0   0   4   0   8  18   0   4  13   3   6   4   3   4  13  0.50 1.52
   80 F   -1 -1 -2 -3  0 -1 -1 -4  1  1  0 -2  0  2 -2  0 -1  4  3  3    4   3   2   2   2   2   4   1   3   7   8   2   3   9   2   6   4   5  10  20  0.28 1.84
   81 Q    0 -1  1 -2 -2  0 -3  1  1  0 -1 -2  1 -1  2  1  1  0  0  0    7   4   7   2   1   5   1  11   4   4   7   2   3   3   9  10   8   2   3   8  0.10 1.86
   82 F    0 -5 -5 -6  1 -5 -5 -1 -2 -2  1 -5  0  6 -3  0 -1  0  4 -1    7   0   0   0   3   0   0   5   1   2  11   0   2  36   1   8   4   1  13   4  0.81 1.86
   83 V   -1 -5 -4 -4  0 -3 -4 -4 -5  3  3 -4  2  3 -4 -2 -1 -5 -2  3    6   0   1   1   2   1   1   1   0  14  27   1   4  10   1   3   3   0   1  23  0.58 1.84
   84 S   -1 -2 -1  2 -2  3 -1  0 -1  0 -2 -1  1  3 -2  0 -1 -1  1 -1    6   2   2  14   1  14   3   7   1   5   4   4   4  11   2   7   3   1   5   4  0.20 1.76
   85 E   -1 -3  0 -1  1 -1  1  0  1  0 -1 -2  0  0 -2  0  1 -1  3  2    5   1   4   3   3   3   9   7   3   5   7   3   2   3   2   7   8   1  11  12  0.12 1.73
   86 S    0 -5 -2 -5  0 -2 -4 -3 -3  2  2 -4  3  1 -4 -1  2 -1 -1  3    8   0   2   0   2   2   1   2   0  11  20   0   7   6   1   4  11   1   2  18  0.39 1.62
   87 C    1 -4  4 -4  5 -2 -4  1 -2 -3 -2 -4 -2  2 -3  3  1 -2 -2 -1   10   0  17   0  11   2   0  11   1   1   5   0   1   8   1  19   7   1   1   5  0.45 1.52
   88 T   -1 -3 -4 -5  4 -1 -4  0 -5  1  1 -3  5  2 -3  0  1 -1 -1  2    3   1   1   0   8   3   1   9   0   6  11   1  13   8   2   8  10   1   2  14  0.36 1.53
   89 Y   -2 -4  0 -4  0 -1 -2 -2  1  0 -1 -3 -1  4 -4  1  1 -3  6 -1    3   0   4   1   2   3   3   2   3   6   5   1   1  14   1   9   9   0  28   3  0.56 1.45
   90 A    4 -4 -3 -5  3 -4 -3 -1 -5  0 -1 -4 -1 -1 -4  2  1 -5 -3  2   31   0   1   0   6   0   1   5   0   6   6   0   2   2   0  15   8   0   1  16  0.48 1.47
   91 T    0 -4 -2 -2  0 -2 -2  0  1 -3 -5 -3 -2 -5 -3  6  2 -5 -4 -4    4   0   1   1   2   1   2   7   4   2   0   0   1   0   1  64   9   0   0   0  1.01 1.47
   92 V   -1 -5 -4 -5  0 -3 -2 -4 -5  5  0 -5  2 -2 -5 -1  1 -5 -2  3    6   0   1   0   2   1   4   2   0  35   9   0   4   1   0   6   7   0   2  22  0.65 1.48
   93 L   -2 -5 -3 -5  1 -3 -4 -4  1  0  3 -5  2  5 -6 -3 -3  5  3 -2    3   0   2   1   3   1   1   1   4   4  30   0   6  25   0   2   1   7   8   2  0.77 1.50
   94 T   -1 -4  1 -4  0 -3 -4 -3  1  0 -1 -4  0  3 -4  2  5 -5 -3 -1    5   0   7   0   2   1   0   1   4   4   7   0   2  13   0  14  34   0   0   4  0.58 1.47
   95 I   -2 -5 -3 -6 -4 -3 -5 -6 -2  3  5 -5  3  0 -4 -4 -2 -5 -4  1    4   0   1   0   0   1   0   0   1  16  55   0   7   4   1   1   2   0   0   7  0.92 1.47
   96 T    1 -3 -3 -5  4 -4 -3 -1 -5  0  0 -4  2 -2 -3 -1  5 -5 -4  2   11   1   1   0   9   0   1   5   0   4   8   0   4   1   1   4  33   0   0  16  0.57 1.46
   97 A    4 -5 -3 -5  4 -4 -4 -3 -5  1  1 -4  1  0 -4 -1 -1 -1 -2  3   31   0   1   0  10   0   1   2   0   7  14   0   3   4   0   3   4   1   1  19  0.54 1.44
   98 L   -4 -5 -6 -6 -4 -5 -6 -6  1  6  2 -5  4  1 -6 -4 -2 -5 -3  1    0   0   0   0   0   0   0   0   3  50  19   0  11   6   0   1   1   0   0   7  1.10 1.48
   99 S    3 -1 -2 -4  0 -3 -3 -1 -4 -5 -4 -3 -2 -5 -4  5  2 -5 -3 -4   24   3   1   0   2   0   0   3   0   0   1   0   1   0   0  49  14   0   1   0  0.91 1.47
  100 V   -1 -4 -6 -6 -1 -4 -6 -5 -3  4  2 -4  1  2 -6 -4 -2 -1 -1  4    4   1   0   0   1   1   0   1   0  26  17   0   3   7   0   1   1   1   2  34  0.82 1.50
  101 E   -4 -3  0  7 -3 -1  4 -4 -1 -5 -5 -3 -6 -4 -4 -3 -3 -7 -4 -5    1   1   2  63   1   2  25   1   2   1   0   0   0   1   0   1   1   0   1   1  1.51 1.50
  102 R   -4  8 -3 -4 -6 -2 -2 -3 -1 -6 -5  0 -4 -6 -5 -4 -4 -6 -5 -6    0  93   0   0   0   0   2   2   1   0   0   2   0   0   0   0   0   0   0   0  2.10 1.40
  103 Y   -5 -5 -4 -6  1 -2 -5 -6  1 -4 -3 -5 -4  4 -6 -3 -4  4  9 -3    0   0   1   0   3   2   0   0   3   0   1   0   0  14   0   1   0   5  69   1  1.92 1.40
  104 F   -3  1 -2 -5  2 -1 -5 -5  0  3  3 -3  1  1 -5 -3 -2  2  2  1    2   9   2   0   4   3   0   1   2  17  27   1   3   7   0   2   1   3   8   9  0.45 1.40
  105 A    5 -3 -4 -5  1 -3 -3 -1 -1 -2 -2 -2 -1 -3 -4  0  0 -5 -2  2   56   1   0   0   2   1   1   4   2   2   3   1   1   1   0   5   4   0   1  13  0.74 1.40
  106 I   -3 -6 -6 -6 -4 -5 -6 -6 -6  6  0 -5  0 -1 -5 -5 -1 -5 -4  4    1   0   0   0   0   0   0   0   0  53   6   0   2   3   0   0   2   0   0  32  1.27 1.41
  107 C   -1 -1 -3 -5  7 -3 -5 -4 -3  0  0 -2  0 -1 -5 -1  1 -1 -3  4    5   4   1   0  20   1   0   1   1   5   8   2   2   2   0   5  10   1   0  32  0.68 1.46
  108 F   -3  1  0 -2 -2  0 -3 -4  7 -2 -3  1 -2  2 -5 -1 -3  1  4 -3    1   8   4   3   1   5   1   0  31   2   2  10   1   9   0   4   1   2  14   1  0.81 1.46
  109 P    1 -4 -4 -4 -4 -3 -4 -1 -1 -4 -4 -4 -4 -4  8 -1 -2 -1 -5 -3   10   1   0   0   0   1   0   4   1   1   1   0   0   1  70   5   2   1   0   1  1.78 1.45
  110 L   -3 -2 -4 -5 -3 -3 -5 -5 -2  2  4 -2  4  3 -5 -3 -1 -3 -2  1    1   3   0   0   0   1   0   1   1  10  40   2  11  11   0   1   4   0   1  10  0.66 1.49
  111 R   -1  4 -2 -2 -1  1 -1 -1  2 -3 -2  3 -2 -3 -2  0 -1  2 -1 -3    4  26   2   3   1   7   4   4   5   1   5  17   1   1   2   7   4   3   2   2  0.42 1.64
  112 A    2 -1 -1 -3  0 -2 -3 -2 -1 -2 -2 -2  0 -1  0  3  0  0  4 -2   20   3   3   1   2   2   1   3   2   2   3   2   2   2   4  20   6   1  16   3  0.36 1.68
  113 K   -2  4  1 -2 -4  3 -1 -2  2 -3 -1  3 -1 -1  0  0 -2 -2  0 -3    3  21   6   1   0  12   3   3   4   2   7  15   2   2   5   6   2   1   4   1  0.36 1.69
  114 V   -1  3  0 -1 -2  0 -2 -1  0  0 -1  1  1  0 -1  0  1  0 -1  0    6  16   5   3   1   4   2   5   2   5   6   8   3   4   4   8   8   1   2   6  0.12 1.58
  115 V   -2  1 -1 -4 -1 -1 -3 -3  1  1  1  1  3  1 -2  0  0  3  0  1    3   9   2   1   1   3   1   2   4   8  13   8   6   7   2   6   6   4   3   8  0.18 1.60
  116 V   -1  4 -2 -2  2  0 -3 -2 -1  1 -1 -1  3  0 -2  0  0 -2  0  1    4  23   2   2   4   4   1   4   1   7   7   3   7   4   2   7   5   1   3  10  0.26 1.69
  117 T   -1  2  1 -3 -3 -1 -2 -1 -3 -2 -4  0 -2 -3 -3  2  5 -3 -5 -3    5  10   5   1   0   2   2   4   1   2   1   7   1   1   1  14  43   0   0   1  0.70 1.71
  118 K   -1  2  0 -3  0  0 -1 -2  0 -2  0  3 -1 -2  3 -1  0 -1 -1  0    6  12   4   1   2   4   3   2   2   2   8  18   1   2  13   4   5   1   2   7  0.25 1.70
  119 G    0  4  0 -3 -1  0 -2  1  1 -4 -2  2 -1 -2 -2  1  0  0 -1 -3    8  24   4   1   2   3   1  10   3   1   4  12   1   2   2  11   6   1   2   2  0.34 1.67
  120 R   -1  5  0 -4  1  0 -3 -3  3 -1 -2  1 -1 -2 -4  0 -1  1  0  0    6  30   5   1   3   4   0   1   6   3   5   8   2   2   1   6   4   2   4   8  0.42 1.67
  121 V    4 -2 -2 -4  0 -4 -4 -1 -4  1 -2 -3 -1 -3 -3  0  1 -1 -2  2   40   3   2   1   2   0   1   4   0   9   4   1   1   1   1   7   9   1   1  14  0.53 1.72
  122 K    0  2 -2 -4  1 -2 -3 -1  0  1  0  3  1 -1 -3 -1  0  1 -1 -1    9  12   2   1   3   2   1   5   2   7  10  21   4   3   1   4   5   2   2   5  0.23 1.70
  123 L    0  1 -4 -5  1 -3 -5 -1 -3  3  2 -1  2  0 -5 -2 -1  1 -1  2    8   9   0   0   3   1   0   6   0  16  21   4   4   4   0   3   4   2   2  11  0.32 1.72
  124 V    1 -3 -5 -5  1 -4 -3 -2 -4  4  1 -3  3 -1 -4 -2  1 -1  0  4   10   1   0   0   3   0   1   3   0  21  11   2   8   2   0   3   7   1   3  24  0.51 1.77
  125 I   -1 -5 -2 -6  6 -5 -5 -4 -6  5  1 -5  0 -1 -6  0 -2 -2 -3  2    6   0   3   0  14   0   0   1   0  35  13   0   2   2   0   8   2   0   1  12  0.79 1.75
  126 F    2 -4 -4 -5  1 -5 -5  0 -4  2  2 -4  0  2 -4 -1  0 -2 -2  2   19   1   0   0   3   0   0   9   0  10  18   0   2   9   1   6   5   1   1  15  0.38 1.72
  127 V    2 -5 -4 -5  2 -4 -5  1 -5  2  2 -5  0  1 -4 -1  0  1 -3  2   15   0   0   0   5   0   0  11   0  11  18   0   2   7   1   5   5   2   0  16  0.40 1.73
  128 I    0 -1 -1 -1  2 -4 -4 -2 -4  2  0 -2  1  0 -1 -1 -1  7  2  1    9   3   4   3   4   0   0   3   0  13  10   3   3   3   3   4   4  13   6  10  0.34 1.55
  129 W   -1 -5 -5 -6  2 -5 -5 -2 -5  0 -1 -5  2  2 -1 -1 -1 10  1 -1    4   0   0   0   4   0   0   4   0   5   6   0   6   7   4   4   4  43   4   4  1.48 1.60
  130 A    1 -5 -2 -2  1 -1 -2 -1  2  2  0 -4  2  1 -2 -1  0  3 -1  2   14   0   2   2   3   2   3   6   5  12   8   0   6   6   2   5   5   3   2  13  0.21 1.71
  131 V    2 -5 -3 -5  1 -2 -5  0 -1  2  2 -3  2  1 -2 -1  0  2 -1  2   16   0   2   0   3   2   0   7   2  11  16   2   5   7   2   4   5   3   2  13  0.29 1.74
  132 A    3 -5 -2 -3  0 -4 -2 -1  0  0  1 -4  0 -1 -1  3 -1  1 -1  0   27   0   2   1   2   0   3   5   2   5  14   0   2   2   3  20   3   2   2   6  0.35 1.78
  133 F    1 -5 -5 -6  1 -3 -5 -2 -2  2  2 -5  1  4 -3 -1 -2  4 -1  1   11   0   0   0   3   1   0   3   1  12  22   0   3  19   2   5   3   5   2   8  0.51 1.74
  134 C    1 -3 -3 -5  6 -5 -4 -2 -1  1  2 -5 -1  0 -3 -1  0  4  0  1   11   1   1   0  15   0   1   3   1   9  19   0   2   3   1   6   6   6   3  10  0.49 1.80
  135 S    1 -1 -3 -2  1 -3 -3 -2 -2  1  2 -3  0  1 -3  1  1  2  0  0   13   4   1   2   3   1   1   3   1   7  20   2   2   5   2  13  10   2   3   6  0.21 1.80
  136 A    3 -4 -2 -3  1 -2 -2 -1 -2  0  0 -3  1 -1  0  2  1 -1 -2  0   25   1   2   1   3   2   2   4   1   5   8   1   3   3   5  18   7   1   1   8  0.29 1.84
  137 G    1 -3 -3 -4  0 -3 -3  0 -3  1  2 -3  1 -1  1  1  0  2  0  1   11   1   1   1   2   1   1   9   1   8  16   1   4   3   8  11   6   3   3   9  0.19 1.84
  138 P   -1 -4 -4 -5 -2 -2 -3 -4  0 -2 -1 -3 -1 -2  7 -2 -1 -1 -1 -2    4   1   1   0   1   1   1   1   2   3   6   1   2   2  61   3   4   1   3   3  1.42 1.86
  139 I   -1 -4 -1 -3 -2 -1 -2 -4 -1  3  2 -2  2  1 -1 -2  0  1  0  2    5   1   3   2   1   2   3   1   2  16  19   2   5   7   3   3   6   2   3  14  0.29 1.92
  140 F    0 -5 -4 -4 -1 -3 -3 -3 -2  1  2 -4  2  6 -2 -2 -1  2  2  0    7   0   1   1   1   1   2   2   1   6  17   1   4  31   3   3   4   3   7   5  0.62 1.90
  141 V   -1 -3 -2 -4 -2 -3 -3 -1 -2  3  1 -3  2  3  0 -1 -1  0  2  2    6   1   2   1   1   1   2   5   1  17  14   2   4  10   5   4   3   1   6  13  0.29 1.90
  142 L   -2 -2 -3 -3 -2 -1 -3 -3 -1  1  2 -3  2  4  1 -2 -2  4  3  1    3   2   1   2   1   3   1   2   1   6  23   2   4  14   7   2   2   5   8   8  0.38 1.92
  143 V    0  0 -1 -2 -2 -1  0 -2  1 -1  0 -2  1  1 -3  1  1  2  2  1    8   4   2   3   1   3   6   3   3   4  10   2   3   6   2  11   9   3   6  11  0.10 1.88
  144 G   -1  0  1  0  0  1 -1  3  1 -3 -2  0 -2 -3 -1  1  1  0 -2 -2    4   6   5   6   2   5   4  25   3   1   4   6   1   1   3   9  10   1   2   3  0.26 1.86
  145 V    0 -2 -2 -3 -1 -2 -2 -4 -2  2  1 -1  2  0 -2 -1  1  2  1  3    7   2   2   2   1   2   2   1   1  12  13   3   5   3   2   5   9   2   5  20  0.25 1.86
  146 E   -1  0  0  0 -2  3  3 -3  0 -2 -2  1 -1 -1 -1  0  0  0  1 -1    4   5   5   5   1  12  17   2   2   2   5   9   2   2   4   7   6   1   4   5  0.18 1.86
  147 H   -2  0  0  0  2  0  0 -2  5 -1 -2  0 -1  0  0 -1  0  1  3 -1    3   5   4   5   4   5   7   4  12   4   4   6   1   4   4   6   6   2   8   5  0.19 1.83
  148 E   -1  1  0  1 -2  1  3 -2  0 -2 -1  1 -2 -1  0  1 -1  0  0 -1    4   6   4   8   1   5  18   3   2   3   5   7   1   3   5  10   4   2   4   4  0.15 1.87
  149 N   -1 -1  4  1  3  0  1  0  0 -2 -3 -1 -2 -2 -1  0  0 -2  1 -2    4   4  21   8   5   5   9   7   2   2   3   4   1   2   3   6   6   1   4   3  0.27 1.88
  150 G   -1  0  0 -1  2 -1 -1  4  1 -1 -2 -1 -1 -1 -2  0 -1  0  0 -2    6   5   5   4   5   2   4  31   3   3   4   3   2   3   2   6   4   1   4   3  0.30 1.81
  151 T   -1 -1 -1 -1  1 -1 -1 -2  0  1 -1 -1  0  0  0  1  3 -2  0  1    4   3   3   3   3   3   5   4   2   7   5   3   3   4   5  12  21   1   3   8  0.18 1.83
  152 D   -1 -1  2  4  1  0  1 -1  0 -1 -1 -1 -2 -2 -1  0  0 -3 -1  0    4   4   8  20   3   3   9   5   2   3   6   3   1   2   3   7   6   0   2   7  0.20 1.77
  153 P   -1  0  0  0  2  0  0 -1  2  0 -1  0  2  1  0 -1  0  4  1 -1    5   5   5   5   5   5   5   5   5   5   5   5   5   5   5   5   5   5   5   5  0.09 2.12
  154 W   -2 -1 -1 -2  3 -1  0 -2  0 -1  0 -2  0  1 -1 -1  0  7  4  0    4   3   3   2   6   3   5   4   2   4   8   3   2   6   3   5   5  12  14   6  0.37 1.84
  155 D   -1 -1  2  3  2 -1  1  0  0 -2 -3 -1 -1 -1  0  1  1 -1 -1 -2    5   4   8  18   4   3   8   6   2   3   3   4   2   2   5   8   8   1   2   3  0.19 1.94
  156 T    0  0  0 -1  4 -1  0 -1  0 -1 -1 -1  0  0 -1  1  2 -2  0  0    6   5   5   4   8   3   6   4   2   4   6   4   2   4   4   9  14   1   3   7  0.12 2.02
  157 N   -1  0  3  0  1  0 -1 -1  2 -1 -2 -1  0 -1 -1  1  2 -1  0 -1    6   4  15   5   2   4   4   4   4   4   5   4   2   3   4   8  11   1   3   5  0.13 2.03
  158 E   -1 -1 -1  0  0  1  3 -3  1  0 -1 -1  1  0 -1  0  1  0  0  0    5   4   3   5   2   7  18   2   3   5   5   4   3   4   3   8   8   1   4   7  0.13 2.07
  159 C   -1 -3 -1 -3  9 -2 -2 -2 -1 -1 -1 -3 -1 -1 -1  0  0  1 -1  0    5   2   3   2  40   2   3   3   2   3   5   2   2   3   4   6   5   2   3   6  0.98 2.08
  160 R   -1  3  0 -2  2  0  0 -1  1 -2 -1  0  0  0 -2  0  1  4  1 -1    4  13   4   3   4   4   6   5   3   3   8   6   3   4   2   6   8   5   5   5  0.14 2.03
  161 P   -1 -2  0 -1  2 -1  0 -2  0 -1 -2 -1 -1 -1  5 -1 -1 -1  0 -1    5   2   5   4   4   3   6   4   2   4   4   4   2   3  30   5   4   1   3   4  0.44 2.01
  162 T    0 -1  1  0  3  0  1 -1  0 -1 -1 -1  0 -1 -1  1  2 -1 -1 -1    6   4   8   6   5   4   8   5   3   4   5   3   2   3   4   9  14   1   2   5  0.11 2.07
  163 E   -1 -1  0  2  1  1  3 -2  1 -2 -3  0 -1  0  0  0  0  3  0 -1    6   3   5   9   3   7  16   3   3   2   3   6   2   3   5   7   5   4   4   4  0.18 2.04
  164 F   -2 -2 -1 -2  0 -2 -1 -2  1 -1  0 -1  0  4  0 -1 -1  4  4  0    3   2   4   3   2   2   4   3   3   4   8   3   2  19   4   5   4   4  14   6  0.33 2.00
  165 A    2 -1  0 -1  1 -1  0 -1  1 -1 -1 -1 -1 -1  1  1  0  2  0  0   15   3   4   3   3   3   5   5   3   4   7   5   2   3   7  10   6   3   3   7  0.08 2.04
  166 V   -1 -2 -1 -1  0 -1 -1 -2 -1  2  0 -1  1  0 -1  1  0  3  1  2    5   2   3   3   2   3   5   4   2   9   9   4   4   4   3  10   5   3   4  14  0.10 2.02
  167 R   -1  3  0 -1 -2  1  0 -2  1 -2 -2  1  0  0  0  0  0  4  1 -2    6  15   4   4   1   6   6   4   3   2   5   8   2   4   5   7   5   5   5   4  0.17 2.00
  168 S    0  0  0  0  0  0  0 -1  1 -2 -2  0  0  0 -1  3  1  3  0 -1    9   5   5   5   2   4   6   4   3   2   4   5   2   3   3  20   7   4   3   4  0.15 2.01
  169 G    0 -1  1 -1 -1  0 -1  2  2 -2 -1  0  0  0 -1  1  0  4  3 -2    8   3   6   3   1   4   4  14   4   3   6   5   2   4   3   9   5   5   8   3  0.14 1.92
  170 L   -2 -1 -2 -3 -1 -1 -1 -3 -1  2  2 -2  2  2 -2 -2  0  2  2  1    4   3   2   2   1   3   4   2   2  12  21   3   4   7   3   4   5   3   7   9  0.22 1.93
  171 L   -2  0 -2 -3  1 -1 -2 -3  0  1  2 -1  2  2 -2 -1  0  0  2  1    3   5   2   2   2   3   2   2   2   9  21   3   5   8   3   5   5   2   7   8  0.21 1.97
  172 T    0 -1  0 -2  1  0 -2 -1  0 -1 -1 -1 -1  0 -1  1  3  0  1  0    9   3   4   3   3   4   2   5   2   4   5   4   2   4   4  12  16   2   5   8  0.12 2.01
  173 V   -1 -3 -2 -4 -1 -3 -4 -4  0  3  1 -2  1  3 -3 -1  0 -1  4  3    5   2   3   1   1   1   1   2   2  13  11   3   3  11   1   4   5   1  12  18  0.37 1.96
  174 M   -1 -2 -1 -3  1 -1 -2 -3 -1  1  1 -2  4  2 -2 -1  0  0  2  1    6   3   3   1   3   3   2   2   2   7  15   2  12   9   2   5   6   1   7  11  0.26 1.98
  175 V   -1 -2 -2 -4  0 -2 -2 -3 -1  3  2 -3  1  2 -3 -2  1 -1  0  3    4   3   2   1   2   2   2   3   2  16  16   2   3   7   1   3   7   1   3  20  0.32 1.93
  176 W   -2 -3 -3 -3 -1 -1 -2 -2 -1 -1  1 -3  0  5 -1 -2 -1  7  4 -1    4   2   1   2   2   3   3   3   2   4  11   2   2  20   3   3   4  14  13   4  0.63 1.84
  177 V   -1 -3 -3 -2  1 -1 -3 -2  0  2  2 -3  2  0 -2  0  0 -2 -1  3    6   2   2   2   3   3   2   3   2  12  16   2   5   4   2   7   7   0   2  20  0.26 1.87
  178 S    0 -2  1 -2  1 -1 -2 -2  0 -1  0 -3  0  3 -1  1  2 -1  2  0    7   2   6   2   3   3   3   3   2   3  10   1   3  13   4  11  11   1   6   6  0.17 1.82
  179 S    1 -3 -2 -3  0 -2 -2  0 -2  1  1 -3  0  2 -1  2  1  0  0  1   11   1   2   1   2   2   2   6   1   9  11   2   2   7   3  13   8   1   3  11  0.16 1.85
  180 I   -2 -2 -3 -4  0 -4 -4 -2 -3  4  3 -3  1  2 -3 -3 -1 -1 -1  3    3   3   1   1   2   1   1   3   1  22  23   1   3   8   2   2   3   1   2  16  0.49 1.92
  181 F   -1 -3 -1 -4  1 -2 -4  1  0  0  1 -4 -1  5  0 -1  0  0  1  1    4   1   3   1   2   2   1  13   3   6  12   1   1  21   4   4   5   1   5   9  0.33 1.91
  182 F   -3 -4 -1 -6 -1 -4 -5 -3 -4  0  0 -5  1  7 -3 -3 -3  0  5 -1    2   1   3   0   1   1   0   2   0   4   8   0   3  47   2   1   1   1  17   4  1.20 1.97
  183 F   -1 -4 -4 -6  1 -1 -3 -2 -2  1  2 -4 -1  5 -2 -2 -2  0  3  2    5   1   1   0   3   3   2   3   1   7  16   1   1  26   2   3   2   1   9  12  0.54 1.96
  184 L   -1 -4 -3 -6  0 -2 -4 -2 -3  4  3 -3  1  0 -4 -3 -2 -2 -1  3    5   1   1   0   2   2   1   3   1  23  28   1   4   4   1   2   3   1   2  17  0.57 1.97
  185 P    0 -3 -3 -5  1 -3 -4 -4 -1  0 -2 -3 -3  0  7 -2 -1 -1 -2 -1    8   2   1   0   3   1   1   1   1   5   4   1   1   4  55   2   4   1   2   5  1.26 1.98
  186 V   -2 -5 -4 -6  1 -3 -5 -2 -2  3  3 -2  3  2 -2 -3 -2 -2 -1  3    3   0   1   0   3   1   0   4   1  13  31   3   7   8   3   2   2   1   2  17  0.53 1.97
  187 F    0 -1 -3 -4  0 -5 -5 -2 -3  2  3 -4  1  4 -4 -1 -1 -2  2  0    7   3   1   1   2   0   0   3   1  13  23   1   3  18   1   4   5   1   6   7  0.45 1.98
  188 C   -1 -5 -3 -5  7 -1 -4 -3 -2  3  1 -4 -1 -1 -1 -2  0 -2 -2  2    6   0   2   0  22   3   1   2   1  17  11   1   1   3   4   3   6   1   2  14  0.64 1.96
  189 L   -3 -4 -4 -5 -1 -4 -4 -5 -3  4  3 -3  6  0 -3 -3 -1 -1  2  1    2   1   1   1   1   1   1   1   1  24  24   1  17   3   1   2   4   1   7   7  0.73 2.00
  190 T    0 -5 -3 -4  2 -1 -4  0 -1  2  1 -3  0 -1 -2  1  2  0 -2  2    8   0   1   1   5   3   1   7   2  13  15   1   2   3   2   9  13   1   1  12  0.24 2.00
  191 V   -1 -1 -4 -5  0 -3 -5 -3 -2  4  1 -2  1  2 -3 -3  0 -1  1  4    5   4   1   1   2   1   0   2   1  21  11   3   3   8   1   2   5   1   5  24  0.46 2.00
  192 L   -1 -4 -3 -6  6 -4 -3 -4 -3  2  3 -4  2  2 -2 -1 -1 -1 -2  1    5   1   1   0  16   1   2   1   1  13  24   1   5   8   2   5   5   1   1   8  0.57 2.01
  193 Y   -2 -3 -3 -2  0 -2 -4 -5  1 -3 -1 -3  0  2 -4 -2 -3  2  8 -3    4   2   1   3   2   2   1   1   2   1   7   1   3   7   1   3   1   2  55   2  1.33 2.01
  194 S    1 -2 -2 -4  2 -2 -3  0  0  1  0 -1 -1  2 -4  2  2  1 -1  1    9   2   2   1   5   1   1   8   2   7   8   4   2   8   1  17  11   2   2   8  0.21 2.00
  195 L   -1  2 -3 -3  3  0 -3 -3 -1  1  3  1  1  0 -4 -1 -2 -2 -2  0    4  10   1   1   6   4   1   3   2   7  28   8   4   4   1   5   2   0   1   6  0.32 2.01
  196 I   -2 -2 -3 -3 -2 -5 -2 -3 -5  6  0 -3  4 -2 -4 -2 -2 -2  1  2    3   3   1   2   1   0   3   2   0  42   8   1  10   1   1   3   2   0   5  12  0.77 1.98
  197 G    1 -1 -2 -4  1 -3 -3  3  0  1  0 -2 -1  0 -2  0 -1  0  1  0   13   3   2   0   3   1   1  21   2   9   9   3   2   4   3   7   4   1   5   5  0.22 1.93
  198 R   -1  0  0  0  2  0 -1 -1  2  0 -1  0  2  0  0 -1  0  4  1 -1    5   5   5   5   5   5   5   5   5   5   5   5   5   5   5   5   5   5   5   5  0.04 2.23
  199 K    0  2 -1 -2  0  1  1 -3  1 -1 -2  3  0 -1 -1  0  1 -5 -1  0    7   9   3   2   2   7  10   2   4   4   5  15   2   3   3   6   7   0   2   6  0.16 2.04
  200 L   -1 -1 -2 -6  0 -1 -2 -3  0  2  4 -2  3 -1 -2 -2 -1  1  0  1    5   3   2   0   2   3   2   2   2  11  35   3   6   2   2   2   4   2   3   8  0.40 2.12
  201 W   -1  1 -2 -3  2  0 -2 -1  1 -1  1  0  0  1 -1 -1 -1  7  1 -1    6   7   2   2   4   4   3   5   4   3  12   5   3   5   3   5   4  15   5   4  0.35 2.01
  202 R   -1  4  0 -2 -1  2 -1 -2  1 -2 -2  3  1 -2 -2  0  0  0 -2 -2    5  24   4   2   1   8   3   4   3   2   4  15   3   2   2   8   5   1   1   3  0.36 2.04
  203 R    0  4  0 -2 -1  2 -2 -2  1 -1 -1  2  0 -2 -2  1 -1 -1 -2  0    6  22   4   2   1   8   3   4   3   3   6  10   3   2   2   9   4   1   2   6  0.26 2.04
  204 R    0  4  0 -1 -2  1  0 -2  1 -2 -2  2 -1 -1 -1  0 -1 -1 -2 -1    7  22   4   4   1   6   6   4   4   3   4  11   2   3   3   6   5   1   1   5  0.23 2.04
  205 R   -1  4  0 -2 -2  1  0 -2  1 -2 -2  2  0 -3  1  0 -1 -1 -2 -1    6  20   4   2   1   7   7   3   3   2   4  13   3   1   6   8   4   1   1   4  0.26 1.97
  206 G    1  0  1 -1 -1  0 -1  3  0 -2 -2  0 -1 -2  0  1  0 -1 -2 -1   13   4   6   3   1   5   4  20   2   3   4   5   2   2   4   8   6   1   1   6  0.16 1.91
  207 D    0  1  1  2 -1  0  1  0  1 -2 -2  1  0 -2 -1  0  0 -4 -2 -1    7   7   7  13   1   4   9   7   3   3   4   7   2   2   3   8   6   0   1   4  0.13 1.89
  208 A    2  1  0 -1  0  1  0  0  0 -2 -1  0  0 -2  1  2 -1 -1 -2 -1   18   6   4   3   2   6   5   7   3   3   6   6   2   2   6  13   4   1   1   4  0.13 1.93
  209 V    0  1  0 -2  0  0 -1 -1  0  1  0  0  2 -2  0  0  1 -1 -3  1    8   7   4   3   2   5   4   5   3   7  10   5   5   2   4   8   8   1   1  10  0.06 1.88
  210 V    0  1  0 -1  0  2  0 -2  1  1  0  0  0 -2  1  1  0 -2 -1  1    6   7   4   3   2   8   6   3   3   6   8   5   2   2   6  10   6   1   2  10  0.07 1.90
  211 G    0  0  1 -1  0  1  0  3  1 -2 -2  0  0 -2 -1  1 -1 -5 -1 -2    6   5   6   3   2   6   5  23   3   3   4   6   2   2   4   9   4   0   2   3  0.19 1.96
  212 A    2  0  0 -1  1  1  0 -1  1 -1 -2  0  0 -2  0  2  0  1 -1 -1   14   6   4   3   2   7   7   5   3   3   4   6   2   2   5  13   5   2   2   4  0.10 2.04
  213 S   -1  1  0 -1  0  1  0 -1  1 -2 -2  1  1 -2 -1  3  0 -5 -1 -2    6   8   5   3   2   6   5   5   3   2   4   7   3   2   3  22   7   0   2   3  0.19 2.05
  214 L    0  1 -1 -2  1  1  0 -2  0  1  1  0  2 -1 -2  0  0  0  0  0    7   7   3   2   3   5   7   4   2   7  14   6   4   2   3   8   5   1   3   6  0.06 2.03
  215 R   -2  5  0 -2 -2  2 -1 -2  2 -2 -3  2 -1 -3 -1  0  0  0 -2 -2    3  30   4   2   1   9   4   3   4   3   3  10   2   1   3   7   5   1   1   3  0.44 2.05
  216 D    0  1  1  2  0  1  1 -1  1 -1 -2  0  0 -2  0  1  0 -1 -2 -2    7   8   7  12   2   6   7   4   3   3   4   5   2   1   5  11   5   1   2   3  0.13 2.03
  217 Q   -2  4 -1 -2 -2  4  0 -2  0 -3 -2  3 -1 -3 -1  0 -2 -1 -2 -3    3  18   3   2   1  21   6   3   2   2   4  17   1   1   3   7   3   1   1   2  0.47 2.08
  218 N   -1  0  0  0  2  0  0 -1  2  0 -1  0  2  1  0 -1  0  4  1 -1    5   5   5   5   5   5   5   5   5   5   5   5   5   5   5   5   5   5   5   5  0.09 2.12
  219 H   -1  3  1 -1  1  0  0 -2  5 -2 -2  2  1 -1 -1 -1 -1  2  0 -2    5  13   6   3   3   4   7   3  11   3   4  12   3   3   3   5   3   3   3   3  0.24 2.10
  220 K   -1  0  0  0  2  0  0 -1  2  0 -1  0  2  1  0 -1  0  4  1 -1    5   5   5   5   5   5   5   5   5   5   5   5   5   5   5   5   5   5   5   5  0.09 2.12
  221 Q   -2  3  0 -1 -5  2  0 -2  2 -2 -2  4  1 -5 -1 -1 -1  3 -4 -2    4  16   4   4   0   8   5   3   4   3   3  24   3   0   3   4   4   5   0   3  0.42 1.97
  222 T    1 -1 -1 -2  2 -1 -2 -2  1  1  0 -1  1  1 -1  0  2 -5  0  1   11   4   3   3   3   3   3   4   4   6   8   4   3   5   4   7  13   0   3  10  0.10 2.02
  223 V    0 -1 -1 -5  2 -1 -1 -2  1  1  0 -1  2  0 -1 -1  0  2  0  3    8   4   3   0   4   3   4   3   3   8  10   4   4   5   3   4   6   3   3  18  0.16 2.02
  224 K   -2  4 -2 -2  0 -1 -2 -3  0 -2 -1  4  1 -2 -2 -1  0  2 -1 -2    4  23   2   2   2   3   2   2   2   3   7  23   3   2   2   5   5   2   2   3  0.40 2.12
  225 M   -2 -1 -2 -5 -1 -1 -3 -4 -5  2  1 -2  7 -1 -3 -2  1 -5 -2  1    4   3   2   0   1   2   2   2   0  12  13   2  31   2   1   2   9   0   1   9  0.71 1.97
  226 L   -2 -3 -6 -6  1 -3 -4 -4 -1  3  4 -3  3  1 -6 -1 -2  0 -4  3    3   2   0   0   3   1   1   1   1  14  34   2   6   5   0   4   2   1   0  18  0.60 2.01
  227 A    2 -2 -3 -5  1 -3 -5  0 -5  2  2 -3  1  3 -3 -1  0 -5 -2  3   14   3   2   0   3   1   0   7   0  10  16   1   4  10   1   5   6   0   1  17  0.33 1.95
  228 V    1 -1 -2 -5  2 -4 -2 -2 -5  3  0 -2  4 -1 -5  0  1 -5 -1  3   11   4   2   0   5   0   3   3   0  14   8   2  10   2   0   6   7   0   2  19  0.35 1.65
  229 V   -1 -4 -1 -5  2 -2 -2 -3  0  3  1 -2  3 -1 -5 -2 -1 -5 -1  4    5   0   3   0   5   2   2   2   2  18  11   2   6   3   0   2   4   0   3  28  0.46 1.64
  230 V   -1 -4 -2 -5  0 -1 -2 -2 -5  2  0 -2  3 -1 -2 -2 -1  1 -4  5    6   0   2   0   2   3   2   3   0   9   8   2   7   3   2   3   4   2   0  40  0.55 1.64
  231 F    1 -5 -4 -5  0 -4 -5  0 -4  2  2 -4  1  2 -5 -1  0  1  0  3   12   0   0   0   2   0   0   8   0  11  21   0   3   9   0   5   5   2   3  18  0.38 1.41
  232 A    2 -4 -2 -5  1 -2 -3 -2 -5  1  1 -4  1  0 -4  0  1 -5 -4  4   19   0   2   0   3   2   1   3   0   7  14   0   4   5   0   6   9   0   0  26  0.40 1.42
  233 F   -3 -5 -3 -3 -1 -5 -5 -5 -1 -1 -1 -5 -3  8 -6 -3 -3  2  3 -2    2   0   1   2   1   0   0   0   1   3   5   0   0  68   0   1   2   3   8   2  1.59 1.44
  234 I    2 -5 -5 -5  2 -4 -5 -2 -4  2  2 -4  2  4 -5 -2  0  1  0  2   17   0   0   0   5   0   0   3   0   9  19   0   4  15   0   2   6   2   2  13  0.46 1.42
  235 L   -1 -5 -5 -5  0 -4 -5 -3 -2  4  3 -5  2  1 -5 -3 -2  1 -3  3    5   0   0   0   2   0   0   3   1  21  32   0   4   6   0   2   2   2   0  19  0.65 1.41
  236 C   -1 -4 -3 -5 10 -5 -5 -3 -5 -4 -1 -5 -1  0 -5  1 -2 -5 -4 -2    5   1   1   0  65   0   0   1   0   0   6   0   1   4   0  11   2   0   0   2  1.89 1.39
  237 W   -4 -4 -4 -6 -2 -2 -5 -5 -2 -3 -2 -5 -1  3 -6 -4 -3 12  1 -4    1   1   1   0   1   2   0   0   1   1   2   0   2  13   0   1   2  68   3   1  2.65 1.41
  238 L    1 -4 -5 -5  1 -4 -5 -2 -5  0  4 -4  3  2 -5 -1  2  0 -3  0   11   0   0   0   2   0   0   3   0   4  39   0   6   8   0   4  14   1   0   6  0.53 1.34
  239 P    1 -3 -2  2 -3  2 -2  1 -3  2  0 -2 -2 -3  2 -2  1 -4 -3 -2   12   1   0  12   0  12   1  12   0  12  12   1   0   0  12   1  12   0   0   1  0.27 0.79
  240 F   -2 -1 -1 -4  4 -1 -2 -2  1 -1  1 -4  1  5  0 -2 -1  2  1  0    3   3   3   0   8   3   3   3   3   3  15   0   3  22   6   3   3   3   5   6  0.35 1.33
  241 H   -2 -1  2 -1  0  1 -2 -1  6 -2 -1 -2 -1 -1  2 -2 -2  1  2 -1    2   4  11   4   2   7   2   6  17   2   6   2   2   3  10   3   3   2   7   5  0.34 1.55
  242 V   -1 -2 -4 -5  2 -2 -4 -3  2  3  1 -2  0 -1 -4 -2  1  3  1  3    4   2   0   1   3   2   1   3   5  19  12   2   2   2   1   3   9   4   5  20  0.40 1.55
  243 G    2 -2  1 -1  0 -1 -2  1 -1  0  0 -2  1  2 -2  1 -1  1  0  0   14   2   7   3   2   3   2  12   1   5   7   2   4   7   2  10   3   2   3   7  0.12 1.56
  244 R   -1  4  2 -1 -2  0  0 -2  1  0  0 -1  0  0  0  0 -1  1 -1 -1    5  19   9   3   1   4   5   3   3   5  10   3   2   4   4   6   4   2   2   5  0.17 1.65
  245 Y   -3 -1 -3 -4 -1 -1 -4 -4 -1  2  2 -3  2  3 -3 -3 -1  4  4  1    2   3   1   1   1   3   1   1   2  10  20   1   4  12   1   2   3   5  16   9  0.49 1.83
  246 L   -2 -3 -3 -3 -2 -3 -1 -4 -2  2  4 -3  4  1 -3 -3 -2  3  0  2    3   1   1   2   1   1   4   2   1  10  33   1   9   6   1   2   3   3   3  11  0.48 1.82
  247 F   -2 -2 -1 -1 -1 -1 -3 -3 -1  1  2 -2  1  4 -3 -2 -2  4  3  1    4   2   3   4   1   4   2   2   2   8  16   2   4  18   1   3   3   5   9   8  0.38 1.80
  248 S    1 -2 -1  1  0 -1 -2 -2 -1  1  0 -1  0  1 -2  1  1  1  0  0    9   2   3   7   2   3   2   4   2   8   9   4   2   5   2  12  10   2   3   7  0.08 1.76
  249 K   -1  1  1  0 -3  0 -1 -2  0  0  0  1  0  1 -1  0  0  1  2  0    6   6   7   6   1   4   4   4   2   4  11   8   2   6   3   7   5   2   7   6  0.06 1.87
  250 S    0  0  1  0  1  0 -1 -1  1 -1 -1 -2 -1  1 -2  2  1  0  0 -1    9   5   6   6   3   4   3   5   3   3   6   2   2   6   2  18   7   1   4   5  0.11 1.93
  251 F   -2 -2 -1 -1 -1 -2 -3 -2  1  1  1 -2  0  5 -2 -2 -1  3  3  0    4   3   4   3   1   2   2   4   3   7  13   2   2  21   3   4   4   4   9   6  0.33 1.89
  252 E   -1  0  0  2 -2  1  2 -1  2  0 -1 -1 -1 -1 -1  0  0  1  1 -1    5   4   4  13   1   6  12   5   4   6   7   4   2   3   4   6   5   2   4   5  0.10 1.86
  253 P   -1 -1  0  0 -1  0  0 -2  0 -1 -1 -1 -2 -1  5 -1  0 -1 -1 -2    5   3   4   5   2   4   6   3   2   3   6   4   1   3  30   5   5   1   2   3  0.43 1.81
  254 G    0 -1  1  0 -1 -1  0  3  0 -2 -2 -1 -1  0 -1  1  0  2 -1 -2    7   3   7   6   1   3   6  19   3   3   4   4   1   4   4  11   6   3   2   3  0.16 1.79
  255 S    0 -1  1  1  0  0  0 -1  0 -1 -1 -1 -1 -1  0  2  1  0  0 -1    7   4   7   8   2   4   6   4   2   3   6   3   2   3   5  17   9   1   3   4  0.10 1.83
  256 L   -1 -2 -1 -1  5  0 -1 -3 -2  1  2 -2  2  1  0 -2  0  1  1  0    5   2   3   3  10   4   4   2   1   6  21   3   4   6   5   3   5   2   4   7  0.22 1.87
  257 E   -2  0  0  2 -1  1  2 -2  2 -2 -2  0 -1 -1  0  0  1  0  0 -2    4   6   4   9   2   6  15   4   4   3   5   4   2   3   5   7   8   1   4   3  0.14 1.87
  258 I   -1 -1 -2 -1  0 -1 -2 -3 -1  3  1 -2  1  1 -1  0  0  0  0  1    5   3   2   4   2   3   3   3   2  14  14   3   3   6   4   6   6   1   4  11  0.13 1.87
  259 A    1 -1  0 -1  2 -1 -1 -1  1 -1 -1 -1  0 -1  1  1  0  0  1  0   14   3   4   3   5   3   4   4   3   4   7   4   2   3   6  12   7   1   4   7  0.08 1.90
  260 Q    0  0  1  0 -2  2  0 -1  1 -2 -1  1 -1 -1  0  0  0  1  1 -1    7   5   7   6   1   9   6   4   4   2   7   8   2   3   5   7   7   2   5   5  0.08 1.92
  261 I   -1 -2 -2 -2  0 -1 -3 -2  0  4  1 -2  1  2 -2 -1  0  1  0  2    5   3   3   3   2   3   2   3   2  20  12   2   3   8   3   4   5   2   3  12  0.23 2.07
  262 S   -1 -1  0 -1  1 -1 -1 -2  2  1  0 -1  0  1  1  1  1  1  1 -1    4   3   5   4   3   3   4   3   4   7  11   4   2   5   7  12   8   2   5   5  0.08 2.10
  263 Q   -1  0  0  1  0  2  0 -2  2 -1 -1  0  1  0  0 -1  0  0  1 -1    6   6   5   7   2  10   7   3   5   4   7   6   3   3   4   5   5   2   5   5  0.09 2.09
  264 Y   -1 -1 -1 -2 -1 -1 -3 -2  1  1  0 -1  0  3 -2 -1 -1  5  5  0    5   4   3   2   2   3   2   3   3   7   8   3   3  11   2   4   5   6  17   7  0.33 2.09
  265 C    1 -3 -2 -3  5 -3 -4 -2 -1  2  1 -3  2  2 -3 -2 -1  0  0  1   12   2   2   1  13   1   1   3   1  10  15   2   4   9   2   3   4   1   3  10  0.36 1.92
  266 N   -1  0  3  0 -2 -1 -2 -2  2 -1 -1  0  1  1 -1  0  1 -1  2 -2    5   5  15   5   1   3   3   3   5   3   7   5   3   6   3   8   9   1   7   3  0.17 1.90
  267 L   -1 -2 -3 -2 -1 -1 -2 -4  1  2  3 -1  1  2  0 -1 -1  1  1  1    4   2   2   2   1   4   3   1   4  13  24   4   3   7   5   4   4   2   4   8  0.24 1.95
  268 V    0 -4 -4 -4 -1 -4 -3 -3 -5  3  2 -4  1  2 -3 -2  0  1 -1  3    9   1   1   1   1   1   2   2   0  18  17   1   3   8   2   3   5   2   2  22  0.46 1.99
  269 S    2 -2 -1 -2  1 -1 -3 -1 -2  0 -1 -3 -1  0 -1  3  3  1  1  0   16   2   2   2   3   3   2   5   1   4   5   1   1   4   3  18  16   2   4   5  0.25 1.98
  270 F   -2  0 -1 -3 -1 -1 -1 -1  2  1  0 -2  1  5 -4 -2  0  2  2 -1    4   6   3   2   1   3   5   6   5   8  10   2   3  20   1   3   5   2   6   5  0.29 1.93
  271 V    0 -4 -2 -4  4 -3 -5 -3 -2  3  1 -4 -1  0 -2 -1  0  5 -1  3    8   1   2   1   8   1   1   2   1  13  11   1   1   5   2   4   5   8   2  22  0.47 1.94
  272 L   -2 -4 -4 -4  1 -4 -5 -3 -5  1  5 -5  2  3 -4 -3 -2  1 -1 -1    4   1   1   1   3   0   1   3   0   8  50   1   5  10   1   2   2   2   2   4  0.77 1.93
  273 F    3 -4 -3 -4 -1 -3 -4  2  0 -1 -2 -4  0  4 -3  1 -1 -1  1 -1   27   1   1   1   1   1   1  14   2   3   5   1   3  18   2   9   3   1   4   3  0.46 1.96
  274 Y   -1 -4 -2 -5 -2 -3 -4 -4  2 -3 -3 -1  2  4 -3  0 -2  4  7 -3    6   1   2   0   1   1   1   1   4   1   2   4   6  14   1   7   2   5  41   1  1.07 2.02
  275 L    2 -5 -3 -5  1 -4 -4 -3 -3  0  3 -2  1  2 -5  1  1 -5 -1  1   16   0   1   0   3   0   1   2   1   6  25   3   4   9   0  11   8   0   2   8  0.39 1.99
  276 S   -1 -3  7 -3 -2 -2 -4 -3  4 -4 -5 -3 -3 -5 -5  3 -2 -6 -3 -5    4   1  52   0   1   1   0   1  10   1   1   1   1   0   0  22   2   0   1   1  1.34 2.03
  277 A    1 -5 -2 -4  5 -4 -4 -3 -5 -3 -4 -4 -2 -3 -3  6  1 -6 -5 -3   12   0   1   1  11   0   0   1   0   1   1   0   1   1   1  57   9   0   0   2  1.13 2.04
  278 A    3 -5 -3 -6  9 -5 -5 -3 -5 -1 -2 -5  2  0 -3  1  0 -3 -5  0   22   0   1   0  39   0   0   1   0   3   2   0   4   4   1   9   5   0   0   8  1.21 1.86
  279 I   -1 -5 -5 -6  2 -5 -5 -4 -1  4  3 -5  2  1 -5 -2 -3  0  2  2    6   0   0   0   4   0   0   1   1  20  27   0   5   6   0   3   1   2   7  15  0.63 1.83
  280 N   -5 -4  8  2 -6 -3 -3 -4 -1 -5 -7 -2 -6 -4 -5 -2 -2 -7 -6 -6    0   0  84  10   0   0   0   0   1   1   0   2   0   1   0   2   1   0   0   0  2.15 1.90
  281 P   -3 -6 -6 -5 -6 -5 -5 -5 -6 -4 -4 -5 -6 -4  9 -3 -3 -7 -6 -4    1   0   0   0   0   0   0   1   0   1   1   0   0   1  93   1   1   0   0   1  2.81 1.90
  282 I   -4 -6 -7 -7 -1 -6 -6 -5 -6  6  2 -4  1  3 -6 -5 -3 -1 -2  3    1   0   0   0   1   0   0   1   0  41  18   1   3  13   0   0   1   1   1  18  1.06 1.87
  283 L   -2 -6 -7 -7 -2 -6 -6 -7 -4  6  4 -6  0  0 -5 -6 -3 -6 -4  2    2   0   0   0   1   0   0   0   0  43  36   0   1   3   1   0   1   0   0  11  1.21 1.84
  284 Y   -5 -5 -6 -7 -6 -5 -5 -7 -2 -4 -2 -5 -1  1 -6 -4 -5 -1 10 -4    0   0   0   0   0   0   0   0   0   0   4   0   1   3   0   1   0   0  91   0  2.63 1.77
  285 N    3 -5  3 -4  4 -4 -5  1 -2 -1 -3 -4 -2  1 -4  0  1 -5  2  1   25   0  12   0   8   0   0  12   1   4   2   0   1   7   1   5   7   0   7   9  0.45 1.73
  286 I   -2 -5 -5 -6  3 -6 -6 -5 -5  2  2 -6  0  7 -6 -3 -2  4  0  0    4   0   1   0   5   0   0   1   0  11  19   0   2  39   0   2   3   5   2   7  0.99 1.74
  287 M   -1 -2 -4 -6 -2 -5 -5 -5 -4  1  3 -4  7  3 -5 -1 -2 -3  0  2    4   3   1   0   1   0   0   0   0   5  24   1  25  13   0   4   3   0   3  12  0.77 1.74
  288 S   -2 -3  5 -1  0 -2 -4  2  1 -3 -5 -3 -3 -4 -4  4 -1 -6 -1 -5    2   1  29   3   2   2   0  18   3   2   1   0   1   0   0  31   3   0   3   0  0.82 1.75
  289 K   -1  2 -1  1 -6  2  3 -3  1 -4 -4  3 -4 -6  2  0 -1 -4 -4 -2    5  11   3   8   0   9  16   2   3   1   1  20   0   0   9   6   3   0   0   3  0.46 1.75
  290 K   -3  2  4  0 -5  2  0 -3  1 -5 -5  4 -4 -5 -4  0 -1  2 -3 -4    1  11  22   5   0   8   5   2   3   0   1  25   0   0   1   8   4   3   0   1  0.66 1.78
  291 Y   -5 -6 -6 -7 -4 -5 -6 -6 -3 -1 -2 -6 -2  9 -6 -5 -5 -2  4 -2    0   0   0   0   0   1   0   0   0   2   1   0   0  78   0   0   0   0  13   3  2.15 1.77
  292 R   -5  8 -2 -5 -4  1 -3 -5 -2 -6 -5  3 -4 -5 -5 -3 -3 -4 -5 -6    0  73   1   0   0   6   0   0   1   0   0  16   0   0   0   1   1   0   0   0  1.80 1.75
  293 V    0  3  0 -2 -3  2  1 -3  1  0 -2  3  0 -4 -5  0 -1 -5 -1 -1    8  15   4   2   1   7   7   2   3   5   3  20   2   0   0   8   4   0   2   5  0.31 1.68
  294 A    4  0 -1  0  2 -1  0  1  1 -3 -5 -1 -2 -4 -4  1 -1 -6  0 -3   40   6   3   5   4   2   7   9   3   1   0   4   1   0   0   9   2   0   3   1  0.50 1.71
  295 V   -2 -4 -6 -6  1 -5 -4 -5 -4  2  3 -5  2  6 -4 -4 -3 -4  1  1    3   1   0   0   3   0   2   1   0  10  26   0   4  33   1   1   1   0   4  11  0.88 1.68
  296 F   -1  2 -2 -5  1  1 -4 -4  1  0  1  2  2  4 -6 -2 -3  3  1 -1    5  10   2   0   3   5   0   1   3   4  16  12   5  17   0   3   1   4   4   4  0.39 1.70
  297 R   -2  5  0 -3 -2  2  1 -5 -1 -3 -3  4 -2 -5 -5  0 -1 -6 -3 -4    3  33   4   1   1  10   8   0   1   1   2  21   1   0   0   7   3   0   1   1  0.75 1.70
  298 L   -1 -4 -6 -6 -1 -4 -6 -6 -4  3  4 -4  3  0 -6 -3  0 -1  0  1    5   1   0   0   1   1   0   0   0  16  44   1   7   3   0   2   5   1   4   9  0.75 1.68
  299 L   -5 -3 -6 -7  0 -5 -6 -6 -6  2  5 -5  2  4 -6 -5 -4 -2 -2  0    0   2   0   0   2   0   0   0   0   8  61   0   4  15   0   0   0   0   0   6  1.13 1.64
  300 G    1 -3 -3 -5  4 -4 -5  6 -2 -1 -5  0 -5 -2  0 -2 -3 -6 -3 -4   13   1   1   0   8   0   0  53   1   5   0   6   0   2   5   2   1   0   1   1  0.96 1.53
  301 F   -5 -5 -6 -6 -5 -6 -6 -6 -4 -2  2 -6 -2  8 -6 -5 -5  1  4 -3    0   0   0   0   0   0   0   0   0   0  18   0   0  70   0   0   0   2  10   0  1.77 1.27

                      K         Lambda
Standard Ungapped    0.1431     0.3327
Standard Gapped      0.0410     0.2670
PSI Ungapped         0.1460     0.3173
PSI Gapped           0.0447     0.2670
