# Supplementary material for: Integrating Solid-State NMR and Computational Modeling to Investigate the Structure and Dynamics of Membrane-Associated Ghrelin
Source: PLoS One. 2015 Mar 24;10(3):e0122444. doi: 10.1371/journal.pone.0122444 (PMC4372444; doi:10.1371/journal.pone.0122444)
Supplement: S2 File — (TGZ) [file pone.0122444.s008.tgz › ghrelin/folding_input/receptor/GHSR1.psipred_blast]

BLASTP 2.2.18 [Mar-02-2008]


Reference: Altschul, Stephen F., Thomas L. Madden, Alejandro A. Schaffer, 
Jinghui Zhang, Zheng Zhang, Webb Miller, and David J. Lipman (1997), 
"Gapped BLAST and PSI-BLAST: a new generation of protein database search
programs",  Nucleic Acids Res. 25:3389-3402.


Reference for compositional score matrix adjustment: Altschul, Stephen F., 
John C. Wootton, E. Michael Gertz, Richa Agarwala, Aleksandr Morgulis,
Alejandro A. Schaffer, and Yi-Kuo Yu (2005) "Protein database searches
using compositionally adjusted substitution matrices", FEBS J. 272:5101-5109.


Reference for composition-based statistics starting in round 2:
Schaffer, Alejandro A., L. Aravind, Thomas L. Madden,
Sergei Shavirin, John L. Spouge, Yuri I. Wolf,  
Eugene V. Koonin, and Stephen F. Altschul (2001), 
"Improving the accuracy of PSI-BLAST protein database searches with 
composition-based statistics and other refinements",  Nucleic Acids Res. 29:2994-3005.

Query= GHSR1
         (301 letters)

Database: filtnr 
           15,322,545 sequences; 5,254,608,391 total letters

Searching..................................................done


Results from round 1


                                                                 Score    E
Sequences producing significant alignments:                      (bits) Value

gi|296227557|ref|XP_002759428.1| PREDICTED: growth hormone secre...   553   e-155
gi|160386036|sp|A5A4L1.1|GHSR_MUSPF RecName: Full=Growth hormone...   535   e-150
gi|149731104|ref|XP_001494050.1| PREDICTED: growth hormone secre...   533   e-149
gi|346644609|dbj|BAK79080.1| growth hormone secretagogue recepto...   532   e-149
gi|344243903|gb|EGW00007.1| Growth hormone secretagogue receptor...   530   e-149
gi|14140234|ref|NP_114464.1| growth hormone secretagogue recepto...   530   e-148
gi|221139823|ref|NP_001137208.1| growth hormone secretagogue rec...   530   e-148
gi|28893445|ref|NP_796304.1| growth hormone secretagogue recepto...   529   e-148
gi|228008052|dbj|BAH57573.1| growth hormone secretagogue recepto...   528   e-148
gi|301772430|ref|XP_002921634.1| PREDICTED: growth hormone secre...   528   e-148
gi|228008045|dbj|BAH57571.1| growth hormone secretagogue recepto...   528   e-148
gi|342671947|dbj|BAK57312.1| growth hormone secretagogue recepto...   524   e-147
gi|47523448|ref|NP_999345.1| growth hormone secretagogue recepto...   523   e-146
gi|228008118|dbj|BAH57565.1| growth hormone secretagogue recepto...   522   e-146
gi|153792311|ref|NP_001093415.1| growth hormone secretagogue rec...   502   e-140
gi|38455410|ref|NP_940799.1| growth hormone secretagogue recepto...   500   e-140
gi|109044268|ref|XP_001084886.1| PREDICTED: growth hormone secre...   500   e-139
gi|50511737|gb|AAT77421.1| growth hormone secretagogue receptor ...   499   e-139
gi|332214783|ref|XP_003256515.1| PREDICTED: growth hormone secre...   498   e-139
gi|297672503|ref|XP_002814334.1| PREDICTED: growth hormone secre...   487   e-136
gi|153792345|ref|NP_001093438.1| growth hormone secretagogue rec...   486   e-135
gi|344289100|ref|XP_003416283.1| PREDICTED: growth hormone secre...   486   e-135
gi|57619311|ref|NP_001009760.1| growth hormone secretagogue rece...   469   e-130
gi|327266808|ref|XP_003218196.1| PREDICTED: growth hormone secre...   465   e-129
gi|238005549|dbj|BAH60675.1| growth hormone secretagogue recepto...   441   e-122
gi|306756044|gb|ADN05126.1| growth hormone secretagogue receptor...   441   e-122
gi|238005547|dbj|BAH60674.1| growth hormone secretagogue recepto...   441   e-122
gi|306756046|gb|ADN05127.1| growth hormone secretagogue receptor...   441   e-122
gi|301603913|ref|XP_002931618.1| PREDICTED: growth hormone secre...   440   e-121
gi|334347277|ref|XP_001363182.2| PREDICTED: growth hormone secre...   440   e-121
gi|308233379|dbj|BAJ22792.1| growth hormone secretagogue recepto...   439   e-121
gi|292627700|ref|XP_002666717.1| PREDICTED: growth hormone secre...   434   e-119
gi|326926139|ref|XP_003209262.1| PREDICTED: growth hormone secre...   395   e-108
gi|45383368|ref|NP_989725.1| growth hormone secretagogue recepto...   392   e-107
gi|238005545|dbj|BAH60673.1| growth hormone secretagogue recepto...   390   e-106
gi|226371758|ref|NP_001139744.1| growth hormone secretagogue rec...   389   e-106
gi|306021658|gb|ADM80189.1| growth hormone secretagogue receptor...   389   e-106
gi|256997220|dbj|BAI22691.1| growth hormone secretagogue-recepto...   385   e-105
gi|256997221|dbj|BAI22692.1| growth hormone secretagogue-recepto...   384   e-105
gi|338715977|ref|XP_003363375.1| PREDICTED: growth hormone secre...   383   e-104
gi|221272554|emb|CAP64358.1| growth hormone secretagogue recepto...   381   e-104
gi|228008074|dbj|BAH57536.1| growth hormone secretagogue recepto...   380   e-103
gi|228008053|dbj|BAH57574.1| growth hormone secretagogue recepto...   380   e-103
gi|228008071|dbj|BAH57534.1| growth hormone secretagogue recepto...   380   e-103
gi|228008046|dbj|BAH57572.1| growth hormone secretagogue recepto...   379   e-103
gi|149048575|gb|EDM01116.1| rCG41333 [Rattus norvegicus]              379   e-103
gi|226510994|gb|ACO60014.1| GHSRa [Anas platyrhynchos] >gnl|BL_O...   377   e-102
gi|1504147|gb|AAC48631.1| growth hormone secretagogue receptor t...   376   e-102
gi|228008119|dbj|BAH57566.1| growth hormone secretagogue recepto...   374   e-102
gi|306021654|gb|ADM80187.1| growth hormone secretagogue receptor...   373   e-101
gi|318037392|ref|NP_001187251.1| growth hormone secretagog recep...   370   e-100
gi|306021662|gb|ADM80191.1| growth hormone secretagogue receptor...   370   e-100
gi|185132105|ref|NP_001118066.1| growth hormone secretagogue rec...   369   e-100
gi|224060847|ref|XP_002193738.1| PREDICTED: growth hormone secre...   369   e-100
gi|238005543|dbj|BAH60672.1| growth hormone secretagogue recepto...   368   e-100
gi|162295917|gb|ABX83905.1| growth hormone secretagogue receptor...   361   6e-98
gi|164451925|gb|ABY56825.1| growth hormone secretagogue receptor...   361   7e-98
gi|157201141|dbj|BAF80118.1| growth hormone secretagogue recepto...   360   2e-97
gi|157888794|dbj|BAF80872.1| growth hormone secretagogue recepto...   352   6e-95
gi|35181688|gb|AAN77875.1| growth hormone secretagogue receptor ...   351   6e-95
gi|30578147|dbj|BAC76445.1| growth hormone secretagogue receptor...   350   1e-94
gi|4758434|ref|NP_004113.1| growth hormone secretagogue receptor...   350   2e-94
gi|332214785|ref|XP_003256516.1| PREDICTED: growth hormone secre...   348   5e-94
gi|262474697|gb|ACY66927.1| growth hormone secretagogue receptor...   345   6e-93
gi|195764988|gb|ACG50801.1| growth hormone secretagogue receptor...   344   1e-92
gi|256997223|dbj|BAI22693.1| growth hormone secretagogue-recepto...   343   1e-92
gi|256997224|dbj|BAI22694.1| growth hormone secretagogue-recepto...   343   2e-92
gi|239949617|gb|ACS36605.1| growth hormone secretagog receptor 1...   342   3e-92
gi|2326257|dbj|BAA21777.1| growth hormone secretagogue receptor ...   335   4e-90
gi|47215045|emb|CAF95899.1| unnamed protein product [Tetraodon n...   332   4e-89
gi|226510923|gb|ACO59988.1| growth hormone secretagogue receptor...   328   6e-88
gi|3493641|gb|AAC33472.1| orphan G protein-coupled receptor [Sph...   327   2e-87
gi|152126065|gb|ABS29338.1| growth hormone secretagogue receptor...   325   7e-87
gi|12620923|gb|AAG61141.1|AF332997_1 growth hormone secretagogue...   313   1e-83
gi|308233373|dbj|BAJ22789.1| growth hormone secretagogue recepto...   302   5e-80
gi|326673994|ref|XP_003200046.1| PREDICTED: growth hormone secre...   299   3e-79
gi|327277320|ref|XP_003223413.1| PREDICTED: growth hormone secre...   293   3e-77
gi|87042483|gb|ABD16240.1| growth hormone secretagogue receptor ...   292   5e-77
gi|301615284|ref|XP_002937107.1| PREDICTED: growth hormone secre...   290   2e-76
gi|3493643|gb|AAC33473.1| orphan G protein-coupled receptor [Sph...   285   7e-75
gi|301612573|ref|XP_002935793.1| PREDICTED: motilin receptor-lik...   284   1e-74
gi|162295919|gb|ABX83906.1| growth hormone secretagogue receptor...   283   2e-74
gi|157201143|dbj|BAF80119.1| growth hormone secretagogue recepto...   281   1e-73
gi|47221096|emb|CAG12790.1| unnamed protein product [Tetraodon n...   276   2e-72
gi|157888796|dbj|BAF80873.1| growth hormone secretagogue recepto...   276   4e-72
gi|194718240|gb|ACF93447.1| growth hormone secretagogue receptor...   274   1e-71
gi|35181696|gb|AAN77876.1| growth hormone secretagogue receptor ...   272   5e-71
gi|326914178|ref|XP_003203404.1| PREDICTED: motilin receptor-lik...   268   6e-70
gi|187937191|ref|NP_001120785.1| motilin receptor [Gallus gallus...   266   2e-69
gi|161375771|gb|ABX71223.1| growth hormone secretagogue receptor...   266   3e-69
gi|153791979|ref|NP_001093437.1| motilin receptor [Oryctolagus c...   261   1e-67
gi|30578149|dbj|BAC76446.1| growth hormone secretagogue receptor...   259   3e-67
gi|157888799|dbj|BAF80875.1| growth hormone secretagogue recepto...   258   1e-66
gi|335296883|ref|XP_003357887.1| PREDICTED: motilin receptor-lik...   256   4e-66
gi|344281694|ref|XP_003412613.1| PREDICTED: motilin receptor-lik...   255   7e-66
gi|256997226|dbj|BAI22695.1| growth hormone secretagogue-recepto...   253   2e-65
gi|256997227|dbj|BAI22696.1| growth hormone secretagogue-recepto...   253   3e-65
gi|256997229|dbj|BAI22697.1| growth hormone secretagogue-recepto...   253   3e-65
gi|256997230|dbj|BAI22698.1| growth hormone secretagogue-recepto...   253   3e-65
gi|318104963|ref|NP_001187250.1| growth hormone secretagog recep...   243   3e-62
gi|327260922|ref|XP_003215281.1| PREDICTED: motilin receptor-lik...   241   9e-62
gi|16186288|gb|AAL13336.1| ghrelin/growth hormone secretagogue r...   240   2e-61
gi|12830371|emb|CAC29062.1| putative growth hormone secretagogue...   239   5e-61
gi|326677439|ref|XP_003200834.1| PREDICTED: growth hormone secre...   233   3e-59
gi|149635906|ref|XP_001513979.1| PREDICTED: motilin receptor-lik...   230   2e-58
gi|189233531|ref|NP_001121536.1| motilin receptor [Canis lupus f...   225   7e-57
gi|12830369|emb|CAC29061.1| putative growth hormone secretagogue...   223   2e-56
gi|29611542|gb|AAO85082.1| growth hormone secretagogue receptor ...   218   8e-55
gi|306021656|gb|ADM80188.1| growth hormone secretagogue receptor...   211   1e-52
gi|306021660|gb|ADM80190.1| growth hormone secretagogue receptor...   211   1e-52
gi|260807876|ref|XP_002598734.1| hypothetical protein BRAFLDRAFT...   205   6e-51
gi|300067534|gb|ADB27964.2| growth hormone secretagogue receptor...   200   2e-49
gi|260796077|ref|XP_002593031.1| hypothetical protein BRAFLDRAFT...   192   6e-47
gi|315259617|gb|ADT92123.1| ghrelin receptor [Capra hircus]           181   1e-43
gi|4325088|gb|AAD17249.1| growth hormone secretagogues receptor ...   176   5e-42
gi|292626927|ref|XP_697816.4| PREDICTED: neurotensin receptor ty...   169   5e-40
gi|91081453|ref|XP_973937.1| PREDICTED: similar to capa receptor...   160   2e-37
gi|224078434|ref|XP_002194686.1| PREDICTED: similar to neurotens...   160   3e-37
gi|317418658|emb|CBN80696.1| Neuromedin-U receptor 1 [Dicentrarc...   159   6e-37
gi|161375769|gb|ABX71222.1| growth hormone secretagogue receptor...   159   7e-37
gi|60685025|gb|AAX34395.1| growth hormone secretagogue receptor ...   159   7e-37
gi|321116847|dbj|BAJ72343.1| neurotensin receptor 1 [Gallus gallus]   158   9e-37
gi|47217151|emb|CAG03508.1| unnamed protein product [Tetraodon n...   158   1e-36
gi|326931931|ref|XP_003212077.1| PREDICTED: neurotensin receptor...   157   2e-36
gi|68369196|ref|XP_695127.1| PREDICTED: neuromedin-U receptor 2-...   157   2e-36
gi|224043374|ref|XP_002195412.1| PREDICTED: similar to motilin r...   155   8e-36
gi|297694063|ref|XP_002824317.1| PREDICTED: motilin receptor-lik...   155   9e-36
gi|73992701|ref|XP_543088.2| PREDICTED: neurotensin receptor typ...   154   2e-35
gi|4504095|ref|NP_001498.1| motilin receptor [Homo sapiens] >gnl...   154   2e-35
gi|332241925|ref|XP_003270135.1| PREDICTED: motilin receptor [No...   153   4e-35
gi|269979931|gb|ACZ56374.1| growth hormone secretagogue receptor...   152   7e-35
gi|109120725|ref|XP_001101857.1| PREDICTED: motilin receptor [Ma...   151   1e-34
gi|315467910|dbj|BAJ49819.1| neuromedin U receptor 2 [Carassius ...   150   2e-34
gi|149414049|ref|XP_001506365.1| PREDICTED: neurotensin receptor...   150   3e-34
gi|149711606|ref|XP_001495230.1| PREDICTED: neuromedin-U recepto...   149   6e-34
gi|126327691|ref|XP_001378741.1| PREDICTED: motilin receptor-lik...   145   6e-33
gi|119904540|ref|XP_615073.2| PREDICTED: motilin receptor-like [...   145   7e-33
gi|296189272|ref|XP_002806525.1| PREDICTED: LOW QUALITY PROTEIN:...   145   8e-33
gi|291387676|ref|XP_002710220.1| PREDICTED: neuromedin U recepto...   145   9e-33
gi|229893719|gb|ACQ90219.1| pheromone biosynthesis-activating ne...   143   3e-32
gi|229893723|gb|ACQ90221.1| pheromone biosynthesis-activating ne...   142   5e-32
gi|327279424|ref|XP_003224456.1| PREDICTED: neuromedin-U recepto...   142   6e-32
gi|229893725|gb|ACQ90222.1| pheromone biosynthesis-activating ne...   142   9e-32
gi|124365603|gb|ABN09829.1| growth hormone secretagogue receptor...   141   1e-31
gi|229893721|gb|ACQ90220.1| pheromone biosynthesis-activating ne...   141   1e-31
gi|301615883|ref|XP_002937396.1| PREDICTED: neuromedin-U recepto...   141   1e-31
gi|195451762|ref|XP_002073065.1| GK13356 [Drosophila willistoni]...   140   2e-31
gi|296200874|ref|XP_002747793.1| PREDICTED: neurotensin receptor...   139   5e-31
gi|195037264|ref|XP_001990084.1| GH19145 [Drosophila grimshawi] ...   139   6e-31
gi|54696338|gb|AAV38541.1| neurotensin receptor 1 (high affinity...   138   9e-31
gi|110611243|ref|NP_002522.2| neurotensin receptor type 1 [Homo ...   138   9e-31
gi|35021|emb|CAA49675.1| neurotensin receptor [Homo sapiens] >gn...   138   9e-31
gi|149637255|ref|XP_001506446.1| PREDICTED: growth hormone secre...   138   1e-30
gi|301780738|ref|XP_002925779.1| PREDICTED: neurotensin receptor...   137   2e-30
gi|9055296|ref|NP_061236.1| neurotensin receptor type 1 [Mus mus...   137   2e-30
gi|119595751|gb|EAW75345.1| neurotensin receptor 1 (high affinit...   136   4e-30
gi|224067651|ref|XP_002195061.1| PREDICTED: similar to neuromedi...   136   4e-30
gi|62528999|gb|AAX84797.1| pyrokinin-like receptor 1 [Anopheles ...   135   6e-30
gi|71841593|gb|AAZ43087.1| pk-1 receptor [Anopheles gambiae]          135   6e-30
gi|335303498|ref|XP_003133772.2| PREDICTED: neuromedin-U recepto...   135   8e-30
gi|345307953|ref|XP_001508714.2| PREDICTED: neuromedin-U recepto...   135   9e-30
gi|195500763|ref|XP_002097513.1| GE26264 [Drosophila yakuba] >gn...   134   1e-29
gi|60729668|pir||JC8011 G protein-coupled neuropeptide pyrokinin...   134   1e-29
gi|149734162|ref|XP_001493279.1| PREDICTED: neurotensin receptor...   134   1e-29
gi|22901726|gb|AAN10042.1| putative PRXamide receptor [Drosophil...   134   1e-29
gi|195571185|ref|XP_002103584.1| GD18898 [Drosophila simulans] >...   134   1e-29
gi|24646524|ref|NP_731790.1| CG8784 [Drosophila melanogaster] >g...   134   2e-29
gi|118780947|ref|XP_311184.3| putative growth hormone releasing ...   134   2e-29
gi|195329294|ref|XP_002031346.1| GM24101 [Drosophila sechellia] ...   134   2e-29
gi|63169636|gb|AAY34744.1| pheromone biosynthesis activating neu...   134   2e-29
gi|332030935|gb|EGI70561.1| Neuropeptide capa receptor [Acromyrm...   134   2e-29
gi|326926012|ref|XP_003209200.1| PREDICTED: neuromedin-U recepto...   134   3e-29
gi|315467908|dbj|BAJ49818.1| neuromedin U receptor 1 [Carassius ...   133   3e-29
gi|194741220|ref|XP_001953087.1| GF17594 [Drosophila ananassae] ...   133   3e-29
gi|195394922|ref|XP_002056088.1| GJ10748 [Drosophila virilis] >g...   133   3e-29
gi|189241567|ref|XP_968501.2| PREDICTED: similar to pyrokinin-re...   133   4e-29
gi|270001281|gb|EEZ97728.1| hypothetical protein TcasGA2_TC01131...   133   4e-29
gi|195109064|ref|XP_001999110.1| GI23252 [Drosophila mojavensis]...   133   4e-29
gi|194901496|ref|XP_001980288.1| GG19589 [Drosophila erecta] >gn...   133   4e-29
gi|344254953|gb|EGW11057.1| Neurotensin receptor type 1 [Cricetu...   133   4e-29
gi|340713232|ref|XP_003395149.1| PREDICTED: neuromedin-U recepto...   132   6e-29
gi|229576836|ref|NP_001153387.1| pyrokinin/capa receptor 2 [Naso...   132   7e-29
gi|194664347|ref|XP_588365.4| PREDICTED: G protein-coupled recep...   132   9e-29
gi|195036852|ref|XP_001989882.1| GH19039 [Drosophila grimshawi] ...   131   1e-28
gi|297676461|ref|XP_002816154.1| PREDICTED: LOW QUALITY PROTEIN:...   131   1e-28
gi|224060643|ref|XP_002190989.1| PREDICTED: similar to Neuromedi...   131   1e-28
gi|157822691|ref|NP_001102437.1| neurotensin receptor type 1 [Ra...   131   2e-28
gi|345484257|ref|XP_003424987.1| PREDICTED: LOW QUALITY PROTEIN:...   130   2e-28
gi|194901498|ref|XP_001980289.1| GG17063 [Drosophila erecta] >gn...   130   3e-28
gi|322796108|gb|EFZ18684.1| hypothetical protein SINV_01561 [Sol...   130   3e-28
gi|195500760|ref|XP_002097512.1| GE24451 [Drosophila yakuba] >gn...   130   4e-28
gi|195329296|ref|XP_002031347.1| GM25948 [Drosophila sechellia] ...   130   4e-28
gi|344306334|ref|XP_003421843.1| PREDICTED: neurotensin receptor...   130   4e-28
gi|195571187|ref|XP_002103585.1| GD20508 [Drosophila simulans] >...   130   4e-28
gi|60729669|pir||JC8012 G protein-coupled neuropeptide pyrokinin...   129   4e-28
gi|7110607|ref|NP_034471.1| neuromedin-U receptor 1 [Mus musculu...   129   4e-28
gi|22901728|gb|AAN10043.1| putative PRXamide receptor [Drosophil...   129   4e-28
gi|297481802|ref|XP_002692455.1| PREDICTED: neurotensin receptor...   129   4e-28
gi|148708270|gb|EDL40217.1| neuromedin U receptor 1 [Mus musculus]    129   5e-28
gi|24646520|ref|NP_731788.1| CG8795, isoform A [Drosophila melan...   129   5e-28
gi|300798587|ref|NP_001179588.1| neurotensin receptor type 1 [Bo...   129   6e-28
gi|188536273|gb|ABY62317.2| pheromone biosynthesis-activating ne...   129   6e-28
gi|326928544|ref|XP_003210437.1| PREDICTED: neuromedin-U recepto...   129   7e-28
gi|88771691|gb|ABD52277.1| pheromone biosynthesis activating neu...   129   7e-28
gi|118783385|ref|XP_312953.3| putative growth hormone releasing ...   128   1e-27
gi|321463306|gb|EFX74323.1| putative capa receptor [Daphnia pulex]    127   2e-27
gi|118097442|ref|XP_425209.2| PREDICTED: similar to neuromedin U...   127   2e-27
gi|195146124|ref|XP_002014040.1| GL23071 [Drosophila persimilis]...   127   2e-27
gi|189535554|ref|XP_685405.3| PREDICTED: neuromedin-U receptor 1...   127   2e-27
gi|307750587|gb|ADN92460.1| growth hormone secretagogue receptor...   127   3e-27
gi|195451766|ref|XP_002073066.1| GK13937 [Drosophila willistoni]...   127   3e-27
gi|125774273|ref|XP_001358395.1| GA21328 [Drosophila pseudoobscu...   126   4e-27
gi|62528997|gb|AAX84796.1| CAPA-like receptor [Anopheles gambiae]     125   6e-27
gi|327281619|ref|XP_003225544.1| PREDICTED: neuromedin-U recepto...   125   9e-27
gi|194741218|ref|XP_001953086.1| GF17391 [Drosophila ananassae] ...   125   1e-26
gi|281349807|gb|EFB25391.1| hypothetical protein PANDA_005717 [A...   123   4e-26
gi|301764122|ref|XP_002917495.1| PREDICTED: neuromedin-U recepto...   122   5e-26
gi|260826307|ref|XP_002608107.1| hypothetical protein BRAFLDRAFT...   122   5e-26
gi|52078097|gb|AAU25824.1| neurotensin receptor 2 [Rana catesbei...   122   7e-26
gi|118095167|ref|XP_426705.2| PREDICTED: similar to Neuromedin U...   122   8e-26
gi|149052674|gb|EDM04491.1| neuromedin U receptor 2 [Rattus norv...   120   2e-25
gi|195109066|ref|XP_001999111.1| GI24332 [Drosophila mojavensis]...   120   2e-25
gi|31543324|ref|NP_071611.2| neuromedin-U receptor 2 [Rattus nor...   120   3e-25
gi|195394920|ref|XP_002056087.1| GJ10418 [Drosophila virilis] >g...   120   3e-25
gi|345481477|ref|XP_001606201.2| PREDICTED: neuropeptide Y recep...   120   3e-25
gi|197209900|ref|NP_001127714.1| neuropeptide receptor A16 [Bomb...   120   3e-25
gi|83288329|sp|Q9ESQ4.2|NMUR2_RAT RecName: Full=Neuromedin-U rec...   120   3e-25
gi|195435746|ref|XP_002065840.1| GK20338 [Drosophila willistoni]...   120   4e-25
gi|195377694|ref|XP_002047623.1| GJ13543 [Drosophila virilis] >g...   120   4e-25
gi|301623309|ref|XP_002940961.1| PREDICTED: neuromedin-U recepto...   120   4e-25
gi|345310419|ref|XP_001520790.2| PREDICTED: growth hormone secre...   119   4e-25
gi|307207299|gb|EFN85049.1| Neuropeptides capa receptor [Harpegn...   118   1e-24
gi|31543326|ref|NP_694719.2| neuromedin-U receptor 2 [Mus muscul...   118   1e-24
gi|242007126|ref|XP_002424393.1| class B secretin-like G-protein...   118   1e-24
gi|194219683|ref|XP_001917596.1| PREDICTED: LOW QUALITY PROTEIN:...   117   2e-24
gi|16754689|gb|AAL26695.1| neuromedin U receptor type 2 [Mus mus...   117   2e-24
gi|195160525|ref|XP_002021126.1| GL25172 [Drosophila persimilis]...   117   3e-24
gi|109091369|ref|XP_001087416.1| PREDICTED: neurotensin receptor...   116   4e-24
gi|125774271|ref|XP_001358394.1| GA21320 [Drosophila pseudoobscu...   116   4e-24
gi|157138044|ref|XP_001657210.1| pyrokinin receptor [Aedes aegyp...   116   5e-24
gi|78045495|ref|NP_001030220.1| neuromedin-U receptor 2 [Bos tau...   116   5e-24
gi|118783087|ref|XP_312761.3| putative growth hormone releasing ...   116   6e-24
gi|340728353|ref|XP_003402490.1| PREDICTED: orexin receptor type...   115   6e-24
gi|195146126|ref|XP_002014041.1| GL24468 [Drosophila persimilis]...   115   1e-23
gi|47220933|emb|CAG03466.1| unnamed protein product [Tetraodon n...   115   1e-23
gi|197209922|ref|NP_001127725.1| neuropeptide receptor A27 [Bomb...   114   1e-23
gi|344265671|ref|XP_003404906.1| PREDICTED: neuromedin-U recepto...   114   2e-23
gi|157107208|ref|XP_001649674.1| hypothetical protein AaeL_AAEL0...   114   2e-23
gi|198464792|ref|XP_001353368.2| GA13093 [Drosophila pseudoobscu...   114   2e-23
gi|112983446|ref|NP_001036977.1| pheromone biosynthesis activati...   112   5e-23
gi|260793920|ref|XP_002591958.1| hypothetical protein BRAFLDRAFT...   112   8e-23
gi|333468419|gb|EGK96940.1| AGAP003076-PB [Anopheles gambiae str...   112   9e-23
gi|62529001|gb|AAX84798.1| pyrokinin-like receptor 2 [Anopheles ...   112   9e-23
gi|281339745|gb|EFB15329.1| hypothetical protein PANDA_009578 [A...   112   9e-23
gi|170932505|ref|NP_064552.3| neuromedin-U receptor 2 [Homo sapi...   111   1e-22
gi|9944990|gb|AAG03064.1|AF292402_1 neuromedin U receptor-type 2...   111   1e-22
gi|345484255|ref|XP_003424986.1| PREDICTED: LOW QUALITY PROTEIN:...   111   1e-22
gi|33090251|gb|AAP93921.1| pheromone biosynthesis-activating neu...   111   1e-22
gi|57085713|ref|XP_546288.1| PREDICTED: neuromedin-U receptor 2 ...   111   1e-22
gi|301770747|ref|XP_002920792.1| PREDICTED: LOW QUALITY PROTEIN:...   111   1e-22
gi|9082156|gb|AAF82755.1|AF242874_1 neuromedin U receptor 2 [Hom...   111   1e-22
gi|345808767|gb|AEO17028.1| pheromone biosynthesis-activating ne...   111   1e-22
gi|57231401|gb|AAW47417.1| pheromone biosynthesis-activating neu...   111   1e-22
gi|16877377|gb|AAH16938.1| Neuromedin U receptor 2 [Homo sapiens...   111   1e-22
gi|332254951|ref|XP_003276599.1| PREDICTED: LOW QUALITY PROTEIN:...   110   2e-22
gi|260804241|ref|XP_002596997.1| hypothetical protein BRAFLDRAFT...   110   3e-22
gi|22328109|gb|AAH36543.1| Neuromedin U receptor 1 [Homo sapiens]     110   3e-22
gi|157493295|gb|ABV58013.1| pheromone biosynthesis-activating ne...   110   3e-22
gi|260793912|ref|XP_002591954.1| hypothetical protein BRAFLDRAFT...   110   3e-22
gi|55625238|ref|XP_527091.1| PREDICTED: neuromedin-U receptor 2 ...   110   3e-22
gi|2865470|gb|AAC02680.1| orphan G protein-coupled receptor [Hom...   110   3e-22
gi|188497623|ref|NP_006047.3| neuromedin-U receptor 1 [Homo sapi...   109   4e-22
gi|340715799|ref|XP_003396396.1| PREDICTED: LOW QUALITY PROTEIN:...   109   5e-22
gi|332815670|ref|XP_001140471.2| PREDICTED: neuromedin-U recepto...   109   6e-22
gi|268580659|ref|XP_002645312.1| Hypothetical protein CBG00234 [...   109   6e-22
gi|156752120|gb|ABU93812.1| pheromone biosynthesis-activating ne...   109   6e-22
gi|309366411|emb|CAP21691.2| CBR-NMUR-1 protein [Caenorhabditis ...   109   6e-22
gi|323433877|gb|ADX66344.1| allatotropin receptor [Manduca sexta]     109   6e-22
gi|156752122|gb|ABU93813.1| pheromone biosynthesis-activating ne...   108   7e-22
gi|335304213|ref|XP_003134179.2| PREDICTED: neuromedin-U recepto...   108   9e-22
gi|321461639|gb|EFX72669.1| putative neuropeptide G protein-coup...   108   9e-22
gi|344244481|gb|EGW00585.1| Neuromedin-U receptor 1 [Cricetulus ...   108   1e-21
gi|194875706|ref|XP_001973649.1| GG13221 [Drosophila erecta] >gn...   108   1e-21
gi|257796101|dbj|BAI39463.1| growth hormone secretagogue recepto...   108   1e-21
gi|119151364|tpg|DAA05842.1| TPA_inf: pyrokinin-receptor-like G ...   107   2e-21
gi|148277572|ref|NP_001091688.1| pyrokinin-like receptor 2 [Apis...   107   3e-21
gi|308464483|ref|XP_003094508.1| CRE-NMUR-1 protein [Caenorhabdi...   107   3e-21
gi|291229994|ref|XP_002734955.1| PREDICTED: ecdysis triggering h...   105   6e-21
gi|260804261|ref|XP_002597007.1| hypothetical protein BRAFLDRAFT...   105   7e-21
gi|307196750|gb|EFN78209.1| Galanin receptor type 2 [Harpegnatho...   105   7e-21
gi|194751403|ref|XP_001958016.1| GF10701 [Drosophila ananassae] ...   105   7e-21
gi|195379210|ref|XP_002048373.1| GJ13930 [Drosophila virilis] >g...   105   8e-21
gi|195022120|ref|XP_001985521.1| GH14454 [Drosophila grimshawi] ...   105   9e-21
gi|260792561|ref|XP_002591283.1| hypothetical protein BRAFLDRAFT...   105   1e-20
gi|326930722|ref|XP_003211491.1| PREDICTED: galanin receptor typ...   105   1e-20
gi|161076718|ref|NP_608962.2| CG34381, isoform A [Drosophila mel...   105   1e-20
gi|37726744|gb|AAO34525.1| G protein-coupled receptor [Drosophil...   105   1e-20
gi|296205852|ref|XP_002749981.1| PREDICTED: neuromedin-U recepto...   105   1e-20
gi|195128337|ref|XP_002008620.1| GI13590 [Drosophila mojavensis]...   104   1e-20
gi|328790968|ref|XP_001120367.2| PREDICTED: growth hormone secre...   104   2e-20
gi|195434765|ref|XP_002065373.1| GK14702 [Drosophila willistoni]...   104   2e-20
gi|194871386|ref|XP_001972838.1| GG13659 [Drosophila erecta] >gn...   103   3e-20
gi|156370963|ref|XP_001628536.1| predicted protein [Nematostella...   103   3e-20
gi|327271949|ref|XP_003220749.1| PREDICTED: neurotensin receptor...   103   3e-20
gi|260829589|ref|XP_002609744.1| hypothetical protein BRAFLDRAFT...   102   6e-20
gi|195440212|ref|XP_002067936.1| GK11187 [Drosophila willistoni]...   102   6e-20
gi|295684930|gb|ADG27752.1| CAPA receptor variant A [Rhodnius pr...   102   8e-20
gi|344310426|gb|AEN03789.1| allatotropin receptor [Aedes aegypti]     102   1e-19
gi|17551076|ref|NP_509515.1| hypothetical protein C48C5.1 [Caeno...   101   2e-19
gi|315434363|gb|AAB37017.2| Nmur (neuromedin u receptor) homolog...   101   2e-19
gi|320526716|gb|ADW41778.1| neuromedin U receptor [Caenorhabditi...   101   2e-19
gi|4585668|emb|CAB40835.1| angiotensin receptor [Anguilla anguilla]   100   2e-19
gi|260806315|ref|XP_002598030.1| hypothetical protein BRAFLDRAFT...   100   3e-19
gi|345790480|ref|XP_003433375.1| PREDICTED: neuromedin-U recepto...   100   3e-19
gi|292627430|ref|XP_002666635.1| PREDICTED: type-1 angiotensin I...   100   3e-19
gi|345315260|ref|XP_001518585.2| PREDICTED: neuromedin-U recepto...   100   5e-19
gi|91083969|ref|XP_975121.1| PREDICTED: similar to CG34381 CG343...   100   5e-19
gi|3493645|gb|AAC33474.1| orphan G protein-coupled receptor [Sph...   100   5e-19
gi|327277358|ref|XP_003223432.1| PREDICTED: endothelin B recepto...   100   5e-19
gi|156370923|ref|XP_001628516.1| predicted protein [Nematostella...    99   5e-19
gi|327264993|ref|XP_003217293.1| PREDICTED: galanin receptor typ...    99   6e-19
gi|260804243|ref|XP_002596998.1| hypothetical protein BRAFLDRAFT...    99   6e-19
gi|156548894|ref|XP_001606566.1| PREDICTED: growth hormone secre...    99   9e-19
gi|9082154|gb|AAF82754.1|AF242873_1 neuromedin U receptor 1 [Rat...    98   1e-18
gi|291231765|ref|XP_002735834.1| PREDICTED: ETHR-like [Saccoglos...    98   2e-18
gi|260798454|ref|XP_002594215.1| hypothetical protein BRAFLDRAFT...    97   2e-18
gi|156335435|ref|XP_001619581.1| hypothetical protein NEMVEDRAFT...    97   3e-18
gi|47216896|emb|CAG02068.1| unnamed protein product [Tetraodon n...    97   3e-18
gi|47215386|emb|CAG02202.1| unnamed protein product [Tetraodon n...    97   3e-18
gi|195053980|ref|XP_001993904.1| GH22190 [Drosophila grimshawi] ...    97   3e-18
gi|156366337|ref|XP_001627095.1| predicted protein [Nematostella...    97   4e-18
gi|12831219|ref|NP_075588.1| neuromedin-U receptor 1 [Rattus nor...    96   5e-18
gi|344275219|ref|XP_003409411.1| PREDICTED: LOW QUALITY PROTEIN:...    96   5e-18
gi|261289283|ref|XP_002603085.1| hypothetical protein BRAFLDRAFT...    96   6e-18
gi|125805883|ref|XP_001334570.1| PREDICTED: type-1 angiotensin I...    96   6e-18
gi|189234301|ref|XP_971383.2| PREDICTED: similar to Tachykinin-l...    96   6e-18
gi|260817740|ref|XP_002603743.1| hypothetical protein BRAFLDRAFT...    96   7e-18
gi|260793886|ref|XP_002591941.1| hypothetical protein BRAFLDRAFT...    96   8e-18
gi|270002919|gb|EEZ99366.1| hypothetical protein TcasGA2_TC00497...    96   8e-18
gi|195107430|ref|XP_001998315.1| GI23895 [Drosophila mojavensis]...    96   8e-18
gi|260793884|ref|XP_002591940.1| hypothetical protein BRAFLDRAFT...    96   8e-18
gi|307196528|gb|EFN78058.1| Neuromedin-U receptor 2 [Harpegnatho...    96   9e-18
gi|260805612|ref|XP_002597680.1| hypothetical protein BRAFLDRAFT...    95   1e-17
gi|25151251|ref|NP_497057.2| hypothetical protein Y54E2A.1 [Caen...    95   1e-17
gi|344252735|gb|EGW08839.1| Neuromedin-U receptor 2 [Cricetulus ...    95   1e-17
gi|156361236|ref|XP_001625424.1| predicted protein [Nematostella...    95   1e-17
gi|83921631|ref|NP_001033091.1| endothelin B receptor precursor ...    95   2e-17
gi|281351315|gb|EFB26899.1| hypothetical protein PANDA_011799 [A...    95   2e-17
gi|291221873|ref|XP_002730943.1| PREDICTED: thyrotropin releasin...    95   2e-17
gi|301774735|ref|XP_002922788.1| PREDICTED: neurotensin receptor...    94   2e-17
gi|197209918|ref|NP_001127723.1| neuropeptide receptor A25 [Bomb...    94   2e-17
gi|56123|emb|CAA40916.1| ET-B endothelin receptor [Rattus norveg...    94   2e-17
gi|27805819|ref|NP_776734.1| endothelin B receptor precursor [Bo...    94   2e-17
gi|323508388|dbj|BAJ77121.1| endothelin receptor type B [Capra h...    94   2e-17
gi|322801293|gb|EFZ21980.1| hypothetical protein SINV_09915 [Sol...    94   2e-17
gi|22128033|gb|AAM92568.1|AE014177_1 endothelin receptor type B ...    94   2e-17
gi|6681269|ref|NP_031930.1| endothelin B receptor isoform 1 [Mus...    94   2e-17
gi|8393333|ref|NP_059029.1| endothelin B receptor precursor [Rat...    94   3e-17
gi|47223409|emb|CAG04270.1| unnamed protein product [Tetraodon n...    94   3e-17
gi|260789233|ref|XP_002589652.1| hypothetical protein BRAFLDRAFT...    94   3e-17
gi|148668175|gb|EDL00505.1| endothelin receptor type B, isoform ...    94   3e-17
gi|291231162|ref|XP_002735539.1| PREDICTED: ecdysis triggering h...    94   3e-17
gi|291237735|ref|XP_002738788.1| PREDICTED: tachykinin receptor-...    94   3e-17
gi|148236657|ref|NP_001079250.1| type-1 angiotensin II receptor ...    94   3e-17
gi|301780316|ref|XP_002925574.1| PREDICTED: endothelin B recepto...    94   4e-17
gi|157279929|ref|NP_001098480.1| galanin receptor type 2 [Bos ta...    94   4e-17
gi|297591858|gb|ADI46806.1| RT08293p [Drosophila melanogaster]         93   4e-17
gi|260832776|ref|XP_002611333.1| hypothetical protein BRAFLDRAFT...    93   5e-17
gi|281345853|gb|EFB21437.1| hypothetical protein PANDA_015096 [A...    93   6e-17
gi|115841642|ref|XP_001196527.1| PREDICTED: hypothetical protein...    93   6e-17
gi|197209966|ref|NP_001127747.1| neuropeptide receptor A31 [Bomb...    93   6e-17
gi|260793924|ref|XP_002591960.1| hypothetical protein BRAFLDRAFT...    92   7e-17
gi|260834117|ref|XP_002612058.1| hypothetical protein BRAFLDRAFT...    92   8e-17
gi|307207300|gb|EFN85050.1| Neuropeptides capa receptor [Harpegn...    92   8e-17
gi|341878481|gb|EGT34416.1| hypothetical protein CAEBREN_25428 [...    92   8e-17
gi|187608246|ref|NP_001120642.1| pyroglutamylated RFamide peptid...    92   8e-17
gi|260815931|ref|XP_002602726.1| hypothetical protein BRAFLDRAFT...    92   9e-17
gi|3004964|gb|AAC23486.1| endothelin receptor type B [Equus caba...    92   1e-16
gi|291224009|ref|XP_002732001.1| PREDICTED: neuropeptide recepto...    92   1e-16
gi|345484951|ref|XP_001604582.2| PREDICTED: orexin receptor type...    92   1e-16
gi|3334903|gb|AAC26970.1| endothelin receptor B [Canis lupus fam...    92   1e-16
gi|8926588|gb|AAF81902.1|AF276427_1 endothelin B receptor [Canis...    92   1e-16
gi|148224730|ref|NP_001083132.1| type-1 angiotensin II receptor ...    92   1e-16
gi|189239225|ref|XP_973738.2| PREDICTED: similar to orexin recep...    92   1e-16
gi|317419971|emb|CBN82007.1| Type-1 angiotensin II receptor [Dic...    92   1e-16
gi|62512169|sp|P56497.3|EDNRB_CANFA RecName: Full=Endothelin B r...    92   1e-16
gi|193870725|gb|ACF22973.1| neuropeptide Y receptor Y2 [Callorhi...    92   1e-16
gi|1351896|sp|P32303.2|AGTRA_XENLA RecName: Full=Type-1 angioten...    91   2e-16
gi|301623408|ref|XP_002941010.1| PREDICTED: type-1 angiotensin I...    91   2e-16
gi|45550648|ref|NP_649040.2| allatostatin C receptor 1 [Drosophi...    91   2e-16
gi|195352164|ref|XP_002042584.1| GM14973 [Drosophila sechellia] ...    91   2e-16
gi|195591284|ref|XP_002085372.1| GD14751 [Drosophila simulans] >...    91   2e-16
gi|20302761|gb|AAM18884.1|AF391293_1 unknown [Branchiostoma flor...    91   2e-16
gi|291227781|ref|XP_002733862.1| PREDICTED: neuropeptide recepto...    91   2e-16
gi|344925883|ref|NP_001010943.2| endothelin B receptor precursor...    91   2e-16
gi|195494582|ref|XP_002094899.1| GE19956 [Drosophila yakuba] >gn...    91   2e-16
gi|66473516|gb|AAY46405.1| G protein-coupled receptor [Aedes aeg...    91   2e-16
gi|126337620|ref|XP_001367638.1| PREDICTED: endothelin B recepto...    91   2e-16
gi|18031651|gb|AAG54080.1| allatostatin C/drostatin C receptor 1...    91   2e-16
gi|126352462|ref|NP_001075306.1| endothelin B receptor precursor...    91   2e-16
gi|292619681|ref|XP_002664053.1| PREDICTED: galanin receptor typ...    91   2e-16
gi|17567403|ref|NP_510612.1| hypothetical protein F31B9.1 [Caeno...    91   3e-16
gi|224471785|dbj|BAH23869.1| prolactin-releasing peptide recepto...    91   3e-16
gi|291245042|ref|XP_002742401.1| PREDICTED: neuropeptide recepto...    91   3e-16
gi|170068290|ref|XP_001868810.1| neuropeptide Y receptor [Culex ...    91   3e-16
gi|291231164|ref|XP_002735540.1| PREDICTED: class A rhodopsin-li...    90   3e-16
gi|2232069|gb|AAB62190.1| purinergic receptor P2Y5 [Homo sapiens]      90   4e-16
gi|169636451|ref|NP_001108618.1| si:ch211-271b8.4 [Danio rerio] ...    90   4e-16
gi|64654065|gb|AAH96068.1| Pyrimidinergic receptor P2Y, G-protei...    90   4e-16
gi|306518597|ref|NP_990530.2| lysophosphatidic acid receptor 6 [...    90   4e-16
gi|338715463|ref|XP_003363272.1| PREDICTED: lysophosphatidic aci...    90   4e-16
gi|113951677|ref|NP_001039308.1| lysophosphatidic acid receptor ...    90   4e-16
gi|31873392|emb|CAD97687.1| hypothetical protein [Homo sapiens]        90   5e-16
gi|417040|sp|P32250.1|LPAR6_CHICK RecName: Full=Lysophosphatidic...    90   5e-16
gi|30424718|ref|NP_780325.1| lysophosphatidic acid receptor 6 [M...    90   5e-16
gi|31873378|emb|CAD97680.1| hypothetical protein [Homo sapiens]        90   5e-16
gi|33695113|ref|NP_005758.2| lysophosphatidic acid receptor 6 [H...    90   5e-16
gi|332841287|ref|XP_001151721.2| PREDICTED: lysophosphatidic aci...    90   5e-16
gi|4505561|ref|NP_002556.1| P2Y purinoceptor 4 [Homo sapiens] >g...    90   5e-16
gi|185135451|ref|NP_001117065.1| prolactin-releasing peptide rec...    90   5e-16
gi|165970872|gb|AAI58164.1| LOC100144921 protein [Xenopus (Silur...    90   5e-16
gi|47086175|ref|NP_998095.1| hypothetical protein LOC405866 [Dan...    90   5e-16
gi|194751837|ref|XP_001958230.1| GF23626 [Drosophila ananassae] ...    90   6e-16
gi|344253824|gb|EGW09928.1| Oleoyl-L-alpha-lysophosphatidic acid...    89   6e-16
gi|198466389|ref|XP_002135178.1| GA23907 [Drosophila pseudoobscu...    89   6e-16
gi|301611243|ref|XP_002935149.1| PREDICTED: lysophosphatidic aci...    89   6e-16
gi|241554930|ref|XP_002399688.1| conserved hypothetical protein ...    89   6e-16
gi|64654619|gb|AAH96069.1| Pyrimidinergic receptor P2Y, G-protei...    89   6e-16
gi|254998322|dbj|BAH88922.1| P2Y5 [Mesocricetus auratus]               89   6e-16
gi|301765272|ref|XP_002918064.1| PREDICTED: p2Y purinoceptor 4-l...    89   6e-16
gi|193784714|dbj|BAG53867.1| unnamed protein product [Homo sapiens]    89   8e-16
gi|310923315|ref|NP_001185632.1| P2Y purinoceptor 4 [Macaca mula...    89   8e-16
gi|194018626|ref|NP_001123399.1| angiotensin 2 receptor, type 1 ...    89   1e-15
gi|63102465|gb|AAH95503.1| Pyrimidinergic receptor P2Y, G-protei...    89   1e-15
gi|62898339|dbj|BAD97109.1| G-protein coupled purinergic recepto...    89   1e-15
gi|296189291|ref|XP_002742718.1| PREDICTED: lysophosphatidic aci...    89   1e-15
gi|87299594|ref|NP_001034615.1| prolactin-releasing peptide rece...    88   1e-15
gi|332860962|ref|XP_003317560.1| PREDICTED: p2Y purinoceptor 4 [...    88   1e-15
gi|121583904|ref|NP_001073524.1| lysophosphatidic acid receptor ...    88   2e-15
gi|291231166|ref|XP_002735541.1| PREDICTED: thyrotropin-releasin...    88   2e-15
gi|288558748|ref|NP_001165737.1| ecdysis triggering hormone rece...    88   2e-15
gi|260809049|ref|XP_002599319.1| hypothetical protein BRAFLDRAFT...    87   2e-15
gi|156399547|ref|XP_001638563.1| predicted protein [Nematostella...    87   2e-15
gi|196000751|ref|XP_002110243.1| hypothetical protein TRIADDRAFT...    87   2e-15
gi|197209954|ref|NP_001127741.1| ecdysis triggering hormone rece...    87   2e-15
gi|257796102|dbj|BAI39464.1| growth hormone secretagogue recepto...    87   3e-15
gi|126338632|ref|XP_001372202.1| PREDICTED: p2Y purinoceptor 2-l...    87   3e-15
gi|257796103|dbj|BAI39465.1| growth hormone secretagogue recepto...    87   3e-15
gi|1117913|gb|AAC50347.1| uridine nucleotide receptor [Homo sapi...    87   4e-15
gi|223647400|gb|ACN10458.1| Apelin receptor B [Salmo salar]            87   4e-15
gi|47213545|emb|CAG13266.1| unnamed protein product [Tetraodon n...    87   4e-15
gi|156398865|ref|XP_001638408.1| predicted protein [Nematostella...    87   4e-15
gi|296227698|ref|XP_002759492.1| PREDICTED: P2Y purinoceptor 2-l...    87   4e-15
gi|118100725|ref|XP_417424.2| PREDICTED: similar to ORL1-like op...    87   4e-15
gi|224078349|ref|XP_002198078.1| PREDICTED: similar to ORL1-like...    87   4e-15
gi|260833474|ref|XP_002611682.1| hypothetical protein BRAFLDRAFT...    87   4e-15
gi|126303064|ref|XP_001376634.1| PREDICTED: neurotensin receptor...    87   5e-15
gi|344281806|ref|XP_003412668.1| PREDICTED: lysophosphatidic aci...    87   5e-15
gi|270015160|gb|EFA11608.1| hypothetical protein TcasGA2_TC01421...    86   5e-15
gi|301630424|ref|XP_002944321.1| PREDICTED: G-protein coupled re...    86   5e-15
gi|321456884|gb|EFX67981.1| hypothetical protein DAPPUDRAFT_1192...    86   6e-15
gi|309358443|emb|CAP34347.2| hypothetical protein CBG_15996 [Cae...    86   8e-15
gi|195113915|ref|XP_002001513.1| GI21940 [Drosophila mojavensis]...    86   9e-15
gi|268576807|ref|XP_002643383.1| Hypothetical protein CBG15996 [...    86   9e-15
gi|209489283|gb|ACI49060.1| hypothetical protein Cbre_JD09.004 [...    86   9e-15
gi|118404350|ref|NP_001072476.1| endothelin receptor type B [Xen...    86   1e-14
gi|156385599|ref|XP_001633717.1| predicted protein [Nematostella...    85   1e-14
gi|291231831|ref|XP_002735875.1| PREDICTED: urotensin 2 receptor...    85   1e-14
gi|60328183|gb|AAX19163.1| ecdysis triggering hormone receptor s...    85   1e-14
gi|60328185|gb|AAX19164.1| ecdysis triggering hormone receptor s...    85   1e-14
gi|186973199|gb|ACC99623.1| pyrokinin-like receptor [Dermacentor...    85   1e-14
gi|47223673|emb|CAF99282.1| unnamed protein product [Tetraodon n...    85   1e-14
gi|268578001|ref|XP_002643983.1| C. briggsae CBR-NPR-9 protein [...    85   1e-14
gi|335286510|ref|XP_003355108.1| PREDICTED: neuropeptides B/W re...    85   2e-14
gi|134031970|ref|NP_001076793.1| ecdysis triggering hormone rece...    85   2e-14
gi|69218028|gb|AAZ04131.1| prolactin-releasing peptide receptor ...    84   2e-14
gi|28628723|gb|AAO49326.1|AF482695_1 tachykinin NK-1 receptor C ...    84   2e-14
gi|72009259|ref|XP_784787.1| PREDICTED: similar to G protein-cou...    84   2e-14
gi|196000749|ref|XP_002110242.1| hypothetical protein TRIADDRAFT...    84   2e-14
gi|73999376|ref|XP_544080.2| PREDICTED: kappa-type opioid recept...    84   2e-14
gi|195041093|ref|XP_001991191.1| GH12200 [Drosophila grimshawi] ...    84   2e-14
gi|291232133|ref|XP_002735999.1| PREDICTED: tachykinin receptor-...    84   3e-14
gi|301606808|ref|XP_002933014.1| PREDICTED: prolactin-releasing ...    84   3e-14
gi|156401165|ref|XP_001639162.1| predicted protein [Nematostella...    84   3e-14
gi|71985261|ref|NP_001023088.1| hypothetical protein C50F7.1 [Ca...    84   3e-14
gi|125846036|ref|XP_001344116.1| PREDICTED: b2 bradykinin recept...    84   3e-14
gi|134031934|ref|NP_001076792.1| ecdysis triggering hormone rece...    84   3e-14
gi|270014299|gb|EFA10747.1| hypothetical protein TcasGA2_TC01249...    84   3e-14
gi|268552667|ref|XP_002634316.1| Hypothetical protein CBG17657 [...    84   3e-14
gi|126540817|emb|CAM47015.1| novel protein similar to bradykinin...    84   3e-14
gi|22086675|gb|AAM90731.1|AF416731_1 tachykinin NK-1 receptor B ...    84   3e-14
gi|195060634|ref|XP_001995830.1| GH14161 [Drosophila grimshawi] ...    84   3e-14
gi|309357626|emb|CAP35286.2| hypothetical protein CBG_17657 [Cae...    84   3e-14
gi|296235697|ref|XP_002807938.1| PREDICTED: LOW QUALITY PROTEIN:...    84   4e-14
gi|346716341|ref|NP_001231097.1| P2Y purinoceptor 4 [Sus scrofa]       84   4e-14
gi|335287614|ref|XP_003355396.1| PREDICTED: galanin receptor typ...    84   4e-14
gi|170060219|ref|XP_001865705.1| g-protein receptor [Culex quinq...    84   4e-14
gi|312379969|gb|EFR26095.1| hypothetical protein AND_08047 [Anop...    83   4e-14
gi|344236216|gb|EGV92319.1| P2Y purinoceptor 4 [Cricetulus griseus]    83   4e-14
gi|47207191|emb|CAF89857.1| unnamed protein product [Tetraodon n...    83   5e-14

Searching..................................................done


Results from round 2


                                                                 Score    E
Sequences producing significant alignments:                      (bits) Value
Sequences used in model and found again:

gi|296227557|ref|XP_002759428.1| PREDICTED: growth hormone secre...   334   8e-90
gi|149731104|ref|XP_001494050.1| PREDICTED: growth hormone secre...   324   8e-87
gi|160386036|sp|A5A4L1.1|GHSR_MUSPF RecName: Full=Growth hormone...   322   4e-86
gi|346644609|dbj|BAK79080.1| growth hormone secretagogue recepto...   322   4e-86
gi|228008052|dbj|BAH57573.1| growth hormone secretagogue recepto...   322   5e-86
gi|47523448|ref|NP_999345.1| growth hormone secretagogue recepto...   321   8e-86
gi|221139823|ref|NP_001137208.1| growth hormone secretagogue rec...   321   9e-86
gi|228008045|dbj|BAH57571.1| growth hormone secretagogue recepto...   320   2e-85
gi|342671947|dbj|BAK57312.1| growth hormone secretagogue recepto...   319   3e-85
gi|14140234|ref|NP_114464.1| growth hormone secretagogue recepto...   319   4e-85
gi|28893445|ref|NP_796304.1| growth hormone secretagogue recepto...   318   8e-85
gi|344243903|gb|EGW00007.1| Growth hormone secretagogue receptor...   317   9e-85
gi|228008118|dbj|BAH57565.1| growth hormone secretagogue recepto...   316   3e-84
gi|301772430|ref|XP_002921634.1| PREDICTED: growth hormone secre...   315   4e-84
gi|153792311|ref|NP_001093415.1| growth hormone secretagogue rec...   313   2e-83
gi|38455410|ref|NP_940799.1| growth hormone secretagogue recepto...   309   4e-82
gi|332214783|ref|XP_003256515.1| PREDICTED: growth hormone secre...   308   6e-82
gi|50511737|gb|AAT77421.1| growth hormone secretagogue receptor ...   307   9e-82
gi|109044268|ref|XP_001084886.1| PREDICTED: growth hormone secre...   307   1e-81
gi|344289100|ref|XP_003416283.1| PREDICTED: growth hormone secre...   307   2e-81
gi|153792345|ref|NP_001093438.1| growth hormone secretagogue rec...   306   2e-81
gi|297672503|ref|XP_002814334.1| PREDICTED: growth hormone secre...   302   3e-80
gi|57619311|ref|NP_001009760.1| growth hormone secretagogue rece...   294   9e-78
gi|327266808|ref|XP_003218196.1| PREDICTED: growth hormone secre...   294   1e-77
gi|238005547|dbj|BAH60674.1| growth hormone secretagogue recepto...   292   4e-77
gi|306756046|gb|ADN05127.1| growth hormone secretagogue receptor...   292   6e-77
gi|238005549|dbj|BAH60675.1| growth hormone secretagogue recepto...   290   2e-76
gi|292627700|ref|XP_002666717.1| PREDICTED: growth hormone secre...   289   3e-76
gi|306756044|gb|ADN05126.1| growth hormone secretagogue receptor...   289   5e-76
gi|308233379|dbj|BAJ22792.1| growth hormone secretagogue recepto...   289   6e-76
gi|334347277|ref|XP_001363182.2| PREDICTED: growth hormone secre...   281   7e-74
gi|326926139|ref|XP_003209262.1| PREDICTED: growth hormone secre...   278   8e-73
gi|185132105|ref|NP_001118066.1| growth hormone secretagogue rec...   277   1e-72
gi|301603913|ref|XP_002931618.1| PREDICTED: growth hormone secre...   277   2e-72
gi|226371758|ref|NP_001139744.1| growth hormone secretagogue rec...   268   5e-70
gi|306021658|gb|ADM80189.1| growth hormone secretagogue receptor...   268   5e-70
gi|238005545|dbj|BAH60673.1| growth hormone secretagogue recepto...   268   6e-70
gi|157888794|dbj|BAF80872.1| growth hormone secretagogue recepto...   262   4e-68
gi|318037392|ref|NP_001187251.1| growth hormone secretagog recep...   262   6e-68
gi|164451925|gb|ABY56825.1| growth hormone secretagogue receptor...   260   2e-67
gi|162295917|gb|ABX83905.1| growth hormone secretagogue receptor...   259   3e-67
gi|157201141|dbj|BAF80118.1| growth hormone secretagogue recepto...   258   7e-67
gi|45383368|ref|NP_989725.1| growth hormone secretagogue recepto...   258   8e-67
gi|306021654|gb|ADM80187.1| growth hormone secretagogue receptor...   255   4e-66
gi|35181688|gb|AAN77875.1| growth hormone secretagogue receptor ...   255   6e-66
gi|256997220|dbj|BAI22691.1| growth hormone secretagogue-recepto...   253   2e-65
gi|306021662|gb|ADM80191.1| growth hormone secretagogue receptor...   253   3e-65
gi|238005543|dbj|BAH60672.1| growth hormone secretagogue recepto...   253   3e-65
gi|256997221|dbj|BAI22692.1| growth hormone secretagogue-recepto...   252   4e-65
gi|326673994|ref|XP_003200046.1| PREDICTED: growth hormone secre...   246   3e-63
gi|262474697|gb|ACY66927.1| growth hormone secretagogue receptor...   242   5e-62
gi|194664347|ref|XP_588365.4| PREDICTED: G protein-coupled recep...   238   7e-61
gi|338715977|ref|XP_003363375.1| PREDICTED: growth hormone secre...   238   1e-60
gi|1504147|gb|AAC48631.1| growth hormone secretagogue receptor t...   233   4e-59
gi|228008071|dbj|BAH57534.1| growth hormone secretagogue recepto...   232   4e-59
gi|228008053|dbj|BAH57574.1| growth hormone secretagogue recepto...   232   4e-59
gi|221272554|emb|CAP64358.1| growth hormone secretagogue recepto...   232   8e-59
gi|228008074|dbj|BAH57536.1| growth hormone secretagogue recepto...   231   8e-59
gi|30578147|dbj|BAC76445.1| growth hormone secretagogue receptor...   231   1e-58
gi|228008046|dbj|BAH57572.1| growth hormone secretagogue recepto...   231   1e-58
gi|239949617|gb|ACS36605.1| growth hormone secretagog receptor 1...   230   2e-58
gi|3493643|gb|AAC33473.1| orphan G protein-coupled receptor [Sph...   230   2e-58
gi|224060847|ref|XP_002193738.1| PREDICTED: growth hormone secre...   229   4e-58
gi|47215045|emb|CAF95899.1| unnamed protein product [Tetraodon n...   229   4e-58
gi|149711606|ref|XP_001495230.1| PREDICTED: neuromedin-U recepto...   228   7e-58
gi|228008119|dbj|BAH57566.1| growth hormone secretagogue recepto...   226   2e-57
gi|256997223|dbj|BAI22693.1| growth hormone secretagogue-recepto...   226   3e-57
gi|256997224|dbj|BAI22694.1| growth hormone secretagogue-recepto...   225   5e-57
gi|301615284|ref|XP_002937107.1| PREDICTED: growth hormone secre...   225   6e-57
gi|226510923|gb|ACO59988.1| growth hormone secretagogue receptor...   225   9e-57
gi|327281619|ref|XP_003225544.1| PREDICTED: neuromedin-U recepto...   223   2e-56
gi|68369196|ref|XP_695127.1| PREDICTED: neuromedin-U receptor 2-...   223   2e-56
gi|301612573|ref|XP_002935793.1| PREDICTED: motilin receptor-lik...   221   7e-56
gi|149048575|gb|EDM01116.1| rCG41333 [Rattus norvegicus]              221   8e-56
gi|224060643|ref|XP_002190989.1| PREDICTED: similar to Neuromedi...   221   9e-56
gi|308233373|dbj|BAJ22789.1| growth hormone secretagogue recepto...   220   2e-55
gi|315467910|dbj|BAJ49819.1| neuromedin U receptor 2 [Carassius ...   220   3e-55
gi|226510994|gb|ACO60014.1| GHSRa [Anas platyrhynchos] >gnl|BL_O...   219   4e-55
gi|317418658|emb|CBN80696.1| Neuromedin-U receptor 1 [Dicentrarc...   218   8e-55
gi|332214785|ref|XP_003256516.1| PREDICTED: growth hormone secre...   218   1e-54
gi|327277320|ref|XP_003223413.1| PREDICTED: growth hormone secre...   216   2e-54
gi|4758434|ref|NP_004113.1| growth hormone secretagogue receptor...   216   3e-54
gi|326926012|ref|XP_003209200.1| PREDICTED: neuromedin-U recepto...   215   5e-54
gi|24646524|ref|NP_731790.1| CG8784 [Drosophila melanogaster] >g...   214   1e-53
gi|327279424|ref|XP_003224456.1| PREDICTED: neuromedin-U recepto...   213   2e-53
gi|60729668|pir||JC8011 G protein-coupled neuropeptide pyrokinin...   213   2e-53
gi|91081453|ref|XP_973937.1| PREDICTED: similar to capa receptor...   213   2e-53
gi|291387676|ref|XP_002710220.1| PREDICTED: neuromedin U recepto...   212   4e-53
gi|195329294|ref|XP_002031346.1| GM24101 [Drosophila sechellia] ...   212   5e-53
gi|148708270|gb|EDL40217.1| neuromedin U receptor 1 [Mus musculus]    212   6e-53
gi|7110607|ref|NP_034471.1| neuromedin-U receptor 1 [Mus musculu...   212   6e-53
gi|22901726|gb|AAN10042.1| putative PRXamide receptor [Drosophil...   211   8e-53
gi|195451762|ref|XP_002073065.1| GK13356 [Drosophila willistoni]...   211   9e-53
gi|195571185|ref|XP_002103584.1| GD18898 [Drosophila simulans] >...   211   9e-53
gi|194741220|ref|XP_001953087.1| GF17594 [Drosophila ananassae] ...   211   1e-52
gi|195500763|ref|XP_002097513.1| GE26264 [Drosophila yakuba] >gn...   210   2e-52
gi|47221096|emb|CAG12790.1| unnamed protein product [Tetraodon n...   210   2e-52
gi|301764122|ref|XP_002917495.1| PREDICTED: neuromedin-U recepto...   210   3e-52
gi|340713232|ref|XP_003395149.1| PREDICTED: neuromedin-U recepto...   209   4e-52
gi|2326257|dbj|BAA21777.1| growth hormone secretagogue receptor ...   209   5e-52
gi|194901496|ref|XP_001980288.1| GG19589 [Drosophila erecta] >gn...   209   5e-52
gi|224067651|ref|XP_002195061.1| PREDICTED: similar to neuromedi...   207   2e-51
gi|301615883|ref|XP_002937396.1| PREDICTED: neuromedin-U recepto...   207   2e-51
gi|187937191|ref|NP_001120785.1| motilin receptor [Gallus gallus...   206   4e-51
gi|270001281|gb|EEZ97728.1| hypothetical protein TcasGA2_TC01131...   206   4e-51
gi|189241567|ref|XP_968501.2| PREDICTED: similar to pyrokinin-re...   205   5e-51
gi|62529001|gb|AAX84798.1| pyrokinin-like receptor 2 [Anopheles ...   204   1e-50
gi|333468419|gb|EGK96940.1| AGAP003076-PB [Anopheles gambiae str...   204   1e-50
gi|162295919|gb|ABX83906.1| growth hormone secretagogue receptor...   204   1e-50
gi|326914178|ref|XP_003203404.1| PREDICTED: motilin receptor-lik...   204   2e-50
gi|157888796|dbj|BAF80873.1| growth hormone secretagogue recepto...   203   2e-50
gi|157201143|dbj|BAF80119.1| growth hormone secretagogue recepto...   203   3e-50
gi|195037264|ref|XP_001990084.1| GH19145 [Drosophila grimshawi] ...   203   3e-50
gi|47217151|emb|CAG03508.1| unnamed protein product [Tetraodon n...   202   5e-50
gi|296205852|ref|XP_002749981.1| PREDICTED: neuromedin-U recepto...   202   6e-50
gi|195036852|ref|XP_001989882.1| GH19039 [Drosophila grimshawi] ...   202   7e-50
gi|195146124|ref|XP_002014040.1| GL23071 [Drosophila persimilis]...   201   7e-50
gi|281349807|gb|EFB25391.1| hypothetical protein PANDA_005717 [A...   201   8e-50
gi|194718240|gb|ACF93447.1| growth hormone secretagogue receptor...   200   2e-49
gi|195109064|ref|XP_001999110.1| GI23252 [Drosophila mojavensis]...   200   2e-49
gi|301623309|ref|XP_002940961.1| PREDICTED: neuromedin-U recepto...   200   2e-49
gi|195764988|gb|ACG50801.1| growth hormone secretagogue receptor...   200   3e-49
gi|195394922|ref|XP_002056088.1| GJ10748 [Drosophila virilis] >g...   200   3e-49
gi|125774273|ref|XP_001358395.1| GA21328 [Drosophila pseudoobscu...   200   3e-49
gi|194901498|ref|XP_001980289.1| GG17063 [Drosophila erecta] >gn...   199   5e-49
gi|344310426|gb|AEN03789.1| allatotropin receptor [Aedes aegypti]     198   8e-49
gi|22901728|gb|AAN10043.1| putative PRXamide receptor [Drosophil...   198   8e-49
gi|118780947|ref|XP_311184.3| putative growth hormone releasing ...   198   8e-49
gi|60729669|pir||JC8012 G protein-coupled neuropeptide pyrokinin...   198   1e-48
gi|335303498|ref|XP_003133772.2| PREDICTED: neuromedin-U recepto...   198   1e-48
gi|195500760|ref|XP_002097512.1| GE24451 [Drosophila yakuba] >gn...   198   1e-48
gi|297676461|ref|XP_002816154.1| PREDICTED: LOW QUALITY PROTEIN:...   198   1e-48
gi|340728353|ref|XP_003402490.1| PREDICTED: orexin receptor type...   197   2e-48
gi|24646520|ref|NP_731788.1| CG8795, isoform A [Drosophila melan...   197   2e-48
gi|62528999|gb|AAX84797.1| pyrokinin-like receptor 1 [Anopheles ...   197   2e-48
gi|344265671|ref|XP_003404906.1| PREDICTED: neuromedin-U recepto...   196   3e-48
gi|194741218|ref|XP_001953086.1| GF17391 [Drosophila ananassae] ...   196   3e-48
gi|195329296|ref|XP_002031347.1| GM25948 [Drosophila sechellia] ...   196   5e-48
gi|326931931|ref|XP_003212077.1| PREDICTED: neurotensin receptor...   195   5e-48
gi|260793912|ref|XP_002591954.1| hypothetical protein BRAFLDRAFT...   195   7e-48
gi|195571187|ref|XP_002103585.1| GD20508 [Drosophila simulans] >...   195   1e-47
gi|35181696|gb|AAN77876.1| growth hormone secretagogue receptor ...   195   1e-47
gi|194871386|ref|XP_001972838.1| GG13659 [Drosophila erecta] >gn...   194   1e-47
gi|260807876|ref|XP_002598734.1| hypothetical protein BRAFLDRAFT...   194   2e-47
gi|197209900|ref|NP_001127714.1| neuropeptide receptor A16 [Bomb...   194   2e-47
gi|195451766|ref|XP_002073066.1| GK13937 [Drosophila willistoni]...   193   3e-47
gi|292627430|ref|XP_002666635.1| PREDICTED: type-1 angiotensin I...   193   4e-47
gi|195394920|ref|XP_002056087.1| GJ10418 [Drosophila virilis] >g...   192   5e-47
gi|326930722|ref|XP_003211491.1| PREDICTED: galanin receptor typ...   192   5e-47
gi|73992701|ref|XP_543088.2| PREDICTED: neurotensin receptor typ...   191   7e-47
gi|195109066|ref|XP_001999111.1| GI24332 [Drosophila mojavensis]...   191   7e-47
gi|195128337|ref|XP_002008620.1| GI13590 [Drosophila mojavensis]...   191   8e-47
gi|78045495|ref|NP_001030220.1| neuromedin-U receptor 2 [Bos tau...   191   1e-46
gi|322796108|gb|EFZ18684.1| hypothetical protein SINV_01561 [Sol...   191   2e-46
gi|22328109|gb|AAH36543.1| Neuromedin U receptor 1 [Homo sapiens]     190   2e-46
gi|195022120|ref|XP_001985521.1| GH14454 [Drosophila grimshawi] ...   190   2e-46
gi|71841593|gb|AAZ43087.1| pk-1 receptor [Anopheles gambiae]          190   2e-46
gi|57085713|ref|XP_546288.1| PREDICTED: neuromedin-U receptor 2 ...   190   3e-46
gi|332815670|ref|XP_001140471.2| PREDICTED: neuromedin-U recepto...   190   3e-46
gi|188497623|ref|NP_006047.3| neuromedin-U receptor 1 [Homo sapi...   190   4e-46
gi|344244481|gb|EGW00585.1| Neuromedin-U receptor 1 [Cricetulus ...   190   4e-46
gi|195440212|ref|XP_002067936.1| GK11187 [Drosophila willistoni]...   189   4e-46
gi|149052674|gb|EDM04491.1| neuromedin U receptor 2 [Rattus norv...   189   5e-46
gi|2865470|gb|AAC02680.1| orphan G protein-coupled receptor [Hom...   189   5e-46
gi|292626927|ref|XP_697816.4| PREDICTED: neurotensin receptor ty...   189   6e-46
gi|31543324|ref|NP_071611.2| neuromedin-U receptor 2 [Rattus nor...   188   7e-46
gi|83288329|sp|Q9ESQ4.2|NMUR2_RAT RecName: Full=Neuromedin-U rec...   188   7e-46
gi|194219683|ref|XP_001917596.1| PREDICTED: LOW QUALITY PROTEIN:...   188   7e-46
gi|118097442|ref|XP_425209.2| PREDICTED: similar to neuromedin U...   188   8e-46
gi|147902830|ref|NP_001080343.1| P2Y purinoceptor 4 [Xenopus lae...   188   8e-46
gi|2829680|sp|P79928.1|P2RY4_XENLA RecName: Full=P2Y purinocepto...   188   8e-46
gi|188536273|gb|ABY62317.2| pheromone biosynthesis-activating ne...   188   1e-45
gi|163916592|gb|AAI57737.1| P2ry4 protein [Xenopus laevis]            188   1e-45
gi|157888799|dbj|BAF80875.1| growth hormone secretagogue recepto...   188   1e-45
gi|195379210|ref|XP_002048373.1| GJ13930 [Drosophila virilis] >g...   187   1e-45
gi|126337620|ref|XP_001367638.1| PREDICTED: endothelin B recepto...   187   1e-45
gi|63169636|gb|AAY34744.1| pheromone biosynthesis activating neu...   187   2e-45
gi|16754689|gb|AAL26695.1| neuromedin U receptor type 2 [Mus mus...   187   2e-45
gi|88771691|gb|ABD52277.1| pheromone biosynthesis activating neu...   187   2e-45
gi|344275219|ref|XP_003409411.1| PREDICTED: LOW QUALITY PROTEIN:...   187   2e-45
gi|170932505|ref|NP_064552.3| neuromedin-U receptor 2 [Homo sapi...   187   2e-45
gi|4585668|emb|CAB40835.1| angiotensin receptor [Anguilla anguilla]   186   2e-45
gi|9944990|gb|AAG03064.1|AF292402_1 neuromedin U receptor-type 2...   186   3e-45
gi|149414049|ref|XP_001506365.1| PREDICTED: neurotensin receptor...   186   3e-45
gi|260804261|ref|XP_002597007.1| hypothetical protein BRAFLDRAFT...   186   3e-45
gi|9082156|gb|AAF82755.1|AF242874_1 neuromedin U receptor 2 [Hom...   186   3e-45
gi|31543326|ref|NP_694719.2| neuromedin-U receptor 2 [Mus muscul...   186   3e-45
gi|332254951|ref|XP_003276599.1| PREDICTED: LOW QUALITY PROTEIN:...   186   3e-45
gi|27805819|ref|NP_776734.1| endothelin B receptor precursor [Bo...   186   3e-45
gi|344925883|ref|NP_001010943.2| endothelin B receptor precursor...   186   4e-45
gi|3004964|gb|AAC23486.1| endothelin receptor type B [Equus caba...   186   4e-45
gi|326928544|ref|XP_003210437.1| PREDICTED: neuromedin-U recepto...   186   4e-45
gi|327260922|ref|XP_003215281.1| PREDICTED: motilin receptor-lik...   186   4e-45
gi|16877377|gb|AAH16938.1| Neuromedin U receptor 2 [Homo sapiens...   186   4e-45
gi|55625238|ref|XP_527091.1| PREDICTED: neuromedin-U receptor 2 ...   186   4e-45
gi|301770747|ref|XP_002920792.1| PREDICTED: LOW QUALITY PROTEIN:...   186   5e-45
gi|317419971|emb|CBN82007.1| Type-1 angiotensin II receptor [Dic...   185   5e-45
gi|47223409|emb|CAG04270.1| unnamed protein product [Tetraodon n...   185   6e-45
gi|71895973|ref|NP_001025633.1| pyrimidinergic receptor P2Y, G-p...   185   7e-45
gi|8926588|gb|AAF81902.1|AF276427_1 endothelin B receptor [Canis...   185   7e-45
gi|281345853|gb|EFB21437.1| hypothetical protein PANDA_015096 [A...   185   7e-45
gi|345484257|ref|XP_003424987.1| PREDICTED: LOW QUALITY PROTEIN:...   185   7e-45
gi|62512169|sp|P56497.3|EDNRB_CANFA RecName: Full=Endothelin B r...   185   8e-45
gi|323508388|dbj|BAJ77121.1| endothelin receptor type B [Capra h...   185   8e-45
gi|345307953|ref|XP_001508714.2| PREDICTED: neuromedin-U recepto...   185   9e-45
gi|148224730|ref|NP_001083132.1| type-1 angiotensin II receptor ...   185   1e-44
gi|83921631|ref|NP_001033091.1| endothelin B receptor precursor ...   185   1e-44
gi|118783087|ref|XP_312761.3| putative growth hormone releasing ...   185   1e-44
gi|281339745|gb|EFB15329.1| hypothetical protein PANDA_009578 [A...   184   1e-44
gi|125774271|ref|XP_001358394.1| GA21320 [Drosophila pseudoobscu...   184   1e-44
gi|1351896|sp|P32303.2|AGTRA_XENLA RecName: Full=Type-1 angioten...   184   1e-44
gi|152126065|gb|ABS29338.1| growth hormone secretagogue receptor...   184   2e-44
gi|195146126|ref|XP_002014041.1| GL24468 [Drosophila persimilis]...   184   2e-44
gi|195107430|ref|XP_001998315.1| GI23895 [Drosophila mojavensis]...   184   2e-44
gi|148668175|gb|EDL00505.1| endothelin receptor type B, isoform ...   183   2e-44
gi|344306334|ref|XP_003421843.1| PREDICTED: neurotensin receptor...   183   2e-44
gi|8393333|ref|NP_059029.1| endothelin B receptor precursor [Rat...   183   3e-44
gi|3334903|gb|AAC26970.1| endothelin receptor B [Canis lupus fam...   183   3e-44
gi|301780316|ref|XP_002925574.1| PREDICTED: endothelin B recepto...   183   4e-44
gi|321116847|dbj|BAJ72343.1| neurotensin receptor 1 [Gallus gallus]   182   5e-44
gi|56123|emb|CAA40916.1| ET-B endothelin receptor [Rattus norveg...   182   5e-44
gi|22128033|gb|AAM92568.1|AE014177_1 endothelin receptor type B ...   182   7e-44
gi|126352462|ref|NP_001075306.1| endothelin B receptor precursor...   182   7e-44
gi|6681269|ref|NP_031930.1| endothelin B receptor isoform 1 [Mus...   181   8e-44
gi|260804241|ref|XP_002596997.1| hypothetical protein BRAFLDRAFT...   181   1e-43
gi|9082154|gb|AAF82754.1|AF242873_1 neuromedin U receptor 1 [Rat...   181   1e-43
gi|292619681|ref|XP_002664053.1| PREDICTED: galanin receptor typ...   180   2e-43
gi|260793920|ref|XP_002591958.1| hypothetical protein BRAFLDRAFT...   180   3e-43
gi|260792561|ref|XP_002591283.1| hypothetical protein BRAFLDRAFT...   180   3e-43
gi|326677439|ref|XP_003200834.1| PREDICTED: growth hormone secre...   179   4e-43
gi|12831219|ref|NP_075588.1| neuromedin-U receptor 1 [Rattus nor...   179   4e-43
gi|198466389|ref|XP_002135178.1| GA23907 [Drosophila pseudoobscu...   179   4e-43
gi|224078434|ref|XP_002194686.1| PREDICTED: similar to neurotens...   179   5e-43
gi|194018626|ref|NP_001123399.1| angiotensin 2 receptor, type 1 ...   179   6e-43
gi|296227698|ref|XP_002759492.1| PREDICTED: P2Y purinoceptor 2-l...   178   1e-42
gi|327264993|ref|XP_003217293.1| PREDICTED: galanin receptor typ...   177   2e-42
gi|326924216|ref|XP_003208327.1| PREDICTED: lysophosphatidic aci...   177   2e-42
gi|50745545|ref|XP_420150.1| PREDICTED: hypothetical protein [Ga...   177   2e-42
gi|64654065|gb|AAH96068.1| Pyrimidinergic receptor P2Y, G-protei...   177   2e-42
gi|4505561|ref|NP_002556.1| P2Y purinoceptor 4 [Homo sapiens] >g...   177   2e-42
gi|195494582|ref|XP_002094899.1| GE19956 [Drosophila yakuba] >gn...   177   2e-42
gi|62528997|gb|AAX84796.1| CAPA-like receptor [Anopheles gambiae]     176   3e-42
gi|18031651|gb|AAG54080.1| allatostatin C/drostatin C receptor 1...   176   3e-42
gi|307207299|gb|EFN85049.1| Neuropeptides capa receptor [Harpegn...   176   3e-42
gi|224097782|ref|XP_002188000.1| PREDICTED: G protein-coupled re...   176   3e-42
gi|64654619|gb|AAH96069.1| Pyrimidinergic receptor P2Y, G-protei...   176   3e-42
gi|125805883|ref|XP_001334570.1| PREDICTED: type-1 angiotensin I...   176   3e-42
gi|63102465|gb|AAH95503.1| Pyrimidinergic receptor P2Y, G-protei...   176   3e-42
gi|126471025|dbj|BAF48111.1| angiotensin receptor [Bufo marinus]      176   4e-42
gi|195352164|ref|XP_002042584.1| GM14973 [Drosophila sechellia] ...   176   4e-42
gi|195591284|ref|XP_002085372.1| GD14751 [Drosophila simulans] >...   176   4e-42
gi|45550648|ref|NP_649040.2| allatostatin C receptor 1 [Drosophi...   176   5e-42
gi|195377694|ref|XP_002047623.1| GJ13543 [Drosophila virilis] >g...   175   6e-42
gi|345484951|ref|XP_001604582.2| PREDICTED: orexin receptor type...   175   6e-42
gi|195053980|ref|XP_001993904.1| GH22190 [Drosophila grimshawi] ...   175   6e-42
gi|194751837|ref|XP_001958230.1| GF23626 [Drosophila ananassae] ...   175   7e-42
gi|260796077|ref|XP_002593031.1| hypothetical protein BRAFLDRAFT...   175   9e-42
gi|1117913|gb|AAC50347.1| uridine nucleotide receptor [Homo sapi...   174   9e-42
gi|148236657|ref|NP_001079250.1| type-1 angiotensin II receptor ...   174   1e-41
gi|3023265|sp|O35210.1|AGTR1_MERUN RecName: Full=Type-1 angioten...   174   1e-41
gi|327289267|ref|XP_003229346.1| PREDICTED: c-X-C chemokine rece...   174   2e-41
gi|260805612|ref|XP_002597680.1| hypothetical protein BRAFLDRAFT...   174   2e-41
gi|30578149|dbj|BAC76446.1| growth hormone secretagogue receptor...   174   2e-41
gi|327277358|ref|XP_003223432.1| PREDICTED: endothelin B recepto...   174   2e-41
gi|346716341|ref|NP_001231097.1| P2Y purinoceptor 4 [Sus scrofa]      174   2e-41
gi|126327930|ref|XP_001368709.1| PREDICTED: p2Y purinoceptor 6-l...   173   3e-41
gi|301765272|ref|XP_002918064.1| PREDICTED: p2Y purinoceptor 4-l...   173   3e-41
gi|306518597|ref|NP_990530.2| lysophosphatidic acid receptor 6 [...   173   3e-41
gi|307196750|gb|EFN78209.1| Galanin receptor type 2 [Harpegnatho...   173   4e-41
gi|310923315|ref|NP_001185632.1| P2Y purinoceptor 4 [Macaca mula...   172   5e-41
gi|332860962|ref|XP_003317560.1| PREDICTED: p2Y purinoceptor 4 [...   172   5e-41
gi|149744791|ref|XP_001501471.1| PREDICTED: lysophosphatidic aci...   172   5e-41
gi|344256491|gb|EGW12595.1| Lysophosphatidic acid receptor 4 [Cr...   172   5e-41
gi|260833474|ref|XP_002611682.1| hypothetical protein BRAFLDRAFT...   172   5e-41
gi|224471785|dbj|BAH23869.1| prolactin-releasing peptide recepto...   172   6e-41
gi|4885311|ref|NP_005287.1| lysophosphatidic acid receptor 4 [Ho...   172   6e-41
gi|295389396|dbj|BAJ06368.1| lysophosphatidic acid receptor-4 [M...   172   6e-41
gi|63100803|gb|AAH95538.1| Lysophosphatidic acid receptor 4 [Hom...   172   6e-41
gi|296235697|ref|XP_002807938.1| PREDICTED: LOW QUALITY PROTEIN:...   172   6e-41
gi|2240035|gb|AAB66322.1| P2Y5-like receptor [Homo sapiens]           172   6e-41
gi|297710417|ref|XP_002831883.1| PREDICTED: lysophosphatidic aci...   172   6e-41
gi|148236289|ref|NP_001091574.1| lysophosphatidic acid receptor ...   172   7e-41
gi|157818577|ref|NP_001100410.1| lysophosphatidic acid receptor ...   172   7e-41
gi|147901001|ref|NP_001090494.1| lysophosphatidic acid receptor ...   171   8e-41
gi|114689258|ref|XP_521150.2| PREDICTED: lysophosphatidic acid r...   171   8e-41
gi|26342134|dbj|BAC34729.1| unnamed protein product [Mus musculus]    171   8e-41
gi|195435746|ref|XP_002065840.1| GK20338 [Drosophila willistoni]...   171   9e-41
gi|109131327|ref|XP_001101441.1| PREDICTED: lysophosphatidic aci...   171   1e-40
gi|296235863|ref|XP_002763078.1| PREDICTED: lysophosphatidic aci...   171   1e-40
gi|334350337|ref|XP_001372840.2| PREDICTED: lysophosphatidic aci...   171   1e-40
gi|291407910|ref|XP_002720181.1| PREDICTED: lysophosphatidic aci...   171   1e-40
gi|301790870|ref|XP_002930440.1| PREDICTED: lysophosphatidic aci...   171   1e-40
gi|12620923|gb|AAG61141.1|AF332997_1 growth hormone secretagogue...   171   1e-40
gi|125834502|ref|XP_001334713.1| PREDICTED: lysophosphatidic aci...   171   1e-40
gi|344236216|gb|EGV92319.1| P2Y purinoceptor 4 [Cricetulus griseus]   171   1e-40
gi|118403856|ref|NP_001072847.1| lysophosphatidic acid receptor ...   171   1e-40
gi|115430069|ref|NP_001068573.1| apelin receptor A [Danio rerio]...   171   1e-40
gi|157279929|ref|NP_001098480.1| galanin receptor type 2 [Bos ta...   171   2e-40
gi|229576836|ref|NP_001153387.1| pyrokinin/capa receptor 2 [Naso...   171   2e-40
gi|47122836|gb|AAH69996.1| Lysophosphatidic acid receptor 4 [Hom...   170   2e-40
gi|115841642|ref|XP_001196527.1| PREDICTED: hypothetical protein...   170   2e-40
gi|256997229|dbj|BAI22697.1| growth hormone secretagogue-recepto...   170   2e-40
gi|292617086|ref|XP_002663233.1| PREDICTED: apelin receptor A [D...   170   2e-40
gi|327286248|ref|XP_003227843.1| PREDICTED: lysophosphatidic aci...   170   3e-40
gi|162416253|sp|Q7SZP9.2|APJA_DANRE RecName: Full=Apelin recepto...   170   3e-40
gi|256997230|dbj|BAI22698.1| growth hormone secretagogue-recepto...   170   3e-40
gi|74007893|ref|XP_549098.2| PREDICTED: lysophosphatidic acid re...   169   3e-40
gi|301780738|ref|XP_002925779.1| PREDICTED: neurotensin receptor...   169   3e-40
gi|256997226|dbj|BAI22695.1| growth hormone secretagogue-recepto...   169   3e-40
gi|344281920|ref|XP_003412724.1| PREDICTED: c-X-C chemokine rece...   169   4e-40
gi|291407637|ref|XP_002720124.1| PREDICTED: pyrimidinergic recep...   169   4e-40
gi|47215386|emb|CAG02202.1| unnamed protein product [Tetraodon n...   169   4e-40
gi|223647400|gb|ACN10458.1| Apelin receptor B [Salmo salar]           169   5e-40
gi|290543398|ref|NP_001166517.1| type-1 angiotensin II receptor ...   169   5e-40
gi|256997227|dbj|BAI22696.1| growth hormone secretagogue-recepto...   169   5e-40
gi|8927995|sp|Q9WV26.1|AGTR1_CAVPO RecName: Full=Type-1 angioten...   169   5e-40
gi|110611243|ref|NP_002522.2| neurotensin receptor type 1 [Homo ...   169   6e-40
gi|35021|emb|CAA49675.1| neurotensin receptor [Homo sapiens] >gn...   169   6e-40
gi|344281986|ref|XP_003412756.1| PREDICTED: lysophosphatidic aci...   168   7e-40
gi|54696338|gb|AAV38541.1| neurotensin receptor 1 (high affinity...   168   7e-40
gi|260804243|ref|XP_002596998.1| hypothetical protein BRAFLDRAFT...   168   7e-40
gi|26337229|dbj|BAC32299.1| unnamed protein product [Mus musculus]    168   7e-40
gi|417040|sp|P32250.1|LPAR6_CHICK RecName: Full=Lysophosphatidic...   168   1e-39
gi|87299594|ref|NP_001034615.1| prolactin-releasing peptide rece...   168   1e-39
gi|318104963|ref|NP_001187250.1| growth hormone secretagog recep...   168   1e-39
gi|189239225|ref|XP_973738.2| PREDICTED: similar to orexin recep...   168   1e-39
gi|119595751|gb|EAW75345.1| neurotensin receptor 1 (high affinit...   167   2e-39
gi|254998322|dbj|BAH88922.1| P2Y5 [Mesocricetus auratus]              167   2e-39
gi|113951677|ref|NP_001039308.1| lysophosphatidic acid receptor ...   167   2e-39
gi|185135451|ref|NP_001117065.1| prolactin-releasing peptide rec...   167   2e-39
gi|296200874|ref|XP_002747793.1| PREDICTED: neurotensin receptor...   167   2e-39
gi|260793924|ref|XP_002591960.1| hypothetical protein BRAFLDRAFT...   167   2e-39
gi|126540817|emb|CAM47015.1| novel protein similar to bradykinin...   166   3e-39
gi|334350373|ref|XP_001363759.2| PREDICTED: type-2 angiotensin I...   166   3e-39
gi|125846036|ref|XP_001344116.1| PREDICTED: b2 bradykinin recept...   166   3e-39
gi|30424718|ref|NP_780325.1| lysophosphatidic acid receptor 6 [M...   166   4e-39
gi|270002919|gb|EEZ99366.1| hypothetical protein TcasGA2_TC00497...   166   4e-39
gi|300798587|ref|NP_001179588.1| neurotensin receptor type 1 [Bo...   166   5e-39
gi|297481802|ref|XP_002692455.1| PREDICTED: neurotensin receptor...   166   6e-39
gi|260833718|ref|XP_002611859.1| hypothetical protein BRAFLDRAFT...   165   6e-39
gi|344281806|ref|XP_003412668.1| PREDICTED: lysophosphatidic aci...   165   6e-39
gi|115503913|gb|ABI99470.1| angiotensin receptor-like 1 [Danio r...   165   6e-39
gi|1314330|gb|AAB07760.1| neuropeptide y/peptide YY receptor typ...   165   6e-39
gi|344253824|gb|EGW09928.1| Oleoyl-L-alpha-lysophosphatidic acid...   165   6e-39
gi|195171981|ref|XP_002026780.1| GL27012 [Drosophila persimilis]...   165   8e-39
gi|61868522|ref|XP_592537.1| PREDICTED: pyrimidinergic receptor ...   165   8e-39
gi|338715463|ref|XP_003363272.1| PREDICTED: lysophosphatidic aci...   165   9e-39
gi|149418733|ref|XP_001514019.1| PREDICTED: N-formyl peptide rec...   165   1e-38
gi|157822691|ref|NP_001102437.1| neurotensin receptor type 1 [Ra...   164   1e-38
gi|301611243|ref|XP_002935149.1| PREDICTED: lysophosphatidic aci...   164   1e-38
gi|261289283|ref|XP_002603085.1| hypothetical protein BRAFLDRAFT...   164   1e-38
gi|149734162|ref|XP_001493279.1| PREDICTED: neurotensin receptor...   164   1e-38
gi|224095222|ref|XP_002195920.1| PREDICTED: galanin receptor 3 [...   164   1e-38
gi|296189291|ref|XP_002742718.1| PREDICTED: lysophosphatidic aci...   164   1e-38
gi|31873392|emb|CAD97687.1| hypothetical protein [Homo sapiens]       164   2e-38
gi|122891061|emb|CAM14441.1| novel protein (zgc:113016) [Danio r...   164   2e-38
gi|345315260|ref|XP_001518585.2| PREDICTED: neuromedin-U recepto...   164   2e-38
gi|2232069|gb|AAB62190.1| purinergic receptor P2Y5 [Homo sapiens]     164   2e-38
gi|20302761|gb|AAM18884.1|AF391293_1 unknown [Branchiostoma flor...   164   2e-38
gi|33695113|ref|NP_005758.2| lysophosphatidic acid receptor 6 [H...   164   2e-38
gi|345328470|ref|XP_001514852.2| PREDICTED: endothelin B recepto...   163   3e-38
gi|332841287|ref|XP_001151721.2| PREDICTED: lysophosphatidic aci...   163   3e-38
gi|311276475|ref|XP_003135227.1| PREDICTED: c-X-C chemokine rece...   163   3e-38
gi|335287614|ref|XP_003355396.1| PREDICTED: galanin receptor typ...   163   3e-38
gi|193784714|dbj|BAG53867.1| unnamed protein product [Homo sapiens]   163   3e-38
gi|187608246|ref|NP_001120642.1| pyroglutamylated RFamide peptid...   163   3e-38
gi|62898339|dbj|BAD97109.1| G-protein coupled purinergic recepto...   163   4e-38
gi|328701473|ref|XP_001946314.2| PREDICTED: neuropeptide Y recep...   163   4e-38
gi|69218028|gb|AAZ04131.1| prolactin-releasing peptide receptor ...   163   4e-38
gi|169636451|ref|NP_001108618.1| si:ch211-271b8.4 [Danio rerio] ...   163   5e-38
gi|193870725|gb|ACF22973.1| neuropeptide Y receptor Y2 [Callorhi...   163   5e-38
gi|158259491|dbj|BAF85704.1| unnamed protein product [Homo sapiens]   162   6e-38
gi|31873378|emb|CAD97680.1| hypothetical protein [Homo sapiens]       162   6e-38
gi|9055296|ref|NP_061236.1| neurotensin receptor type 1 [Mus mus...   162   7e-38
gi|16186288|gb|AAL13336.1| ghrelin/growth hormone secretagogue r...   162   7e-38
gi|301606808|ref|XP_002933014.1| PREDICTED: prolactin-releasing ...   162   7e-38
gi|87042483|gb|ABD16240.1| growth hormone secretagogue receptor ...   162   8e-38
gi|327290132|ref|XP_003229778.1| PREDICTED: c-X-C chemokine rece...   162   8e-38
gi|306021660|gb|ADM80190.1| growth hormone secretagogue receptor...   162   8e-38
gi|306021656|gb|ADM80188.1| growth hormone secretagogue receptor...   161   8e-38
gi|66473516|gb|AAY46405.1| G protein-coupled receptor [Aedes aeg...   161   1e-37
gi|322801293|gb|EFZ21980.1| hypothetical protein SINV_09915 [Sol...   161   2e-37
gi|296222903|ref|XP_002757388.1| PREDICTED: galanin receptor typ...   160   2e-37
gi|300796356|ref|NP_001179224.1| pyrimidinergic receptor P2Y, G-...   160   2e-37
gi|156370963|ref|XP_001628536.1| predicted protein [Nematostella...   160   3e-37
gi|118783385|ref|XP_312953.3| putative growth hormone releasing ...   160   3e-37
gi|224060483|ref|XP_002188847.1| PREDICTED: angiotensin II recep...   160   3e-37
gi|109107862|ref|XP_001115246.1| PREDICTED: p2Y purinoceptor 6 i...   160   3e-37
gi|227016454|gb|ACP18687.1| trace amine-associated receptor 5 [L...   159   3e-37
gi|109464937|ref|XP_001077210.1| PREDICTED: nucleoside/nucleotid...   159   4e-37
gi|297718759|gb|ADI50282.1| G protein-coupled receptor 54 [Ovis ...   159   4e-37
gi|47210988|emb|CAF90112.1| unnamed protein product [Tetraodon n...   159   4e-37
gi|224051693|ref|XP_002200250.1| PREDICTED: bradykinin receptor ...   159   4e-37
gi|321466118|gb|EFX77115.1| hypothetical protein DAPPUDRAFT_5451...   159   5e-37
gi|2584737|emb|CAA71843.1| mu-opioid receptor [Catostomus commer...   159   6e-37
gi|47086535|ref|NP_997920.1| opioid receptor, delta 1b [Danio re...   159   7e-37
gi|332230469|ref|XP_003264417.1| PREDICTED: galanin receptor typ...   158   7e-37
gi|170068290|ref|XP_001868810.1| neuropeptide Y receptor [Culex ...   158   8e-37
gi|165970872|gb|AAI58164.1| LOC100144921 protein [Xenopus (Silur...   158   9e-37

Sequences not found previously or not previously below threshold:

gi|297274617|ref|XP_001089047.2| PREDICTED: endothelin B recepto...   187   2e-45
gi|4580924|gb|AAD24541.1|AF114165_1 endothelin receptor B delta ...   187   2e-45
gi|319655697|ref|NP_001188326.1| endothelin B receptor isoform 3...   186   3e-45
gi|55639883|ref|XP_509693.1| PREDICTED: endothelin B receptor is...   186   4e-45
gi|62087976|dbj|BAD92435.1| endothelin receptor type B isoform 1...   186   4e-45
gi|332216541|ref|XP_003257409.1| PREDICTED: endothelin B recepto...   185   6e-45
gi|158254834|dbj|BAF83388.1| unnamed protein product [Homo sapiens]   185   8e-45
gi|297694246|ref|XP_002824394.1| PREDICTED: LOW QUALITY PROTEIN:...   185   1e-44
gi|998644|gb|AAB34052.1| endothelin receptor subtype B, ETB [hum...   185   1e-44
gi|90078232|dbj|BAE88796.1| unnamed protein product [Macaca fasc...   185   1e-44
gi|233234|gb|AAB19411.1| ETB endothelin receptor [Homo sapiens]       184   2e-44
gi|4557547|ref|NP_000106.1| endothelin B receptor isoform 1 prec...   184   2e-44
gi|208967785|dbj|BAG72538.1| endothelin receptor type B [synthet...   184   2e-44
gi|4503467|ref|NP_003982.1| endothelin B receptor isoform 2 prec...   183   2e-44
gi|189233529|ref|NP_001121535.1| galanin receptor type 2 [Gallus...   180   2e-43
gi|149434698|ref|XP_001517046.1| PREDICTED: apelin receptor-like...   175   9e-42
gi|301621387|ref|XP_002940025.1| PREDICTED: galanin receptor typ...   173   3e-41
gi|126333238|ref|XP_001376195.1| PREDICTED: apelin receptor-like...   173   3e-41
gi|260827746|ref|XP_002608825.1| hypothetical protein BRAFLDRAFT...   172   5e-41
gi|332252409|ref|XP_003275347.1| PREDICTED: apelin receptor-like...   171   1e-40
gi|326929439|ref|XP_003210871.1| PREDICTED: galanin receptor typ...   171   1e-40
gi|193786773|dbj|BAG52096.1| unnamed protein product [Homo sapiens]   171   2e-40
gi|4885057|ref|NP_005152.1| apelin receptor [Homo sapiens] >gnl|...   171   2e-40
gi|55636083|ref|XP_521984.1| PREDICTED: apelin receptor isoform ...   171   2e-40
gi|740017|prf||2004299A angiotensin receptor                          171   2e-40
gi|189054936|dbj|BAG37920.1| unnamed protein product [Homo sapiens]   170   2e-40
gi|291385266|ref|XP_002709201.1| PREDICTED: apelin receptor [Ory...   170   2e-40
gi|191991849|ref|NP_001122137.1| G protein-coupled receptor 151 ...   170   2e-40
gi|185133375|ref|NP_001118006.1| somatostatin receptor type 1 su...   170   3e-40
gi|114051660|ref|NP_001040591.1| apelin receptor [Macaca mulatta...   169   3e-40
gi|26347189|dbj|BAC37243.1| unnamed protein product [Mus musculus]    169   3e-40
gi|344253529|gb|EGW09633.1| Apelin receptor [Cricetulus griseus]      169   4e-40
gi|6753014|ref|NP_035914.1| apelin receptor [Mus musculus] >gnl|...   169   4e-40
gi|57099955|ref|XP_540616.1| PREDICTED: apelin receptor [Canis l...   169   5e-40
gi|305855017|dbj|BAJ16363.1| angiotensin II receptor type-1 [Ran...   169   5e-40
gi|197102789|ref|NP_001124631.1| apelin receptor [Pongo abelii] ...   168   8e-40
gi|301774630|ref|XP_002922749.1| PREDICTED: apelin receptor-like...   168   8e-40
gi|149756491|ref|XP_001504962.1| PREDICTED: apelin receptor-like...   168   1e-39
gi|307182435|gb|EFN69671.1| Somatostatin receptor type 2 [Campon...   168   1e-39
gi|297286683|ref|XP_001110302.2| PREDICTED: type-1 angiotensin I...   168   1e-39
gi|47220082|emb|CAG12230.1| unnamed protein product [Tetraodon n...   167   2e-39
gi|156717806|ref|NP_001096443.1| hypothetical protein LOC1001250...   167   2e-39
gi|296218236|ref|XP_002755322.1| PREDICTED: apelin receptor-like...   166   3e-39
gi|296061831|emb|CBL55500.1| endothelin receptor B [Oryctolagus ...   166   4e-39
gi|90654900|gb|ABD96049.1| short neuropeptide F receptor [Anophe...   166   4e-39
gi|195055496|ref|XP_001994653.1| GH17357 [Drosophila grimshawi] ...   166   5e-39
gi|301609404|ref|XP_002934279.1| PREDICTED: galanin receptor typ...   166   5e-39
gi|218563766|ref|NP_001001127.1| endothelin receptor type B [Gal...   165   6e-39
gi|307200388|gb|EFN80627.1| Somatostatin receptor type 1 [Harpeg...   165   7e-39
gi|327284065|ref|XP_003226759.1| PREDICTED: type-2 angiotensin I...   165   7e-39
gi|57619243|ref|NP_001009744.1| type-1 angiotensin II receptor [...   164   1e-38
gi|294774344|dbj|BAJ05629.1| endothelin receptor alpha [Lethente...   164   1e-38
gi|27806329|ref|NP_776658.1| type-1 angiotensin II receptor [Bos...   164   2e-38
gi|61651858|ref|NP_001013368.1| type-2 angiotensin II receptor [...   164   2e-38
gi|125813135|ref|XP_001339169.1| PREDICTED: galanin receptor typ...   163   2e-38
gi|130504631|ref|NP_001076190.1| endothelin B receptor precursor...   163   3e-38
gi|334351362|dbj|BAK32799.1| G protein-coupled receptor 103 [Tae...   163   3e-38
gi|110765902|ref|XP_001123033.1| PREDICTED: neuropeptide Y recep...   163   3e-38
gi|195399592|ref|XP_002058403.1| GJ14331 [Drosophila virilis] >g...   163   3e-38
gi|301609427|ref|XP_002934283.1| PREDICTED: somatostatin recepto...   163   3e-38
gi|311269507|ref|XP_003132517.1| PREDICTED: type-1 angiotensin I...   163   3e-38
gi|189241426|ref|XP_971178.2| PREDICTED: similar to somatostatin...   163   4e-38
gi|8927978|sp|O77590.2|AGTR1_SHEEP RecName: Full=Type-1 angioten...   163   4e-38
gi|46451435|gb|AAS97962.1| type 2 somatostatin receptor [Haploch...   163   5e-38
gi|109048869|ref|XP_001110548.1| PREDICTED: type-1 angiotensin I...   162   6e-38
gi|198434519|ref|XP_002126547.1| PREDICTED: similar to type 3 so...   162   6e-38
gi|291391373|ref|XP_002712435.1| PREDICTED: G protein-coupled re...   162   7e-38
gi|197209888|ref|NP_001127708.1| neuropeptide receptor A11 [Bomb...   162   8e-38
gi|52218878|ref|NP_001004501.1| P2Y purinoceptor 4 [Danio rerio]...   162   8e-38
gi|301783329|ref|XP_002927080.1| PREDICTED: type-1 angiotensin I...   161   8e-38
gi|270014344|gb|EFA10792.1| hypothetical protein TcasGA2_TC01284...   161   1e-37
gi|326932803|ref|XP_003212502.1| PREDICTED: prolactin-releasing ...   161   1e-37
gi|327267911|ref|XP_003218742.1| PREDICTED: endothelin B recepto...   161   1e-37
gi|433822|emb|CAA82241.1| Angiotensin Receptor [synthetic constr...   161   1e-37
gi|12002060|gb|AAG43172.1|AF078794_1 angiotensin II receptor typ...   161   1e-37
gi|345789321|ref|XP_003433209.1| PREDICTED: angiotensin II recep...   161   1e-37
gi|296227875|ref|XP_002759558.1| PREDICTED: type-1 angiotensin I...   161   1e-37
gi|31239533|ref|XP_320180.1| putative neuropeptide Y receptor 3 ...   161   2e-37
gi|73965005|ref|XP_540444.2| PREDICTED: galanin receptor type 2 ...   160   2e-37
gi|1168371|sp|P43240.1|AGTR1_CANFA RecName: Full=Type-1 angioten...   160   2e-37
gi|326924193|ref|XP_003208316.1| PREDICTED: probable G-protein c...   160   2e-37
gi|28893437|ref|NP_796296.1| type-1A angiotensin II receptor [Mu...   160   2e-37
gi|9506709|ref|NP_062045.1| galanin receptor type 2 [Rattus norv...   160   2e-37
gi|187608254|ref|NP_001120643.1| prolactin-releasing peptide rec...   160   3e-37
gi|242019190|ref|XP_002430047.1| class A rhodopsin-like G-protei...   159   3e-37
gi|332260154|ref|XP_003279150.1| PREDICTED: LOW QUALITY PROTEIN:...   159   3e-37
gi|51036661|ref|NP_112247.2| type-1A angiotensin II receptor [Ra...   159   3e-37
gi|913710|gb|AAB34020.1| agiotensin II isoform 1A receptor, AT1A...   159   4e-37
gi|118089269|ref|XP_426254.2| PREDICTED: hypothetical protein [G...   159   4e-37
gi|336020529|gb|AEH84414.1| G-protein coupled receptor 83-like p...   159   4e-37
gi|194045017|ref|XP_001928973.1| PREDICTED: lysophosphatidic aci...   159   4e-37
gi|224045987|ref|XP_002191432.1| PREDICTED: galanin receptor 1 [...   159   5e-37
gi|161353471|ref|NP_034384.3| galanin receptor type 2 [Mus muscu...   159   6e-37
gi|149729976|ref|XP_001492191.1| PREDICTED: type-1 angiotensin I...   159   6e-37
gi|26343723|dbj|BAC35518.1| unnamed protein product [Mus musculus]    159   7e-37
gi|3642918|gb|AAC36589.1| galanin receptor type 2 [Mus musculus]      158   8e-37
gi|202919|gb|AAA40738.1| angiotensin II receptor [Rattus norvegi...   158   8e-37
gi|50742763|ref|XP_426167.1| PREDICTED: similar to Neuromedin-B ...   158   8e-37
gi|2707256|gb|AAC60339.1| G protein coupled P2Y nucleotide recep...   158   8e-37
gi|109118354|ref|XP_001103768.1| PREDICTED: galanin receptor typ...   158   9e-37
gi|149723288|ref|XP_001494132.1| PREDICTED: galanin receptor typ...   158   9e-37

Searching..................................................done


Results from round 3


                                                                 Score    E
Sequences producing significant alignments:                      (bits) Value
Sequences used in model and found again:

gi|296227557|ref|XP_002759428.1| PREDICTED: growth hormone secre...   278   5e-73
gi|149731104|ref|XP_001494050.1| PREDICTED: growth hormone secre...   272   4e-71
gi|160386036|sp|A5A4L1.1|GHSR_MUSPF RecName: Full=Growth hormone...   270   2e-70
gi|346644609|dbj|BAK79080.1| growth hormone secretagogue recepto...   270   2e-70
gi|228008052|dbj|BAH57573.1| growth hormone secretagogue recepto...   270   2e-70
gi|221139823|ref|NP_001137208.1| growth hormone secretagogue rec...   269   4e-70
gi|342671947|dbj|BAK57312.1| growth hormone secretagogue recepto...   269   4e-70
gi|47523448|ref|NP_999345.1| growth hormone secretagogue recepto...   269   4e-70
gi|228008045|dbj|BAH57571.1| growth hormone secretagogue recepto...   269   5e-70
gi|14140234|ref|NP_114464.1| growth hormone secretagogue recepto...   265   5e-69
gi|301772430|ref|XP_002921634.1| PREDICTED: growth hormone secre...   265   6e-69
gi|344243903|gb|EGW00007.1| Growth hormone secretagogue receptor...   264   8e-69
gi|28893445|ref|NP_796304.1| growth hormone secretagogue recepto...   264   8e-69
gi|228008118|dbj|BAH57565.1| growth hormone secretagogue recepto...   264   1e-68
gi|153792311|ref|NP_001093415.1| growth hormone secretagogue rec...   264   1e-68
gi|238005547|dbj|BAH60674.1| growth hormone secretagogue recepto...   264   1e-68
gi|306756046|gb|ADN05127.1| growth hormone secretagogue receptor...   263   2e-68
gi|292627700|ref|XP_002666717.1| PREDICTED: growth hormone secre...   263   3e-68
gi|238005549|dbj|BAH60675.1| growth hormone secretagogue recepto...   261   8e-68
gi|306756044|gb|ADN05126.1| growth hormone secretagogue receptor...   260   2e-67
gi|308233379|dbj|BAJ22792.1| growth hormone secretagogue recepto...   259   3e-67
gi|38455410|ref|NP_940799.1| growth hormone secretagogue recepto...   256   2e-66
gi|153792345|ref|NP_001093438.1| growth hormone secretagogue rec...   256   4e-66
gi|327266808|ref|XP_003218196.1| PREDICTED: growth hormone secre...   256   4e-66
gi|332214783|ref|XP_003256515.1| PREDICTED: growth hormone secre...   256   4e-66
gi|344289100|ref|XP_003416283.1| PREDICTED: growth hormone secre...   256   4e-66
gi|109044268|ref|XP_001084886.1| PREDICTED: growth hormone secre...   255   6e-66
gi|50511737|gb|AAT77421.1| growth hormone secretagogue receptor ...   255   6e-66
gi|297672503|ref|XP_002814334.1| PREDICTED: growth hormone secre...   250   2e-64
gi|57619311|ref|NP_001009760.1| growth hormone secretagogue rece...   246   3e-63
gi|194664347|ref|XP_588365.4| PREDICTED: G protein-coupled recep...   246   3e-63
gi|301603913|ref|XP_002931618.1| PREDICTED: growth hormone secre...   246   4e-63
gi|292627430|ref|XP_002666635.1| PREDICTED: type-1 angiotensin I...   243   2e-62
gi|226371758|ref|NP_001139744.1| growth hormone secretagogue rec...   242   5e-62
gi|238005545|dbj|BAH60673.1| growth hormone secretagogue recepto...   242   6e-62
gi|306021658|gb|ADM80189.1| growth hormone secretagogue receptor...   242   6e-62
gi|326930722|ref|XP_003211491.1| PREDICTED: galanin receptor typ...   242   7e-62
gi|334347277|ref|XP_001363182.2| PREDICTED: growth hormone secre...   241   8e-62
gi|326926139|ref|XP_003209262.1| PREDICTED: growth hormone secre...   241   1e-61
gi|164451925|gb|ABY56825.1| growth hormone secretagogue receptor...   238   6e-61
gi|4585668|emb|CAB40835.1| angiotensin receptor [Anguilla anguilla]   238   6e-61
gi|148224730|ref|NP_001083132.1| type-1 angiotensin II receptor ...   238   8e-61
gi|1351896|sp|P32303.2|AGTRA_XENLA RecName: Full=Type-1 angioten...   238   1e-60
gi|157201141|dbj|BAF80118.1| growth hormone secretagogue recepto...   237   2e-60
gi|149711606|ref|XP_001495230.1| PREDICTED: neuromedin-U recepto...   237   2e-60
gi|162295917|gb|ABX83905.1| growth hormone secretagogue receptor...   237   2e-60
gi|126337620|ref|XP_001367638.1| PREDICTED: endothelin B recepto...   233   3e-59
gi|260793912|ref|XP_002591954.1| hypothetical protein BRAFLDRAFT...   232   5e-59
gi|194018626|ref|NP_001123399.1| angiotensin 2 receptor, type 1 ...   232   5e-59
gi|297274617|ref|XP_001089047.2| PREDICTED: endothelin B recepto...   232   5e-59
gi|344925883|ref|NP_001010943.2| endothelin B receptor precursor...   232   7e-59
gi|4580924|gb|AAD24541.1|AF114165_1 endothelin receptor B delta ...   231   9e-59
gi|319655697|ref|NP_001188326.1| endothelin B receptor isoform 3...   231   1e-58
gi|318037392|ref|NP_001187251.1| growth hormone secretagog recep...   231   1e-58
gi|83921631|ref|NP_001033091.1| endothelin B receptor precursor ...   231   1e-58
gi|8926588|gb|AAF81902.1|AF276427_1 endothelin B receptor [Canis...   231   1e-58
gi|62087976|dbj|BAD92435.1| endothelin receptor type B isoform 1...   231   1e-58
gi|55639883|ref|XP_509693.1| PREDICTED: endothelin B receptor is...   231   1e-58
gi|306021654|gb|ADM80187.1| growth hormone secretagogue receptor...   231   2e-58
gi|297694246|ref|XP_002824394.1| PREDICTED: LOW QUALITY PROTEIN:...   230   2e-58
gi|62512169|sp|P56497.3|EDNRB_CANFA RecName: Full=Endothelin B r...   230   2e-58
gi|332216541|ref|XP_003257409.1| PREDICTED: endothelin B recepto...   230   2e-58
gi|3004964|gb|AAC23486.1| endothelin receptor type B [Equus caba...   230   2e-58
gi|27805819|ref|NP_776734.1| endothelin B receptor precursor [Bo...   230   2e-58
gi|158254834|dbj|BAF83388.1| unnamed protein product [Homo sapiens]   230   3e-58
gi|281345853|gb|EFB21437.1| hypothetical protein PANDA_015096 [A...   229   3e-58
gi|90078232|dbj|BAE88796.1| unnamed protein product [Macaca fasc...   229   3e-58
gi|344275219|ref|XP_003409411.1| PREDICTED: LOW QUALITY PROTEIN:...   229   4e-58
gi|194871386|ref|XP_001972838.1| GG13659 [Drosophila erecta] >gn...   229   4e-58
gi|998644|gb|AAB34052.1| endothelin receptor subtype B, ETB [hum...   229   4e-58
gi|323508388|dbj|BAJ77121.1| endothelin receptor type B [Capra h...   229   5e-58
gi|233234|gb|AAB19411.1| ETB endothelin receptor [Homo sapiens]       229   5e-58
gi|238005543|dbj|BAH60672.1| growth hormone secretagogue recepto...   229   5e-58
gi|326673994|ref|XP_003200046.1| PREDICTED: growth hormone secre...   229   5e-58
gi|208967785|dbj|BAG72538.1| endothelin receptor type B [synthet...   229   6e-58
gi|4557547|ref|NP_000106.1| endothelin B receptor isoform 1 prec...   229   6e-58
gi|8393333|ref|NP_059029.1| endothelin B receptor precursor [Rat...   229   6e-58
gi|3334903|gb|AAC26970.1| endothelin receptor B [Canis lupus fam...   228   6e-58
gi|344310426|gb|AEN03789.1| allatotropin receptor [Aedes aegypti]     228   8e-58
gi|148668175|gb|EDL00505.1| endothelin receptor type B, isoform ...   228   8e-58
gi|306021662|gb|ADM80191.1| growth hormone secretagogue receptor...   228   8e-58
gi|148236657|ref|NP_001079250.1| type-1 angiotensin II receptor ...   228   1e-57
gi|56123|emb|CAA40916.1| ET-B endothelin receptor [Rattus norveg...   227   1e-57
gi|317419971|emb|CBN82007.1| Type-1 angiotensin II receptor [Dic...   227   1e-57
gi|4503467|ref|NP_003982.1| endothelin B receptor isoform 2 prec...   227   2e-57
gi|301780316|ref|XP_002925574.1| PREDICTED: endothelin B recepto...   227   2e-57
gi|22128033|gb|AAM92568.1|AE014177_1 endothelin receptor type B ...   227   2e-57
gi|6681269|ref|NP_031930.1| endothelin B receptor isoform 1 [Mus...   226   3e-57
gi|47223409|emb|CAG04270.1| unnamed protein product [Tetraodon n...   226   3e-57
gi|45383368|ref|NP_989725.1| growth hormone secretagogue recepto...   226   4e-57
gi|126471025|dbj|BAF48111.1| angiotensin receptor [Bufo marinus]      226   4e-57
gi|340728353|ref|XP_003402490.1| PREDICTED: orexin receptor type...   225   6e-57
gi|147902830|ref|NP_001080343.1| P2Y purinoceptor 4 [Xenopus lae...   225   7e-57
gi|2829680|sp|P79928.1|P2RY4_XENLA RecName: Full=P2Y purinocepto...   225   7e-57
gi|189233529|ref|NP_001121535.1| galanin receptor type 2 [Gallus...   225   8e-57
gi|126327930|ref|XP_001368709.1| PREDICTED: p2Y purinoceptor 6-l...   225   9e-57
gi|163916592|gb|AAI57737.1| P2ry4 protein [Xenopus laevis]            225   9e-57
gi|195128337|ref|XP_002008620.1| GI13590 [Drosophila mojavensis]...   224   9e-57
gi|195022120|ref|XP_001985521.1| GH14454 [Drosophila grimshawi] ...   224   1e-56
gi|317418658|emb|CBN80696.1| Neuromedin-U receptor 1 [Dicentrarc...   224   2e-56
gi|327279424|ref|XP_003224456.1| PREDICTED: neuromedin-U recepto...   223   2e-56
gi|3023265|sp|O35210.1|AGTR1_MERUN RecName: Full=Type-1 angioten...   222   4e-56
gi|291387676|ref|XP_002710220.1| PREDICTED: neuromedin U recepto...   222   4e-56
gi|126352462|ref|NP_001075306.1| endothelin B receptor precursor...   222   4e-56
gi|195440212|ref|XP_002067936.1| GK11187 [Drosophila willistoni]...   222   4e-56
gi|256997220|dbj|BAI22691.1| growth hormone secretagogue-recepto...   222   4e-56
gi|71895973|ref|NP_001025633.1| pyrimidinergic receptor P2Y, G-p...   222   5e-56
gi|301621387|ref|XP_002940025.1| PREDICTED: galanin receptor typ...   222   6e-56
gi|197209900|ref|NP_001127714.1| neuropeptide receptor A16 [Bomb...   222   6e-56
gi|185133375|ref|NP_001118006.1| somatostatin receptor type 1 su...   221   8e-56
gi|256997221|dbj|BAI22692.1| growth hormone secretagogue-recepto...   221   8e-56
gi|327289267|ref|XP_003229346.1| PREDICTED: c-X-C chemokine rece...   221   8e-56
gi|195379210|ref|XP_002048373.1| GJ13930 [Drosophila virilis] >g...   221   1e-55
gi|327281619|ref|XP_003225544.1| PREDICTED: neuromedin-U recepto...   220   2e-55
gi|290543398|ref|NP_001166517.1| type-1 angiotensin II receptor ...   220   2e-55
gi|262474697|gb|ACY66927.1| growth hormone secretagogue receptor...   220   2e-55
gi|344281920|ref|XP_003412724.1| PREDICTED: c-X-C chemokine rece...   220   3e-55
gi|296227698|ref|XP_002759492.1| PREDICTED: P2Y purinoceptor 2-l...   220   3e-55
gi|334350373|ref|XP_001363759.2| PREDICTED: type-2 angiotensin I...   220   3e-55
gi|125805883|ref|XP_001334570.1| PREDICTED: type-1 angiotensin I...   219   3e-55
gi|292619681|ref|XP_002664053.1| PREDICTED: galanin receptor typ...   219   3e-55
gi|115430069|ref|NP_001068573.1| apelin receptor A [Danio rerio]...   219   3e-55
gi|8927995|sp|Q9WV26.1|AGTR1_CAVPO RecName: Full=Type-1 angioten...   219   4e-55
gi|126333238|ref|XP_001376195.1| PREDICTED: apelin receptor-like...   219   6e-55
gi|149434698|ref|XP_001517046.1| PREDICTED: apelin receptor-like...   218   7e-55
gi|292617086|ref|XP_002663233.1| PREDICTED: apelin receptor A [D...   218   7e-55
gi|224060643|ref|XP_002190989.1| PREDICTED: similar to Neuromedi...   218   7e-55
gi|162416253|sp|Q7SZP9.2|APJA_DANRE RecName: Full=Apelin recepto...   218   9e-55
gi|327284065|ref|XP_003226759.1| PREDICTED: type-2 angiotensin I...   217   2e-54
gi|291385266|ref|XP_002709201.1| PREDICTED: apelin receptor [Ory...   217   2e-54
gi|306518597|ref|NP_990530.2| lysophosphatidic acid receptor 6 [...   217   2e-54
gi|260792561|ref|XP_002591283.1| hypothetical protein BRAFLDRAFT...   216   3e-54
gi|327264993|ref|XP_003217293.1| PREDICTED: galanin receptor typ...   216   3e-54
gi|24646524|ref|NP_731790.1| CG8784 [Drosophila melanogaster] >g...   216   4e-54
gi|195107430|ref|XP_001998315.1| GI23895 [Drosophila mojavensis]...   216   4e-54
gi|91081453|ref|XP_973937.1| PREDICTED: similar to capa receptor...   216   4e-54
gi|260793920|ref|XP_002591958.1| hypothetical protein BRAFLDRAFT...   216   5e-54
gi|332252409|ref|XP_003275347.1| PREDICTED: apelin receptor-like...   215   5e-54
gi|260804261|ref|XP_002597007.1| hypothetical protein BRAFLDRAFT...   215   6e-54
gi|326926012|ref|XP_003209200.1| PREDICTED: neuromedin-U recepto...   215   6e-54
gi|60729668|pir||JC8011 G protein-coupled neuropeptide pyrokinin...   215   7e-54
gi|311276475|ref|XP_003135227.1| PREDICTED: c-X-C chemokine rece...   214   9e-54
gi|193786773|dbj|BAG52096.1| unnamed protein product [Homo sapiens]   214   1e-53
gi|4885057|ref|NP_005152.1| apelin receptor [Homo sapiens] >gnl|...   214   1e-53
gi|55636083|ref|XP_521984.1| PREDICTED: apelin receptor isoform ...   214   1e-53
gi|114051660|ref|NP_001040591.1| apelin receptor [Macaca mulatta...   214   1e-53
gi|260805612|ref|XP_002597680.1| hypothetical protein BRAFLDRAFT...   214   1e-53
gi|195329294|ref|XP_002031346.1| GM24101 [Drosophila sechellia] ...   214   1e-53
gi|740017|prf||2004299A angiotensin receptor                          214   2e-53
gi|3493643|gb|AAC33473.1| orphan G protein-coupled receptor [Sph...   214   2e-53
gi|189054936|dbj|BAG37920.1| unnamed protein product [Homo sapiens]   214   2e-53
gi|149756491|ref|XP_001504962.1| PREDICTED: apelin receptor-like...   214   2e-53
gi|326929439|ref|XP_003210871.1| PREDICTED: galanin receptor typ...   214   2e-53
gi|47220082|emb|CAG12230.1| unnamed protein product [Tetraodon n...   214   2e-53
gi|315467910|dbj|BAJ49819.1| neuromedin U receptor 2 [Carassius ...   214   2e-53
gi|326924216|ref|XP_003208327.1| PREDICTED: lysophosphatidic aci...   214   2e-53
gi|194741220|ref|XP_001953087.1| GF17594 [Drosophila ananassae] ...   213   2e-53
gi|50745545|ref|XP_420150.1| PREDICTED: hypothetical protein [Ga...   213   2e-53
gi|115503913|gb|ABI99470.1| angiotensin receptor-like 1 [Danio r...   213   2e-53
gi|22901726|gb|AAN10042.1| putative PRXamide receptor [Drosophil...   213   3e-53
gi|224067651|ref|XP_002195061.1| PREDICTED: similar to neuromedi...   213   3e-53
gi|327277358|ref|XP_003223432.1| PREDICTED: endothelin B recepto...   213   3e-53
gi|344253529|gb|EGW09633.1| Apelin receptor [Cricetulus griseus]      213   3e-53
gi|301774630|ref|XP_002922749.1| PREDICTED: apelin receptor-like...   213   3e-53
gi|191991849|ref|NP_001122137.1| G protein-coupled receptor 151 ...   212   4e-53
gi|195571185|ref|XP_002103584.1| GD18898 [Drosophila simulans] >...   212   4e-53
gi|223647400|gb|ACN10458.1| Apelin receptor B [Salmo salar]           212   4e-53
gi|224097782|ref|XP_002188000.1| PREDICTED: G protein-coupled re...   212   5e-53
gi|57099955|ref|XP_540616.1| PREDICTED: apelin receptor [Canis l...   212   5e-53
gi|198466389|ref|XP_002135178.1| GA23907 [Drosophila pseudoobscu...   212   5e-53
gi|260804241|ref|XP_002596997.1| hypothetical protein BRAFLDRAFT...   212   5e-53
gi|260833474|ref|XP_002611682.1| hypothetical protein BRAFLDRAFT...   212   5e-53
gi|26347189|dbj|BAC37243.1| unnamed protein product [Mus musculus]    212   6e-53
gi|195500763|ref|XP_002097513.1| GE26264 [Drosophila yakuba] >gn...   212   6e-53
gi|197102789|ref|NP_001124631.1| apelin receptor [Pongo abelii] ...   212   7e-53
gi|296218236|ref|XP_002755322.1| PREDICTED: apelin receptor-like...   212   7e-53
gi|194901496|ref|XP_001980288.1| GG19589 [Drosophila erecta] >gn...   212   7e-53
gi|149744791|ref|XP_001501471.1| PREDICTED: lysophosphatidic aci...   211   8e-53
gi|109107862|ref|XP_001115246.1| PREDICTED: p2Y purinoceptor 6 i...   211   8e-53
gi|156717806|ref|NP_001096443.1| hypothetical protein LOC1001250...   211   8e-53
gi|6753014|ref|NP_035914.1| apelin receptor [Mus musculus] >gnl|...   211   8e-53
gi|147902433|ref|NP_001085974.1| angiotensin 2 receptor, type 2 ...   211   9e-53
gi|300796356|ref|NP_001179224.1| pyrimidinergic receptor P2Y, G-...   211   1e-52
gi|27806597|ref|NP_776500.1| neuropeptides B/W receptor type 2 [...   211   1e-52
gi|63100803|gb|AAH95538.1| Lysophosphatidic acid receptor 4 [Hom...   211   1e-52
gi|301764122|ref|XP_002917495.1| PREDICTED: neuromedin-U recepto...   211   1e-52
gi|417040|sp|P32250.1|LPAR6_CHICK RecName: Full=Lysophosphatidic...   211   1e-52
gi|157279929|ref|NP_001098480.1| galanin receptor type 2 [Bos ta...   211   1e-52
gi|344256491|gb|EGW12595.1| Lysophosphatidic acid receptor 4 [Cr...   211   1e-52
gi|4885311|ref|NP_005287.1| lysophosphatidic acid receptor 4 [Ho...   211   2e-52
gi|295389396|dbj|BAJ06368.1| lysophosphatidic acid receptor-4 [M...   211   2e-52
gi|7110607|ref|NP_034471.1| neuromedin-U receptor 1 [Mus musculu...   211   2e-52
gi|297710417|ref|XP_002831883.1| PREDICTED: lysophosphatidic aci...   211   2e-52
gi|148708270|gb|EDL40217.1| neuromedin U receptor 1 [Mus musculus]    210   2e-52
gi|344274196|ref|XP_003408904.1| PREDICTED: B1 bradykinin recept...   210   2e-52
gi|64654065|gb|AAH96068.1| Pyrimidinergic receptor P2Y, G-protei...   210   2e-52
gi|2240035|gb|AAB66322.1| P2Y5-like receptor [Homo sapiens]           210   2e-52
gi|157818577|ref|NP_001100410.1| lysophosphatidic acid receptor ...   210   2e-52
gi|4505561|ref|NP_002556.1| P2Y purinoceptor 4 [Homo sapiens] >g...   210   2e-52
gi|148236289|ref|NP_001091574.1| lysophosphatidic acid receptor ...   210   2e-52
gi|109131327|ref|XP_001101441.1| PREDICTED: lysophosphatidic aci...   210   2e-52
gi|296235863|ref|XP_002763078.1| PREDICTED: lysophosphatidic aci...   210   2e-52
gi|114689258|ref|XP_521150.2| PREDICTED: lysophosphatidic acid r...   210   3e-52
gi|291407910|ref|XP_002720181.1| PREDICTED: lysophosphatidic aci...   210   3e-52
gi|195494582|ref|XP_002094899.1| GE19956 [Drosophila yakuba] >gn...   210   3e-52
gi|301790870|ref|XP_002930440.1| PREDICTED: lysophosphatidic aci...   210   3e-52
gi|301765272|ref|XP_002918064.1| PREDICTED: p2Y purinoceptor 4-l...   210   3e-52
gi|61651858|ref|NP_001013368.1| type-2 angiotensin II receptor [...   209   3e-52
gi|125813135|ref|XP_001339169.1| PREDICTED: galanin receptor typ...   209   3e-52
gi|18031651|gb|AAG54080.1| allatostatin C/drostatin C receptor 1...   209   3e-52
gi|26342134|dbj|BAC34729.1| unnamed protein product [Mus musculus]    209   4e-52
gi|64654619|gb|AAH96069.1| Pyrimidinergic receptor P2Y, G-protei...   209   4e-52
gi|122891061|emb|CAM14441.1| novel protein (zgc:113016) [Danio r...   209   4e-52
gi|63102465|gb|AAH95503.1| Pyrimidinergic receptor P2Y, G-protei...   209   4e-52
gi|47122836|gb|AAH69996.1| Lysophosphatidic acid receptor 4 [Hom...   209   4e-52
gi|195352164|ref|XP_002042584.1| GM14973 [Drosophila sechellia] ...   209   4e-52
gi|195591284|ref|XP_002085372.1| GD14751 [Drosophila simulans] >...   209   4e-52
gi|335303498|ref|XP_003133772.2| PREDICTED: neuromedin-U recepto...   209   4e-52
gi|254998322|dbj|BAH88922.1| P2Y5 [Mesocricetus auratus]              209   5e-52
gi|45550648|ref|NP_649040.2| allatostatin C receptor 1 [Drosophi...   209   5e-52
gi|297676461|ref|XP_002816154.1| PREDICTED: LOW QUALITY PROTEIN:...   209   5e-52
gi|113951677|ref|NP_001039308.1| lysophosphatidic acid receptor ...   209   5e-52
gi|30424718|ref|NP_780325.1| lysophosphatidic acid receptor 6 [M...   209   6e-52
gi|334330138|ref|XP_001380659.2| PREDICTED: c-X-C chemokine rece...   208   7e-52
gi|305855015|dbj|BAJ16362.1| angiotensin II receptor type-1 [Hyl...   208   7e-52
gi|47215045|emb|CAF95899.1| unnamed protein product [Tetraodon n...   208   7e-52
gi|296061831|emb|CBL55500.1| endothelin receptor B [Oryctolagus ...   208   8e-52
gi|158259491|dbj|BAF85704.1| unnamed protein product [Homo sapiens]   208   8e-52
gi|218563766|ref|NP_001001127.1| endothelin receptor type B [Gal...   208   8e-52
gi|301615883|ref|XP_002937396.1| PREDICTED: neuromedin-U recepto...   208   8e-52
gi|74007893|ref|XP_549098.2| PREDICTED: lysophosphatidic acid re...   208   9e-52
gi|1117913|gb|AAC50347.1| uridine nucleotide receptor [Homo sapi...   208   9e-52
gi|260793924|ref|XP_002591960.1| hypothetical protein BRAFLDRAFT...   208   1e-51
gi|346716341|ref|NP_001231097.1| P2Y purinoceptor 4 [Sus scrofa]      208   1e-51
gi|344281806|ref|XP_003412668.1| PREDICTED: lysophosphatidic aci...   207   1e-51
gi|344253824|gb|EGW09928.1| Oleoyl-L-alpha-lysophosphatidic acid...   207   1e-51
gi|332859038|ref|XP_003317123.1| PREDICTED: neuropeptides B/W re...   207   1e-51
gi|344236216|gb|EGV92319.1| P2Y purinoceptor 4 [Cricetulus griseus]   207   1e-51
gi|47217151|emb|CAG03508.1| unnamed protein product [Tetraodon n...   207   1e-51
gi|296235697|ref|XP_002807938.1| PREDICTED: LOW QUALITY PROTEIN:...   207   2e-51
gi|194751837|ref|XP_001958230.1| GF23626 [Drosophila ananassae] ...   207   2e-51
gi|185135451|ref|NP_001117065.1| prolactin-releasing peptide rec...   207   2e-51
gi|126540817|emb|CAM47015.1| novel protein similar to bradykinin...   207   2e-51
gi|332262349|ref|XP_003280223.1| PREDICTED: neuropeptides B/W re...   207   2e-51
gi|125846036|ref|XP_001344116.1| PREDICTED: b2 bradykinin recept...   207   2e-51
gi|344281986|ref|XP_003412756.1| PREDICTED: lysophosphatidic aci...   207   2e-51
gi|224060483|ref|XP_002188847.1| PREDICTED: angiotensin II recep...   207   2e-51
gi|26337229|dbj|BAC32299.1| unnamed protein product [Mus musculus]    207   2e-51
gi|334350337|ref|XP_001372840.2| PREDICTED: lysophosphatidic aci...   207   2e-51
gi|305855017|dbj|BAJ16363.1| angiotensin II receptor type-1 [Ran...   207   2e-51
gi|338715463|ref|XP_003363272.1| PREDICTED: lysophosphatidic aci...   207   2e-51
gi|224471785|dbj|BAH23869.1| prolactin-releasing peptide recepto...   206   2e-51
gi|147901001|ref|NP_001090494.1| lysophosphatidic acid receptor ...   206   3e-51
gi|195036852|ref|XP_001989882.1| GH19039 [Drosophila grimshawi] ...   206   3e-51
gi|327286248|ref|XP_003227843.1| PREDICTED: lysophosphatidic aci...   206   3e-51
gi|310923315|ref|NP_001185632.1| P2Y purinoceptor 4 [Macaca mula...   206   3e-51
gi|125834502|ref|XP_001334713.1| PREDICTED: lysophosphatidic aci...   206   3e-51
gi|30581164|ref|NP_005277.2| neuropeptides B/W receptor type 2 [...   206   4e-51
gi|195546874|ref|NP_001124241.1| G protein-coupled receptor 7 [D...   206   4e-51
gi|301609404|ref|XP_002934279.1| PREDICTED: galanin receptor typ...   206   5e-51
gi|239949617|gb|ACS36605.1| growth hormone secretagog receptor 1...   206   5e-51
gi|294774344|dbj|BAJ05629.1| endothelin receptor alpha [Lethente...   206   5e-51
gi|224095222|ref|XP_002195920.1| PREDICTED: galanin receptor 3 [...   205   6e-51
gi|118403856|ref|NP_001072847.1| lysophosphatidic acid receptor ...   205   6e-51
gi|260827746|ref|XP_002608825.1| hypothetical protein BRAFLDRAFT...   205   6e-51
gi|308233373|dbj|BAJ22789.1| growth hormone secretagogue recepto...   205   6e-51
gi|332860962|ref|XP_003317560.1| PREDICTED: p2Y purinoceptor 4 [...   205   6e-51
gi|953235|gb|AAC50198.1| G protein-coupled receptor [Homo sapiens]    205   7e-51
gi|296189291|ref|XP_002742718.1| PREDICTED: lysophosphatidic aci...   205   8e-51
gi|1314330|gb|AAB07760.1| neuropeptide y/peptide YY receptor typ...   205   8e-51
gi|45768635|gb|AAH67483.1| Neuropeptides B/W receptor 2 [Homo sa...   205   8e-51
gi|301611243|ref|XP_002935149.1| PREDICTED: lysophosphatidic aci...   205   8e-51
gi|90654900|gb|ABD96049.1| short neuropeptide F receptor [Anophe...   205   8e-51
gi|87299594|ref|NP_001034615.1| prolactin-releasing peptide rece...   205   9e-51
gi|301612573|ref|XP_002935793.1| PREDICTED: motilin receptor-lik...   205   9e-51
gi|301615284|ref|XP_002937107.1| PREDICTED: growth hormone secre...   205   9e-51
gi|224045987|ref|XP_002191432.1| PREDICTED: galanin receptor 1 [...   204   1e-50
gi|297259319|ref|XP_001113051.2| PREDICTED: neuropeptides B/W re...   204   1e-50
gi|291407637|ref|XP_002720124.1| PREDICTED: pyrimidinergic recep...   204   1e-50
gi|118097867|ref|XP_425239.2| PREDICTED: hypothetical protein [G...   204   1e-50
gi|31873392|emb|CAD97687.1| hypothetical protein [Homo sapiens]       204   1e-50
gi|224051693|ref|XP_002200250.1| PREDICTED: bradykinin receptor ...   204   1e-50
gi|305855019|dbj|BAJ16364.1| angiotensin II receptor type-2 [Ran...   204   1e-50
gi|327290132|ref|XP_003229778.1| PREDICTED: c-X-C chemokine rece...   204   1e-50
gi|2232069|gb|AAB62190.1| purinergic receptor P2Y5 [Homo sapiens]     204   1e-50
gi|307182435|gb|EFN69671.1| Somatostatin receptor type 2 [Campon...   204   2e-50
gi|33695113|ref|NP_005758.2| lysophosphatidic acid receptor 6 [H...   204   2e-50
gi|226510923|gb|ACO59988.1| growth hormone secretagogue receptor...   204   2e-50
gi|332841287|ref|XP_001151721.2| PREDICTED: lysophosphatidic aci...   204   2e-50
gi|223636310|ref|NP_001138707.1| chemokine-like receptor 1 [Bos ...   204   2e-50
gi|281349807|gb|EFB25391.1| hypothetical protein PANDA_005717 [A...   203   2e-50
gi|130504631|ref|NP_001076190.1| endothelin B receptor precursor...   203   2e-50
gi|46451435|gb|AAS97962.1| type 2 somatostatin receptor [Haploch...   203   2e-50
gi|297707622|ref|XP_002830599.1| PREDICTED: neuropeptides B/W re...   203   2e-50
gi|52218878|ref|NP_001004501.1| P2Y purinoceptor 4 [Danio rerio]...   203   2e-50
gi|261289283|ref|XP_002603085.1| hypothetical protein BRAFLDRAFT...   203   3e-50
gi|195053980|ref|XP_001993904.1| GH22190 [Drosophila grimshawi] ...   203   3e-50
gi|345328470|ref|XP_001514852.2| PREDICTED: endothelin B recepto...   203   3e-50
gi|291411791|ref|XP_002722169.1| PREDICTED: chemokine-like recep...   203   3e-50
gi|281344558|gb|EFB20142.1| hypothetical protein PANDA_020542 [A...   203   3e-50
gi|301789527|ref|XP_002930180.1| PREDICTED: b1 bradykinin recept...   203   3e-50
gi|47215386|emb|CAG02202.1| unnamed protein product [Tetraodon n...   203   3e-50
gi|193870725|gb|ACF22973.1| neuropeptide Y receptor Y2 [Callorhi...   203   4e-50
gi|195037264|ref|XP_001990084.1| GH19145 [Drosophila grimshawi] ...   202   4e-50
gi|224078351|ref|XP_002194119.1| PREDICTED: similar to Gpr7 [Tae...   202   5e-50
gi|109464937|ref|XP_001077210.1| PREDICTED: nucleoside/nucleotid...   202   5e-50
gi|301623309|ref|XP_002940961.1| PREDICTED: neuromedin-U recepto...   202   5e-50
gi|83035131|ref|NP_071554.2| chemokine-like receptor 1 [Rattus n...   202   5e-50
gi|62898339|dbj|BAD97109.1| G-protein coupled purinergic recepto...   202   5e-50
gi|297286683|ref|XP_001110302.2| PREDICTED: type-1 angiotensin I...   202   6e-50
gi|193784714|dbj|BAG53867.1| unnamed protein product [Homo sapiens]   202   7e-50
gi|31873378|emb|CAD97680.1| hypothetical protein [Homo sapiens]       202   7e-50
gi|338719399|ref|XP_001915768.2| PREDICTED: neuropeptides B/W re...   201   8e-50
gi|110765902|ref|XP_001123033.1| PREDICTED: neuropeptide Y recep...   201   9e-50
gi|218563730|ref|NP_001136269.1| C-X-C chemokine receptor type 3...   201   1e-49
gi|327279246|ref|XP_003224368.1| PREDICTED: neuropeptides B/W re...   201   1e-49
gi|57619243|ref|NP_001009744.1| type-1 angiotensin II receptor [...   201   1e-49
gi|27806329|ref|NP_776658.1| type-1 angiotensin II receptor [Bos...   201   1e-49
gi|50756482|ref|XP_415179.1| PREDICTED: similar to orphan G-prot...   201   1e-49
gi|254675183|ref|NP_034472.1| neuropeptides B/W receptor type 1 ...   201   1e-49
gi|307200388|gb|EFN80627.1| Somatostatin receptor type 1 [Harpeg...   201   1e-49
gi|264681426|ref|NP_001161100.1| somatostatin receptor subtype 3...   201   1e-49
gi|224070269|ref|XP_002188125.1| PREDICTED: hypothetical protein...   201   1e-49
gi|332230469|ref|XP_003264417.1| PREDICTED: galanin receptor typ...   201   1e-49
gi|38604885|sp|Q8HZP1.1|BKRB1_TUPMI RecName: Full=B1 bradykinin ...   200   2e-49
gi|66473516|gb|AAY46405.1| G protein-coupled receptor [Aedes aeg...   200   2e-49
gi|61868522|ref|XP_592537.1| PREDICTED: pyrimidinergic receptor ...   200   2e-49
gi|296222903|ref|XP_002757388.1| PREDICTED: galanin receptor typ...   200   2e-49
gi|326929744|ref|XP_003211016.1| PREDICTED: chemokine-like recep...   200   3e-49
gi|2281710|emb|CAB02143.1| G PROTEIN-COUPLED RECEPTOR CKR-L2 [Ho...   200   3e-49
gi|301609427|ref|XP_002934283.1| PREDICTED: somatostatin recepto...   200   3e-49
gi|301606808|ref|XP_002933014.1| PREDICTED: prolactin-releasing ...   200   3e-49
gi|332265857|ref|XP_003281930.1| PREDICTED: c-X-C chemokine rece...   199   3e-49
gi|345484951|ref|XP_001604582.2| PREDICTED: orexin receptor type...   199   3e-49
gi|301623408|ref|XP_002941010.1| PREDICTED: type-1 angiotensin I...   199   4e-49
gi|338715977|ref|XP_003363375.1| PREDICTED: growth hormone secre...   199   4e-49
gi|31239533|ref|XP_320180.1| putative neuropeptide Y receptor 3 ...   199   4e-49
gi|8927978|sp|O77590.2|AGTR1_SHEEP RecName: Full=Type-1 angioten...   199   4e-49
gi|3023640|sp|O35786.1|CML1_RAT RecName: Full=Chemokine-like rec...   199   5e-49
gi|326932803|ref|XP_003212502.1| PREDICTED: prolactin-releasing ...   199   5e-49
gi|73965005|ref|XP_540444.2| PREDICTED: galanin receptor type 2 ...   199   5e-49
gi|260804243|ref|XP_002596998.1| hypothetical protein BRAFLDRAFT...   199   6e-49
gi|62339339|ref|NP_001014784.1| neuropeptides B/W receptor type ...   199   6e-49
gi|297710303|ref|XP_002831835.1| PREDICTED: c-X-C chemokine rece...   199   6e-49
gi|170068290|ref|XP_001868810.1| neuropeptide Y receptor [Culex ...   199   6e-49
gi|69218028|gb|AAZ04131.1| prolactin-releasing peptide receptor ...   199   6e-49
gi|344257231|gb|EGW13335.1| Type-1A angiotensin II receptor [Cri...   199   7e-49
gi|118404350|ref|NP_001072476.1| endothelin receptor type B [Xen...   198   7e-49
gi|149418733|ref|XP_001514019.1| PREDICTED: N-formyl peptide rec...   198   7e-49
gi|260833718|ref|XP_002611859.1| hypothetical protein BRAFLDRAFT...   198   8e-49
gi|327277320|ref|XP_003223413.1| PREDICTED: growth hormone secre...   198   8e-49
gi|166344071|gb|ABY86758.1| endothelin B1 receptor [Fundulus het...   198   8e-49
gi|195146124|ref|XP_002014040.1| GL23071 [Drosophila persimilis]...   198   8e-49
gi|165970872|gb|AAI58164.1| LOC100144921 protein [Xenopus (Silur...   198   8e-49
gi|327267911|ref|XP_003218742.1| PREDICTED: endothelin B recepto...   198   9e-49
gi|296205852|ref|XP_002749981.1| PREDICTED: neuromedin-U recepto...   198   9e-49
gi|327269970|ref|XP_003219765.1| PREDICTED: galanin receptor typ...   198   1e-48
gi|169636451|ref|NP_001108618.1| si:ch211-271b8.4 [Danio rerio] ...   198   1e-48
gi|242019190|ref|XP_002430047.1| class A rhodopsin-like G-protei...   198   1e-48
gi|118089416|ref|XP_426266.2| PREDICTED: similar to angiotensin ...   198   1e-48
gi|114673689|ref|XP_523975.2| PREDICTED: galanin receptor type 1...   198   1e-48
gi|301783329|ref|XP_002927080.1| PREDICTED: type-1 angiotensin I...   197   1e-48
gi|291190313|ref|NP_001167233.1| C-C chemokine receptor type 3 [...   197   1e-48
gi|326924296|ref|XP_003208365.1| PREDICTED: type-2 angiotensin I...   197   1e-48
gi|296217110|ref|XP_002807343.1| PREDICTED: LOW QUALITY PROTEIN:...   197   1e-48
gi|56605940|ref|NP_001008311.1| relaxin-3 receptor 1 [Rattus nor...   197   1e-48
gi|195109064|ref|XP_001999110.1| GI23252 [Drosophila mojavensis]...   197   1e-48
gi|194901498|ref|XP_001980289.1| GG17063 [Drosophila erecta] >gn...   197   1e-48
gi|311269507|ref|XP_003132517.1| PREDICTED: type-1 angiotensin I...   197   2e-48
gi|53801359|gb|AAU93889.1| relaxin-3/INSL7 receptor 1 [Rattus no...   197   2e-48
gi|195394922|ref|XP_002056088.1| GJ10748 [Drosophila virilis] >g...   197   2e-48
gi|20302761|gb|AAM18884.1|AF391293_1 unknown [Branchiostoma flor...   197   2e-48
gi|332260154|ref|XP_003279150.1| PREDICTED: LOW QUALITY PROTEIN:...   197   2e-48
gi|187608254|ref|NP_001120643.1| prolactin-releasing peptide rec...   197   2e-48
gi|22901728|gb|AAN10043.1| putative PRXamide receptor [Drosophil...   196   3e-48
gi|344240875|gb|EGV96978.1| P2Y purinoceptor 6 [Cricetulus griseus]   196   3e-48
gi|109048869|ref|XP_001110548.1| PREDICTED: type-1 angiotensin I...   196   3e-48
gi|345789321|ref|XP_003433209.1| PREDICTED: angiotensin II recep...   196   3e-48
gi|224097927|ref|XP_002190833.1| PREDICTED: similar to angiotens...   196   3e-48
gi|344265671|ref|XP_003404906.1| PREDICTED: neuromedin-U recepto...   196   3e-48
gi|433822|emb|CAA82241.1| Angiotensin Receptor [synthetic constr...   196   3e-48
gi|261289557|ref|XP_002604755.1| hypothetical protein BRAFLDRAFT...   196   3e-48
gi|21667326|gb|AAM74023.1|AF472616_1 endothelin receptor type B ...   196   3e-48
gi|60729669|pir||JC8012 G protein-coupled neuropeptide pyrokinin...   196   3e-48
gi|326669372|ref|XP_001921651.2| PREDICTED: p2Y purinoceptor 4-l...   196   4e-48
gi|195500760|ref|XP_002097512.1| GE24451 [Drosophila yakuba] >gn...   196   4e-48
gi|9506709|ref|NP_062045.1| galanin receptor type 2 [Rattus norv...   196   4e-48
gi|195451766|ref|XP_002073066.1| GK13937 [Drosophila willistoni]...   196   4e-48
gi|270002919|gb|EEZ99366.1| hypothetical protein TcasGA2_TC00497...   196   4e-48
gi|1168371|sp|P43240.1|AGTR1_CANFA RecName: Full=Type-1 angioten...   196   5e-48
gi|149636056|ref|XP_001507060.1| PREDICTED: neuropeptides B/W re...   196   5e-48
gi|163915189|ref|NP_001106535.1| B1 bradykinin receptor [Sus scr...   196   5e-48
gi|149729976|ref|XP_001492191.1| PREDICTED: type-1 angiotensin I...   196   5e-48
gi|297701832|ref|XP_002827910.1| PREDICTED: galanin receptor typ...   196   5e-48
gi|301606664|ref|XP_002932969.1| PREDICTED: c-X-C chemokine rece...   195   6e-48
gi|47221096|emb|CAG12790.1| unnamed protein product [Tetraodon n...   195   6e-48
gi|340713232|ref|XP_003395149.1| PREDICTED: neuromedin-U recepto...   195   6e-48
gi|344249358|gb|EGW05462.1| B1 bradykinin receptor [Cricetulus g...   195   6e-48
gi|24646520|ref|NP_731788.1| CG8795, isoform A [Drosophila melan...   195   7e-48
gi|149723288|ref|XP_001494132.1| PREDICTED: galanin receptor typ...   195   7e-48
gi|194045017|ref|XP_001928973.1| PREDICTED: lysophosphatidic aci...   195   7e-48
gi|228008053|dbj|BAH57574.1| growth hormone secretagogue recepto...   195   8e-48
gi|126723255|ref|NP_001075816.1| B1 bradykinin receptor [Oryctol...   195   8e-48
gi|228008071|dbj|BAH57534.1| growth hormone secretagogue recepto...   195   8e-48
gi|109118354|ref|XP_001103768.1| PREDICTED: galanin receptor typ...   195   8e-48
gi|301769019|ref|XP_002919936.1| PREDICTED: galanin receptor typ...   195   8e-48
gi|194221598|ref|XP_001917935.1| PREDICTED: c-C chemokine recept...   195   9e-48
gi|326931931|ref|XP_003212077.1| PREDICTED: neurotensin receptor...   195   9e-48
gi|30578147|dbj|BAC76445.1| growth hormone secretagogue receptor...   195   9e-48
gi|281351352|gb|EFB26936.1| hypothetical protein PANDA_020239 [A...   195   9e-48
gi|12002060|gb|AAG43172.1|AF078794_1 angiotensin II receptor typ...   195   9e-48
gi|913710|gb|AAB34020.1| agiotensin II isoform 1A receptor, AT1A...   195   9e-48
gi|51036661|ref|NP_112247.2| type-1A angiotensin II receptor [Ra...   195   9e-48
gi|4503905|ref|NP_003848.1| galanin receptor type 2 [Homo sapien...   195   1e-47
gi|28893437|ref|NP_796296.1| type-1A angiotensin II receptor [Mu...   194   1e-47
gi|126321384|ref|XP_001379859.1| PREDICTED: neuropeptides B/W re...   194   1e-47
gi|202919|gb|AAA40738.1| angiotensin II receptor [Rattus norvegi...   194   1e-47
gi|16923974|ref|NP_476465.1| P2Y purinoceptor 6 [Rattus norvegic...   194   1e-47
gi|2494960|sp|Q90328.1|EDNRB_COTJA RecName: Full=Endothelin B re...   194   1e-47
gi|471121|dbj|BAA02968.1| angiotensin II type 1b receptor [Homo ...   194   1e-47
gi|125827601|ref|XP_001332886.1| PREDICTED: p2Y purinoceptor 2-l...   194   1e-47
gi|291391373|ref|XP_002712435.1| PREDICTED: G protein-coupled re...   194   1e-47
gi|260824161|ref|XP_002607036.1| hypothetical protein BRAFLDRAFT...   194   1e-47
gi|75072906|sp|Q867B2.1|CXCR3_CAPHI RecName: Full=C-X-C chemokin...   194   1e-47
gi|189053922|dbj|BAG36429.1| unnamed protein product [Homo sapiens]   194   1e-47
gi|31746493|gb|AAP68899.1|AF472593_1 somatostatin receptor type ...   194   1e-47
gi|1504147|gb|AAC48631.1| growth hormone secretagogue receptor t...   194   1e-47
gi|195329296|ref|XP_002031347.1| GM25948 [Drosophila sechellia] ...   194   1e-47
gi|126322112|ref|XP_001374339.1| PREDICTED: galanin receptor typ...   194   1e-47
gi|327277570|ref|XP_003223537.1| PREDICTED: prolactin-releasing ...   194   1e-47
gi|47210988|emb|CAF90112.1| unnamed protein product [Tetraodon n...   194   2e-47
gi|59709485|ref|NP_001012295.1| prolactin-releasing peptide rece...   194   2e-47
gi|221272554|emb|CAP64358.1| growth hormone secretagogue recepto...   194   2e-47
gi|291233061|ref|XP_002736473.1| PREDICTED: tachykinin receptor-...   194   2e-47
gi|296227875|ref|XP_002759558.1| PREDICTED: type-1 angiotensin I...   194   2e-47
gi|228008074|dbj|BAH57536.1| growth hormone secretagogue recepto...   194   2e-47
gi|1002741|gb|AAC50505.1| GPR9 [Homo sapiens]                         194   2e-47
gi|4504099|ref|NP_001495.1| C-X-C chemokine receptor type 3 isof...   194   2e-47
gi|3642918|gb|AAC36589.1| galanin receptor type 2 [Mus musculus]      194   2e-47
gi|161353471|ref|NP_034384.3| galanin receptor type 2 [Mus muscu...   194   2e-47
gi|301789025|ref|XP_002929928.1| PREDICTED: chemokine receptor-l...   194   2e-47
gi|119595292|gb|EAW74886.1| pyrimidinergic receptor P2Y, G-prote...   194   2e-47
gi|198435358|ref|XP_002122839.1| PREDICTED: similar to Galanin r...   194   2e-47
gi|228008046|dbj|BAH57572.1| growth hormone secretagogue recepto...   193   2e-47
gi|345307953|ref|XP_001508714.2| PREDICTED: neuromedin-U recepto...   193   2e-47
gi|71894759|ref|NP_001026083.1| C-X-C chemokine receptor type 5 ...   193   2e-47
gi|58652131|ref|NP_001011673.1| C-X-C chemokine receptor type 3 ...   193   2e-47
gi|775210|gb|AAB60356.1| galanin receptor [Homo sapiens] >gnl|BL...   193   2e-47
gi|345484257|ref|XP_003424987.1| PREDICTED: LOW QUALITY PROTEIN:...   193   3e-47
gi|33469077|ref|NP_032179.1| chemokine-like receptor 1 [Mus musc...   193   3e-47
gi|335287614|ref|XP_003355396.1| PREDICTED: galanin receptor typ...   193   3e-47
gi|167000885|ref|NP_001471.2| galanin receptor type 1 [Homo sapi...   193   3e-47
gi|157118435|ref|XP_001653188.1| neuropeptide y receptor (npy-r)...   193   3e-47
gi|346716136|ref|NP_001231225.1| P2Y purinoceptor 6 [Sus scrofa]      193   3e-47
gi|559048|gb|AAA50767.1| galanin receptor [Homo sapiens] >gnl|BL...   193   3e-47
gi|71834650|ref|NP_001025429.1| Gpr7 [Danio rerio] >gnl|BL_ORD_I...   193   3e-47
gi|222537776|ref|NP_001138512.1| C-X-C chemokine receptor type 3...   193   3e-47
gi|326934582|ref|XP_003213367.1| PREDICTED: proteinase-activated...   193   3e-47
gi|26343723|dbj|BAC35518.1| unnamed protein product [Mus musculus]    193   3e-47
gi|195571187|ref|XP_002103585.1| GD20508 [Drosophila simulans] >...   193   3e-47
gi|4009515|gb|AAC95468.1| galanin receptor 2 [Mus musculus]           192   4e-47
gi|125806097|ref|XP_001343888.1| PREDICTED: c-C chemokine recept...   192   4e-47
gi|297671509|ref|XP_002813880.1| PREDICTED: chemokine XC recepto...   192   4e-47
gi|326924039|ref|XP_003208240.1| PREDICTED: prolactin-releasing ...   192   4e-47
gi|114586489|ref|XP_001148795.1| PREDICTED: chemokine XC recepto...   192   5e-47
gi|226510994|gb|ACO60014.1| GHSRa [Anas platyrhynchos] >gnl|BL_O...   192   5e-47
gi|109122537|ref|XP_001086740.1| PREDICTED: galanin receptor typ...   192   5e-47
gi|224060847|ref|XP_002193738.1| PREDICTED: growth hormone secre...   192   5e-47
gi|332265855|ref|XP_003281929.1| PREDICTED: c-X-C chemokine rece...   192   5e-47
gi|189521769|ref|XP_001921035.1| PREDICTED: relaxin-3 receptor 1...   192   5e-47

Sequences not found previously or not previously below threshold:

gi|335281877|ref|XP_003353916.1| PREDICTED: apelin receptor-like...   209   4e-52
gi|323433877|gb|ADX66344.1| allatotropin receptor [Manduca sexta]     204   2e-50
gi|194676581|ref|XP_587789.4| PREDICTED: relaxin/insulin-like fa...   201   1e-49
gi|345309590|ref|XP_001521375.2| PREDICTED: somatostatin recepto...   200   2e-49
gi|297487760|ref|XP_002696445.1| PREDICTED: relaxin/insulin-like...   200   3e-49
gi|55700008|dbj|BAD69656.1| endothelin receptor b1 [Dimidiochrom...   199   5e-49
gi|118095167|ref|XP_426705.2| PREDICTED: similar to Neuromedin U...   198   8e-49
gi|55700012|dbj|BAD69658.1| endothelin receptor b1 [Lamprologus ...   197   2e-48
gi|55700006|dbj|BAD69655.1| endothelin receptor b1 [Altolamprolo...   197   2e-48
gi|55700014|dbj|BAD69659.1| endothelin receptor b1 [Neolamprolog...   196   3e-48
gi|344299405|ref|XP_003421376.1| PREDICTED: apelin receptor-like...   196   3e-48
gi|125522641|gb|ABN45763.1| mu opiod receptor 1 splice variant U...   196   4e-48
gi|334310511|ref|XP_003339506.1| PREDICTED: LOW QUALITY PROTEIN:...   195   8e-48
gi|148671612|gb|EDL03559.1| mCG6324, isoform CRA_a [Mus musculus]     195   8e-48
gi|158954880|gb|ABW84397.1| mu opioid receptor variant [Rattus n...   195   8e-48
gi|8778198|gb|AAF79213.1|AF167568_1 mu opioid receptor variant F...   195   8e-48
gi|89001114|ref|NP_001034741.1| mu-type opioid receptor [Mus mus...   195   9e-48
gi|327260352|ref|XP_003214998.1| PREDICTED: c-X-C chemokine rece...   194   1e-47
gi|26332529|dbj|BAC29982.1| unnamed protein product [Mus musculus]    194   1e-47
gi|223648674|gb|ACN11095.1| Apelin receptor B [Salmo salar]           194   1e-47
gi|115353918|gb|ABI95796.1| Mu-opioid receptor variant MOR-1Vii ...   194   2e-47
gi|301768130|ref|XP_002919485.1| PREDICTED: relaxin-3 receptor 1...   193   2e-47
gi|281341859|gb|EFB17443.1| hypothetical protein PANDA_008115 [A...   193   3e-47
gi|30520143|ref|NP_848832.1| relaxin-3 receptor 1 [Mus musculus]...   193   3e-47
gi|84370238|ref|NP_001033690.1| mu-type opioid receptor isoform ...   193   3e-47
gi|149038502|gb|EDL92832.1| opioid receptor, mu 1, isoform CRA_b...   192   4e-47
gi|145553980|ref|NP_001033688.2| mu-type opioid receptor isoform...   192   5e-47
gi|6981310|ref|NP_037203.1| mu-type opioid receptor isoform 1 [R...   192   5e-47
gi|348251|gb|AAA41630.1| mu opioid receptor [Rattus norvegicus] ...   192   5e-47
gi|84370244|ref|NP_001033689.1| mu-type opioid receptor isoform ...   192   5e-47

  Database: filtnr
    Posted date:  Sep 19, 2011  1:36 PM
  Number of letters in database: 1,740,938,412
  Number of sequences in database:  5,131,667
  
  Database: /sb/meiler/scripts/sequence_analysis/db/filtnr.01
    Posted date:  Sep 19, 2011  1:42 PM
  Number of letters in database: 2,285,224,685
  Number of sequences in database:  6,711,192
  
  Database: /sb/meiler/scripts/sequence_analysis/db/filtnr.02
    Posted date:  Sep 19, 2011  1:45 PM
  Number of letters in database: 1,228,445,294
  Number of sequences in database:  3,479,686
  
Lambda     K      H
   0.337    0.178    0.593 

Lambda     K      H
   0.267   0.0539    0.140 


Matrix: BLOSUM62
Gap Penalties: Existence: 11, Extension: 1
Number of Hits to DB: 11,130,772,922
Number of Sequences: 15322545
Number of extensions: 609518941
Number of successful extensions: 3224028
Number of sequences better than 10.0: 500
Number of HSP's better than 10.0 without gapping: 106740
Number of HSP's successfully gapped in prelim test: 23726
Number of HSP's that attempted gapping in prelim test: 2867974
Number of HSP's gapped (non-prelim): 223976
length of query: 301
length of database: 5,254,608,391
effective HSP length: 139
effective length of query: 162
effective length of database: 3,124,774,636
effective search space: 506213491032
effective search space used: 506213491032
T: 11
A: 40
X1: 16 ( 7.8 bits)
X2: 38 (14.6 bits)
X3: 64 (24.7 bits)
S1: 39 (21.5 bits)
S2: 82 (35.8 bits)
