# Supplementary material for: Integrating Solid-State NMR and Computational Modeling to Investigate the Structure and Dynamics of Membrane-Associated Ghrelin
Source: PLoS One. 2015 Mar 24;10(3):e0122444. doi: 10.1371/journal.pone.0122444 (PMC4372444; doi:10.1371/journal.pone.0122444)
Supplement: S2 File — (TGZ) [file pone.0122444.s008.tgz › ghrelin/folding_input/receptor/GHSR1.psipred_ss]

   1 A C   0.997  0.000  0.001
   2 P C   0.890  0.019  0.115
   3 L E   0.189  0.028  0.775
   4 L E   0.116  0.101  0.626
   5 A E   0.053  0.054  0.782
   6 G E   0.016  0.342  0.497
   7 V H   0.006  0.812  0.095
   8 T H   0.048  0.885  0.012
   9 A H   0.006  0.978  0.007
  10 T H   0.002  0.982  0.027
  11 C H   0.004  0.853  0.149
  12 V H   0.001  0.852  0.186
  13 A H   0.002  0.714  0.240
  14 L H   0.002  0.779  0.213
  15 F H   0.001  0.661  0.354
  16 V H   0.000  0.802  0.209
  17 V H   0.033  0.757  0.025
  18 G E   0.123  0.228  0.272
  19 I H   0.241  0.739  0.006
  20 A H   0.351  0.713  0.005
  21 G H   0.486  0.668  0.009
  22 N H   0.312  0.756  0.010
  23 L H   0.026  0.935  0.011
  24 L H   0.003  0.640  0.233
  25 T E   0.000  0.213  0.675
  26 M E   0.000  0.056  0.812
  27 L E   0.000  0.141  0.758
  28 V E   0.000  0.142  0.831
  29 V E   0.001  0.298  0.518
  30 S E   0.021  0.225  0.569
  31 R E   0.111  0.070  0.713
  32 F C   0.791  0.033  0.148
  33 R C   0.816  0.140  0.038
  34 E C   0.624  0.270  0.108
  35 L C   0.702  0.303  0.066
  36 R C   0.880  0.060  0.068
  37 T C   0.741  0.115  0.087
  38 T H   0.269  0.663  0.099
  39 T H   0.198  0.850  0.029
  40 N H   0.123  0.849  0.098
  41 L H   0.006  0.883  0.183
  42 Y H   0.014  0.954  0.093
  43 L H   0.003  0.818  0.261
  44 S H   0.005  0.936  0.089
  45 S H   0.018  0.915  0.040
  46 M H   0.071  0.989  0.002
  47 A H   0.035  0.993  0.007
  48 F H   0.025  0.997  0.002
  49 S H   0.069  0.977  0.003
  50 D H   0.093  0.995  0.000
  51 L H   0.039  0.949  0.006
  52 L H   0.022  0.927  0.027
  53 I H   0.019  0.801  0.083
  54 F H   0.003  0.778  0.123
  55 L H   0.018  0.847  0.043
  56 C H   0.090  0.530  0.040
  57 M C   0.499  0.124  0.029
  58 P H   0.270  0.815  0.001
  59 L H   0.059  0.972  0.003
  60 D H   0.020  0.975  0.032
  61 L H   0.005  0.994  0.005
  62 V H   0.002  0.995  0.010
  63 R H   0.003  0.987  0.023
  64 L H   0.013  0.974  0.032
  65 W H   0.088  0.811  0.020
  66 Q C   0.411  0.320  0.042
  67 Y C   0.624  0.179  0.174
  68 R C   0.935  0.026  0.029
  69 P C   0.940  0.015  0.041
  70 W C   0.731  0.037  0.222
  71 N C   0.674  0.037  0.228
  72 F C   0.592  0.358  0.024
  73 G H   0.357  0.687  0.020
  74 D H   0.376  0.671  0.006
  75 L H   0.067  0.767  0.095
  76 L H   0.071  0.868  0.027
  77 C H   0.005  0.950  0.034
  78 K H   0.014  0.877  0.040
  79 L H   0.002  0.938  0.017
  80 F H   0.006  0.911  0.048
  81 Q H   0.011  0.969  0.025
  82 F H   0.011  0.981  0.049
  83 V H   0.007  0.997  0.005
  84 S H   0.013  0.981  0.007
  85 E H   0.021  0.925  0.012
  86 S H   0.016  0.952  0.019
  87 C H   0.016  0.845  0.030
  88 T H   0.035  0.889  0.011
  89 Y H   0.009  0.888  0.060
  90 A H   0.060  0.933  0.049
  91 T H   0.009  0.933  0.041
  92 V H   0.002  0.981  0.013
  93 L H   0.001  0.911  0.129
  94 T H   0.005  0.753  0.238
  95 I H   0.005  0.947  0.027
  96 T H   0.011  0.816  0.214
  97 A H   0.003  0.749  0.321
  98 L H   0.005  0.491  0.455
  99 S H   0.028  0.614  0.401
 100 V H   0.134  0.579  0.370
 101 E H   0.113  0.685  0.258
 102 R E   0.340  0.246  0.476
 103 Y H   0.205  0.499  0.328
 104 F E   0.047  0.169  0.770
 105 A E   0.005  0.343  0.764
 106 I E   0.018  0.115  0.901
 107 C E   0.065  0.154  0.642
 108 F E   0.128  0.066  0.543
 109 P H   0.207  0.364  0.190
 110 L C   0.386  0.360  0.124
 111 R C   0.349  0.336  0.175
 112 A C   0.585  0.411  0.028
 113 K C   0.663  0.130  0.064
 114 V C   0.437  0.202  0.312
 115 V C   0.581  0.153  0.195
 116 V E   0.385  0.098  0.507
 117 T C   0.667  0.105  0.198
 118 K H   0.316  0.432  0.088
 119 G H   0.260  0.609  0.140
 120 R H   0.104  0.554  0.263
 121 V H   0.049  0.544  0.429
 122 K E   0.041  0.251  0.622
 123 L E   0.002  0.455  0.666
 124 V E   0.003  0.136  0.927
 125 I E   0.006  0.285  0.745
 126 F H   0.015  0.545  0.411
 127 V H   0.003  0.961  0.135
 128 I H   0.006  0.972  0.071
 129 W H   0.015  0.978  0.049
 130 A H   0.009  0.995  0.025
 131 V H   0.020  0.994  0.026
 132 A H   0.031  0.962  0.040
 133 F H   0.029  0.974  0.043
 134 C H   0.018  0.980  0.055
 135 S H   0.104  0.910  0.029
 136 A H   0.265  0.846  0.009
 137 G C   0.683  0.337  0.027
 138 P H   0.441  0.811  0.017
 139 I H   0.123  0.902  0.052
 140 F H   0.115  0.889  0.082
 141 V H   0.083  0.757  0.350
 142 L E   0.080  0.222  0.821
 143 V E   0.098  0.087  0.823
 144 G E   0.109  0.044  0.874
 145 V E   0.126  0.026  0.911
 146 E E   0.060  0.013  0.962
 147 H E   0.081  0.021  0.935
 148 E E   0.324  0.053  0.638
 149 N C   0.840  0.035  0.121
 150 G C   0.909  0.016  0.098
 151 T C   0.791  0.008  0.286
 152 D C   0.779  0.008  0.334
 153 P E   0.401  0.031  0.521
 154 W E   0.159  0.018  0.800
 155 D E   0.074  0.016  0.921
 156 T E   0.231  0.017  0.779
 157 N C   0.474  0.062  0.343
 158 E C   0.670  0.042  0.222
 159 C C   0.471  0.088  0.289
 160 R C   0.778  0.054  0.170
 161 P C   0.830  0.083  0.105
 162 T C   0.859  0.064  0.071
 163 E C   0.701  0.203  0.090
 164 F C   0.625  0.243  0.084
 165 A H   0.412  0.424  0.095
 166 V C   0.506  0.436  0.043
 167 R H   0.178  0.729  0.056
 168 S H   0.179  0.646  0.080
 169 G H   0.078  0.668  0.142
 170 L H   0.030  0.760  0.207
 171 L H   0.034  0.691  0.331
 172 T H   0.026  0.787  0.188
 173 V H   0.013  0.806  0.206
 174 M H   0.003  0.678  0.370
 175 V H   0.003  0.560  0.430
 176 W H   0.005  0.844  0.198
 177 V H   0.019  0.832  0.155
 178 S H   0.043  0.753  0.172
 179 S H   0.063  0.756  0.150
 180 I H   0.058  0.922  0.037
 181 F H   0.060  0.940  0.026
 182 F H   0.053  0.903  0.018
 183 F H   0.047  0.898  0.010
 184 L H   0.037  0.938  0.008
 185 P H   0.123  0.900  0.002
 186 V H   0.023  0.964  0.015
 187 F H   0.002  0.976  0.033
 188 C H   0.002  0.969  0.037
 189 L H   0.002  0.970  0.035
 190 T H   0.009  0.977  0.057
 191 V H   0.009  0.962  0.041
 192 L H   0.094  0.917  0.013
 193 Y H   0.025  0.953  0.023
 194 S H   0.010  0.991  0.011
 195 L H   0.003  0.992  0.025
 196 I H   0.001  0.985  0.046
 197 G H   0.001  0.981  0.004
 198 R H   0.002  0.957  0.053
 199 K H   0.001  0.988  0.032
 200 L H   0.005  0.916  0.043
 201 W H   0.047  0.730  0.037
 202 R H   0.228  0.700  0.018
 203 R C   0.535  0.425  0.024
 204 R C   0.615  0.255  0.083
 205 R C   0.795  0.143  0.043
 206 G C   0.781  0.183  0.039
 207 D C   0.764  0.228  0.031
 208 A C   0.791  0.161  0.046
 209 V C   0.733  0.246  0.045
 210 V C   0.578  0.352  0.051
 211 G C   0.580  0.402  0.030
 212 A H   0.273  0.768  0.012
 213 S H   0.179  0.829  0.015
 214 L H   0.223  0.787  0.013
 215 R H   0.228  0.811  0.011
 216 D H   0.315  0.704  0.015
 217 Q H   0.208  0.839  0.017
 218 N H   0.380  0.612  0.030
 219 H C   0.661  0.313  0.053
 220 K C   0.551  0.349  0.109
 221 Q E   0.316  0.291  0.361
 222 T E   0.192  0.197  0.625
 223 V E   0.091  0.116  0.742
 224 K E   0.069  0.158  0.686
 225 M E   0.005  0.063  0.893
 226 L E   0.004  0.030  0.882
 227 A E   0.001  0.094  0.832
 228 V E   0.003  0.379  0.586
 229 V H   0.001  0.530  0.479
 230 V H   0.005  0.575  0.388
 231 F H   0.002  0.832  0.174
 232 A H   0.003  0.658  0.439
 233 F H   0.005  0.656  0.314
 234 I H   0.004  0.626  0.449
 235 L H   0.011  0.883  0.090
 236 C H   0.085  0.664  0.135
 237 W C   0.643  0.237  0.105
 238 L C   0.628  0.195  0.061
 239 P H   0.499  0.709  0.015
 240 F H   0.106  0.903  0.038
 241 H H   0.074  0.851  0.109
 242 V H   0.010  0.979  0.034
 243 G H   0.013  0.958  0.039
 244 R H   0.005  0.962  0.072
 245 Y H   0.001  0.985  0.047
 246 L H   0.002  0.947  0.077
 247 F H   0.001  0.966  0.044
 248 S H   0.004  0.955  0.043
 249 K H   0.068  0.801  0.039
 250 S H   0.251  0.315  0.171
 251 F C   0.507  0.260  0.205
 252 E C   0.725  0.147  0.112
 253 P C   0.845  0.125  0.054
 254 G C   0.922  0.051  0.036
 255 S C   0.911  0.025  0.063
 256 L C   0.553  0.102  0.153
 257 E C   0.456  0.232  0.196
 258 I H   0.061  0.833  0.123
 259 A H   0.047  0.855  0.175
 260 Q H   0.051  0.793  0.135
 261 I H   0.009  0.981  0.027
 262 S H   0.036  0.934  0.025
 263 Q H   0.009  0.946  0.028
 264 Y H   0.002  0.897  0.089
 265 C H   0.004  0.953  0.071
 266 N H   0.001  0.967  0.058
 267 L H   0.002  0.989  0.016
 268 V H   0.007  0.979  0.012
 269 S H   0.022  0.978  0.008
 270 F H   0.017  0.789  0.181
 271 V H   0.004  0.960  0.070
 272 L H   0.005  0.986  0.057
 273 F H   0.007  0.743  0.206
 274 Y E   0.026  0.474  0.569
 275 L H   0.125  0.845  0.100
 276 S H   0.106  0.802  0.116
 277 A H   0.254  0.826  0.038
 278 A C   0.468  0.359  0.259
 279 I H   0.112  0.943  0.012
 280 N H   0.571  0.578  0.005
 281 P H   0.090  0.976  0.009
 282 I H   0.012  0.926  0.149
 283 L H   0.005  0.755  0.325
 284 Y H   0.007  0.816  0.117
 285 N H   0.004  0.943  0.068
 286 I H   0.025  0.554  0.317
 287 M C   0.245  0.216  0.114
 288 S C   0.768  0.093  0.005
 289 K H   0.135  0.912  0.001
 290 K H   0.080  0.953  0.000
 291 Y H   0.024  0.984  0.001
 292 R H   0.064  0.983  0.001
 293 V H   0.015  0.992  0.001
 294 A H   0.007  0.990  0.004
 295 V H   0.003  0.996  0.004
 296 F H   0.009  0.975  0.006
 297 R H   0.024  0.949  0.016
 298 L H   0.090  0.956  0.003
 299 L C   0.656  0.400  0.008
 300 G C   0.943  0.038  0.008
 301 F C   0.998  0.000  0.001
