# Supplementary material for: Integrating Solid-State NMR and Computational Modeling to Investigate the Structure and Dynamics of Membrane-Associated Ghrelin
Source: PLoS One. 2015 Mar 24;10(3):e0122444. doi: 10.1371/journal.pone.0122444 (PMC4372444; doi:10.1371/journal.pone.0122444)
Supplement: S2 File — (TGZ) [file pone.0122444.s008.tgz › ghrelin/folding_input/receptor/GHSR1.checkpoint]

301
A 0.3673 0.0076 0.0188 0.0254 0.0086 0.0933 0.0070 0.0137 0.0237 0.0230 0.0073 0.0195 0.0191 0.0176 0.0170 0.2821 0.0353 0.0240 0.0027 0.0086 
P 0.0548 0.0036 0.0251 0.0246 0.0056 0.0169 0.0050 0.0103 0.0501 0.0276 0.0050 0.0113 0.6953 0.0182 0.0133 0.0367 0.0351 0.0215 0.0018 0.0057 
L 0.0327 0.0105 0.0081 0.0152 0.0308 0.0180 0.0041 0.1424 0.0125 0.3524 0.0565 0.0076 0.0158 0.0162 0.0251 0.0334 0.0325 0.1360 0.0087 0.0176 
L 0.0498 0.0093 0.0086 0.0200 0.0792 0.0150 0.0098 0.0672 0.0242 0.3544 0.0313 0.0121 0.0211 0.0188 0.0415 0.0285 0.0350 0.1063 0.0286 0.0198 
A 0.2281 0.0281 0.0152 0.0244 0.0380 0.0347 0.0185 0.0936 0.0181 0.0916 0.0261 0.0199 0.0214 0.0227 0.0227 0.0693 0.0596 0.1101 0.0111 0.0409 
G 0.1532 0.0104 0.0210 0.0234 0.0329 0.2617 0.0110 0.0328 0.0313 0.0488 0.0206 0.0202 0.0785 0.0159 0.0286 0.0800 0.0612 0.0454 0.0029 0.0284 
V 0.0331 0.0052 0.0077 0.0105 0.0396 0.0100 0.0038 0.2084 0.0107 0.2140 0.0308 0.0149 0.0087 0.0083 0.0121 0.0235 0.0399 0.2587 0.0054 0.0287 
T 0.0916 0.0165 0.0128 0.0276 0.0180 0.0539 0.0078 0.0638 0.0305 0.0755 0.0267 0.0134 0.0586 0.0159 0.0169 0.0848 0.2780 0.0808 0.0116 0.0218 
A 0.2785 0.0150 0.0125 0.0151 0.0253 0.0349 0.0048 0.0982 0.0147 0.1141 0.0185 0.0100 0.0309 0.0126 0.0142 0.0723 0.0486 0.1398 0.0055 0.0296 
T 0.0790 0.0110 0.0116 0.0197 0.0384 0.0323 0.0052 0.0915 0.0163 0.1192 0.0154 0.0138 0.0195 0.0134 0.0140 0.0938 0.1902 0.1543 0.0067 0.0493 
C 0.0367 0.1658 0.0094 0.0147 0.0573 0.0284 0.0115 0.0641 0.0129 0.1227 0.0417 0.0135 0.0097 0.0152 0.0181 0.0506 0.0403 0.0584 0.0077 0.2019 
V 0.0701 0.0260 0.0095 0.0127 0.0411 0.0247 0.0043 0.1583 0.0125 0.1869 0.0350 0.0090 0.0144 0.0097 0.0105 0.0713 0.0458 0.2055 0.0125 0.0223 
A 0.1659 0.0217 0.0114 0.0191 0.0536 0.0624 0.0066 0.0792 0.0145 0.1575 0.0227 0.0135 0.0305 0.0110 0.0117 0.0774 0.0546 0.1543 0.0062 0.0179 
L 0.0333 0.0091 0.0085 0.0138 0.0365 0.0161 0.0039 0.2548 0.0113 0.2317 0.0449 0.0096 0.0094 0.0088 0.0097 0.0263 0.0343 0.1898 0.0029 0.0213 
F 0.0306 0.0344 0.0105 0.0108 0.4130 0.0348 0.0052 0.1020 0.0104 0.0884 0.0365 0.0104 0.0106 0.0079 0.0094 0.0283 0.0196 0.0672 0.0140 0.0300 
V 0.0699 0.0167 0.0084 0.0114 0.0432 0.0213 0.0037 0.1537 0.0113 0.2276 0.0201 0.0076 0.0146 0.0086 0.0096 0.0264 0.0387 0.2746 0.0027 0.0092 
V 0.0511 0.0205 0.0083 0.0113 0.0663 0.0255 0.0038 0.1107 0.0112 0.2327 0.0305 0.0078 0.0152 0.0086 0.0096 0.0315 0.0596 0.2573 0.0072 0.0120 
G 0.1239 0.0184 0.0189 0.0141 0.0168 0.5098 0.0045 0.0157 0.0142 0.0188 0.0105 0.0184 0.0111 0.0102 0.0103 0.1043 0.0602 0.0181 0.0023 0.0057 
I 0.0555 0.0129 0.0079 0.0105 0.0666 0.0174 0.0036 0.1603 0.0105 0.2378 0.0318 0.0165 0.0087 0.0081 0.0090 0.0330 0.0611 0.2088 0.0026 0.0121 
A 0.1162 0.0269 0.0089 0.0118 0.0672 0.0497 0.0038 0.1105 0.0116 0.1707 0.0166 0.0142 0.0964 0.0087 0.0092 0.0494 0.0468 0.1595 0.0025 0.0118 
G 0.0657 0.0057 0.0156 0.0212 0.0129 0.6126 0.0042 0.0177 0.0130 0.0432 0.0076 0.0346 0.0095 0.0120 0.0131 0.0552 0.0283 0.0193 0.0061 0.0051 
N 0.0170 0.0028 0.0276 0.0197 0.0051 0.0293 0.0130 0.0147 0.0188 0.0188 0.0041 0.6928 0.0092 0.0147 0.0235 0.0461 0.0306 0.0140 0.0014 0.0056 
L 0.1271 0.0230 0.0094 0.0121 0.0456 0.1080 0.0039 0.1050 0.0119 0.1799 0.0229 0.0095 0.0096 0.0090 0.0095 0.1247 0.0523 0.1087 0.0085 0.0115 
L 0.0548 0.0215 0.0070 0.0100 0.0486 0.0170 0.0100 0.0806 0.0102 0.3968 0.0618 0.0068 0.0159 0.0082 0.0114 0.0377 0.0525 0.0970 0.0092 0.0259 
T 0.0905 0.0086 0.0086 0.0118 0.0199 0.0245 0.0035 0.0557 0.0116 0.0769 0.0135 0.0164 0.0096 0.0087 0.0146 0.0409 0.1044 0.4540 0.0021 0.0113 
M 0.0399 0.0608 0.0065 0.0086 0.0204 0.0199 0.0030 0.2690 0.0090 0.2366 0.0581 0.0104 0.0145 0.0070 0.0076 0.0185 0.0207 0.1458 0.0064 0.0141 
L 0.0631 0.0241 0.0066 0.0102 0.0647 0.0177 0.0224 0.0961 0.0179 0.1843 0.0243 0.0068 0.0104 0.0148 0.0325 0.0278 0.0382 0.0966 0.1255 0.1028 
V 0.1186 0.0117 0.0078 0.0112 0.0274 0.0220 0.0033 0.1330 0.0190 0.0666 0.0182 0.0077 0.0088 0.0162 0.0128 0.0788 0.0570 0.3425 0.0100 0.0150 
V 0.0373 0.0093 0.0103 0.0100 0.0892 0.0163 0.0067 0.1733 0.0145 0.1607 0.0328 0.0198 0.0112 0.0077 0.0170 0.0232 0.0742 0.2341 0.0063 0.0281 
S 0.0954 0.0629 0.0094 0.0175 0.0546 0.0718 0.0177 0.0733 0.0347 0.1745 0.0246 0.0129 0.0156 0.0307 0.0236 0.0682 0.0549 0.0690 0.0392 0.0412 
R 0.0388 0.0270 0.0168 0.0276 0.0402 0.0404 0.0331 0.0227 0.1393 0.0574 0.0148 0.0297 0.0169 0.0538 0.2454 0.0453 0.0621 0.0370 0.0195 0.0342 
F 0.0497 0.0154 0.0321 0.0250 0.1180 0.0463 0.0667 0.0284 0.0398 0.0599 0.0244 0.1054 0.0212 0.0389 0.0463 0.0860 0.0747 0.0365 0.0085 0.0750 
R 0.0333 0.0094 0.0168 0.0349 0.0146 0.0341 0.0198 0.0174 0.2101 0.0369 0.0303 0.0223 0.0464 0.0561 0.2639 0.0552 0.0425 0.0258 0.0067 0.0308 
E 0.0721 0.0153 0.0335 0.0373 0.0131 0.0563 0.0478 0.0152 0.1807 0.0250 0.0369 0.0341 0.0480 0.0645 0.1082 0.0920 0.0531 0.0295 0.0145 0.0311 
L 0.0445 0.0105 0.0161 0.0321 0.0231 0.0342 0.0102 0.0364 0.0937 0.2781 0.1041 0.0194 0.0393 0.0243 0.0469 0.0489 0.0484 0.0416 0.0281 0.0146 
R 0.0289 0.0098 0.0207 0.0297 0.0119 0.0269 0.0642 0.0210 0.1288 0.0391 0.0150 0.0322 0.0248 0.0868 0.3489 0.0393 0.0285 0.0190 0.0171 0.0130 
T 0.0616 0.0153 0.0236 0.0250 0.0124 0.0304 0.0239 0.0239 0.0581 0.0288 0.0129 0.0904 0.0550 0.0335 0.0578 0.1760 0.2350 0.0228 0.0103 0.0165 
T 0.0811 0.0130 0.0234 0.0414 0.0225 0.0462 0.0332 0.0396 0.0267 0.0380 0.0356 0.0473 0.1575 0.0212 0.0472 0.0993 0.0664 0.1598 0.0020 0.0074 
T 0.0716 0.0126 0.0128 0.0242 0.0218 0.0300 0.0144 0.0431 0.0258 0.0871 0.0293 0.0477 0.0447 0.0317 0.0346 0.0647 0.3096 0.0724 0.0118 0.0159 
N 0.0662 0.0426 0.0726 0.0339 0.0185 0.0328 0.0419 0.0260 0.0296 0.0425 0.0156 0.2787 0.0111 0.0252 0.0358 0.0603 0.1158 0.0331 0.0021 0.0195 
L 0.0370 0.0205 0.0320 0.0281 0.0519 0.0256 0.0179 0.1293 0.0426 0.1615 0.0319 0.0224 0.0239 0.0243 0.0339 0.0546 0.0369 0.0785 0.0216 0.1138 
Y 0.0517 0.0457 0.0123 0.0179 0.1420 0.0176 0.0392 0.0499 0.0164 0.1028 0.0431 0.0122 0.0123 0.0394 0.0146 0.0541 0.0199 0.0512 0.0602 0.1815 
L 0.0774 0.0054 0.0149 0.0231 0.0650 0.0195 0.0581 0.0675 0.0706 0.0856 0.0554 0.0152 0.0143 0.0653 0.0698 0.0752 0.0712 0.0735 0.0042 0.0637 
S 0.0962 0.0366 0.0088 0.0122 0.0810 0.0383 0.0142 0.0655 0.0306 0.1960 0.0274 0.0168 0.0128 0.0127 0.0158 0.0442 0.0504 0.2118 0.0042 0.0098 
S 0.0270 0.0063 0.0232 0.0205 0.0064 0.0377 0.0489 0.0114 0.0188 0.0342 0.0103 0.4148 0.0113 0.0199 0.0151 0.2551 0.0278 0.0117 0.0018 0.0090 
M 0.0343 0.0045 0.0066 0.0097 0.0202 0.0092 0.0034 0.0403 0.0122 0.6564 0.0565 0.0104 0.0078 0.0105 0.0095 0.0182 0.0202 0.0382 0.0028 0.0081 
A 0.6065 0.0194 0.0110 0.0164 0.0096 0.0310 0.0080 0.0192 0.0156 0.0318 0.0086 0.0123 0.0166 0.0115 0.0113 0.1001 0.0323 0.0384 0.0021 0.0065 
F 0.0829 0.0413 0.0075 0.0103 0.0828 0.0144 0.0035 0.1686 0.0104 0.1675 0.0244 0.0070 0.0086 0.0078 0.0133 0.0327 0.0416 0.2371 0.0046 0.0134 
S 0.4345 0.0153 0.0236 0.0175 0.0111 0.0540 0.0072 0.0109 0.0161 0.0247 0.0072 0.0128 0.0155 0.0120 0.0117 0.2433 0.0564 0.0261 0.0059 0.0065 
D 0.0158 0.0023 0.7184 0.0417 0.0048 0.0285 0.0081 0.0071 0.0159 0.0218 0.0032 0.0461 0.0111 0.0135 0.0108 0.0262 0.0147 0.0113 0.0013 0.0072 
L 0.0460 0.0090 0.0103 0.0229 0.1041 0.0153 0.0062 0.0952 0.0098 0.4747 0.0328 0.0063 0.0076 0.0099 0.0088 0.0208 0.0272 0.0591 0.0030 0.0104 
L 0.0633 0.0329 0.0075 0.0122 0.0623 0.0155 0.0038 0.0867 0.0105 0.4293 0.0540 0.0088 0.0109 0.0109 0.0094 0.0321 0.0292 0.0788 0.0073 0.0155 
I 0.0361 0.0139 0.0077 0.0159 0.1265 0.0131 0.0074 0.1128 0.0105 0.1471 0.0860 0.0090 0.0104 0.0115 0.0091 0.0236 0.0383 0.2581 0.0032 0.0393 
F 0.0967 0.0279 0.0087 0.0115 0.0966 0.0485 0.0039 0.0893 0.0113 0.2141 0.0360 0.0115 0.0141 0.0087 0.0094 0.0678 0.0692 0.1461 0.0062 0.0098 
L 0.0541 0.0208 0.0097 0.0102 0.1150 0.0166 0.0037 0.1011 0.0100 0.3600 0.0239 0.0096 0.0145 0.0137 0.0088 0.0361 0.0412 0.1147 0.0029 0.0152 
C 0.0938 0.1686 0.0210 0.0150 0.0574 0.0686 0.0042 0.0560 0.0144 0.0608 0.0148 0.0164 0.0160 0.0124 0.0097 0.0816 0.1217 0.1309 0.0068 0.0204 
M 0.0588 0.0220 0.0121 0.0116 0.0348 0.0446 0.0041 0.1175 0.0116 0.2416 0.1471 0.0332 0.0188 0.0282 0.0120 0.0337 0.0343 0.0960 0.0026 0.0215 
P 0.0365 0.0053 0.0133 0.0179 0.0223 0.0387 0.0040 0.0268 0.0167 0.0334 0.0094 0.0142 0.6197 0.0129 0.0170 0.0532 0.0317 0.0536 0.0043 0.0087 
L 0.0338 0.0063 0.0090 0.0121 0.2559 0.0167 0.0073 0.0658 0.0159 0.1963 0.0273 0.0189 0.0794 0.0217 0.0147 0.0276 0.0541 0.0846 0.0170 0.0238 
D 0.0790 0.0065 0.0670 0.0892 0.0438 0.0494 0.0125 0.0340 0.0329 0.0540 0.0157 0.0457 0.0646 0.0452 0.0363 0.0901 0.1243 0.0487 0.0515 0.0178 
L 0.1116 0.0122 0.0189 0.0175 0.0654 0.0290 0.0047 0.1434 0.0197 0.1853 0.0636 0.0370 0.0160 0.0219 0.0134 0.0436 0.0555 0.0967 0.0189 0.0146 
V 0.1035 0.0120 0.0206 0.0232 0.0643 0.0209 0.0226 0.0981 0.0170 0.1027 0.0337 0.0147 0.0222 0.0192 0.0140 0.0545 0.0772 0.1716 0.0101 0.0889 
R 0.0716 0.0103 0.0484 0.0704 0.0293 0.0427 0.0315 0.0638 0.0461 0.0477 0.0129 0.0553 0.0290 0.0445 0.0583 0.0941 0.0847 0.0444 0.0096 0.1087 
L 0.0529 0.0161 0.0397 0.0404 0.0435 0.0210 0.0174 0.1109 0.0235 0.1362 0.0319 0.0598 0.0251 0.0268 0.0256 0.0952 0.0725 0.0736 0.0090 0.0742 
W 0.0796 0.0134 0.0223 0.0286 0.0633 0.0312 0.0156 0.0612 0.0179 0.1252 0.0302 0.0182 0.0166 0.0200 0.0175 0.0638 0.0551 0.0675 0.1589 0.0880 
Q 0.0812 0.0114 0.0498 0.0487 0.0267 0.0913 0.0265 0.0382 0.0382 0.0879 0.0486 0.0697 0.0378 0.0610 0.0563 0.0834 0.0551 0.0522 0.0071 0.0320 
Y 0.0486 0.0140 0.0340 0.0355 0.0945 0.0601 0.0739 0.0538 0.0327 0.0825 0.0170 0.0389 0.0500 0.0506 0.0274 0.0474 0.0646 0.0503 0.0135 0.1077 
R 0.0420 0.0370 0.0616 0.0586 0.0384 0.1194 0.0359 0.0183 0.0603 0.0421 0.0126 0.0658 0.0372 0.0426 0.0893 0.0669 0.0639 0.0370 0.0123 0.0629 
P 0.0669 0.0234 0.0677 0.0535 0.0266 0.0850 0.0407 0.0241 0.0366 0.0412 0.0174 0.0417 0.1443 0.0434 0.0374 0.0791 0.0976 0.0345 0.0038 0.0475 
W 0.0370 0.0146 0.0201 0.0178 0.0672 0.0273 0.0215 0.0264 0.0227 0.0300 0.0148 0.0212 0.0089 0.0218 0.0272 0.0234 0.0277 0.0231 0.4700 0.0701 
N 0.0498 0.0231 0.0298 0.0313 0.0692 0.0360 0.0194 0.0712 0.0286 0.0894 0.0179 0.0550 0.1469 0.0309 0.0314 0.0638 0.0494 0.1016 0.0085 0.0499 
F 0.0328 0.0119 0.0091 0.0187 0.3573 0.0273 0.0427 0.0420 0.0114 0.1464 0.0202 0.0135 0.0140 0.0137 0.0149 0.0425 0.0271 0.0307 0.0275 0.0777 
G 0.0518 0.0085 0.0299 0.0226 0.0164 0.5709 0.0124 0.0080 0.0214 0.0300 0.0044 0.0221 0.0339 0.0156 0.0213 0.0586 0.0401 0.0114 0.0083 0.0192 
D 0.0579 0.0644 0.0827 0.1009 0.0206 0.0463 0.0402 0.0247 0.0505 0.0437 0.0134 0.0683 0.0654 0.0377 0.0719 0.0841 0.0458 0.0470 0.0128 0.0278 
L 0.0859 0.0146 0.0204 0.0287 0.1116 0.0491 0.0166 0.0621 0.0229 0.1534 0.0237 0.0313 0.0362 0.0306 0.0215 0.0517 0.0601 0.1158 0.0160 0.0398 
L 0.0519 0.0187 0.0116 0.0245 0.1136 0.1098 0.0200 0.0591 0.0147 0.1651 0.1058 0.0111 0.0244 0.0232 0.0126 0.0441 0.0392 0.0531 0.0326 0.0535 
C 0.0476 0.4959 0.0301 0.0123 0.0290 0.0367 0.0044 0.0391 0.0118 0.0510 0.0247 0.0291 0.0105 0.0092 0.0096 0.0416 0.0375 0.0412 0.0029 0.0077 
K 0.1261 0.0177 0.0377 0.0618 0.0453 0.0352 0.0236 0.0322 0.1250 0.0537 0.0187 0.0776 0.0315 0.0367 0.0703 0.0782 0.0505 0.0432 0.0033 0.0367 
L 0.0521 0.1122 0.0110 0.0142 0.1059 0.0422 0.0054 0.0772 0.0138 0.1632 0.0377 0.0105 0.0323 0.0107 0.0117 0.0617 0.0445 0.1134 0.0235 0.0396 
F 0.0496 0.0223 0.0230 0.0456 0.0828 0.0192 0.0282 0.0712 0.0270 0.0879 0.0251 0.0232 0.0273 0.0275 0.0342 0.0625 0.0442 0.1625 0.0423 0.0821 
Q 0.0712 0.0112 0.0254 0.0262 0.0290 0.1064 0.0347 0.0440 0.0331 0.0710 0.0299 0.0639 0.0857 0.0447 0.0413 0.0948 0.0775 0.0715 0.0151 0.0289 
F 0.0737 0.0277 0.0091 0.0120 0.2859 0.0494 0.0134 0.0284 0.0115 0.1083 0.0220 0.0091 0.0202 0.0089 0.0099 0.0763 0.0434 0.0467 0.0151 0.1152 
V 0.0646 0.0216 0.0151 0.0174 0.0883 0.0203 0.0042 0.1227 0.0167 0.2350 0.0368 0.0134 0.0154 0.0144 0.0104 0.0405 0.0384 0.1889 0.0030 0.0155 
S 0.0646 0.0118 0.1172 0.0393 0.0882 0.0692 0.0149 0.0491 0.0442 0.0549 0.0320 0.0285 0.0310 0.1153 0.0318 0.0722 0.0387 0.0456 0.0091 0.0445 
E 0.0617 0.0246 0.0382 0.0839 0.0348 0.0666 0.0267 0.0539 0.0338 0.0725 0.0219 0.0387 0.0310 0.0358 0.0199 0.0744 0.0778 0.1067 0.0096 0.0872 
S 0.0797 0.0215 0.0116 0.0182 0.0537 0.0266 0.0076 0.1011 0.0147 0.1833 0.0593 0.0259 0.0156 0.0256 0.0124 0.0503 0.0947 0.1523 0.0084 0.0252 
C 0.1011 0.0869 0.0167 0.0181 0.0628 0.1040 0.0102 0.0183 0.0170 0.0558 0.0111 0.1367 0.0216 0.0255 0.0134 0.1568 0.0691 0.0539 0.0069 0.0150 
T 0.0501 0.0638 0.0109 0.0182 0.0671 0.0827 0.0050 0.0607 0.0197 0.1106 0.0972 0.0147 0.0235 0.0296 0.0188 0.0788 0.0875 0.1192 0.0103 0.0212 
Y 0.0472 0.0211 0.0177 0.0370 0.1182 0.0338 0.0294 0.0541 0.0198 0.0644 0.0163 0.0426 0.0159 0.0310 0.0136 0.0854 0.0829 0.0426 0.0058 0.2140 
A 0.2471 0.0471 0.0128 0.0238 0.0243 0.0575 0.0051 0.0595 0.0163 0.0704 0.0188 0.0186 0.0134 0.0123 0.0124 0.1321 0.0790 0.1315 0.0026 0.0137 
T 0.0673 0.0187 0.0244 0.0379 0.0076 0.0802 0.0311 0.0213 0.0209 0.0188 0.0107 0.0279 0.0234 0.0249 0.0158 0.4668 0.0947 0.0171 0.0024 0.0080 
V 0.0665 0.0209 0.0106 0.0378 0.0178 0.0244 0.0043 0.2551 0.0132 0.1038 0.0394 0.0148 0.0105 0.0151 0.0105 0.0584 0.0713 0.1850 0.0026 0.0199 
L 0.0374 0.0301 0.0127 0.0194 0.1961 0.0209 0.0342 0.0493 0.0112 0.2455 0.0487 0.0200 0.0080 0.0173 0.0103 0.0262 0.0240 0.0353 0.0601 0.0717 
T 0.0610 0.0221 0.0148 0.0179 0.1050 0.0246 0.0326 0.0463 0.0168 0.0764 0.0230 0.0656 0.0126 0.0180 0.0136 0.1289 0.2585 0.0474 0.0031 0.0122 
I 0.0458 0.0052 0.0084 0.0119 0.0412 0.0115 0.0107 0.1352 0.0120 0.4256 0.0624 0.0160 0.0167 0.0162 0.0108 0.0218 0.0276 0.0844 0.0031 0.0101 
T 0.1029 0.0697 0.0126 0.0209 0.0198 0.0576 0.0048 0.0510 0.0159 0.0875 0.0364 0.0183 0.0220 0.0120 0.0174 0.0549 0.2504 0.1314 0.0027 0.0084 
A 0.2394 0.0766 0.0113 0.0206 0.0398 0.0301 0.0049 0.0683 0.0150 0.1285 0.0271 0.0153 0.0129 0.0115 0.0120 0.0479 0.0460 0.1552 0.0111 0.0148 
L 0.0215 0.0051 0.0082 0.0109 0.0582 0.0103 0.0285 0.3552 0.0111 0.1845 0.0845 0.0077 0.0090 0.0090 0.0097 0.0230 0.0272 0.0928 0.0029 0.0109 
S 0.2012 0.0213 0.0169 0.0217 0.0079 0.0517 0.0062 0.0120 0.0210 0.0261 0.0110 0.0243 0.0155 0.0154 0.0392 0.3677 0.1243 0.0193 0.0024 0.0127 
V 0.0491 0.0136 0.0076 0.0108 0.0660 0.0166 0.0073 0.2024 0.0143 0.1664 0.0309 0.0070 0.0088 0.0128 0.0130 0.0202 0.0286 0.2641 0.0101 0.0241 
E 0.0232 0.0085 0.4877 0.2130 0.0104 0.0219 0.0184 0.0110 0.0213 0.0161 0.0039 0.0396 0.0127 0.0316 0.0179 0.0298 0.0213 0.0144 0.0016 0.0104 
R 0.0204 0.0025 0.0134 0.0383 0.0061 0.0301 0.0177 0.0076 0.0597 0.0175 0.0057 0.0162 0.0106 0.0248 0.6761 0.0230 0.0165 0.0112 0.0022 0.0076 
Y 0.0181 0.0251 0.0083 0.0135 0.1321 0.0115 0.0348 0.0143 0.0127 0.0334 0.0070 0.0142 0.0080 0.0244 0.0117 0.0252 0.0142 0.0222 0.0477 0.5019 
F 0.0347 0.0317 0.0121 0.0145 0.0616 0.0157 0.0195 0.1366 0.0220 0.2237 0.0275 0.0231 0.0096 0.0302 0.0759 0.0302 0.0274 0.0866 0.0288 0.0692 
A 0.4127 0.0234 0.0127 0.0246 0.0149 0.0583 0.0172 0.0302 0.0267 0.0471 0.0159 0.0145 0.0145 0.0192 0.0200 0.0711 0.0513 0.1078 0.0026 0.0181 
I 0.0335 0.0056 0.0082 0.0106 0.0316 0.0104 0.0034 0.3745 0.0109 0.0950 0.0258 0.0072 0.0094 0.0082 0.0090 0.0162 0.0367 0.2604 0.0025 0.0095 
C 0.0623 0.1547 0.0104 0.0142 0.0269 0.0209 0.0096 0.0601 0.0277 0.0901 0.0244 0.0161 0.0111 0.0157 0.0375 0.0575 0.0863 0.2368 0.0088 0.0111 
F 0.0264 0.0110 0.0325 0.0273 0.0773 0.0184 0.2267 0.0258 0.0883 0.0387 0.0131 0.0469 0.0114 0.0493 0.0725 0.0507 0.0234 0.0239 0.0179 0.1121 
P 0.0921 0.0063 0.0144 0.0191 0.0094 0.0479 0.0144 0.0136 0.0180 0.0220 0.0073 0.0140 0.6110 0.0181 0.0160 0.0599 0.0306 0.0233 0.0090 0.0067 
L 0.0306 0.0078 0.0110 0.0152 0.0938 0.0165 0.0135 0.0916 0.0279 0.3215 0.0862 0.0109 0.0119 0.0168 0.0317 0.0259 0.0412 0.0997 0.0057 0.0193 
R 0.0503 0.0129 0.0331 0.0516 0.0156 0.0478 0.0419 0.0194 0.1496 0.0551 0.0111 0.0278 0.0251 0.0664 0.2108 0.0747 0.0438 0.0262 0.0227 0.0208 
A 0.1711 0.0215 0.0179 0.0253 0.0266 0.0428 0.0178 0.0291 0.0323 0.0455 0.0223 0.0374 0.0484 0.0260 0.0366 0.1686 0.0651 0.0365 0.0130 0.1227 
K 0.0420 0.0055 0.0247 0.0451 0.0244 0.0381 0.0383 0.0231 0.1285 0.0712 0.0165 0.0588 0.0574 0.1010 0.1756 0.0614 0.0297 0.0242 0.0072 0.0354 
V 0.0662 0.0100 0.0348 0.0351 0.0404 0.0526 0.0229 0.0467 0.0755 0.0684 0.0302 0.0514 0.0427 0.0404 0.1335 0.0814 0.0768 0.0564 0.0132 0.0249 
V 0.0442 0.0138 0.0170 0.0230 0.0597 0.0306 0.0327 0.0731 0.0758 0.1248 0.0507 0.0282 0.0271 0.0362 0.0797 0.0645 0.0613 0.0785 0.0388 0.0348 
V 0.0525 0.0339 0.0247 0.0244 0.0416 0.0455 0.0161 0.0660 0.0405 0.0759 0.0527 0.0269 0.0291 0.0401 0.1833 0.0669 0.0533 0.0875 0.0073 0.0283 
T 0.0601 0.0071 0.0189 0.0311 0.0129 0.0521 0.0098 0.0245 0.0667 0.0257 0.0104 0.0542 0.0227 0.0275 0.0865 0.1341 0.3279 0.0278 0.0047 0.0073 
K 0.0617 0.0178 0.0191 0.0409 0.0230 0.0340 0.0216 0.0301 0.1492 0.0781 0.0140 0.0449 0.1248 0.0446 0.1095 0.0478 0.0504 0.0652 0.0100 0.0225 
G 0.0785 0.0153 0.0223 0.0310 0.0195 0.1000 0.0308 0.0162 0.1084 0.0454 0.0150 0.0422 0.0253 0.0380 0.1927 0.1030 0.0624 0.0269 0.0134 0.0205 
R 0.0646 0.0234 0.0174 0.0213 0.0237 0.0255 0.0540 0.0369 0.0826 0.0555 0.0173 0.0517 0.0152 0.0422 0.2354 0.0621 0.0465 0.0705 0.0183 0.0359 
V 0.3165 0.0225 0.0148 0.0204 0.0136 0.0484 0.0065 0.0780 0.0202 0.0527 0.0149 0.0234 0.0189 0.0133 0.0308 0.0766 0.0838 0.1184 0.0089 0.0174 
K 0.0848 0.0245 0.0170 0.0242 0.0311 0.0523 0.0200 0.0621 0.1705 0.0971 0.0319 0.0233 0.0227 0.0266 0.1073 0.0512 0.0560 0.0549 0.0178 0.0232 
L 0.0764 0.0242 0.0099 0.0142 0.0410 0.0573 0.0076 0.1340 0.0463 0.1878 0.0391 0.0116 0.0102 0.0169 0.0761 0.0420 0.0439 0.1042 0.0199 0.0247 
V 0.0939 0.0307 0.0115 0.0214 0.0259 0.0338 0.0058 0.1694 0.0240 0.1148 0.0630 0.0094 0.0128 0.0107 0.0178 0.0374 0.0695 0.1950 0.0089 0.0294 
I 0.0632 0.1155 0.0090 0.0125 0.0254 0.0218 0.0038 0.2607 0.0111 0.1304 0.0241 0.0270 0.0091 0.0084 0.0111 0.0728 0.0360 0.1190 0.0061 0.0121 
F 0.1609 0.0298 0.0101 0.0134 0.0741 0.0839 0.0072 0.0911 0.0150 0.1636 0.0198 0.0110 0.0138 0.0099 0.0132 0.0606 0.0561 0.1287 0.0076 0.0194 
V 0.1308 0.0418 0.0098 0.0128 0.0603 0.0990 0.0042 0.0972 0.0126 0.1637 0.0239 0.0111 0.0170 0.0112 0.0102 0.0553 0.0557 0.1404 0.0193 0.0120 
I 0.0860 0.0346 0.0337 0.0171 0.0371 0.0403 0.0061 0.1078 0.0358 0.1015 0.0279 0.0354 0.0389 0.0126 0.0354 0.0453 0.0438 0.0928 0.1054 0.0554 
W 0.0487 0.0317 0.0091 0.0129 0.0692 0.0454 0.0051 0.0473 0.0121 0.0677 0.0444 0.0088 0.0406 0.0103 0.0106 0.0449 0.0412 0.0463 0.3536 0.0453 
A 0.1215 0.0272 0.0276 0.0348 0.0513 0.0607 0.0393 0.1005 0.0147 0.0894 0.0481 0.0260 0.0278 0.0267 0.0120 0.0577 0.0541 0.1154 0.0306 0.0274 
V 0.1409 0.0265 0.0105 0.0142 0.0600 0.0709 0.0153 0.0996 0.0238 0.1451 0.0443 0.0204 0.0242 0.0207 0.0115 0.0501 0.0500 0.1137 0.0268 0.0223 
A 0.2230 0.0207 0.0215 0.0371 0.0246 0.0571 0.0227 0.0477 0.0152 0.1262 0.0220 0.0226 0.0327 0.0119 0.0118 0.1656 0.0413 0.0591 0.0185 0.0209 
F 0.0989 0.0236 0.0092 0.0126 0.1534 0.0359 0.0130 0.1037 0.0121 0.1907 0.0272 0.0087 0.0222 0.0185 0.0103 0.0551 0.0344 0.0845 0.0467 0.0245 
C 0.1009 0.1239 0.0096 0.0180 0.0363 0.0382 0.0150 0.0793 0.0126 0.1680 0.0191 0.0154 0.0204 0.0098 0.0194 0.0592 0.0614 0.0970 0.0550 0.0290 
S 0.1182 0.0272 0.0244 0.0217 0.0467 0.0350 0.0126 0.0673 0.0255 0.1700 0.0244 0.0177 0.0234 0.0181 0.0375 0.1132 0.0936 0.0664 0.0219 0.0315 
A 0.2103 0.0269 0.0223 0.0312 0.0290 0.0524 0.0108 0.0478 0.0199 0.0813 0.0273 0.0274 0.0520 0.0221 0.0169 0.1553 0.0711 0.0742 0.0109 0.0156 
G 0.1071 0.0178 0.0161 0.0219 0.0315 0.0841 0.0094 0.0723 0.0232 0.1471 0.0352 0.0167 0.0788 0.0184 0.0180 0.1009 0.0613 0.0829 0.0261 0.0279 
P 0.0517 0.0117 0.0127 0.0227 0.0190 0.0222 0.0193 0.0313 0.0196 0.0609 0.0190 0.0148 0.5445 0.0197 0.0152 0.0399 0.0414 0.0341 0.0098 0.0256 
I 0.0578 0.0096 0.0217 0.0346 0.0618 0.0197 0.0158 0.1383 0.0287 0.1741 0.0437 0.0291 0.0371 0.0272 0.0162 0.0384 0.0570 0.1263 0.0180 0.0318 
F 0.0696 0.0141 0.0156 0.0268 0.2455 0.0310 0.0121 0.0630 0.0150 0.1549 0.0381 0.0119 0.0304 0.0160 0.0106 0.0338 0.0417 0.0593 0.0274 0.0693 
V 0.0609 0.0089 0.0162 0.0268 0.0853 0.0502 0.0122 0.1415 0.0229 0.1365 0.0386 0.0222 0.0519 0.0178 0.0199 0.0487 0.0379 0.1210 0.0139 0.0573 
L 0.0427 0.0108 0.0207 0.0211 0.1212 0.0302 0.0138 0.0628 0.0246 0.1984 0.0377 0.0183 0.0688 0.0275 0.0281 0.0325 0.0317 0.0801 0.0474 0.0734 
V 0.0839 0.0115 0.0312 0.0596 0.0526 0.0372 0.0287 0.0428 0.0322 0.0944 0.0282 0.0293 0.0230 0.0362 0.0459 0.1034 0.0840 0.0986 0.0243 0.0525 
G 0.0511 0.0166 0.0596 0.0465 0.0147 0.2198 0.0260 0.0183 0.0605 0.0434 0.0138 0.0533 0.0349 0.0521 0.0571 0.0906 0.0866 0.0316 0.0129 0.0180 
V 0.0702 0.0121 0.0237 0.0299 0.0364 0.0223 0.0112 0.1043 0.0375 0.1261 0.0417 0.0227 0.0262 0.0264 0.0258 0.0564 0.0827 0.1671 0.0224 0.0476 
E 0.0535 0.0120 0.0531 0.1476 0.0253 0.0292 0.0212 0.0282 0.0825 0.0545 0.0165 0.0488 0.0440 0.1018 0.0523 0.0716 0.0613 0.0513 0.0133 0.0385 
H 0.0432 0.0321 0.0530 0.0723 0.0416 0.0435 0.0991 0.0384 0.0629 0.0493 0.0154 0.0439 0.0446 0.0477 0.0477 0.0607 0.0618 0.0532 0.0177 0.0731 
E 0.0531 0.0096 0.0815 0.1539 0.0316 0.0413 0.0244 0.0316 0.0676 0.0568 0.0131 0.0393 0.0503 0.0545 0.0637 0.0948 0.0468 0.0445 0.0153 0.0347 
N 0.0512 0.0435 0.0797 0.0858 0.0234 0.0735 0.0243 0.0241 0.0446 0.0363 0.0123 0.1713 0.0384 0.0485 0.0401 0.0639 0.0638 0.0366 0.0064 0.0383 
G 0.0663 0.0403 0.0439 0.0456 0.0328 0.2680 0.0260 0.0341 0.0388 0.0458 0.0165 0.0523 0.0290 0.0278 0.0484 0.0622 0.0430 0.0343 0.0129 0.0341 
T 0.0508 0.0302 0.0360 0.0497 0.0357 0.0453 0.0196 0.0630 0.0393 0.0608 0.0244 0.0331 0.0513 0.0300 0.0361 0.1106 0.1711 0.0762 0.0079 0.0322 
D 0.0518 0.0250 0.1750 0.0914 0.0219 0.0566 0.0195 0.0326 0.0390 0.0615 0.0122 0.0738 0.0401 0.0380 0.0438 0.0700 0.0569 0.0656 0.0056 0.0248 
P 0.0573 0.0420 0.0508 0.0544 0.0467 0.0546 0.0426 0.0483 0.0521 0.0596 0.0409 0.0488 0.0528 0.0487 0.0504 0.0565 0.0524 0.0523 0.0430 0.0463 
W 0.0472 0.0513 0.0286 0.0547 0.0563 0.0459 0.0221 0.0402 0.0339 0.0778 0.0208 0.0285 0.0367 0.0323 0.0360 0.0511 0.0517 0.0584 0.1047 0.1191 
D 0.0540 0.0340 0.1546 0.0788 0.0246 0.0651 0.0238 0.0293 0.0484 0.0367 0.0176 0.0777 0.0562 0.0321 0.0390 0.0841 0.0765 0.0381 0.0088 0.0250 
T 0.0687 0.0703 0.0397 0.0584 0.0352 0.0482 0.0234 0.0429 0.0436 0.0670 0.0236 0.0476 0.0426 0.0300 0.0480 0.0858 0.1185 0.0696 0.0080 0.0297 
N 0.0622 0.0231 0.0549 0.0496 0.0283 0.0510 0.0364 0.0437 0.0474 0.0548 0.0218 0.1241 0.0431 0.0453 0.0464 0.0836 0.0995 0.0498 0.0087 0.0304 
E 0.0559 0.0201 0.0541 0.1528 0.0383 0.0316 0.0272 0.0507 0.0449 0.0602 0.0283 0.0329 0.0331 0.0633 0.0405 0.0804 0.0746 0.0653 0.0138 0.0364 
C 0.0561 0.3241 0.0238 0.0360 0.0299 0.0353 0.0170 0.0343 0.0258 0.0586 0.0165 0.0292 0.0389 0.0221 0.0215 0.0637 0.0510 0.0582 0.0171 0.0264 
R 0.0504 0.0316 0.0322 0.0601 0.0426 0.0521 0.0304 0.0316 0.0581 0.0767 0.0258 0.0407 0.0254 0.0454 0.1162 0.0643 0.0723 0.0492 0.0473 0.0486 
P 0.0546 0.0353 0.0419 0.0646 0.0300 0.0459 0.0220 0.0379 0.0435 0.0498 0.0167 0.0516 0.2765 0.0348 0.0261 0.0548 0.0456 0.0445 0.0112 0.0292 
T 0.0668 0.0440 0.0571 0.0757 0.0290 0.0510 0.0245 0.0378 0.0406 0.0566 0.0197 0.0700 0.0405 0.0429 0.0409 0.0927 0.1260 0.0547 0.0102 0.0240 
E 0.0618 0.0256 0.0885 0.1409 0.0340 0.0361 0.0277 0.0257 0.0577 0.0391 0.0176 0.0475 0.0573 0.0640 0.0397 0.0717 0.0553 0.0421 0.0386 0.0368 
F 0.0422 0.0211 0.0312 0.0465 0.1560 0.0360 0.0304 0.0406 0.0376 0.0797 0.0224 0.0372 0.0466 0.0266 0.0275 0.0538 0.0416 0.0573 0.0408 0.1167 
A 0.1334 0.0293 0.0352 0.0570 0.0291 0.0591 0.0299 0.0394 0.0488 0.0689 0.0177 0.0410 0.0698 0.0345 0.0330 0.0983 0.0590 0.0651 0.0264 0.0298 
V 0.0606 0.0185 0.0375 0.0527 0.0393 0.0452 0.0176 0.0837 0.0407 0.0916 0.0324 0.0356 0.0369 0.0351 0.0287 0.0943 0.0508 0.1236 0.0312 0.0419 
R 0.0618 0.0118 0.0406 0.0669 0.0362 0.0443 0.0298 0.0261 0.0810 0.0549 0.0207 0.0414 0.0489 0.0577 0.1282 0.0744 0.0502 0.0387 0.0475 0.0443 
S 0.0899 0.0167 0.0541 0.0594 0.0332 0.0484 0.0287 0.0281 0.0514 0.0487 0.0232 0.0480 0.0334 0.0401 0.0507 0.1744 0.0685 0.0443 0.0333 0.0318 
G 0.0789 0.0127 0.0365 0.0457 0.0381 0.1259 0.0358 0.0301 0.0511 0.0623 0.0204 0.0593 0.0366 0.0405 0.0350 0.0892 0.0529 0.0347 0.0464 0.0710 
L 0.0465 0.0125 0.0225 0.0408 0.0673 0.0264 0.0185 0.1043 0.0356 0.1834 0.0363 0.0243 0.0299 0.0316 0.0370 0.0431 0.0532 0.0879 0.0267 0.0643 
L 0.0427 0.0228 0.0232 0.0314 0.0753 0.0271 0.0235 0.0811 0.0363 0.1871 0.0415 0.0238 0.0306 0.0320 0.0456 0.0568 0.0510 0.0822 0.0155 0.0625 
T 0.0863 0.0259 0.0314 0.0321 0.0387 0.0576 0.0203 0.0424 0.0460 0.0585 0.0186 0.0447 0.0441 0.0404 0.0331 0.1088 0.1387 0.0743 0.0155 0.0460 
V 0.0549 0.0120 0.0155 0.0208 0.0946 0.0232 0.0224 0.1154 0.0297 0.1157 0.0321 0.0278 0.0201 0.0191 0.0211 0.0454 0.0545 0.1521 0.0111 0.1014 
M 0.0616 0.0235 0.0198 0.0312 0.0798 0.0269 0.0170 0.0692 0.0296 0.1389 0.0923 0.0300 0.0240 0.0308 0.0303 0.0556 0.0580 0.0977 0.0127 0.0630 
V 0.0491 0.0177 0.0160 0.0304 0.0628 0.0322 0.0163 0.1393 0.0253 0.1508 0.0280 0.0249 0.0181 0.0243 0.0309 0.0380 0.0712 0.1688 0.0108 0.0308 
W 0.0425 0.0162 0.0220 0.0337 0.1706 0.0339 0.0184 0.0407 0.0225 0.1091 0.0219 0.0170 0.0347 0.0333 0.0212 0.0387 0.0400 0.0444 0.1211 0.1108 
V 0.0634 0.0238 0.0254 0.0242 0.0403 0.0365 0.0200 0.1092 0.0234 0.1498 0.0429 0.0201 0.0238 0.0311 0.0231 0.0687 0.0651 0.1697 0.0062 0.0244 
S 0.0726 0.0270 0.0281 0.0363 0.1062 0.0381 0.0203 0.0390 0.0236 0.0989 0.0246 0.0561 0.0416 0.0296 0.0254 0.1051 0.0984 0.0614 0.0109 0.0558 
S 0.1010 0.0218 0.0192 0.0292 0.0649 0.0636 0.0120 0.0802 0.0241 0.1100 0.0242 0.0248 0.0371 0.0255 0.0202 0.1151 0.0797 0.1029 0.0131 0.0287 
I 0.0427 0.0219 0.0140 0.0202 0.0721 0.0341 0.0085 0.1839 0.0210 0.2078 0.0305 0.0170 0.0236 0.0140 0.0289 0.0277 0.0388 0.1433 0.0088 0.0253 
F 0.0525 0.0228 0.0157 0.0206 0.1684 0.1151 0.0241 0.0577 0.0150 0.1191 0.0157 0.0297 0.0465 0.0253 0.0192 0.0461 0.0500 0.0836 0.0136 0.0516 
F 0.0306 0.0143 0.0087 0.0113 0.3717 0.0245 0.0066 0.0451 0.0109 0.0933 0.0295 0.0319 0.0197 0.0139 0.0148 0.0242 0.0220 0.0456 0.0132 0.1502 
F 0.0517 0.0285 0.0094 0.0224 0.2103 0.0388 0.0133 0.0712 0.0177 0.1530 0.0180 0.0126 0.0285 0.0274 0.0158 0.0375 0.0276 0.1059 0.0127 0.0833 
L 0.0590 0.0174 0.0090 0.0165 0.0387 0.0361 0.0099 0.1874 0.0190 0.2434 0.0350 0.0156 0.0161 0.0209 0.0149 0.0264 0.0343 0.1527 0.0078 0.0232 
P 0.0787 0.0234 0.0115 0.0201 0.0342 0.0192 0.0146 0.0453 0.0225 0.0443 0.0101 0.0173 0.4976 0.0151 0.0216 0.0331 0.0442 0.0494 0.0088 0.0188 
V 0.0407 0.0280 0.0088 0.0120 0.0704 0.0389 0.0103 0.1132 0.0352 0.2637 0.0571 0.0135 0.0297 0.0152 0.0107 0.0259 0.0315 0.1474 0.0079 0.0242 
F 0.0680 0.0218 0.0138 0.0121 0.1508 0.0384 0.0097 0.1118 0.0162 0.2013 0.0322 0.0177 0.0155 0.0092 0.0336 0.0476 0.0489 0.0730 0.0081 0.0560 
C 0.0662 0.1809 0.0100 0.0196 0.0312 0.0272 0.0133 0.1374 0.0174 0.1129 0.0168 0.0195 0.0415 0.0296 0.0103 0.0380 0.0635 0.1242 0.0073 0.0190 
L 0.0302 0.0124 0.0119 0.0163 0.0385 0.0176 0.0094 0.1950 0.0192 0.2176 0.1300 0.0119 0.0182 0.0129 0.0167 0.0281 0.0417 0.0809 0.0096 0.0654 
T 0.0787 0.0419 0.0143 0.0194 0.0323 0.0668 0.0170 0.1106 0.0216 0.1385 0.0231 0.0192 0.0294 0.0291 0.0106 0.0866 0.1111 0.1076 0.0120 0.0172 
V 0.0575 0.0166 0.0128 0.0121 0.0690 0.0286 0.0110 0.1700 0.0338 0.1119 0.0304 0.0137 0.0205 0.0182 0.0415 0.0279 0.0519 0.2023 0.0088 0.0472 
L 0.0572 0.1312 0.0085 0.0218 0.0706 0.0201 0.0090 0.1114 0.0160 0.2116 0.0443 0.0162 0.0291 0.0121 0.0153 0.0491 0.0486 0.0850 0.0088 0.0185 
Y 0.0455 0.0180 0.0281 0.0183 0.0754 0.0172 0.0278 0.0220 0.0223 0.0756 0.0241 0.0189 0.0142 0.0226 0.0221 0.0342 0.0197 0.0269 0.0249 0.4338 
S 0.0933 0.0417 0.0151 0.0240 0.0699 0.0833 0.0194 0.0624 0.0414 0.0794 0.0188 0.0222 0.0164 0.0209 0.0249 0.1457 0.0980 0.0768 0.0175 0.0268 
L 0.0495 0.0551 0.0190 0.0225 0.0383 0.0319 0.0174 0.0652 0.0774 0.2394 0.0334 0.0162 0.0140 0.0439 0.0929 0.0531 0.0324 0.0658 0.0062 0.0178 
I 0.0425 0.0103 0.0199 0.0336 0.0181 0.0246 0.0046 0.3216 0.0205 0.0950 0.0790 0.0153 0.0149 0.0100 0.0310 0.0357 0.0333 0.1231 0.0063 0.0443 
G 0.1222 0.0284 0.0131 0.0224 0.0412 0.1910 0.0233 0.0764 0.0332 0.0875 0.0183 0.0268 0.0311 0.0175 0.0365 0.0717 0.0478 0.0551 0.0116 0.0431 
R 0.0553 0.0405 0.0491 0.0525 0.0451 0.0528 0.0411 0.0467 0.0503 0.0576 0.0395 0.0470 0.0508 0.0470 0.0486 0.0545 0.0505 0.0505 0.0414 0.0446 
K 0.0704 0.0198 0.0319 0.0927 0.0278 0.0324 0.0341 0.0405 0.1320 0.0543 0.0226 0.0333 0.0356 0.0680 0.0889 0.0664 0.0686 0.0587 0.0027 0.0243 
L 0.0585 0.0197 0.0093 0.0295 0.0289 0.0258 0.0229 0.0998 0.0342 0.2963 0.0498 0.0223 0.0246 0.0306 0.0326 0.0332 0.0432 0.0832 0.0169 0.0281 
W 0.0666 0.0315 0.0228 0.0343 0.0459 0.0496 0.0339 0.0374 0.0528 0.1127 0.0250 0.0242 0.0347 0.0402 0.0656 0.0520 0.0413 0.0461 0.1330 0.0487 
R 0.0573 0.0130 0.0256 0.0413 0.0197 0.0430 0.0285 0.0270 0.1314 0.0452 0.0303 0.0430 0.0254 0.0715 0.2042 0.0778 0.0556 0.0364 0.0115 0.0175 
R 0.0669 0.0128 0.0245 0.0389 0.0184 0.0454 0.0322 0.0327 0.0931 0.0653 0.0257 0.0432 0.0273 0.0724 0.1856 0.0879 0.0456 0.0574 0.0099 0.0189 
R 0.0728 0.0108 0.0411 0.0609 0.0274 0.0435 0.0329 0.0314 0.0992 0.0506 0.0162 0.0437 0.0397 0.0585 0.1825 0.0663 0.0499 0.0516 0.0087 0.0176 
R 0.0625 0.0104 0.0317 0.0718 0.0159 0.0418 0.0270 0.0253 0.1145 0.0498 0.0248 0.0430 0.0625 0.0674 0.1695 0.0801 0.0437 0.0407 0.0090 0.0166 
G 0.1165 0.0147 0.0368 0.0450 0.0238 0.1822 0.0233 0.0287 0.0543 0.0455 0.0173 0.0564 0.0472 0.0465 0.0456 0.0842 0.0569 0.0547 0.0088 0.0174 
D 0.0758 0.0146 0.1175 0.0921 0.0182 0.0750 0.0267 0.0305 0.0719 0.0498 0.0193 0.0669 0.0367 0.0444 0.0684 0.0793 0.0571 0.0445 0.0033 0.0146 
A 0.1597 0.0171 0.0336 0.0541 0.0198 0.0734 0.0246 0.0298 0.0587 0.0656 0.0205 0.0394 0.0643 0.0535 0.0611 0.1159 0.0487 0.0426 0.0093 0.0160 
V 0.0829 0.0201 0.0307 0.0463 0.0221 0.0502 0.0249 0.0669 0.0526 0.0984 0.0413 0.0413 0.0456 0.0464 0.0657 0.0761 0.0745 0.0903 0.0098 0.0145 
V 0.0694 0.0169 0.0336 0.0593 0.0237 0.0401 0.0275 0.0608 0.0502 0.0820 0.0226 0.0415 0.0620 0.0697 0.0636 0.0968 0.0631 0.0924 0.0069 0.0216 
G 0.0693 0.0198 0.0396 0.0558 0.0236 0.2032 0.0298 0.0280 0.0614 0.0472 0.0203 0.0596 0.0426 0.0537 0.0534 0.0903 0.0468 0.0364 0.0029 0.0223 
A 0.1268 0.0230 0.0352 0.0728 0.0227 0.0590 0.0259 0.0322 0.0593 0.0513 0.0223 0.0453 0.0534 0.0653 0.0585 0.1161 0.0510 0.0444 0.0188 0.0241 
S 0.0661 0.0198 0.0397 0.0552 0.0226 0.0587 0.0278 0.0258 0.0709 0.0454 0.0267 0.0525 0.0391 0.0611 0.0794 0.1858 0.0676 0.0381 0.0025 0.0235 
L 0.0704 0.0292 0.0260 0.0657 0.0253 0.0440 0.0228 0.0641 0.0615 0.1316 0.0372 0.0341 0.0315 0.0511 0.0665 0.0783 0.0534 0.0605 0.0147 0.0316 
R 0.0449 0.0114 0.0299 0.0483 0.0170 0.0370 0.0376 0.0308 0.0964 0.0396 0.0172 0.0430 0.0363 0.0839 0.2447 0.0756 0.0519 0.0322 0.0120 0.0167 
D 0.0708 0.0193 0.1084 0.0761 0.0176 0.0507 0.0317 0.0325 0.0555 0.0492 0.0228 0.0680 0.0500 0.0577 0.0745 0.1049 0.0547 0.0340 0.0109 0.0184 
Q 0.0434 0.0104 0.0287 0.0650 0.0144 0.0348 0.0241 0.0220 0.1467 0.0496 0.0142 0.0336 0.0345 0.1704 0.1557 0.0705 0.0350 0.0282 0.0105 0.0176 
N 0.0573 0.0420 0.0508 0.0544 0.0467 0.0546 0.0426 0.0483 0.0521 0.0596 0.0409 0.0488 0.0528 0.0487 0.0504 0.0565 0.0524 0.0523 0.0430 0.0463 
H 0.0569 0.0232 0.0381 0.0685 0.0316 0.0403 0.0942 0.0298 0.1073 0.0484 0.0297 0.0555 0.0351 0.0430 0.1136 0.0582 0.0395 0.0346 0.0243 0.0308 
K 0.0573 0.0420 0.0508 0.0544 0.0467 0.0546 0.0426 0.0483 0.0521 0.0596 0.0409 0.0488 0.0528 0.0487 0.0504 0.0565 0.0524 0.0523 0.0430 0.0463 
Q 0.0459 0.0034 0.0412 0.0583 0.0075 0.0394 0.0367 0.0315 0.1997 0.0424 0.0271 0.0429 0.0377 0.0762 0.1375 0.0508 0.0434 0.0377 0.0395 0.0081 
T 0.1019 0.0313 0.0321 0.0366 0.0498 0.0421 0.0317 0.0608 0.0400 0.0807 0.0303 0.0341 0.0439 0.0317 0.0388 0.0741 0.1102 0.0938 0.0027 0.0329 
V 0.0795 0.0352 0.0114 0.0453 0.0445 0.0382 0.0265 0.0737 0.0446 0.1015 0.0388 0.0336 0.0325 0.0363 0.0409 0.0450 0.0591 0.1547 0.0243 0.0290 
K 0.0456 0.0202 0.0255 0.0320 0.0205 0.0311 0.0206 0.0311 0.1898 0.0695 0.0291 0.0279 0.0302 0.0339 0.1925 0.0536 0.0558 0.0381 0.0217 0.0218 
M 0.0463 0.0133 0.0099 0.0241 0.0265 0.0234 0.0047 0.1106 0.0311 0.1333 0.2258 0.0253 0.0201 0.0266 0.0363 0.0356 0.0844 0.0914 0.0027 0.0184 
L 0.0451 0.0246 0.0079 0.0208 0.0480 0.0217 0.0142 0.1219 0.0238 0.2888 0.0557 0.0074 0.0084 0.0189 0.0206 0.0446 0.0325 0.1553 0.0145 0.0087 
A 0.1277 0.0263 0.0095 0.0128 0.0851 0.0669 0.0043 0.0920 0.0206 0.1465 0.0331 0.0203 0.0185 0.0173 0.0295 0.0557 0.0575 0.1464 0.0027 0.0174 
V 0.1016 0.0420 0.0121 0.0327 0.0284 0.0343 0.0053 0.1211 0.0314 0.0908 0.0797 0.0264 0.0119 0.0125 0.0434 0.0617 0.0693 0.1573 0.0030 0.0244 
V 0.0590 0.0391 0.0118 0.0301 0.0308 0.0312 0.0207 0.1491 0.0288 0.1169 0.0498 0.0288 0.0116 0.0261 0.0126 0.0357 0.0469 0.2250 0.0031 0.0269 
V 0.0634 0.0212 0.0118 0.0304 0.0299 0.0368 0.0049 0.0877 0.0290 0.0967 0.0593 0.0258 0.0295 0.0286 0.0127 0.0371 0.0483 0.3060 0.0189 0.0097 
F 0.1055 0.0198 0.0115 0.0151 0.0803 0.0760 0.0054 0.0959 0.0147 0.1827 0.0283 0.0110 0.0124 0.0113 0.0124 0.0543 0.0501 0.1470 0.0182 0.0328 
A 0.1586 0.0255 0.0128 0.0238 0.0433 0.0367 0.0053 0.0709 0.0163 0.1302 0.0331 0.0230 0.0134 0.0227 0.0132 0.0684 0.0820 0.1976 0.0031 0.0103 
F 0.0276 0.0123 0.0194 0.0123 0.5019 0.0135 0.0161 0.0394 0.0113 0.0692 0.0095 0.0159 0.0089 0.0086 0.0105 0.0248 0.0242 0.0336 0.0279 0.0853 
I 0.1392 0.0405 0.0109 0.0147 0.1224 0.0371 0.0054 0.0869 0.0143 0.1714 0.0386 0.0102 0.0121 0.0110 0.0121 0.0359 0.0575 0.1169 0.0182 0.0278 
L 0.0574 0.0169 0.0103 0.0137 0.0568 0.0309 0.0122 0.1709 0.0135 0.2630 0.0366 0.0094 0.0115 0.0105 0.0118 0.0278 0.0295 0.1631 0.0188 0.0118 
C 0.0623 0.4838 0.0109 0.0130 0.0389 0.0249 0.0048 0.0167 0.0132 0.0634 0.0144 0.0177 0.0115 0.0100 0.0165 0.0944 0.0333 0.0310 0.0031 0.0087 
W 0.0244 0.0096 0.0079 0.0126 0.1109 0.0146 0.0101 0.0192 0.0114 0.0424 0.0171 0.0131 0.0083 0.0205 0.0153 0.0215 0.0241 0.0201 0.5414 0.0493 
L 0.0971 0.0233 0.0110 0.0149 0.0685 0.0397 0.0050 0.0553 0.0147 0.3021 0.0501 0.0108 0.0120 0.0115 0.0125 0.0484 0.1118 0.0716 0.0136 0.0118 
P 0.1035 0.0070 0.0943 0.0329 0.0138 0.1071 0.0084 0.0834 0.0268 0.1053 0.0117 0.0212 0.1099 0.0841 0.0209 0.0396 0.0933 0.0343 0.0040 0.0113 
F 0.0447 0.0660 0.0142 0.0368 0.1646 0.0387 0.0272 0.0416 0.0177 0.1361 0.0271 0.0325 0.0591 0.0316 0.0333 0.0420 0.0385 0.0619 0.0258 0.0491 
H 0.0383 0.0169 0.0442 0.0359 0.0321 0.0624 0.1302 0.0288 0.0322 0.0643 0.0184 0.0953 0.0993 0.0638 0.0414 0.0416 0.0340 0.0463 0.0208 0.0583 
V 0.0522 0.0310 0.0130 0.0174 0.0305 0.0324 0.0392 0.1522 0.0271 0.1194 0.0240 0.0123 0.0134 0.0237 0.0252 0.0383 0.0781 0.1691 0.0381 0.0492 
G 0.1272 0.0177 0.0370 0.0299 0.0627 0.1163 0.0148 0.0474 0.0277 0.0775 0.0346 0.0651 0.0283 0.0328 0.0281 0.0936 0.0416 0.0708 0.0178 0.0287 
R 0.0532 0.0115 0.0371 0.0544 0.0386 0.0367 0.0286 0.0453 0.0408 0.0969 0.0221 0.0786 0.0458 0.0445 0.1601 0.0675 0.0488 0.0515 0.0180 0.0227 
Y 0.0328 0.0149 0.0162 0.0197 0.1048 0.0218 0.0180 0.0889 0.0190 0.1756 0.0376 0.0164 0.0193 0.0314 0.0342 0.0298 0.0370 0.0893 0.0494 0.1311 
L 0.0402 0.0120 0.0227 0.0421 0.0595 0.0244 0.0100 0.0963 0.0201 0.2804 0.0765 0.0158 0.0190 0.0188 0.0195 0.0265 0.0343 0.1061 0.0300 0.0318 
F 0.0456 0.0128 0.0381 0.0258 0.1495 0.0259 0.0181 0.0752 0.0274 0.1512 0.0330 0.0292 0.0173 0.0354 0.0266 0.0350 0.0335 0.0762 0.0489 0.0840 
S 0.0923 0.0204 0.0633 0.0344 0.0504 0.0445 0.0183 0.0699 0.0437 0.0906 0.0228 0.0355 0.0273 0.0364 0.0272 0.1118 0.0904 0.0717 0.0160 0.0331 
K 0.0619 0.0085 0.0625 0.0472 0.0544 0.0430 0.0223 0.0450 0.0718 0.1034 0.0218 0.0621 0.0355 0.0391 0.0613 0.0690 0.0546 0.0600 0.0191 0.0581 
S 0.0880 0.0249 0.0567 0.0395 0.0524 0.0565 0.0273 0.0369 0.0330 0.0620 0.0187 0.0613 0.0290 0.0411 0.0467 0.1539 0.0718 0.0527 0.0135 0.0376 
F 0.0456 0.0127 0.0355 0.0280 0.1738 0.0440 0.0277 0.0661 0.0282 0.1232 0.0206 0.0357 0.0298 0.0221 0.0312 0.0443 0.0435 0.0637 0.0363 0.0791 
E 0.0552 0.0113 0.1145 0.1089 0.0292 0.0570 0.0379 0.0532 0.0421 0.0704 0.0174 0.0448 0.0439 0.0544 0.0439 0.0638 0.0509 0.0484 0.0193 0.0383 
P 0.0600 0.0162 0.0540 0.0651 0.0294 0.0405 0.0213 0.0324 0.0459 0.0639 0.0139 0.0400 0.2770 0.0443 0.0342 0.0578 0.0509 0.0376 0.0094 0.0251 
G 0.0749 0.0150 0.0597 0.0588 0.0371 0.1746 0.0255 0.0285 0.0438 0.0465 0.0151 0.0659 0.0431 0.0327 0.0338 0.1010 0.0626 0.0361 0.0274 0.0237 
S 0.0718 0.0191 0.0764 0.0672 0.0327 0.0489 0.0202 0.0352 0.0376 0.0635 0.0182 0.0654 0.0499 0.0410 0.0409 0.1444 0.0875 0.0449 0.0143 0.0279 
L 0.0539 0.0819 0.0354 0.0427 0.0559 0.0267 0.0134 0.0634 0.0322 0.1807 0.0373 0.0301 0.0509 0.0372 0.0276 0.0424 0.0511 0.0702 0.0181 0.0421 
E 0.0483 0.0164 0.0885 0.1363 0.0326 0.0442 0.0360 0.0284 0.0491 0.0556 0.0179 0.0448 0.0538 0.0604 0.0558 0.0758 0.0763 0.0389 0.0142 0.0347 
I 0.0593 0.0211 0.0441 0.0359 0.0587 0.0335 0.0184 0.1169 0.0319 0.1361 0.0302 0.0276 0.0419 0.0290 0.0343 0.0621 0.0639 0.0985 0.0148 0.0360 
A 0.1240 0.0417 0.0363 0.0481 0.0303 0.0474 0.0283 0.0401 0.0435 0.0736 0.0199 0.0441 0.0642 0.0341 0.0361 0.1086 0.0665 0.0652 0.0128 0.0390 
Q 0.0711 0.0118 0.0581 0.0664 0.0323 0.0473 0.0331 0.0257 0.0799 0.0678 0.0168 0.0621 0.0512 0.0809 0.0542 0.0703 0.0646 0.0510 0.0189 0.0425 
I 0.0580 0.0223 0.0314 0.0278 0.0701 0.0346 0.0210 0.1642 0.0276 0.1196 0.0276 0.0276 0.0312 0.0304 0.0319 0.0471 0.0532 0.1096 0.0211 0.0344 
S 0.0509 0.0243 0.0437 0.0430 0.0463 0.0410 0.0373 0.0631 0.0439 0.1011 0.0219 0.0480 0.0725 0.0301 0.0326 0.1097 0.0725 0.0542 0.0210 0.0451 
Q 0.0649 0.0167 0.0701 0.0710 0.0342 0.0374 0.0474 0.0374 0.0626 0.0704 0.0284 0.0490 0.0483 0.0911 0.0559 0.0573 0.0513 0.0474 0.0152 0.0481 
Y 0.0584 0.0164 0.0262 0.0277 0.0943 0.0336 0.0316 0.0637 0.0366 0.0814 0.0248 0.0284 0.0270 0.0335 0.0424 0.0498 0.0490 0.0672 0.0565 0.1460 
C 0.1095 0.1078 0.0180 0.0189 0.0776 0.0336 0.0141 0.0891 0.0255 0.1429 0.0370 0.0215 0.0222 0.0192 0.0231 0.0393 0.0460 0.0955 0.0118 0.0352 
N 0.0547 0.0117 0.0513 0.0384 0.0575 0.0411 0.0435 0.0346 0.0503 0.0729 0.0281 0.1285 0.0325 0.0361 0.0509 0.0772 0.0810 0.0372 0.0108 0.0633 
L 0.0501 0.0143 0.0263 0.0321 0.0622 0.0200 0.0316 0.1092 0.0386 0.2118 0.0323 0.0202 0.0509 0.0358 0.0285 0.0469 0.0420 0.0812 0.0194 0.0392 
V 0.0883 0.0142 0.0172 0.0260 0.0696 0.0273 0.0046 0.1550 0.0164 0.1570 0.0279 0.0146 0.0212 0.0138 0.0146 0.0382 0.0540 0.1900 0.0167 0.0205 
S 0.1409 0.0304 0.0266 0.0275 0.0366 0.0558 0.0136 0.0442 0.0236 0.0567 0.0154 0.0292 0.0366 0.0307 0.0249 0.1606 0.1409 0.0554 0.0168 0.0387 
F 0.0466 0.0124 0.0219 0.0526 0.1675 0.0581 0.0443 0.0732 0.0305 0.1032 0.0263 0.0296 0.0163 0.0324 0.0536 0.0386 0.0505 0.0520 0.0237 0.0585 
V 0.0829 0.0698 0.0166 0.0150 0.0448 0.0288 0.0109 0.1172 0.0173 0.1128 0.0170 0.0211 0.0292 0.0152 0.0160 0.0480 0.0565 0.1804 0.0682 0.0214 
L 0.0435 0.0291 0.0148 0.0136 0.0864 0.0332 0.0050 0.0815 0.0132 0.4131 0.0450 0.0129 0.0152 0.0103 0.0152 0.0266 0.0316 0.0539 0.0167 0.0225 
F 0.2236 0.0157 0.0171 0.0208 0.1443 0.1293 0.0200 0.0368 0.0182 0.0557 0.0262 0.0163 0.0226 0.0144 0.0159 0.0860 0.0416 0.0412 0.0093 0.0426 
Y 0.0601 0.0120 0.0103 0.0176 0.1238 0.0188 0.0391 0.0212 0.0389 0.0405 0.0467 0.0248 0.0176 0.0148 0.0156 0.0715 0.0289 0.0215 0.0439 0.3257 
L 0.1422 0.0301 0.0113 0.0191 0.0768 0.0263 0.0089 0.0583 0.0322 0.2166 0.0334 0.0168 0.0117 0.0110 0.0122 0.1041 0.0772 0.0809 0.0031 0.0206 
S 0.0492 0.0091 0.0242 0.0196 0.0091 0.0308 0.0853 0.0128 0.0239 0.0165 0.0082 0.4146 0.0106 0.0213 0.0216 0.1896 0.0336 0.0142 0.0018 0.0124 
A 0.1235 0.0938 0.0172 0.0171 0.0155 0.0277 0.0049 0.0187 0.0157 0.0273 0.0115 0.0217 0.0231 0.0119 0.0118 0.4437 0.0897 0.0274 0.0020 0.0064 
A 0.1845 0.3104 0.0093 0.0120 0.0353 0.0263 0.0040 0.0363 0.0118 0.0413 0.0365 0.0176 0.0204 0.0090 0.0092 0.0845 0.0512 0.0743 0.0054 0.0072 
I 0.0614 0.0331 0.0084 0.0115 0.0576 0.0214 0.0138 0.1680 0.0113 0.2328 0.0455 0.0079 0.0093 0.0089 0.0098 0.0364 0.0253 0.1371 0.0156 0.0653 
N 0.0163 0.0026 0.1012 0.0214 0.0109 0.0209 0.0154 0.0108 0.0304 0.0103 0.0037 0.6429 0.0093 0.0145 0.0149 0.0405 0.0273 0.0087 0.0013 0.0056 
P 0.0300 0.0027 0.0110 0.0146 0.0101 0.0169 0.0036 0.0129 0.0138 0.0225 0.0036 0.0079 0.8210 0.0094 0.0086 0.0272 0.0203 0.0156 0.0014 0.0044 
I 0.0232 0.0145 0.0063 0.0084 0.1080 0.0133 0.0032 0.3106 0.0168 0.1739 0.0344 0.0057 0.0071 0.0067 0.0077 0.0154 0.0250 0.1663 0.0103 0.0170 
L 0.0357 0.0111 0.0062 0.0083 0.0387 0.0081 0.0063 0.3284 0.0087 0.3092 0.0207 0.0055 0.0116 0.0067 0.0076 0.0123 0.0205 0.1173 0.0023 0.0083 
Y 0.0156 0.0031 0.0068 0.0112 0.0575 0.0094 0.0133 0.0128 0.0109 0.0508 0.0154 0.0078 0.0069 0.0093 0.0102 0.0193 0.0123 0.0161 0.0095 0.6843 
N 0.2011 0.0662 0.0131 0.0149 0.0608 0.1166 0.0102 0.0424 0.0145 0.0361 0.0108 0.1002 0.0172 0.0109 0.0113 0.0612 0.0685 0.0792 0.0030 0.0588 
I 0.0433 0.0443 0.0069 0.0093 0.2995 0.0163 0.0044 0.0956 0.0093 0.1762 0.0200 0.0107 0.0073 0.0071 0.0106 0.0278 0.0327 0.0734 0.0453 0.0357 
M 0.0513 0.0118 0.0078 0.0115 0.1096 0.0139 0.0071 0.0616 0.0161 0.2167 0.1803 0.0117 0.0107 0.0100 0.0288 0.0477 0.0358 0.1088 0.0060 0.0350 
S 0.0406 0.0194 0.0405 0.0194 0.0094 0.1619 0.0319 0.0200 0.0193 0.0182 0.0088 0.2281 0.0133 0.0255 0.0205 0.2458 0.0449 0.0141 0.0021 0.0269 
K 0.0587 0.0030 0.0788 0.1412 0.0058 0.0283 0.0269 0.0148 0.1629 0.0226 0.0074 0.0360 0.0910 0.0844 0.1022 0.0698 0.0394 0.0305 0.0038 0.0095 
K 0.0310 0.0044 0.0585 0.0605 0.0083 0.0302 0.0299 0.0101 0.1995 0.0193 0.0071 0.1804 0.0168 0.0787 0.1006 0.0792 0.0448 0.0164 0.0248 0.0107 
Y 0.0169 0.0054 0.0063 0.0086 0.5903 0.0122 0.0087 0.0324 0.0100 0.0421 0.0104 0.0064 0.0081 0.0099 0.0079 0.0142 0.0133 0.0359 0.0067 0.1259 
R 0.0189 0.0047 0.0126 0.0244 0.0081 0.0133 0.0127 0.0072 0.1506 0.0183 0.0074 0.0215 0.0102 0.0640 0.5653 0.0274 0.0194 0.0105 0.0042 0.0068 
V 0.0831 0.0080 0.0276 0.0758 0.0097 0.0286 0.0290 0.0467 0.1643 0.0452 0.0223 0.0424 0.0124 0.0708 0.1303 0.0825 0.0483 0.0513 0.0024 0.0250 
A 0.3134 0.0321 0.0528 0.0676 0.0094 0.0924 0.0274 0.0195 0.0436 0.0213 0.0104 0.0345 0.0158 0.0279 0.0558 0.0949 0.0370 0.0221 0.0023 0.0282 
V 0.0364 0.0243 0.0079 0.0208 0.2582 0.0139 0.0073 0.0950 0.0106 0.2250 0.0402 0.0073 0.0152 0.0083 0.0131 0.0198 0.0234 0.1024 0.0043 0.0423 
F 0.0536 0.0291 0.0098 0.0180 0.1368 0.0198 0.0265 0.0458 0.1038 0.1422 0.0437 0.0229 0.0090 0.0510 0.0915 0.0397 0.0212 0.0500 0.0334 0.0417 
R 0.0426 0.0095 0.0219 0.0853 0.0083 0.0178 0.0163 0.0181 0.1813 0.0349 0.0136 0.0440 0.0114 0.0937 0.2647 0.0760 0.0384 0.0188 0.0020 0.0114 
L 0.0584 0.0133 0.0073 0.0107 0.0351 0.0128 0.0062 0.1378 0.0163 0.3565 0.0614 0.0071 0.0083 0.0135 0.0163 0.0290 0.0508 0.0919 0.0104 0.0369 
L 0.0183 0.0193 0.0063 0.0092 0.1244 0.0113 0.0037 0.0840 0.0134 0.4751 0.0410 0.0059 0.0073 0.0078 0.0227 0.0150 0.0149 0.0722 0.0065 0.0153 
G 0.1214 0.0657 0.0124 0.0143 0.0179 0.4329 0.0101 0.0415 0.0565 0.0199 0.0050 0.0174 0.0577 0.0107 0.0183 0.0394 0.0257 0.0203 0.0023 0.0142 
F 0.0171 0.0040 0.0071 0.0099 0.4945 0.0108 0.0070 0.0236 0.0096 0.1654 0.0114 0.0071 0.0071 0.0074 0.0094 0.0141 0.0135 0.0237 0.0195 0.1029 
END
