# Supplementary material for: Integrating Solid-State NMR and Computational Modeling to Investigate the Structure and Dynamics of Membrane-Associated Ghrelin
Source: PLoS One. 2015 Mar 24;10(3):e0122444. doi: 10.1371/journal.pone.0122444 (PMC4372444; doi:10.1371/journal.pone.0122444)
Supplement: S2 File — (TGZ) [file pone.0122444.s008.tgz › ghrelin/folding_input/receptor/GHSR1.rdb6]

# TARGET GHSR1
# Using neural net dunbrack-40pc-3157-t06-IDGaaH13-3-13-7-13-9-13-11-stride-ebghtl-seeded.net
# This is a 4-layer network, with 
#	window	units
#	    3	   13
#	    7	   13
#	    9	   13
#	   11	    6 (1 EBGHTL )
# The input amino acid frequencies were determined from
# alignment GHSR1.fasta
# with weighted counts, using HenikoffWeight(1.3 bits/column, 1)
# The weighting was determined by the posterior distribution
# after regularizing with /blue/meilerlab/apps/Linux2/x86_64/sam/T08/lib/recode3.20comp.
# Counts were regularized to probabilities using
# /blue/meilerlab/apps/Linux2/x86_64/sam/T08/lib/recode3.20comp
# Total sequence weight for alignment was 1
#
Pos	AA	E	B	G	H	T	C
10N	1S	5N	5N	5N	5N	5N	5N
1	A	0.106	0.018	0.039	0.076	0.241	0.520
2	P	0.143	0.021	0.089	0.132	0.307	0.309
3	L	0.129	0.022	0.175	0.205	0.270	0.198
4	L	0.158	0.015	0.205	0.251	0.256	0.115
5	A	0.158	0.018	0.091	0.284	0.288	0.160
6	G	0.176	0.013	0.039	0.220	0.292	0.261
7	V	0.235	0.022	0.018	0.303	0.199	0.223
8	T	0.331	0.008	0.026	0.303	0.118	0.213
9	A	0.218	0.006	0.049	0.575	0.066	0.086
10	T	0.206	0.003	0.032	0.628	0.057	0.074
11	C	0.164	0.002	0.017	0.755	0.021	0.041
12	V	0.212	0.002	0.016	0.726	0.013	0.032
13	A	0.355	0.001	0.023	0.585	0.010	0.027
14	L	0.351	0.001	0.017	0.601	0.010	0.020
15	F	0.322	0.001	0.011	0.629	0.014	0.022
16	V	0.267	0.002	0.015	0.664	0.024	0.027
17	V	0.219	0.003	0.015	0.659	0.050	0.054
18	G	0.246	0.005	0.023	0.419	0.141	0.166
19	I	0.208	0.008	0.028	0.413	0.181	0.162
20	A	0.110	0.006	0.038	0.529	0.188	0.130
21	G	0.067	0.005	0.088	0.431	0.286	0.123
22	N	0.079	0.006	0.072	0.466	0.262	0.115
23	L	0.119	0.007	0.062	0.608	0.135	0.069
24	L	0.204	0.006	0.053	0.612	0.069	0.055
25	T	0.313	0.004	0.043	0.539	0.046	0.055
26	M	0.360	0.003	0.026	0.542	0.029	0.041
27	L	0.420	0.003	0.015	0.507	0.023	0.032
28	V	0.467	0.003	0.016	0.450	0.024	0.039
29	V	0.342	0.004	0.019	0.530	0.038	0.068
30	S	0.265	0.005	0.026	0.495	0.085	0.125
31	R	0.150	0.004	0.035	0.552	0.113	0.145
32	F	0.108	0.005	0.058	0.582	0.124	0.123
33	R	0.101	0.006	0.100	0.568	0.136	0.089
34	E	0.124	0.007	0.110	0.536	0.145	0.078
35	L	0.118	0.009	0.049	0.585	0.132	0.107
36	R	0.158	0.011	0.047	0.434	0.179	0.171
37	T	0.167	0.013	0.041	0.360	0.229	0.191
38	T	0.173	0.010	0.039	0.341	0.231	0.205
39	T	0.221	0.011	0.034	0.333	0.192	0.209
40	N	0.248	0.010	0.050	0.292	0.168	0.232
41	L	0.303	0.012	0.047	0.390	0.114	0.134
42	Y	0.368	0.010	0.037	0.368	0.085	0.132
43	L	0.281	0.012	0.048	0.446	0.087	0.125
44	S	0.185	0.008	0.065	0.445	0.150	0.147
45	S	0.091	0.006	0.095	0.551	0.140	0.118
46	M	0.070	0.006	0.072	0.653	0.115	0.084
47	A	0.062	0.004	0.049	0.719	0.087	0.078
48	F	0.032	0.002	0.058	0.783	0.071	0.054
49	S	0.017	0.001	0.057	0.813	0.069	0.042
50	D	0.029	0.001	0.059	0.823	0.057	0.030
51	L	0.055	0.002	0.039	0.849	0.032	0.024
52	L	0.221	0.002	0.042	0.676	0.030	0.029
53	I	0.262	0.002	0.033	0.647	0.023	0.032
54	F	0.274	0.003	0.033	0.621	0.033	0.037
55	L	0.281	0.004	0.024	0.554	0.058	0.079
56	C	0.263	0.010	0.024	0.290	0.136	0.277
57	M	0.260	0.012	0.016	0.104	0.230	0.377
58	P	0.137	0.008	0.030	0.153	0.271	0.402
59	L	0.082	0.008	0.111	0.309	0.282	0.207
60	D	0.121	0.007	0.126	0.372	0.234	0.140
61	L	0.172	0.008	0.165	0.473	0.123	0.060
62	V	0.383	0.010	0.079	0.356	0.082	0.090
63	R	0.521	0.008	0.060	0.269	0.069	0.072
64	L	0.410	0.010	0.059	0.366	0.079	0.076
65	W	0.355	0.010	0.052	0.352	0.112	0.119
66	Q	0.314	0.015	0.049	0.211	0.183	0.229
67	Y	0.170	0.019	0.024	0.121	0.247	0.420
68	R	0.101	0.015	0.024	0.045	0.389	0.427
69	P	0.069	0.016	0.062	0.066	0.422	0.365
70	W	0.079	0.023	0.079	0.122	0.419	0.278
71	N	0.095	0.020	0.086	0.210	0.386	0.203
72	F	0.042	0.012	0.105	0.417	0.268	0.155
73	G	0.025	0.006	0.082	0.596	0.190	0.101
74	D	0.023	0.004	0.086	0.748	0.092	0.046
75	L	0.033	0.003	0.041	0.855	0.046	0.021
76	L	0.033	0.002	0.029	0.882	0.032	0.022
77	C	0.037	0.002	0.029	0.869	0.038	0.025
78	K	0.048	0.001	0.029	0.851	0.047	0.025
79	L	0.040	0.001	0.023	0.876	0.034	0.025
80	F	0.105	0.004	0.029	0.729	0.070	0.064
81	Q	0.193	0.006	0.042	0.527	0.107	0.124
82	F	0.309	0.011	0.029	0.445	0.097	0.109
83	V	0.379	0.014	0.020	0.293	0.121	0.174
84	S	0.287	0.008	0.045	0.164	0.239	0.257
85	E	0.134	0.008	0.094	0.208	0.408	0.149
86	S	0.134	0.009	0.088	0.191	0.405	0.174
87	C	0.207	0.016	0.064	0.166	0.370	0.176
88	T	0.312	0.014	0.039	0.141	0.229	0.264
89	Y	0.479	0.013	0.047	0.170	0.151	0.141
90	A	0.650	0.006	0.038	0.138	0.071	0.096
91	T	0.802	0.003	0.020	0.090	0.031	0.054
92	V	0.803	0.004	0.018	0.104	0.024	0.047
93	L	0.833	0.004	0.008	0.086	0.024	0.045
94	T	0.795	0.003	0.011	0.081	0.035	0.075
95	I	0.693	0.005	0.018	0.126	0.048	0.109
96	T	0.650	0.005	0.029	0.130	0.067	0.119
97	A	0.555	0.008	0.049	0.193	0.080	0.116
98	L	0.396	0.014	0.020	0.256	0.112	0.202
99	S	0.352	0.007	0.024	0.176	0.164	0.277
100	V	0.125	0.005	0.057	0.620	0.115	0.078
101	E	0.094	0.002	0.109	0.613	0.126	0.056
102	R	0.129	0.003	0.113	0.612	0.098	0.045
103	Y	0.231	0.005	0.064	0.553	0.082	0.064
104	F	0.318	0.007	0.042	0.498	0.072	0.063
105	A	0.490	0.006	0.038	0.283	0.082	0.101
106	I	0.611	0.008	0.022	0.177	0.085	0.097
107	C	0.565	0.010	0.020	0.131	0.125	0.149
108	F	0.473	0.011	0.024	0.064	0.209	0.219
109	P	0.298	0.010	0.044	0.054	0.371	0.223
110	L	0.247	0.014	0.077	0.081	0.418	0.162
111	R	0.379	0.011	0.090	0.063	0.313	0.144
112	A	0.617	0.009	0.059	0.038	0.168	0.108
113	K	0.834	0.004	0.017	0.016	0.048	0.081
114	V	0.950	0.004	0.004	0.007	0.015	0.021
115	V	0.974	0.002	0.002	0.003	0.006	0.012
116	V	0.967	0.004	0.001	0.003	0.013	0.012
117	T	0.780	0.006	0.004	0.010	0.129	0.072
118	K	0.305	0.004	0.013	0.019	0.509	0.151
119	G	0.242	0.005	0.014	0.021	0.514	0.204
120	R	0.587	0.009	0.014	0.026	0.186	0.178
121	V	0.812	0.008	0.008	0.022	0.038	0.112
122	K	0.905	0.002	0.004	0.014	0.009	0.065
123	L	0.960	0.001	0.003	0.014	0.003	0.018
124	V	0.966	0.001	0.002	0.019	0.001	0.010
125	I	0.965	0.001	0.002	0.023	0.001	0.008
126	F	0.883	0.001	0.004	0.094	0.003	0.015
127	V	0.575	0.001	0.007	0.380	0.008	0.030
128	I	0.362	0.001	0.011	0.579	0.012	0.035
129	W	0.240	0.001	0.019	0.698	0.013	0.029
130	A	0.170	0.001	0.023	0.771	0.015	0.020
131	V	0.156	0.002	0.028	0.757	0.024	0.032
132	A	0.150	0.003	0.032	0.742	0.040	0.032
133	F	0.125	0.005	0.026	0.702	0.084	0.058
134	C	0.153	0.008	0.034	0.339	0.216	0.250
135	S	0.137	0.008	0.048	0.138	0.406	0.263
136	A	0.097	0.008	0.031	0.100	0.484	0.280
137	G	0.130	0.006	0.017	0.026	0.505	0.316
138	P	0.382	0.009	0.018	0.021	0.257	0.313
139	I	0.856	0.003	0.015	0.009	0.043	0.074
140	F	0.982	0.001	0.002	0.002	0.005	0.008
141	V	0.992	0.001	0.001	0.001	0.001	0.004
142	L	0.986	0.001	0.001	0.002	0.003	0.007
143	V	0.930	0.004	0.001	0.006	0.016	0.044
144	G	0.783	0.006	0.003	0.008	0.070	0.131
145	V	0.609	0.016	0.011	0.023	0.152	0.189
146	E	0.538	0.030	0.022	0.041	0.202	0.167
147	H	0.261	0.025	0.043	0.057	0.465	0.149
148	E	0.104	0.018	0.059	0.082	0.560	0.176
149	N	0.071	0.016	0.031	0.030	0.714	0.138
150	G	0.079	0.016	0.015	0.008	0.720	0.162
151	T	0.091	0.049	0.009	0.011	0.345	0.495
152	D	0.078	0.032	0.010	0.007	0.419	0.454
153	P	0.047	0.033	0.074	0.055	0.544	0.247
154	W	0.040	0.027	0.112	0.085	0.459	0.278
155	D	0.058	0.030	0.139	0.074	0.570	0.129
156	T	0.047	0.028	0.134	0.075	0.526	0.190
157	N	0.052	0.030	0.092	0.070	0.511	0.245
158	E	0.086	0.041	0.083	0.061	0.456	0.273
159	C	0.113	0.049	0.020	0.044	0.352	0.422
160	R	0.089	0.020	0.011	0.022	0.243	0.616
161	P	0.115	0.024	0.034	0.088	0.326	0.414
162	T	0.118	0.013	0.055	0.247	0.258	0.310
163	E	0.219	0.012	0.092	0.431	0.146	0.100
164	F	0.337	0.014	0.065	0.412	0.089	0.083
165	A	0.489	0.009	0.055	0.327	0.059	0.060
166	V	0.490	0.012	0.032	0.340	0.065	0.062
167	R	0.311	0.006	0.044	0.459	0.106	0.073
168	S	0.134	0.005	0.030	0.549	0.153	0.128
169	G	0.128	0.004	0.020	0.294	0.216	0.337
170	L	0.242	0.008	0.025	0.316	0.144	0.265
171	L	0.459	0.006	0.026	0.327	0.060	0.122
172	T	0.701	0.003	0.024	0.204	0.021	0.047
173	V	0.715	0.002	0.014	0.229	0.013	0.028
174	M	0.649	0.001	0.013	0.303	0.011	0.023
175	V	0.503	0.002	0.010	0.446	0.013	0.026
176	W	0.337	0.002	0.010	0.590	0.021	0.041
177	V	0.251	0.002	0.012	0.641	0.032	0.062
178	S	0.194	0.002	0.024	0.617	0.060	0.103
179	S	0.232	0.003	0.050	0.563	0.078	0.073
180	I	0.179	0.003	0.046	0.677	0.050	0.045
181	F	0.181	0.002	0.049	0.698	0.034	0.035
182	F	0.255	0.003	0.025	0.634	0.040	0.044
183	F	0.150	0.003	0.015	0.678	0.053	0.100
184	L	0.139	0.004	0.018	0.581	0.108	0.150
185	P	0.065	0.002	0.025	0.724	0.074	0.109
186	V	0.048	0.002	0.042	0.841	0.035	0.032
187	F	0.044	0.001	0.016	0.903	0.016	0.020
188	C	0.039	0.001	0.014	0.925	0.008	0.013
189	L	0.022	0.001	0.007	0.957	0.005	0.008
190	T	0.011	0.001	0.009	0.971	0.004	0.006
191	V	0.011	0.001	0.007	0.975	0.004	0.004
192	L	0.014	0.001	0.011	0.962	0.006	0.007
193	Y	0.016	0.001	0.013	0.953	0.008	0.009
194	S	0.022	0.001	0.018	0.913	0.021	0.025
195	L	0.023	0.001	0.020	0.888	0.031	0.037
196	I	0.024	0.002	0.013	0.859	0.046	0.057
197	G	0.020	0.002	0.023	0.771	0.061	0.124
198	R	0.023	0.002	0.033	0.792	0.066	0.084
199	K	0.036	0.002	0.042	0.813	0.058	0.048
200	L	0.039	0.003	0.041	0.844	0.045	0.028
201	W	0.060	0.004	0.050	0.785	0.066	0.035
202	R	0.057	0.005	0.045	0.775	0.083	0.033
203	R	0.064	0.006	0.031	0.711	0.112	0.077
204	R	0.075	0.008	0.032	0.472	0.248	0.164
205	R	0.066	0.008	0.029	0.175	0.461	0.260
206	G	0.056	0.006	0.019	0.058	0.560	0.302
207	D	0.183	0.014	0.039	0.065	0.388	0.312
208	A	0.530	0.022	0.048	0.051	0.147	0.203
209	V	0.738	0.016	0.031	0.043	0.060	0.112
210	V	0.764	0.015	0.015	0.043	0.060	0.104
211	G	0.538	0.012	0.023	0.064	0.124	0.238
212	A	0.363	0.021	0.040	0.127	0.161	0.289
213	S	0.315	0.019	0.075	0.120	0.224	0.247
214	L	0.204	0.022	0.169	0.229	0.264	0.111
215	R	0.103	0.016	0.141	0.313	0.280	0.147
216	D	0.059	0.013	0.171	0.291	0.366	0.101
217	Q	0.031	0.012	0.100	0.336	0.398	0.123
218	N	0.037	0.012	0.063	0.253	0.408	0.227
219	H	0.060	0.016	0.062	0.312	0.351	0.199
220	K	0.078	0.011	0.056	0.433	0.234	0.188
221	Q	0.135	0.011	0.042	0.522	0.145	0.146
222	T	0.190	0.009	0.031	0.554	0.087	0.130
223	V	0.147	0.004	0.025	0.719	0.034	0.071
224	K	0.124	0.002	0.023	0.779	0.023	0.049
225	M	0.078	0.001	0.014	0.870	0.011	0.025
226	L	0.069	0.001	0.007	0.891	0.008	0.024
227	A	0.097	0.001	0.012	0.855	0.006	0.030
228	V	0.065	0.001	0.009	0.910	0.004	0.011
229	V	0.044	0.001	0.005	0.943	0.002	0.006
230	V	0.029	0.001	0.004	0.958	0.002	0.007
231	F	0.042	0.001	0.006	0.937	0.004	0.011
232	A	0.060	0.001	0.011	0.901	0.008	0.019
233	F	0.095	0.001	0.020	0.844	0.014	0.026
234	I	0.099	0.001	0.022	0.833	0.018	0.027
235	L	0.159	0.002	0.032	0.741	0.030	0.035
236	C	0.263	0.004	0.026	0.532	0.072	0.103
237	W	0.234	0.008	0.017	0.301	0.144	0.295
238	L	0.184	0.011	0.021	0.140	0.302	0.342
239	P	0.146	0.011	0.049	0.130	0.376	0.288
240	F	0.220	0.018	0.078	0.164	0.337	0.183
241	H	0.320	0.017	0.056	0.172	0.273	0.162
242	V	0.290	0.017	0.056	0.223	0.263	0.151
243	G	0.230	0.012	0.061	0.211	0.290	0.196
244	R	0.267	0.014	0.088	0.311	0.176	0.144
245	Y	0.407	0.014	0.089	0.274	0.113	0.103
246	L	0.569	0.019	0.055	0.186	0.093	0.079
247	F	0.527	0.019	0.031	0.141	0.112	0.170
248	S	0.361	0.019	0.045	0.124	0.205	0.244
249	K	0.210	0.023	0.063	0.140	0.328	0.236
250	S	0.140	0.025	0.053	0.093	0.397	0.292
251	F	0.102	0.036	0.032	0.052	0.425	0.354
252	E	0.072	0.016	0.022	0.021	0.505	0.363
253	P	0.056	0.019	0.048	0.047	0.519	0.310
254	G	0.082	0.017	0.027	0.066	0.494	0.314
255	S	0.176	0.022	0.042	0.191	0.313	0.256
256	L	0.249	0.022	0.047	0.366	0.121	0.194
257	E	0.369	0.010	0.060	0.364	0.062	0.135
258	I	0.248	0.008	0.060	0.583	0.042	0.058
259	A	0.213	0.005	0.035	0.619	0.049	0.079
260	Q	0.234	0.005	0.037	0.556	0.064	0.103
261	I	0.116	0.004	0.031	0.714	0.055	0.081
262	S	0.069	0.002	0.063	0.708	0.095	0.063
263	Q	0.047	0.002	0.063	0.740	0.103	0.044
264	Y	0.031	0.002	0.041	0.793	0.079	0.053
265	C	0.042	0.004	0.038	0.749	0.111	0.057
266	N	0.067	0.004	0.035	0.612	0.150	0.131
267	L	0.063	0.003	0.023	0.781	0.066	0.064
268	V	0.128	0.003	0.014	0.740	0.048	0.067
269	S	0.269	0.002	0.024	0.587	0.031	0.086
270	F	0.344	0.002	0.020	0.579	0.017	0.038
271	V	0.377	0.001	0.016	0.569	0.009	0.028
272	L	0.298	0.001	0.019	0.653	0.007	0.022
273	F	0.192	0.001	0.015	0.752	0.012	0.028
274	Y	0.193	0.002	0.016	0.717	0.024	0.049
275	L	0.120	0.002	0.018	0.733	0.040	0.086
276	S	0.063	0.002	0.073	0.706	0.075	0.080
277	A	0.045	0.003	0.115	0.661	0.103	0.072
278	A	0.051	0.004	0.076	0.674	0.110	0.084
279	I	0.052	0.006	0.031	0.679	0.104	0.128
280	N	0.041	0.003	0.039	0.458	0.190	0.268
281	P	0.014	0.001	0.058	0.812	0.073	0.040
282	I	0.022	0.002	0.047	0.866	0.046	0.017
283	L	0.032	0.002	0.053	0.872	0.028	0.014
284	Y	0.051	0.003	0.039	0.838	0.042	0.027
285	N	0.058	0.003	0.041	0.796	0.062	0.039
286	I	0.054	0.003	0.028	0.828	0.056	0.032
287	M	0.062	0.003	0.017	0.801	0.064	0.053
288	S	0.061	0.004	0.042	0.638	0.149	0.105
289	K	0.054	0.004	0.042	0.578	0.202	0.121
290	K	0.116	0.005	0.058	0.436	0.231	0.154
291	Y	0.318	0.010	0.045	0.314	0.160	0.153
292	R	0.554	0.005	0.023	0.199	0.071	0.148
293	V	0.590	0.004	0.016	0.284	0.025	0.081
294	A	0.757	0.002	0.010	0.168	0.011	0.052
295	V	0.880	0.001	0.009	0.079	0.006	0.026
296	F	0.889	0.003	0.012	0.062	0.010	0.023
297	R	0.827	0.004	0.038	0.069	0.026	0.036
298	L	0.561	0.012	0.081	0.156	0.074	0.116
299	L	0.219	0.025	0.033	0.111	0.182	0.430
300	G	0.025	0.005	0.006	0.007	0.076	0.881
301	F	0.018	0.007	0.006	0.005	0.068	0.896
