# Supplementary material for: Integrating Solid-State NMR and Computational Modeling to Investigate the Structure and Dynamics of Membrane-Associated Ghrelin
Source: PLoS One. 2015 Mar 24;10(3):e0122444. doi: 10.1371/journal.pone.0122444 (PMC4372444; doi:10.1371/journal.pone.0122444)
Supplement: S2 File — (TGZ) [file pone.0122444.s008.tgz › ghrelin/folding_input/GHSRg.tpb]

CLAIMER MembraneTopologyClaimer
END_CLAIMER
CLAIMER RigidChunkClaimer
NO_USE_INPUT_POSE
PDB /dors/meilerlab/home/hirstsj/GPCRs/ghrelin/r2_ghrelin_with_GHSR/GHSRg.pdb
REGION_FILE /dors/meilerlab/home/hirstsj/GPCRs/ghrelin/r2_ghrelin_with_GHSR/GHSRg.rigid
END_CLAIMER
