# Supplementary material for: Integrating Solid-State NMR and Computational Modeling to Investigate the Structure and Dynamics of Membrane-Associated Ghrelin
Source: PLoS One. 2015 Mar 24;10(3):e0122444. doi: 10.1371/journal.pone.0122444 (PMC4372444; doi:10.1371/journal.pone.0122444)
Supplement: S2 File — (TGZ) [file pone.0122444.s008.tgz › ghrelin/folding_input/GHSRg_fix_121613.shifty]

#NUM	AA	HA		CA		CB		CO		N	HN
1		G	0		40.9	0		167.04	0	0
2		S	0		55.6	62.5	172.1	0	0
3		S	4.488	53.58	63.27	0		0	0
4		F	0		55.8	37		172.1	0	0
5		L	0		51.9	40.7	174.8	0	0
6		S	0		54.25	61.25	169.3	0	0
7		P	0		61.25	30.8	174.9	0	0
8		E	0		54.3	25.8	174.1	0	0
9		H	0		0		0		0		0	0
10		Q	4.13	55.42	27.01	177.3	0	0
11		R	0		0		0		0		0	0
12		V	0		60.3	30		174.1	0	0
13		Q	4.31	53.53	26.95	173.35	0	0
14		Q	4.296	53.44	26.95	173.5	0	0
15		R	0		0		0		0		0	0
16		K	0		0		0		0		0	0
17		E	0		0		0		0		0	0
18		S	4.44	55.8	61.3	171.76	0	0
19		K	0		0		0		0		0	0
20		K	0		0		0		0		0	0
21		P	4.72	58.98	28.32	177.7	0	0
22		P	4.44	60.43	29.41	173.67	0	0
23		A	0		50.5	17		175.5	0	0
24		K	0		0		0		0		0	0
25		L	0		0		0		0		0	0
26		Q	0		0		0		0		0	0
27		P	4.43	60.77	29.42	173.32	0	0
28		R	0		0		0		0		0	0
