# Supplementary material for: Integrating Solid-State NMR and Computational Modeling to Investigate the Structure and Dynamics of Membrane-Associated Ghrelin
Source: PLoS One. 2015 Mar 24;10(3):e0122444. doi: 10.1371/journal.pone.0122444 (PMC4372444; doi:10.1371/journal.pone.0122444)
Supplement: S2 File — (TGZ) [file pone.0122444.s008.tgz › ghrelin/folding_input/fold_GHSRg.flags]

-in
	-file
		-native /dors/meilerlab/home/hirstsj/GPCRs/ghrelin/r2_ghrelin_with_GHSR/GHSRg.pdb
		-fasta /dors/meilerlab/home/hirstsj/GPCRs/ghrelin/r2_ghrelin_with_GHSR/GHSRg.fasta
		-frag3 /dors/meilerlab/home/hirstsj/GPCRs/ghrelin/r2_ghrelin_with_GHSR/GHSRg_060914.200.3mers
		-frag9 /dors/meilerlab/home/hirstsj/GPCRs/ghrelin/r2_ghrelin_with_GHSR/GHSRg_060914.200.9mers
		-spanfile /dors/meilerlab/home/hirstsj/GPCRs/ghrelin/r2_ghrelin_with_GHSR/GHSRg.span
		-lipofile /dors/meilerlab/home/hirstsj/GPCRs/ghrelin/r2_ghrelin_with_GHSR/GHSRg.lips4
-residues
	-patch_selectors CENTROID_HA
-broker
	-setup /dors/meilerlab/home/hirstsj/GPCRs/ghrelin/r2_ghrelin_with_GHSR/GHSRg.tpb
-run
	-protocol broker
-score
	-find_neighbors_3dgrid
	-weights membrane_highres_Menv_smooth
-membrane
	-no_interpolate_Mpair
	-Menv_penalties
-abinitio
	-membrane
	-rg_reweight ${RG_WEIGHT}
	-stage2_patch /dors/meilerlab/home/hirstsj/GPCRs/ghrelin/r2_ghrelin_with_GHSR/score_membrane_s2.wts_patch
	-stage3a_patch /dors/meilerlab/home/hirstsj/GPCRs/ghrelin/r2_ghrelin_with_GHSR/score_membrane_s3a.wts_patch
	-stage3b_patch /dors/meilerlab/home/hirstsj/GPCRs/ghrelin/r2_ghrelin_with_GHSR/score_membrane_s3b.wts_patch
	-stage4_patch /dors/meilerlab/home/hirstsj/GPCRs/ghrelin/r2_ghrelin_with_GHSR/score_membrane_s4.wts_patch
-relax
	-membrane
	-fast
-ex1
-ex2
-out
	-output
	-file
		-fullatom
		-silent_struct_type binary
-overwrite
