# Supplementary material for: Integrating Solid-State NMR and Computational Modeling to Investigate the Structure and Dynamics of Membrane-Associated Ghrelin
Source: PLoS One. 2015 Mar 24;10(3):e0122444. doi: 10.1371/journal.pone.0122444 (PMC4372444; doi:10.1371/journal.pone.0122444)
Supplement: S2 File — (TGZ) [file pone.0122444.s008.tgz › ghrelin/folding_input/GHSRg.lips4]

Lipid exposed data: resnum mean-lipo lipophil entropy
      7  -1.000   2.400   7.557
     10  -1.000   2.864   8.112
     11  -1.000   2.358   4.593
     14  -1.000   3.350   4.354
     17  -1.000   3.148   5.710
     18  -1.000   1.036   3.534
     21  -1.000   0.832   1.440
     24  -1.000   3.092   4.621
     25  -1.000   1.906   2.449
      4  -0.500   2.366  15.736
      7  -0.500   2.400   7.557
      8  -0.500   1.836  10.257
     11  -0.500   2.358   4.593
     14  -0.500   3.350   4.354
     15  -0.500   3.222   5.634
     18  -0.500   1.036   3.534
     21  -0.500   0.832   1.440
     22  -0.500   0.382   1.018
     25  -0.500   1.906   2.449
     10  -0.500   2.864   8.112
     13  -0.500   3.022   6.934
     14  -0.500   3.350   4.354
     17  -0.500   3.148   5.710
     20  -0.500   3.042   7.855
     21  -0.500   0.832   1.440
     24  -0.500   3.092   4.621
     27  -0.500   2.722   9.265
      6  -0.500   2.042   9.874
      7  -0.500   2.400   7.557
      9   1.000   2.670   8.573
     12   1.000   2.126   8.767
     13   1.000   3.022   6.934
     16   1.000   3.232   5.429
     19   1.000   3.300   5.082
     20   1.000   3.042   7.855
     23   1.000   2.422   8.403
     26   1.000   2.280   5.224
     27   1.000   2.722   9.265
      5   1.000   2.080   9.915
      6   1.000   2.042   9.874
      5   0.500   2.080   9.915
      8   0.500   1.836   10.257
      9   0.500   2.670   8.573
     12   0.500   2.126   8.767
     15   0.500   3.222   5.634
     16   0.500   3.232   5.429
     19   0.500   3.300   5.082
     22   0.500   0.382   1.018
     23   0.500   2.422   8.403
     26   0.500   2.280   5.224
      6   0.500   2.042   9.874
      9   0.500   2.670   8.573
     10   0.500   2.864   8.112
     13   0.500   3.022   6.934
     16   0.500   3.232   5.429
     17   0.500   3.148   5.710
     20   0.500   3.042   7.855
     23   0.500   2.422   8.403
     24   0.500   3.092   4.621
     27   0.500   2.722   9.265
     47  -1.000   1.600   1.779
     50  -1.000   0.588   1.102
     51  -1.000   3.222   3.800
     54  -1.000   2.644   7.948
     57  -1.000   2.678   7.064
     58  -1.000   1.754   3.760
     61  -1.000   1.884  10.485
     43  -1.000   2.300   4.014
     44  -1.000   2.204   7.461
     43  -0.500   2.300   4.014
     46  -0.500   3.364   1.275
     47  -0.500   1.600   1.779
     50  -0.500   0.588   1.102
     53  -0.500   3.268   6.261
     54  -0.500   2.644   7.948
     57  -0.500   2.678   7.064
     60  -0.500   2.834  12.748
     61  -0.500   1.884  10.485
     44  -0.500   2.204   7.461
     47  -0.500   1.600   1.779
     48  -0.500   3.382   5.388
     51  -0.500   3.222   3.800
     54  -0.500   2.644   7.948
     55  -0.500   3.172   5.685
     58  -0.500   1.754   3.760
     61  -0.500   1.884  10.485
     42   1.000   2.778   3.388
     45   1.000   1.748   2.385
     46   1.000   3.364   1.275
     49   1.000   1.422   2.849
     52   1.000   3.138   4.421
     53   1.000   3.268   6.261
     56   1.000   2.122   8.284
     59   1.000   2.496   5.416
     60   1.000   2.834  12.748
     45   0.500   1.748   2.385
     48   0.500   3.382   5.388
     49   0.500   1.422   2.849
     52   0.500   3.138   4.421
     55   0.500   3.172   5.685
     56   0.500   2.122   8.284
     59   0.500   2.496   5.416
     41   0.500   2.360   7.470
     42   0.500   2.778   3.388
     46   0.500   3.364   1.275
     49   0.500   1.422   2.849
     50   0.500   0.588   1.102
     53   0.500   3.268   6.261
     56   0.500   2.122   8.284
     57   0.500   2.678   7.064
     60   0.500   2.834  12.748
     42   0.500   2.778   3.388
     43   0.500   2.300   4.014
     87  -1.000   1.204   6.498
     90  -1.000   1.824   5.963
     91  -1.000   1.072   2.339
     94  -1.000   2.112   7.059
     97  -1.000   2.398   6.665
     98  -1.000   3.330   3.695
    101  -1.000   2.264   2.332
     83  -1.000   2.280   6.361
     84  -1.000   2.176  11.434
     83  -0.500   2.280   6.361
     86  -0.500   2.774   9.042
     87  -0.500   1.204   6.498
     90  -0.500   1.824   5.963
     93  -0.500   3.272   5.044
     94  -0.500   2.112   7.059
     97  -0.500   2.398   6.665
    100  -0.500   2.150   4.947
    101  -0.500   2.264   2.332
     84  -0.500   2.176  11.434
     87  -0.500   1.204   6.498
     88  -0.500   2.626   9.619
     91  -0.500   1.072   2.339
     94  -0.500   2.112   7.059
     95  -0.500   3.394   2.363
     98  -0.500   3.330   3.695
    101  -0.500   2.264   2.332
     85   1.000   2.040  14.034
     88   1.000   2.626   9.619
     89   1.000   2.258   7.779
     92   1.000   3.220   4.280
     95   1.000   3.394   2.363
     96   1.000   2.040   6.082
     99   1.000   1.398   2.663
     81   1.000   1.824  13.554
     82   1.000   2.146   8.966
     81   0.500   1.824  13.554
     84   0.500   2.176  11.434
     85   0.500   2.040  14.034
     88   0.500   2.626   9.619
     91   0.500   1.072   2.339
     92   0.500   3.220   4.280
     95   0.500   3.394   2.363
     98   0.500   3.330   3.695
     99   0.500   1.398   2.663
     82   0.500   2.146   8.966
     85   0.500   2.040  14.034
     86   0.500   2.774   9.042
     89   0.500   2.258   7.779
     92   0.500   3.220   4.280
     93   0.500   3.272   5.044
     96   0.500   2.040   6.082
     99   0.500   1.398   2.663
    100   0.500   2.150   4.947
    129  -1.000   3.298   1.165
    132  -1.000   1.586   4.095
    133  -1.000   2.926   8.023
    136  -1.000   1.548   7.162
    139  -1.000   2.006  15.902
    140  -1.000   2.334   8.507
    125  -1.000   2.022   6.549
    126  -1.000   1.862   7.431
    125  -0.500   2.022   6.549
    128  -0.500   2.992   5.754
    129  -0.500   3.298   1.165
    132  -0.500   1.586   4.095
    135  -0.500   2.798   8.905
    136  -0.500   1.548   7.162
    139  -0.500   2.006  15.902
    142  -0.500   2.528   9.535
    126  -0.500   1.862   7.431
    129  -0.500   3.298   1.165
    130  -0.500   2.852   7.157
    133  -0.500   2.926   8.023
    136  -0.500   1.548   7.162
    137  -0.500   2.914   7.483
    140  -0.500   2.334   8.507
    124   1.000   2.016   8.595
    127   1.000   1.920   8.873
    128   1.000   2.992   5.754
    131   1.000   3.094   6.689
    134   1.000   2.982   6.804
    135   1.000   2.798   8.905
    138   1.000   1.450   2.179
    141   1.000   2.304   8.528
    142   1.000   2.528   9.535
    127   0.500   1.920   8.873
    130   0.500   2.852   7.157
    131   0.500   3.094   6.689
    134   0.500   2.982   6.804
    137   0.500   2.914   7.483
    138   0.500   1.450   2.179
    141   0.500   2.304   8.528
    123   0.500   2.324   9.677
    124   0.500   2.016   8.595
    128   0.500   2.992   5.754
    131   0.500   3.094   6.689
    132   0.500   1.586   4.095
    135   0.500   2.798   8.905
    138   0.500   1.450   2.179
    139   0.500   2.006   15.902
    142   0.500   2.528   9.535
    124   0.500   2.016   8.595
    125   0.500   2.022   6.549
    175  -1.000   2.234  11.021
    178  -1.000   2.582   9.093
    179  -1.000   2.816   8.942
    182  -1.000   3.326   2.420
    185  -1.000   1.348   1.218
    186  -1.000   3.210   4.725
    189  -1.000   2.988   4.353
    192  -1.000   2.182   6.160
    193  -1.000   2.422   1.426
    178  -0.500   2.582   9.093
    181  -0.500   1.882  10.411
    182  -0.500   3.326   2.420
    185  -0.500   1.348   1.218
    188  -0.500   3.238   5.683
    189  -0.500   2.988   4.353
    192  -0.500   2.182   6.160
    174  -0.500   2.006  14.870
    175  -0.500   2.234  11.021
    179  -0.500   2.816   8.942
    182  -0.500   3.326   2.420
    183  -0.500   3.110   7.875
    186  -0.500   3.210   4.725
    189  -0.500   2.988   4.353
    190  -0.500   2.368   8.857
    193  -0.500   2.422   1.426
    175  -0.500   2.234  11.021
    176  -0.500   2.388  12.616
    173   1.000   2.526   7.417
    176   1.000   2.388  12.616
    177   1.000   2.064  12.064
    180   1.000   3.162   7.111
    183   1.000   3.110   7.875
    184   1.000   3.226   5.370
    187   1.000   2.690   8.481
    190   1.000   2.368   8.857
    191   1.000   3.050   8.218
    194   1.000   1.830  10.589
    176   0.500   2.388  12.616
    179   0.500   2.816   8.942
    180   0.500   3.162   7.111
    183   0.500   3.110   7.875
    186   0.500   3.210   4.725
    187   0.500   2.690   8.481
    190   0.500   2.368   8.857
    193   0.500   2.422   1.426
    194   0.500   1.830  10.589
    177   0.500   2.064  12.064
    180   0.500   3.162   7.111
    181   0.500   1.882  10.411
    184   0.500   3.226   5.370
    187   0.500   2.690   8.481
    188   0.500   3.238   5.683
    191   0.500   3.050   8.218
    194   0.500   1.830  10.589
    173   0.500   2.526   7.417
    174   0.500   2.006  14.870
    229  -1.000   3.448   3.605
    232  -1.000   2.854   5.920
    233  -1.000   3.640   1.716
    236  -1.000   2.168   2.471
    239  -1.000   1.312   1.050
    240  -1.000   2.792   5.206
    243  -1.000   2.208  10.403
    225  -1.000   2.224   5.083
    226  -1.000   2.166   5.165
    225  -0.500   2.224   5.083
    228  -0.500   1.900   6.297
    229  -0.500   3.448   3.605
    232  -0.500   2.854   5.920
    235  -0.500   3.350   5.039
    236  -0.500   2.168   2.471
    239  -0.500   1.312   1.050
    242  -0.500   2.098   5.664
    243  -0.500   2.208  10.403
    226  -0.500   2.166   5.165
    229  -0.500   3.448   3.605
    230  -0.500   3.164   4.037
    233  -0.500   3.640   1.716
    236  -0.500   2.168   2.471
    237  -0.500   3.230   1.984
    240  -0.500   2.792   5.206
    243  -0.500   2.208  10.403
    224   1.000   3.560   4.591
    227   1.000   2.214   8.293
    228   1.000   1.900   6.297
    231   1.000   2.644   7.263
    234   1.000   2.896   6.755
    235   1.000   3.350   5.039
    238   1.000   2.654   5.686
    241   1.000   2.026   6.610
    242   1.000   2.098   5.664
    227   0.500   2.214   8.293
    230   0.500   3.164   4.037
    231   0.500   2.644   7.263
    234   0.500   2.896   6.755
    237   0.500   3.230   1.984
    238   0.500   2.654   5.686
    241   0.500   2.026   6.610
    228   0.500   1.900   6.297
    231   0.500   2.644   7.263
    232   0.500   2.854   5.920
    235   0.500   3.350   5.039
    238   0.500   2.654   5.686
    239   0.500   1.312   1.050
    242   0.500   2.098   5.664
    224   0.500   3.560   4.591
    225   0.500   2.224   5.083
    266  -1.000   2.542  11.923
    269  -1.000   1.736   7.547
    270  -1.000   1.652  13.324
    273  -1.000   1.560   4.860
    276  -1.000   0.486   2.733
    277  -1.000   1.348   3.179
    280  -1.000   0.404   1.423
    283  -1.000   3.470   3.712
    284  -1.000   2.466   1.331
    269  -0.500   1.736   7.547
    272  -0.500   3.336   3.517
    273  -0.500   1.560   4.860
    276  -0.500   0.486   2.733
    279  -0.500   3.126   6.307
    280  -0.500   0.404   1.423
    283  -0.500   3.470   3.712
    286  -0.500   2.882   4.894
    265  -0.500   2.042   8.380
    266  -0.500   2.542  11.923
    270  -0.500   1.652  13.324
    273  -0.500   1.560   4.860
    274  -0.500   2.160   6.415
    277  -0.500   1.348   3.179
    280  -0.500   0.404   1.423
    281  -0.500   1.316   1.259
    284  -0.500   2.466   1.331
    266  -0.500   2.542  11.923
    267  -0.500   2.074  14.202
    268   1.000   2.160   6.786
    271   1.000   2.544  10.780
    272   1.000   3.336   3.517
    275   1.000   2.406   7.874
    278   1.000   1.996   4.139
    279   1.000   3.126   6.307
    282   1.000   3.644   4.143
    285   1.000   1.780   8.056
    286   1.000   2.882   4.894
    265   0.500   2.042   8.380
    268   0.500   2.160   6.786
    269   0.500   1.736   7.547
    272   0.500   3.336   3.517
    275   0.500   2.406   7.874
    276   0.500   0.486   2.733
    279   0.500   3.126   6.307
    282   0.500   3.644   4.143
    283   0.500   3.470   3.712
    286   0.500   2.882   4.894
    271   0.500   2.544  10.780
    274   0.500   2.160   6.415
    275   0.500   2.406   7.874
    278   0.500   1.996   4.139
    281   0.500   1.316   1.259
    282   0.500   3.644   4.143
    285   0.500   1.780   8.056
    267   0.500   2.074  14.202
    268   0.500   2.160   6.786
