# Supplementary material for: Integrating Solid-State NMR and Computational Modeling to Investigate the Structure and Dynamics of Membrane-Associated Ghrelin
Source: PLoS One. 2015 Mar 24;10(3):e0122444. doi: 10.1371/journal.pone.0122444 (PMC4372444; doi:10.1371/journal.pone.0122444)
Supplement: S2 File — (TGZ) [file pone.0122444.s008.tgz › ghrelin/scripts/run_find_best_ensemble.sh]

#!/bin/tcsh

#proshift
~/scripts/find_best_ensemble.py --ncycles 5000000 --min_ensemble_size 10 --max_ensemble_size 30 --outfile GHSRg_rg0.00_top10k_filtered_proshift_062414.out all_filtered/proshift > & GHSRg_rg0.00_top10k_filtered_proshift_062414.log &

~/scripts/find_best_ensemble.py --ncycles 5000000 --min_ensemble_size 10 --max_ensemble_size 30 --outfile GHSRg_rg0.00_top7500_filtered_proshift_062414.out top7500_filtered/proshift > & GHSRg_rg0.00_top7500_filtered_proshift_062414.log &

~/scripts/find_best_ensemble.py --ncycles 5000000 --min_ensemble_size 10 --max_ensemble_size 30 --outfile GHSRg_rg0.00_top5000_filtered_proshift_062414.out top5000_filtered/proshift > & GHSRg_rg0.00_top5000_filtered_proshift_062414.log &

~/scripts/find_best_ensemble.py --ncycles 5000000 --min_ensemble_size 10 --max_ensemble_size 30 --outfile GHSRg_rg0.00_top2500_filtered_proshift_062414.out top2500_filtered/proshift > & GHSRg_rg0.00_top2500_filtered_proshift_062414.log &

~/scripts/find_best_ensemble.py --ncycles 5000000 --min_ensemble_size 10 --max_ensemble_size 30 --outfile GHSRg_rg0.00_top1000_filtered_proshift_062414.out top1000_filtered/proshift > & GHSRg_rg0.00_top1000_filtered_proshift_062414.log &

#sparta
~/scripts/find_best_ensemble.py --ncycles 5000000 --min_ensemble_size 10 --max_ensemble_size 30 --outfile GHSRg_rg0.00_top10k_filtered_sparta_062414.out all_filtered/sparta > & GHSRg_rg0.00_top10k_filtered_sparta_062414.log &

~/scripts/find_best_ensemble.py --ncycles 5000000 --min_ensemble_size 10 --max_ensemble_size 30 --outfile GHSRg_rg0.00_top7500_filtered_sparta_062414.out top7500_filtered/sparta > & GHSRg_rg0.00_top7500_filtered_sparta_062414.log &

~/scripts/find_best_ensemble.py --ncycles 5000000 --min_ensemble_size 10 --max_ensemble_size 30 --outfile GHSRg_rg0.00_top5000_filtered_sparta_062414.out top5000_filtered/sparta > & GHSRg_rg0.00_top5000_filtered_sparta_062414.log &

~/scripts/find_best_ensemble.py --ncycles 5000000 --min_ensemble_size 10 --max_ensemble_size 30 --outfile GHSRg_rg0.00_top2500_filtered_sparta_062414.out top2500_filtered/sparta > & GHSRg_rg0.00_top2500_filtered_sparta_062414.log &

~/scripts/find_best_ensemble.py --ncycles 5000000 --min_ensemble_size 10 --max_ensemble_size 30 --outfile GHSRg_rg0.00_top1000_filtered_sparta_062414.out top1000_filtered/sparta > & GHSRg_rg0.00_top1000_filtered_sparta_062414.log &

#shiftx
~/scripts/find_best_ensemble.py --ncycles 5000000 --min_ensemble_size 10 --max_ensemble_size 30 --outfile GHSRg_rg0.00_top10k_filtered_shiftx_062414.out all_filtered/shiftx > & GHSRg_rg0.00_top10k_filtered_shiftx_062414.log &

~/scripts/find_best_ensemble.py --ncycles 5000000 --min_ensemble_size 10 --max_ensemble_size 30 --outfile GHSRg_rg0.00_top7500_filtered_shiftx_062414.out top7500_filtered/shiftx > & GHSRg_rg0.00_top7500_filtered_shiftx_062414.log &

~/scripts/find_best_ensemble.py --ncycles 5000000 --min_ensemble_size 10 --max_ensemble_size 30 --outfile GHSRg_rg0.00_top5000_filtered_shiftx_062414.out top5000_filtered/shiftx > & GHSRg_rg0.00_top5000_filtered_shiftx_062414.log &

~/scripts/find_best_ensemble.py --ncycles 5000000 --min_ensemble_size 10 --max_ensemble_size 30 --outfile GHSRg_rg0.00_top2500_filtered_shiftx_062414.out top2500_filtered/shiftx > & GHSRg_rg0.00_top2500_filtered_shiftx_062414.log &

~/scripts/find_best_ensemble.py --ncycles 5000000 --min_ensemble_size 10 --max_ensemble_size 30 --outfile GHSRg_rg0.00_top1000_filtered_shiftx_062414.out top1000_filtered/shiftx > & GHSRg_rg0.00_top1000_filtered_shiftx_062414.log &

#shiftx2
~/scripts/find_best_ensemble.py --ncycles 5000000 --min_ensemble_size 10 --max_ensemble_size 30 --outfile GHSRg_rg0.00_top10k_filtered_shiftx2_062414.out all_filtered/shiftx2 > & GHSRg_rg0.00_top10k_filtered_shift2_062414.log &

~/scripts/find_best_ensemble.py --ncycles 5000000 --min_ensemble_size 10 --max_ensemble_size 30 --outfile GHSRg_rg0.00_top7500_filtered_shiftx2_062414.out top7500_filtered/shiftx2 > & GHSRg_rg0.00_top7500_filtered_shiftx2_062414.log &

~/scripts/find_best_ensemble.py --ncycles 5000000 --min_ensemble_size 10 --max_ensemble_size 30 --outfile GHSRg_rg0.00_top5000_filtered_shiftx2_062414.out top5000_filtered/shiftx2 > & GHSRg_rg0.00_top5000_filtered_shiftx2_062414.log &

~/scripts/find_best_ensemble.py --ncycles 5000000 --min_ensemble_size 10 --max_ensemble_size 30 --outfile GHSRg_rg0.00_top2500_filtered_shiftx2_062414.out top2500_filtered/shiftx2 > & GHSRg_rg0.00_top2500_filtered_shiftx2_062414.log &

~/scripts/find_best_ensemble.py --ncycles 5000000 --min_ensemble_size 10 --max_ensemble_size 30 --outfile GHSRg_rg0.00_top1000_filtered_shiftx2_062414.out top1000_filtered/shiftx2 > & GHSRg_rg0.00_top1000_filtered_shiftx2_062414.log &
