# Supplementary material for: Integrating Solid-State NMR and Computational Modeling to Investigate the Structure and Dynamics of Membrane-Associated Ghrelin
Source: PLoS One. 2015 Mar 24;10(3):e0122444. doi: 10.1371/journal.pone.0122444 (PMC4372444; doi:10.1371/journal.pone.0122444)
Supplement: S2 File — (TGZ) [file pone.0122444.s008.tgz › ghrelin/scripts/python_scripts/find_best_ensemble.py]

#!/bin/env python2.7
from optparse import OptionParser
import subprocess
import math
import glob
import numpy
import random
import sys

# functions
# file parsing
def parse_file(filename):
	data = {}
	with open(filename) as filehandle:
		for index,line in enumerate(filehandle):
			if index == 0:
				continue
			if line.startswith("#yes"):
				return (filename,data)
			line = line.split()
			res = int(line[0])
			atom = line[2]
			expCS = float(line[3])
			predCS = float(line[7])
			data[(res,atom)] = (expCS,predCS)
#			print data
#			if found_header:
#				line = line.split()

# monte carlo moves
def mc(ncycles,dataset):
	current_dataset = dataset
	last_dataset = dataset
	min_ensemble_size = int(opts.min_ensemble_size)
	max_ensemble_size = int(opts.max_ensemble_size)
	current_ensemble = []
	last_ensemble = current_ensemble
	best_ensemble = current_ensemble
	last_score = 10000.0
	best_score = 10000.0
	accept_count = 0.0
	reject_count = 1.0
	accept_ratio = 0.0

	# add models from the pool to get a minimum ensemble
	for i in range(ncycles):
		while len(current_ensemble) < min_ensemble_size:
			add(current_dataset,current_ensemble)
		# 1. make some move
		if len(current_ensemble) > min_ensemble_size and len(current_ensemble) < max_ensemble_size:
			# functions are objects in python
			moves = [add,remove,swap]
			move = random.choice(moves)
			move(current_dataset,current_ensemble)
		elif len(current_ensemble) == min_ensemble_size:
			moves = [add,swap]
			move = random.choice(moves)
			move(current_dataset,current_ensemble)
		elif len(current_ensemble) == max_ensemble_size:
			moves = [remove,swap]
			move = random.choice(moves)
			move(current_dataset,current_ensemble)
		# 2. score move
		current_score = score(current_ensemble)
		# 3. accept or reject based on metropolis
		if current_score <= last_score:
			# accept move
			last_score = current_score
			last_ensemble = current_ensemble
			last_dataset = current_dataset
			accept_count += 1.0
		else:
#			boltzmann = (last_score - current_score) / temp
#			probability = math.exp(boltzmann)
#			if probability < 1.0 and probability > random.uniform(0.0,1.0):
				# reject move
			current_score = last_score
			current_ensemble = last_ensemble
			current_dataset = last_dataset
			reject_count += 1.0
#			else:
#				# accept move
#				last_score = current_score
#				last_ensemble = current_ensemble
#				last_dataset = current_dataset
#				accept_count += 1.0
		if last_score <= best_score:
			best_score = last_score
			best_ensemble = last_ensemble
		# print accept ratio (for optimization)
		accept_ratio = accept_count/(accept_count+reject_count)
#		print "cycle:  " + str(i) + "\tbest_score:  " + str(best_score) + "\tacceptance_ratio:  " + str(accept_ratio)
	return (best_ensemble,best_score,accept_ratio)

# objective function (average RMSD of the ensemble decreases)
def score(current_set): # current_set is a list of maps (filename, map)
	# get experimental values
	first_record = current_set[0][1] # map value is (expCS, predCS)
	exp_map = {}
	for key in first_record:
		exp_map[key] = first_record[key][0]
#	print str(exp_map)+"\n"
#	print "len(exp_map):  " + str(len(exp_map)) + "\n"
	# Now get the predicted values for each given key (experimental CS)
	pred_map = {}
	for key in exp_map:
		pred_values = []
		for filename,data in current_set:
			pred_values.append(data[key][1])
		pred_map[key] = numpy.mean(pred_values)
#	print str(pred_map) + "\n"
#	print "len(pred_map):  " + str(len(pred_map)) + "\n"
	diffs = []
	for key in pred_map:
		diffs.append((pred_map[key] - exp_map[key])**2)
	rmsd = numpy.sqrt(numpy.sum(diffs)/len(diffs))
	return rmsd
		
#	data_for_scoring = [x[1] for x in all_data] # for x in all_data, append x[1] to data_for_scoring
#	return numpy.mean(data_for_scoring)

# add to ensemble
def add(pool,test):
	item_to_add = random.sample(pool,1)[0]
	test.append(item_to_add)
	pool.remove(item_to_add)

# remove from ensemble
def remove(pool,test):
	item_to_remove = random.sample(test,1)[0]
	pool.append(item_to_remove)
	test.remove(item_to_remove)

# swap from ensemble
def swap(pool,test):
	test_random_item = random.sample(test,1)[0]
	pool_random_item = random.sample(pool,1)[0]
	pool.append(test_random_item)
	test.append(pool_random_item)
	pool.remove(pool_random_item)
	test.remove(test_random_item)

# options stuff
usage="%prog [options] <input_directory>"
parser=OptionParser(usage)
#parser.add_option("--temp",dest="temp",help="temperature to use for MMC cycles",default="100.0")
parser.add_option("--ncycles",dest="ncycles",help="number of MMC cycles",default="10000")
parser.add_option("--min_ensemble_size",dest="min_ensemble_size",help="mininum ensemble size",default="10")
parser.add_option("--max_ensemble_size",dest="max_ensemble_size",help="maximum ensemble size",default="30")
parser.add_option("--outfile",dest="outfile",help="outfile",default="")
(opts,args) = parser.parse_args()

# set up variables
ncycles = int(opts.ncycles)
#temp = float(opts.temp)
dataset = []

# function calls
# parse the files
#print "parsing files..."
input_directory = args[0]
for file in glob.glob("%s/*.cs.out" %input_directory):
	dataset.append(parse_file(file))
#print "...done."

# run the MC cycles
mc_result = (mc(ncycles,dataset))
best_ensemble = mc_result[0]
best_score = mc_result[1]
accept_ratio = mc_result[2]

# print ensemble of models
outfile = open(opts.outfile,'w')
outfile.write("score:  "+str(best_score)+"\n")
for item in best_ensemble:
	tag = item[0].split("/")[-1].split(".")[0]
	outfile.write(tag+"\n")
outfile.close()
