# Supplementary material for: Integrating Solid-State NMR and Computational Modeling to Investigate the Structure and Dynamics of Membrane-Associated Ghrelin
Source: PLoS One. 2015 Mar 24;10(3):e0122444. doi: 10.1371/journal.pone.0122444 (PMC4372444; doi:10.1371/journal.pone.0122444)
Supplement: S2 File — (TGZ) [file pone.0122444.s008.tgz › ghrelin/scripts/python_scripts/superimpose_along_res_vector.py]

#!/usr/bin/env python2.7

import sys
from Bio import PDB
from Bio import SVDSuperimposer
import numpy

#This script will align a pdb to another pdb based on the CA and CB of two residues

def get_rt(left_residue,right_residue):
    left_ca = left_residue["CA"].get_coord()
    left_cb = left_residue["CB"].get_coord()
    left_n = left_residue["N"].get_coord()

    right_ca = right_residue["CA"].get_coord()
    right_cb = right_residue["CB"].get_coord()
    right_n = right_residue["N"].get_coord()    

    #SVDSuperimposer does the actual work of superimposition
    superimposer = SVDSuperimposer.SVDSuperimposer()
    superimposer.set(numpy.array([left_ca,left_cb,left_n]),numpy.array([right_ca,right_cb,right_n]))
    superimposer.run()
    return superimposer.get_rotran()

def align_all_atoms(right_pdb,rotran):
    #shamefully plagerized this from Bio.PDB.Superimposer in the biopython source
    
    rot,tran = rotran
    #for whatever reason these matrices need to be in "Fortran" memory order. not sure why. 
    rot = rot.astype('f')
    tran = tran.astype('f')
    
    for atom in right_pdb.get_atoms():
        atom.transform(rot,tran)
        

#input is two pdb files.  This is a proof of concept so hardcode aa

resnum = 3
chain = "A"
left_path = sys.argv[1]
right_path = sys.argv[2]
outpath = sys.argv[3]

parser = PDB.PDBParser()

left_structure = parser.get_structure("left",left_path)
right_structure = parser.get_structure("right",right_path)

left_residue = left_structure[0][chain][resnum]
right_residue = right_structure[0][chain][resnum]

rotran = get_rt(left_residue,right_residue)

align_all_atoms(right_structure,rotran)

io = PDB.PDBIO()
io.set_structure(right_structure)
io.save(outpath)
