# Supplementary material for: Integrating Solid-State NMR and Computational Modeling to Investigate the Structure and Dynamics of Membrane-Associated Ghrelin
Source: PLoS One. 2015 Mar 24;10(3):e0122444. doi: 10.1371/journal.pone.0122444 (PMC4372444; doi:10.1371/journal.pone.0122444)
Supplement: S2 File — (TGZ) [file pone.0122444.s008.tgz › ghrelin/scripts/python_scripts/shiftx_to_proshift.py]

#!/bin/env python

# parse opts
from optparse import OptionParser
import subprocess
import math

usage="%prog [opts]"
parser=OptionParser(usage)
parser.add_option("-i",dest="infile",help="list of shiftx files that have only CS lines",default="")
parser.add_option("--suffix",dest="suffix",help="suffix",default="")
parser.add_option("--shiftx",dest="shiftx",help="use shiftx",action="store_true")
parser.add_option("--shiftx2",dest="shiftx2",help="use shiftx2",action="store_true")
(opts,args) = parser.parse_args()

infile = open(opts.infile,'r')
outfile = ""
suffix = str(opts.suffix)
res = ""
resn = ""
atomno = 0
HA_data = ()
H_data = ()
N_data = ()
CA_data = ()
CB_data = ()
C_data = ()
if opts.shiftx:
	print "shiftx is on"
else:
	print "shiftx isn't on"
if opts.shiftx2:
	print "shiftx2 is on"
else:
	print "shiftx2 isn't on"
for line in infile:
	filename = str(line.rstrip())
	outfile = open(filename+"."+suffix,'w')
	file = open(filename,'r')
	for line in file:
		split_line = line.split()
		res = split_line[0]
		resn = split_line[1]
		if str(resn) == "G":
			if opts.shiftx2:
				if split_line[7] == "****":
					HA_data = ("1HA","nan")
				else:
					HA_data = ("1HA",split_line[7])
			elif opts.shiftx:
				if float(split_line[2]) == 0.0000:
					HA_data = ("1HA","nan")
				else:
					HA_data = ("1HA",split_line[2])
		else:
			if opts.shiftx2:
				if split_line[7] == "****":
					HA_data = ("HA","nan")	
				else:
					HA_data = ("HA",split_line[7])
			elif opts.shiftx:
				if float(split_line[2]) == 0.0000:
					HA_data = ("HA","nan")
				else:
					HA_data = ("HA",split_line[2])
		atomno += 1
#		print "SHIFT\t"+str(atomno)+"\t"+str(HA_data[0])+"\t"+str(resn)+" A\t"+str(res)+"\t"+str(HA_data[1])+" ppm +- 0.000 ppm\n"
		outfile.write("SHIFT\t"+str(atomno)+"\t"+str(HA_data[0])+"\t"+str(resn)+" A\t"+str(res)+"\t"+str(HA_data[1])+" ppm +- 0.000 ppm\n")
		if opts.shiftx2:
			if split_line[6] == "****":
				H_data = ("H","nan")
			else:
				H_data = ("H",split_line[6])
		elif opts.shiftx:
			if float(split_line[3]) == 0.0000:
				H_data = ("H","nan")
			else:
				H_data = ("H",split_line[3])
		atomno += 1
#		print "SHIFT\t"+str(atomno)+"\t"+str(H_data[0])+"\t"+str(resn)+" A\t"+str(res)+"\t"+str(H_data[1])+" ppm +- 0.000 ppm\n"
		outfile.write("SHIFT\t"+str(atomno)+"\t"+str(H_data[0])+"\t"+str(resn)+" A\t"+str(res)+"\t"+str(H_data[1])+" ppm +- 0.000 ppm\n")
		if opts.shiftx2:
			if split_line[5] == "****":
				N_data = ("N", "nan")
			else:
				N_data = ("N", split_line[5])
		elif opts.shiftx:
			if float(split_line[4]) == 0.0000:
				N_data = ("N", "nan")
			else:
				N_data = ("N", split_line[4])
		atomno += 1
#		print "SHIFT\t"+str(atomno)+"\t"+str(N_data[0])+"\t"+str(resn)+" A\t"+str(res)+"\t"+str(N_data[1])+" ppm +- 0.000 ppm\n"
		outfile.write("SHIFT\t"+str(atomno)+"\t"+str(N_data[0])+"\t"+str(resn)+" A\t"+str(res)+"\t"+str(N_data[1])+" ppm +- 0.000 ppm\n")
		if opts.shiftx2:
			if split_line[2] == "****":
				CA_data = ("CA","nan")
			else:
				CA_data = ("CA",split_line[2])
		elif opts.shiftx:
			if float(split_line[5]) == 0.0000:
				CA_data = ("CA","nan")
			else:
				CA_data = ("CA",split_line[5])
		atomno += 1
#		print "SHIFT\t"+str(atomno)+"\t"+str(CA_data[0])+"\t"+str(resn)+" A\t"+str(res)+"\t"+str(CA_data[1])+" ppm +- 0.000 ppm\n"
		outfile.write("SHIFT\t"+str(atomno)+"\t"+str(CA_data[0])+"\t"+str(resn)+" A\t"+str(res)+"\t"+str(CA_data[1])+" ppm +- 0.000 ppm\n")
		if opts.shiftx2:
			if split_line[3] == "****":
				CB_data = ("CB", "nan")
			else:
				CB_data = ("CB",split_line[3])
		elif opts.shiftx:
			if float(split_line[6]) == 0.0000:
				CB_data = ("CB", "nan")
			else:
				CB_data = ("CB",split_line[6])
		atomno += 1
#		print "SHIFT\t"+str(atomno)+"\t"+str(CB_data[0])+"\t"+str(resn)+" A\t"+str(res)+"\t"+str(CB_data[1])+" ppm +- 0.000 ppm\n"
		outfile.write("SHIFT\t"+str(atomno)+"\t"+str(CB_data[0])+"\t"+str(resn)+" A\t"+str(res)+"\t"+str(CB_data[1])+" ppm +- 0.000 ppm\n")
		if opts.shiftx2:
			if split_line[4] == "****":
				C_data = ("C", "nan")
			else:
				C_data = ("C", split_line[4])
		elif opts.shiftx:
			if float(split_line[7]) == 0.0000:
				C_data = ("C", "nan")
			else:
				C_data = ("C", split_line[7])
		atomno += 1
#		print "SHIFT\t"+str(atomno)+"\t"+str(C_data[0])+"\t"+str(resn)+" A\t"+str(res)+"\t"+str(C_data[1])+" ppm +- 0.000 ppm\n"
		outfile.write("SHIFT\t"+str(atomno)+"\t"+str(C_data[0])+"\t"+str(resn)+" A\t"+str(res)+"\t"+str(C_data[1])+" ppm +- 0.000 ppm\n")
	atomno = 0
	outfile.close()	
