# Supplementary material for: Integrating Solid-State NMR and Computational Modeling to Investigate the Structure and Dynamics of Membrane-Associated Ghrelin
Source: PLoS One. 2015 Mar 24;10(3):e0122444. doi: 10.1371/journal.pone.0122444 (PMC4372444; doi:10.1371/journal.pone.0122444)
Supplement: S2 File — (TGZ) [file pone.0122444.s008.tgz › ghrelin/scripts/python_scripts/output_tag_data_scores.py]

#!/usr/bin/python
import sys
from optparse import OptionParser

usage="%prog [options]"

parser=OptionParser(usage)
parser.add_option("--scores",dest="scores",help="file where first column is score and second is tag",default="")
parser.add_option("--other_info",dest="data",help="file where first column is tag, followed by other info",default="")
(options,args) = parser.parse_args()

file1 = open(options.scores,'r')
file2 = open(options.data,'r')
#filehandle1 = open(file1,'r')
#filehandle2 = open(file2,'r')
score = 0
data = []
scores_dict = {}

for line1 in file1:
	split_line1 = line1.split()
	scores_dict[split_line1[0]] = split_line1[1]
for line2 in file2:
	split_line2 = line2.split()
	data = split_line2
	try:
		score = scores_dict[data[0]]
	except KeyError:
		continue
	print "\t".join(data)+"\t"+str(score)
 
