# Supplementary material for: Integrating Solid-State NMR and Computational Modeling to Investigate the Structure and Dynamics of Membrane-Associated Ghrelin
Source: PLoS One. 2015 Mar 24;10(3):e0122444. doi: 10.1371/journal.pone.0122444 (PMC4372444; doi:10.1371/journal.pone.0122444)
Supplement: S2 File — (TGZ) [file pone.0122444.s008.tgz › ghrelin/scripts/python_scripts/compare_cs.py]

#!/bin/env python

# parse options
from optparse import OptionParser
import subprocess
import math

usage="%prog [options]"

parser=OptionParser(usage)
parser.add_option("--exp_cs",dest="exp_cs",help="*.tab chemical shifts file format except with additional column for standard deviations",default="")
parser.add_option("--pred_cs",dest="proshift",help="output from CS prediction in PROSHIFT format",default="")
parser.add_option("--outfile",dest="outfile",help="outfile",default="")
parser.add_option("--summary", action="store_true",dest="summary",help="if only want summary of comparison analysis and not info for each residue",default=False)
parser.add_option("--no_sd",action="store_true",dest="no_sd",help="specify if don't want to take standard deviations into account when determining CS agreement")
parser.add_option("--carbon_scale_factor",dest="C_scale",help="float by which to multiple carbon CS deviations",default="1.0")
parser.add_option("--hydrogen_scale_factor",dest="H_scale",help="float by which to multiple hydrogen CS deviations",default="1.0")
parser.add_option("--nitrogen_scale_factor",dest="N_scale",help="float by which to multiple nitrogen CS deviations",default="1.0")

(options,args) = parser.parse_args()

#formatted: CO      CA      CB      HA       N with 9999.00 for no CS
#formatted:  RESID RESNAME ATOMNAME SHIFT SD with 9999 for no sd given
exp_file = open(options.exp_cs,'r')
#Output from Jens' proshift with only SHIFT lines (file for one model)
proshift_file = open(options.proshift,'r')

#variables for reading in experimental CS info from Rosetta file
exp_res = 0
exp_resnum = {}
exp_resn = {}
exp_C = {}
exp_CA = {}
exp_CB = {}
exp_HA = {}
exp_N = {}

# process *.tab.sd file (experimental data)
for line in exp_file:
	lb = 0.0
	ub = 0.0
	sd = 0.0
	expCS = 0.0
	split_line = line.split()
	if split_line[0]!="#":
		exp_res = split_line[0]
		exp_resnum[exp_res] = split_line[0]
		exp_resn[exp_res] = split_line[1]
		expCS = float(split_line[3])
		sd = float(split_line[4])
		if float(sd) != 9999:
			lb = float(expCS - sd)
			ub = float(expCS + sd)
		if float(sd) == 9999 or options.no_sd:
			sd = 0.0
			lb = float(expCS)
			ub = float(expCS)
		if split_line[2] == "C":
			exp_C[exp_res] = (expCS, sd, lb, ub)
		if split_line[2] == "CA":
			exp_CA[exp_res] = (expCS, sd, lb, ub)
		if split_line[2] == "CB":
			exp_CB[exp_res] = (expCS, sd, lb, ub)
		if split_line[2] == "HA":
			exp_HA[exp_res] = (expCS, sd, lb, ub)
		if split_line[2] == "N":
			exp_N[exp_res] = (expCS, sd, lb, ub)
exp_file.close()

# PROSHIFT information for the read-in model
pro_res = 0
pro_resn = ''
pro_cs = 0.0
pro_sd = 0.0
lb = 0.0
ub = 0.0
pro_C = {}
pro_CA = {}
pro_CB = {}
pro_HA = {}
pro_1HA = {}
pro_2HA = {}
pro_N = {}

for line in proshift_file:
	split_line = line.split()
	if split_line[0] == "SHIFT":
		pro_cs = split_line[6]
		pro_sd = split_line[9]
		if pro_cs == "nan" or pro_sd == "nan":
			continue
		else:
			pro_res = split_line[5]
		pro_resn = split_line[3]
		if options.no_sd:
			pro_sd = 0.00
			lb = float(pro_cs)
			ub = float(pro_cs)
		else:
			lb = float(pro_cs) - float(pro_sd)
			ub = float(pro_cs) + float(pro_sd)
		
		if split_line[2] == "C":
			pro_C[pro_res] = (pro_resn,pro_cs,pro_sd,lb,ub)
		elif split_line[2] == "CA":
			pro_CA[pro_res] = (pro_resn,pro_cs,pro_sd,lb,ub)
		elif split_line[2] == "CB":
			pro_CB[pro_res] = (pro_resn,pro_cs,pro_sd,lb,ub)
		elif split_line[2] == "1HA":
			pro_1HA[pro_res] = (pro_resn,pro_cs,pro_sd,lb,ub)
		if split_line[2] == "2HA":
			pro_2HA[pro_res] = (pro_resn,pro_cs,pro_sd,lb,ub)
		elif split_line[2] == "HA":
			pro_HA[pro_res] = (pro_resn,pro_cs,pro_sd,lb,ub)
		elif split_line[2] == "N":
			pro_N[pro_res] = (pro_resn,pro_cs,pro_sd,lb,ub)
proshift_file.close()

# Write out comparison of experimental CS and proshift CS for every CS for this model
outfile = open(options.outfile,'w')
formatted_resnum = ''
formatted_resn = ''
formatted_atom = ''
formatted_expCS = ''
formatted_expSD = ''
formatted_expLB = ''
formatted_expUB = ''
formatted_proCS = ''
formatted_proSD = ''
formatted_proLB = ''
formatted_proUB = ''
formatted_sat = ''
formatted_diff = ''

resn = ''
sat = ''
expCS = 0
expSD = 0
expLB = 0
expUB = 0
proCS = 0
proSD = 0
proLB = 0
proUB = 0
diff = 0

num_yes = 0
num_no = 0
diff_list = []
diff_dict = {}
num_diff = 0
avg_diff = 0
sd_diff = 0
max_diff = 0

formatted_string = '%(formatted_resnum)d\t%(formatted_resn)s\t%(formatted_atom)s\t%(formatted_expCS).2f\t%(formatted_expSD).2f\t%(formatted_expLB).2f\t%(formatted_expUB).2f\t%(formatted_proCS).2f\t%(formatted_proSD).2f\t%(formatted_proLB).2f\t%(formatted_proUB).2f\t%(formatted_sat)s\t%(formatted_diff).2f\n'
outfile.write("Res#\tResName\tAtom\tExpCS\tExpSD\tExpLB\tExpUB\tproCS\tproSD\tproLB\tproUB\tsatCS?\tdifference\n")

for key in sorted(exp_C.keys()):
	if key in exp_resnum:
		resnum = int(exp_resnum[key])
		atom = "C"
	if key in exp_C:
		expCS = float(exp_C[key][0])
		expSD = float(exp_C[key][1])
		expLB = float(exp_C[key][2])
		expUB = float(exp_C[key][3])
	if key in exp_resn:
		resn = str(exp_resn[key])
#	#print "key:  "+str(key)+"\n"
#	#print "exp_C[key]:  "+str(exp_C[key])+"\n"
#	#print "pro_C[key]:  "+str(pro_C[key])+"\n"
#	#print str(pro_C[key][1])
	if key in pro_C:
		proCS = float(pro_C[key][1])
		proSD = float(pro_C[key][2])
		proLB = float(pro_C[key][3])
		proUB = float(pro_C[key][4])
#	print str(resnum)+"\t"+str(resn)+"\t"+str(atom)+"\t"+str(expCS)+"\t"+str(expSD)+"\t"+str(expLB)+"\t"+str(expUB)+"\t"+str(proCS)+"\t"+str(proSD)+"\t"+str(proLB)+"\t"+str(proUB)
	if key in pro_C and expCS != 9999.00:
		if options.no_sd:
			if expCS == proCS:
				sat = "yes"
				diff = 0.00
				num_yes += 1
			else:
				sat = "no"
				num_no += 1
				if expCS < proCS:
					diff = proCS - expCS
				elif expCS > proCS:
					diff = expCS - proCS
		elif (expUB >= proLB and expUB <= proUB) or (expLB >= proLB and expLB <= proUB):
			sat = "yes"
			diff = 0.00
			num_yes+=1
		else:
			sat = "no"
			num_no+=1
			if expUB < proLB:
				diff = proLB - expUB
			elif expLB > proUB:
				diff = expLB - proUB
		if options.C_scale != "":
			C_scale_factor = float(options.C_scale)
			#print "Atom:  " + str(atom) + "\tdiff: " + str(diff) + "\tC_scale_factor:  " + str(C_scale_factor)
			diff *= C_scale_factor
			#print "scaled:  " + str(diff)
		diff_list.append(diff)
		diff_dict[diff] = (resnum,resn,atom,expCS,expLB,expUB,proCS,proLB,proUB)
		outfile.write(formatted_string % {'formatted_resnum':resnum,'formatted_resn':resn,'formatted_atom':atom,'formatted_expCS':expCS,'formatted_expSD':expSD,'formatted_expLB':expLB,'formatted_expUB':expUB,'formatted_proCS':proCS,'formatted_proSD':proSD,'formatted_proLB':proLB,'formatted_proUB':proUB,'formatted_sat':sat,'formatted_diff':diff})

for key in sorted(exp_CA.keys()):
	if key in exp_resnum:
		resnum = int(exp_resnum[key])
		atom = "CA"
	if key in exp_CA:
		expCS = float(exp_CA[key][0])
		expSD = float(exp_CA[key][1])
		expLB = float(exp_CA[key][2])
		expUB = float(exp_CA[key][3])
	if key in exp_resn:
		resn = str(exp_resn[key])
	if key in pro_CA:
		proCS = float(pro_CA[key][1])
		proSD = float(pro_CA[key][2])
		proLB = float(pro_CA[key][3])
		proUB = float(pro_CA[key][4])
#	print str(resnum)+"\t"+str(resn)+"\t"+str(atom)+"\t"+str(expCS)+"\t"+str(expSD)+"\t"+str(expLB)+"\t"+str(expUB)+"\t"+str(proCS)+"\t"+str(proSD)+"\t"+str(proLB)+"\t"+str(proUB)
	if key in pro_CA and expCS != 9999.00:
		if options.no_sd:
			if expCS == proCS:
				sat = "yes"
				diff = 0.00
				num_yes += 1
			else:
				sat = "no"
				num_no += 1
				if expCS < proCS:
					diff = proCS - expCS
				elif expCS > proCS:
					diff = expCS - proCS
		elif (expUB >= proLB and expUB <= proUB) or (expLB >= proLB and expLB <= proUB):
			sat = "yes"
			diff = 0.00
			num_yes+=1
		else:
			sat = "no"
			num_no+=1
			if expUB < proLB:
				diff = proLB - expUB
			elif expLB > proUB:
				diff = expLB - proUB
		if options.C_scale != "":
			C_scale_factor = float(options.C_scale)
			#print "Atom:  " + str(atom) + "\tdiff: " + str(diff) + "\tC_scale_factor:  " + str(C_scale_factor)
			diff *= C_scale_factor
			#print "scaled:  " + str(diff)
		diff_list.append(diff)
		diff_dict[diff] = (resnum,resn,atom,expCS,expLB,expUB,proCS,proLB,proUB)
		outfile.write(formatted_string % {'formatted_resnum':resnum,'formatted_resn':resn,'formatted_atom':atom,'formatted_expCS':expCS,'formatted_expSD':expSD,'formatted_expLB':expLB,'formatted_expUB':expUB,'formatted_proCS':proCS,'formatted_proSD':proSD,'formatted_proLB':proLB,'formatted_proUB':proUB,'formatted_sat':sat,'formatted_diff':diff})

for key in sorted(exp_CB.keys()):
	if key in exp_resnum:
		resnum = int(exp_resnum[key])
		atom = "CB"
	if key in exp_CB:
		expCS = float(exp_CB[key][0])
		expSD = float(exp_CB[key][1])
		expLB = float(exp_CB[key][2])
		expUB = float(exp_CB[key][3])
	if key in exp_resn:
		resn = str(exp_resn[key])
	if resn == "G":
		continue
	if key in pro_CB:
		proCS = float(pro_CB[key][1])
		proSD = float(pro_CB[key][2])
		proLB = float(pro_CB[key][3])
		proUB = float(pro_CB[key][4])
#	print str(resnum)+"\t"+str(resn)+"\t"+str(atom)+"\t"+str(expCS)+"\t"+str(expSD)+"\t"+str(expLB)+"\t"+str(expUB)+"\t"+str(proCS)+"\t"+str(proSD)+"\t"+str(proLB)+"\t"+str(proUB)
	if key in pro_CB and expCS != 9999.00:
		if options.no_sd:
			if expCS == proCS:
				sat = "yes"
				diff = 0.00
				num_yes += 1
			else:
				sat = "no"
				num_no += 1
				if expCS < proCS:
					diff = proCS - expCS
				elif expCS > proCS:
					diff = expCS - proCS
		elif (expUB >= proLB and expUB <= proUB) or (expLB >= proLB and expLB <= proUB):
			sat = "yes"
			diff = 0.00
			num_yes+=1
		else:
			sat = "no"
			num_no+=1
			if expUB < proLB:
				diff = proLB - expUB
			elif expLB > proUB:
				diff = expLB - proUB
		if options.C_scale != "":
			C_scale_factor = float(options.C_scale)
			#print "Atom:  " + str(atom) + "\tdiff: " + str(diff) + "\tC_scale_factor:  " + str(C_scale_factor)
			diff *= C_scale_factor
			#print "scaled:  " + str(diff)
		diff_list.append(diff)
		diff_dict[diff] = (resnum,resn,atom,expCS,expLB,expUB,proCS,proLB,proUB)
		outfile.write(formatted_string % {'formatted_resnum':resnum,'formatted_resn':resn,'formatted_atom':atom,'formatted_expCS':expCS,'formatted_expSD':expSD,'formatted_expLB':expLB,'formatted_expUB':expUB,'formatted_proCS':proCS,'formatted_proSD':proSD,'formatted_proLB':proLB,'formatted_proUB':proUB,'formatted_sat':sat,'formatted_diff':diff})

for key in sorted(exp_HA.keys()):
	if key in exp_resnum:
		resnum = int(exp_resnum[key])
	if key in exp_HA:
		expCS = float(exp_HA[key][0])
		expSD = float(exp_HA[key][1])
		expLB = float(exp_HA[key][2])
		expUB = float(exp_HA[key][3])
	if key in exp_resn:
		resn = str(exp_resn[key])
	if resn == "G":
		if key in pro_1HA and expCS != 9999.00:
			atom = "1HA"
			proCS = float(pro_1HA[key][1])
			proSD = float(pro_1HA[key][2])
			proLB = float(pro_1HA[key][3])
			proUB = float(pro_1HA[key][4])
#			print str(resnum)+"\t"+str(resn)+"\t"+str(atom)+"\t"+str(expCS)+"\t"+str(expSD)+"\t"+str(expLB)+"\t"+str(expUB)+"\t"+str(proCS)+"\t"+str(proSD)+"\t"+str(proLB)+"\t"+str(proUB)
			if options.no_sd:
				if expCS == proCS:
					sat = "yes"
					diff = 0.00
					num_yes += 1
				else:
					sat = "no"
					num_no += 1
					if expCS < proCS:
						diff = proCS - expCS
					elif expCS > proCS:
						diff = expCS - proCS
			elif (expUB >= proLB and expUB <= proUB) or (expLB >= proLB and expLB <= proUB):
				sat = "yes"
				num_yes+=1
				diff = 0.00
			else:
				sat = "no"
				num_no+=1
				if expUB < proLB:
					diff = proLB - expUB
				elif expLB > proUB:
					diff = expLB - proUB
			if options.H_scale != "":
				H_scale_factor = float(options.H_scale)
				#print "Atom:  " + str(atom) + "\tdiff: " + str(diff) + "\tH_scale_factor:  " + str(H_scale_factor)
				diff *= H_scale_factor
				#print "scaled:  " + str(diff)
			diff_list.append(diff)
			diff_dict[diff] = (resnum,resn,atom,expCS,expLB,expUB,proCS,proLB,proUB)
			outfile.write(formatted_string % {'formatted_resnum':resnum,'formatted_resn':resn,'formatted_atom':atom,'formatted_expCS':expCS,'formatted_expSD':expSD,'formatted_expLB':expLB,'formatted_expUB':expUB,'formatted_proCS':proCS,'formatted_proSD':proSD,'formatted_proLB':proLB,'formatted_proUB':proUB,'formatted_sat':sat,'formatted_diff':diff})
		if key in pro_2HA and expCS != 9999.00:
			atom = "2HA"
			proCS = float(pro_2HA[key][1])
			proSD = float(pro_2HA[key][2])
			proLB = float(pro_2HA[key][3])
			proUB = float(pro_2HA[key][4])
#			print str(resnum)+"\t"+str(resn)+"\t"+str(atom)+"\t"+str(expCS)+"\t"+str(expSD)+"\t"+str(expLB)+"\t"+str(expUB)+"\t"+str(proCS)+"\t"+str(proSD)+"\t"+str(proLB)+"\t"+str(proUB)
			if options.no_sd:
				if expCS == proCS:
					sat = "yes"
					diff = 0.00
					num_yes += 1
				else:
					sat = "no"
					num_no += 1
					if expCS < proCS:
						diff = proCS - expCS
					elif expCS > proCS:
						diff = expCS - proCS
			elif (expUB >= proLB and expUB <= proUB) or (expLB >= proLB and expLB <= proUB):
				sat = "yes"
				num_yes+=1
				diff = 0.00
			else:
				sat = "no"
				num_no+=1
				if expUB < proLB:
					diff = proLB - expUB
				elif expLB > proUB:
					diff = expLB - proUB
			if options.H_scale != "":
				H_scale_factor = float(options.H_scale)
				#print "Atom:  " + str(atom) + "\tdiff: " + str(diff) + "\tH_scale_factor:  " + str(H_scale_factor)
				diff *= H_scale_factor
				#print "scaled:  " + str(diff)
			diff_list.append(diff)
			diff_dict[diff] = (resnum,resn,atom,expCS,expLB,expUB,proCS,proLB,proUB)
			outfile.write(formatted_string % {'formatted_resnum':resnum,'formatted_resn':resn,'formatted_atom':atom,'formatted_expCS':expCS,'formatted_expSD':expSD,'formatted_expLB':expLB,'formatted_expUB':expUB,'formatted_proCS':proCS,'formatted_proSD':proSD,'formatted_proLB':proLB,'formatted_proUB':proUB,'formatted_sat':sat,'formatted_diff':diff})
		continue
	else:
		if key in pro_HA:
			atom = "HA"
			proCS = float(pro_HA[key][1])
			proSD = float(pro_HA[key][2])
			proLB = float(pro_HA[key][3])
			proUB = float(pro_HA[key][4])
#		print str(resnum)+"\t"+str(resn)+"\t"+str(atom)+"\t"+str(expCS)+"\t"+str(expSD)+"\t"+str(expLB)+"\t"+str(expUB)+"\t"+str(proCS)+"\t"+str(proSD)+"\t"+str(proLB)+"\t"+str(proUB)
		if key in pro_HA and expCS != 9999.00:
			if options.no_sd:
				if expCS == proCS:
					sat = "yes"
					diff = 0.00
					num_yes += 1
				else:
					sat = "no"
					num_no += 1
					if expCS < proCS:
						diff = proCS - expCS
					elif expCS > proCS:
						diff = expCS - proCS
			elif (expUB >= proLB and expUB <= proUB) or (expLB >= proLB and expLB <= proUB):
				sat = "yes"
				num_yes+=1
				diff = 0.00
			else:
				sat = "no"
				num_no+=1
				if expUB < proLB:
					diff = proLB - expUB
				elif expLB > proUB:
					diff = expLB - proUB
			if options.H_scale != "":
				H_scale_factor = float(options.H_scale)
				#print "Atom:  " + str(atom) + "\tdiff: " + str(diff) + "\tH_scale_factor:  " + str(H_scale_factor)
				diff *= H_scale_factor
				#print "scaled:  " + str(diff)
			diff_list.append(diff)
			diff_dict[diff] = (resnum,resn,atom,expCS,expLB,expUB,proCS,proLB,proUB)
			outfile.write(formatted_string % {'formatted_resnum':resnum,'formatted_resn':resn,'formatted_atom':atom,'formatted_expCS':expCS,'formatted_expSD':expSD,'formatted_expLB':expLB,'formatted_expUB':expUB,'formatted_proCS':proCS,'formatted_proSD':proSD,'formatted_proLB':proLB,'formatted_proUB':proUB,'formatted_sat':sat,'formatted_diff':diff})

for key in sorted(exp_N.keys()):
	if key in exp_resnum:
		resnum = int(exp_resnum[key])
		atom = "N"
	if key in exp_N:
		expCS = float(exp_N[key])
		expSD = float(exp_N[key][1])
		expLB = float(exp_N[key][2])
		expUB = float(exp_N[key][3])
	if key in exp_resn:
		resn = str(exp_resn[key])
	if key in pro_N:
		proCS = float(pro_N[key][1])
		proSD = float(pro_N[key][2])
		proLB = float(pro_N[key][3])
		proUB = float(pro_N[key][4])
#	print str(resnum)+"\t"+str(resn)+"\t"+str(atom)+"\t"+str(expCS)+"\t"+str(expSD)+"\t"+str(expLB)+"\t"+str(expUB)+"\t"+str(proCS)+"\t"+str(proSD)+"\t"+str(proLB)+"\t"+str(proUB)
	if key in pro_N and expCS != 9999.00:
		if options.no_sd:
			if expCS == proCS:
				sat = "yes"
				diff = 0.00
				num_yes += 1
			else:
				sat = "no"
				num_no += 1
				if expCS < proCS:
					diff = proCS - expCS
				elif expCS > proCS:
					diff = expCS - proCS
		elif (expUB >= proLB and expUB <= proUB) or (expLB >= proLB and expLB <= proUB):
			sat = "yes"
			diff = 0.00
			num_yes+=1
		else:
			sat = "no"
			num_no+=1
			if expUB < proLB:
				diff = proLB - expUB
			elif expLB > proUB:
				diff = expLB - proUB
		if options.N_scale != "":
			N_scale_factor = float(options.N_scale)
			#print "Atom:  " + str(atom) + "\tdiff: " + str(diff) + "\tN_scale_factor:  " + str(N_scale_factor)
			diff *= N_scale_factor
			#print "scaled:  " + str(diff)
		diff_list.append(diff)
		diff_dict[diff] = (resnum,resn,atom,expCS,expLB,expUB,proCS,proLB,proUB)
		outfile.write(formatted_string % {'formatted_resnum':resnum,'formatted_resn':resn,'formatted_atom':atom,'formatted_expCS':expCS,'formatted_expSD':expSD,'formatted_expLB':expLB,'formatted_expUB':expUB,'formatted_proCS':proCS,'formatted_proSD':proSD,'formatted_proLB':proLB,'formatted_proUB':proUB,'formatted_sat':sat,'formatted_diff':diff})

numC = 0
numCA = 0
numCB = 0
num1HA = 0
num2HA = 0
numHA = 0
numN = 0
for diff in diff_dict:
	if diff_dict[diff][2] == "C":
		numC += 1
	if diff_dict[diff][2] == "CA":
		numCA += 1
	if diff_dict[diff][2] == "CB":
		numCB += 1
	if diff_dict[diff][2] == "1HA":
		num1HA += 1
	if diff_dict[diff][2] == "2HA":
		num2HA += 1
	if diff_dict[diff][2] == "HA":
		numHA += 1
	if diff_dict[diff][2] == "N":
		numN += 1
#print "numC:  "+str(numC)
#print "numCA:  "+str(numCA)
#print "numCB:  "+str(numCB)
#print "num1HA:  "+str(num1HA)
#print "num2HA:  "+str(num2HA)
#print "numHA:  "+str(numHA)
#print "numN:  "+str(numN)

#Append a summary to the bottom of tmp.txt telling the maximum deviations between experimental and predicted CS for this model, the average deviation, the standard deviation of all differences found, and the information for the residue/atom where the maximum deviation between experimental and predicted CS was found
max_diff = max(diff_list)
avg_diff = sum(diff_list) / len(diff_list)
sd_diff = math.sqrt(avg_diff)
max_diff_resnum = 0
max_diff_resn = ''
max_diff_atom = ''
max_diff_expCS = 0
max_diff_expLB = 0
max_diff_expUB = 0
max_diff_proCS = 0
max_diff_proLB = 0
max_diff_proUB = 0
overall_rmsd = 0
square = 0
sum_squares = 0

# compute rmsd
for diff in diff_list:
#	print "diff:  "+str(diff)
	square = float(diff * diff)
#	print "square:  "+str(square)
	sum_squares += float(square)
#	print "sum_squares:  "+str(sum_squares)
overall_rmsd = math.sqrt(sum_squares / len(diff_list))
print "sum_squares:  " + str(sum_squares)
print "len(diff_list):  " + str(len(diff_list))
print "rmsd:  " + str(overall_rmsd)

# get info for CS that was maximally violated
for key in diff_dict.keys():
	if key == max_diff:
		max_diff_resnum = diff_dict[key][0]
		max_diff_resn = diff_dict[key][1]
		max_diff_atom = diff_dict[key][2]
		max_diff_expCS = diff_dict[key][3]
		max_diff_expLB = diff_dict[key][4]
		max_diff_expUB = diff_dict[key][5]
		max_diff_proCS = diff_dict[key][6]
		max_diff_proLB = diff_dict[key][7]
		max_diff_proUB = diff_dict[key][8]
#		print "max_diff_dict:  "+str(diff_dict[key])

# fancy output
formatted_num_yes = ''
formatted_num_no = ''
formatted_avg_diff = ''
formatted_sd_diff = ''
formatted_max_diff = ''
formatted_max_resnum = ''
formatted_max_resn = ''
formatted_max_atom = ''
formatted_max_expCS = ''
formatted_max_expLB = ''
formatted_max_expUB = ''
formatted_max_proCS = ''
formatted_max_proLB = ''
formatted_max_proUB = ''
formatted_overall_rmsd = ''

formatted_string = '%(formatted_num_yes)d\t%(formatted_num_no)d\t%(formatted_avg_diff).2f\t%(formatted_sd_diff).2f\t%(formatted_max_diff).2f\t%(formatted_max_resnum)d\t%(formatted_max_resn)s\t%(formatted_max_atom)s\t%(formatted_max_expCS).2f\t%(formatted_max_expLB).2f\t%(formatted_max_expUB).2f\t%(formatted_max_proCS).2f\t%(formatted_max_proLB).2f\t%(formatted_max_proUB).2f\t%(formatted_overall_rmsd).4f'

outfile.write("#yes\t#no\tAvgDiff\tsdDiff\tMaxDiff\tMaxRes#\tMaxResn\tMaxAtom\tMaxExpCS\tMaxExpLB\tMaxExpUB\tMaxProCS\tMaxProLB\tMaxProUB\tRMSD\n")
outfile.write(formatted_string % {'formatted_num_yes':num_yes,'formatted_num_no':num_no,'formatted_avg_diff':avg_diff,'formatted_sd_diff':sd_diff,'formatted_max_diff':max_diff,'formatted_max_resnum':max_diff_resnum,'formatted_max_resn':max_diff_resn,'formatted_max_atom':max_diff_atom,'formatted_max_expCS':max_diff_expCS,'formatted_max_expLB':max_diff_expLB,'formatted_max_expUB':max_diff_expUB,'formatted_max_proCS':max_diff_proCS,'formatted_max_proLB':max_diff_proLB,'formatted_max_proUB':max_diff_proUB,'formatted_overall_rmsd':overall_rmsd})

outfile.close()

# if just want a summary for each model
if options.summary:
	summaryfile = open(options.outfile+".summary",'w')
	summaryfile.write("#yes\t#no\tAvgDiff\tsdDiff\tMaxDiff\tMaxRes#\tMaxResn\tMaxAtom\tMaxExpCS\tMaxExpLB\tMaxExpUB\tMaxProCS\tMaxProLB\tMaxProUB\tRMSD\n")
	summaryfile.write(formatted_string % {'formatted_num_yes':num_yes,'formatted_num_no':num_no,'formatted_avg_diff':avg_diff,'formatted_sd_diff':sd_diff,'formatted_max_diff':max_diff,'formatted_max_resnum':max_diff_resnum,'formatted_max_resn':max_diff_resn,'formatted_max_atom':max_diff_atom,'formatted_max_expCS':max_diff_expCS,'formatted_max_expLB':max_diff_expLB,'formatted_max_expUB':max_diff_expUB,'formatted_max_proCS':max_diff_proCS,'formatted_max_proLB':max_diff_proLB,'formatted_max_proUB':max_diff_proUB,'formatted_overall_rmsd':overall_rmsd})
	summaryfile.close()
