# Supplementary material for: Integrating Solid-State NMR and Computational Modeling to Investigate the Structure and Dynamics of Membrane-Associated Ghrelin
Source: PLoS One. 2015 Mar 24;10(3):e0122444. doi: 10.1371/journal.pone.0122444 (PMC4372444; doi:10.1371/journal.pone.0122444)
Supplement: S2 File — (TGZ) [file pone.0122444.s008.tgz › ghrelin/scripts/process_peptide.history.all]

## combine silent files
/blue/meilerlab/apps/rosetta/rosetta-3.4/rosetta_source/bin/combine_silent.default.linuxgccrelease -database /blue/meilerlab/apps/rosetta/rosetta-3.4/rosetta_database -in:file:silent *.out -in:file:silent_struct_type binary -in:file:fullatom -out:output -out:file:silent GHSRg_no_cs_beta_all_121613.out -out:file:silent_struct_type binary -out:file:fullatom > & combine.log &

# extract PDBs
/blue/meilerlab/apps/rosetta/rosetta-3.4/rosetta_source/bin/score_jd2.default.linuxgccrelease -database /blue/meilerlab/apps/rosetta/rosetta-3.4/rosetta_database -in:file:spanfile ../*.span -score:weights membrane_highres_Menv_smooth -in:file:silent *all.out -in:file:silent_struct_type binary -in:file:fullatom -out:output -out:pdb -out:file:fullatom > & extract.log &

# grep out ATOM lines from models so only have peptide
ls *.pdb > pdb.ls
foreach pdb ( `cat pdb.ls` )
	grep ATOM ${pdb} | awk '{if($6>=302)print}' > ${pdb}.peptide
end

# renumber peptide PDBs
ls *.peptide > peptide.ls
foreach pdb ( `cat peptide.ls` )
	/sb/meiler/scripts/pdb_util/pdb_renumber.py ${pdb} ${pdb}.renumber
end

# rename PDBs so names not so long
ls *.renumber > list
awk '{split($1,a,".");print("mv " $1" "a[1]"_renum.pdb")}' list > mv.sh
chmod u+x mv.sh
./mv.sh

# Run compare_cs wrapper shell script
source ./compare_cs_with_proshift.sh
#Proshift output header
PDB	#yes	#no	AvgDiff	sdDiff	MaxDiff	MaxRes#	MaxResn	MaxAtom	MaxExpCS	MaxExpLB	MaxExpUBMaxProCS	MaxProLB	MaxProUB	RMSD

# outputting corresponding scores and CS information
ls *.pdb | sort > pdb_sort.tmp
awk '{split($1,a,".");print(a[1])}' pdb_sort.tmp > pdb_tag_sort.ls
foreach tag (`cat pdb_tag_sort.ls`)
	grep ${tag} GHSRg_no_cs_beta_121313_all.sc | awk '{print($38"\t"$2)}' >> pdb_tag_scores.tmp
end
sort pdb_tag_scores.tmp | uniq > pdb_tag_scores_sort.ls

# combine scoring and cs info
~/scripts/output_tag_data_scores.py --scores pdb_tag_scores_sort.ls --other_info GHSRg_121713_proshift.out > output.txt

awk 'BEGIN{print("PDB\tyes\tno\tAvgDiff\tsdDiff\tMaxDiff\tMaxRes\tMaxResn\tMaxAtom\tMaxExpCS\tMaxExpLB\tMaxExpUB\tMaxProCS\tProLB\tMaxProUB\tRMSD_CS\tScore")}' > GHSRg_121713_scores_proshift_analysis.txt
cat output.txt >> GHSRg_121713_scores_proshift_analysis.txt
Talos+ prediction on http://spin.niddk.nih.gov/bax/nmrserver/talos/

#preparation for running weblogo
ran runss
removed header lines from SS2 files for script
# prepare talosSS for weblogo
tail -n 28 *talosSS.tab | awk '{print($1" "$2" "$9)}' > pt1
tail -n 28 *talosSS.tab | awk '{print($7" "$5" "$6)}' > pt2
paste pt1 pt2 > GHSRg_talosSS.for_weblogo
/sb/meiler/scripts/sequence_analysis/sspred2weblogo.inp ghrel.psipred_ss2.for_weblogo > ghrel_psipred.weblogo_input
/sb/meiler/scripts/sequence_analysis/sspred2weblogo.inp GHSRg_talosSS.for_weblogo > GHSRg_talosSS.weblogo_input
/sb/meiler/scripts/sequence_analysis/sspred2weblogo.inp ghrel.jufo_ss > ghrel_jufo.weblogo_input
/sb/meiler/scripts/sequence_analysis/sspred2weblogo.inp ghrel.rdbProf > ghrel_sam.weblogo_input

# created weblogo for each SS2 prediction at http://weblogo.threeplusone.com/create.cgi
	output format: PNG (high res)
	Logo size:  medium (default)
	Stacks per line:  40 (default)
	Sequence type:  protein
	ignore lower case:  no (default)
	Units:  probability
	First position number:	1 (default)
	Logo Range:  1-28
	Composition:	auto (default)
	Scale stack widths:	yes (default)
	Error bars:	no
	Title:	PsiPred Secondary Structure Prediction
	Figure Label:	no (default)
	X-axis:	Label:  Residue
	Y-axis:  label:  Probability H,S,C
	Y-axis scale:	auto (default)
	Y-axis tic spacing:	1.0 (default)
	Sequence and labels:	no (default)
	Version fineprint:	no
	Color scheme:	H (green), S (blue), C (black) or monochrome

# run Sparta+
sparta/SPARTA+/sparta+ -in ../test_pdbs/S_0001_100.pdb -ref GHSRg.tab -out test.out -outS test.outstruct -outCS test.outcs -offset
tail -n55 test.outcs > test.outcs.tmp
cat test.outcs.tmp | awk '{print("SHIFT    "NR"\t"$3"\t"$2" A\t"$1"\t"$6"\tppm +- "$9" ppm")}' > test.sparta.cs.out

# run batchdssp
/home/hirstsj/scripts/batchdssp.py -o test.out -i pdb.ls -r dssp_summary.txt >& batch_dssp.log &

# Run DSSP to get phi/psi for every residue of every model
~/scripts/run_dssp.py -i pdb.ls --all all.out

# getting phi/psi just for top1000
foreach pdb ( `cat GHSRg_top1000_viol_121813.ls` )
	cat ../dssp_output/${pdb}.out >> GHSRg_top1000_viol_121813_phi_psi.tmp
end
sort GHSRg_top1000_viol_121813_phi_psi.tmp | uniq > GHSRg_top1000_viol_121813_phi_psi.txt
foreach pdb ( `cat GHSRg_top1000_rmsd_121813.ls` )
    cat ../dssp_output/${pdb}.out >> GHSRg_top1000_rmsd_121813_phi_psi.tmp
end
sort GHSRg_top1000_rmsd_121813_phi_psi.tmp | uniq > GHSRg_top1000_rmsd_121813_phi_psi.txt
# remember to fix header

# make a ramachandran plot of data from dssp in R
> data<-read.table("GHSRg_dssp_phi_psi_121813.txt",header=TRUE)
> pdf("GHSRg_all_ramachandran_121813.pdf")
> plot(data$phi,data$psi,xlim=range(-180,180),ylim=range(-180,180),xlab="",ylab="",axes=FALSE,ann=FALSE)
> axis(side=1,at=seq(-180,180,by=90),cex.axis=1.5)
> axis(side=2,at=seq(-180,180,by=90),cex.axis=1.5)
> box()
> abline(h=0,v=0)
> title(xlab="Phi",ylab="Psi",cex.lab=1.5)
> dev.off()
# >plot(data$phi,data$psi,xlim=range(-180,180),ylim=range(-180,180),xlab="",ylab="",axes=FALSE,ann=FALSE,pch=18,col="gray85")
#> points(pro.2500$phi,pro.2500$psi,pch=18,col="black")


# finding overlap
foreach pdb (`cat GHSRg_sparta_top1000_rmsd_121813.ls`)
	grep ${pdb} GHSRg_sparta_top1000_viol_121813.ls >> sparta_overlap.ls
end
foreach pdb ( `cat GHSRg_sparta_top1000_viol_121813.ls` )
	grep ${pdb} GHSRg_sparta_top1000_rmsd_121813.ls >> sparta_overlap.ls
end

foreach pdb (`cat GHSRg_top1000_rmsd_121813.ls`)
    grep ${pdb} GHSRg_top1000_viol_121813.ls >> proshift_overlap.ls
end
foreach pdb ( `cat GHSRg_top1000_viol_121813.ls` )
    grep ${pdb} GHSRg_top1000_rmsd_121813.ls >> proshift_overlap.ls
end

# make PDF of RMSD vs RMSD plot and Score vs. RMSD plot in R
awk '{print($1".pdb\t"$16)}' GHSRg_122213_compare_cs_proshift.out > compare_cs_proshift_rmsd_122313.txt
awk '{print($1".pdb\t"$16)}' GHSRg_122213_compare_cs_shiftx.out > compare_cs_shiftx_rmsd_122313.txt
awk '{print($1".pdb\t"$16)}' GHSRg_122313_compare_cs_sparta.out > compare_cs_sparta_rmsd_122313.txt
awk '{print $1}' compare_cs_shiftx_rmsd_122313.txt | sort > tags.ls

foreach tag ( `cat tags.ls` )
	grep ${tag} compare_cs_proshift_rmsd_122313.txt >> compare_cs_proshift_rmsd_122313.txt.sort
	grep ${tag} compare_cs_shiftx_rmsd_122313.txt >> compare_cs_shiftx_rmsd_122313.txt.sort
	grep ${tag} compare_cs_sparta_rmsd_122313.txt >> compare_cs_sparta_rmsd_122313.txt.sort
	grep ${tag} all_tag_scores.ls >> all_tag_scores.ls.sort
end
#RMSD vs RMSD
> pdf("GHSRg_compare_cs_scores_all_rmsd_methods_122313.pdf")
> plot(data$rmsd_proshift,data$score,pch=4,xlim=range(0.2,0.9),ylim=range(min(data$score),-1060),xlab="",ylab="",cex.axis=1.5)
> points(data$rmsd_shiftx,data$score,pch=4,col="blue")> points(data$rmsd_sparta,data$score,pch=4,col="orangered3")> legend(0.725,-1057,c("PROSHIFT","SHIFTX","SPARTA+"),col=c("black","blue","orangered3"),lty=c(1,1,1),lwd=c(2,2,2))
> title(main="",xlab="RMSD (ppm)",ylab="Score (REU)",cex.lab=1.5)> dev.off()

# Score vs. RMSD
paste all_tag_scores.ls.sort compare_cs_proshift_rmsd_122313.txt.sort | awk '{print($1"\t"$2"\t"$4)}' > tmp
paste tmp compare_cs_shiftx_rmsd_122313.txt.sort | awk '{print($1"\t"$2"\t"$3"\t"$5)}' > tmp2
vim tmp2
paste tmp2 compare_cs_sparta_rmsd_122313.txt.sort | awk '{print($1"\t"$2"\t"$3"\t"$4"\t"$6)}' > GHSRg_compare_cs_scores_all_rmsd_methods_122313.txt

> pdf("proshift_vs_sparta_rmsd_121813.pdf")
> plot(sparta$rmsd,proshift$rmsd,pch=4,xlim=c(0.5,1.5),ylim=c(0.5,1.5),cex.axis=1.5, xlab="", ylab="")
> abline(0,1)
> title(xlab="RMSD(SPARTA+) in ppm", ylab="RMSD(PROSHIFT) in ppm",cex.lab=1.5)
> title(xlab="",ylab="",main="Comparison of CS prediction performance",cex.main=1.5)
> dev.off()

# run SHIFTX
foreach pdb (`cat pdb.ls.00`)
    /home/hirstsj/shiftx/shiftx 1 ${pdb} ${pdb}.shiftx >& ${pdb}_shiftx.log
    head -n30 ${pdb}.shiftx | tail -n28 > ${pdb}.shiftx.tmp
end

# run SHIFTX2
foreach pdb (`cat pdb.ls`)
	python ~/shiftx2-v107-linux/shiftx2.py -i ${pdb} -f TABULAR -p 6 -t 303 >& ${pdb}_shiftx2.log
	head -n30 ${pdb}.cs | tail -n28 > ${pdb}.cs.shiftx2
end

# SHIFTX header line
   NUM RES   HA     H       N        CA      CB       C

# SHIFTX2 header line
Num  RES       CA       CB       CO        N        H       HA

# convert SHIFTX and SHIFTX2 to PROSHIFT format
ls *.shiftx2 > shiftx2.ls
ls *.shiftx.tmp > shiftx.ls
~/scripts/shiftx_to_proshift.py -i shiftx.ls --suffix cs --shiftx
~/scripts/shiftx_to_proshift.py -i shiftx2.ls --suffix cs --shiftx2


# get proshift outfiles for processing by find_ensemble script
# in directory:  /home/hirstsj/GPCRs/ghrelin/ghrelin_with_GHSR/output/top2500_scored_filtered_z
# mkdir proshift sparta shiftx
foreach tag (`cat top2500_scored_filtered_z.ls`)
	cp ../cs/proshift_trunc/${tag}*.cs.out proshift
	cp ../cs/shiftx_pro_format/${tag}*.cs.cout shiftx
	cp ../cs/sparta_pro_format/${tag}*.cs.out sparta
end

# find best ensemble of models using MC
# performed for 10000,7500,5000,2500 each for proshift, shiftx, sparta
# find where rmsd kind of plateus
./scripts/find_best_ensemble.py --ncycles 10000000 --min_ensemble_size 10 --max_ensemble_size 30 --outfile top5000_scored_filtered_z_proshift_cycles_122313.out top5000_scored_filtered_z/proshift > & top5000_scored_filtered_z_proshift_cycles_122313.log &
./scripts/find_best_ensemble.py --ncycles 10000000 --min_ensemble_size 10 --max_ensemble_size 30 --outfile top5000_scored_filtered_z_shiftx_cycles_122313.out top5000_scored_filtered_z/shiftx > & top5000_scored_filtered_z_shiftx_cycles_122313.log &
# run script to determine ensemble
./scripts/find_best_ensemble.py --ncycles 5000000 --min_ensemble_size 10 --max_ensemble_size 30 --outfile top7500_scored_filtered_z_proshift_cycles_122313.out top7500_scored_filtered_z/proshift > & top7500_scored_filtered_z_proshift_cycles_122313.log &

# sort by score and then by rmsd
grep -v score GHSRg_compare_cs_scores_all_rmsd_methods_122313.txt | sort -nk2 | head -n2500 | sort -nk3 | head -n20 | awk '{print $1}' > GHSRg_top2500score_top20proshift_122313.ls
grep -v score GHSRg_compare_cs_scores_all_rmsd_methods_122313.txt | sort -nk2 | head -n2500 | sort -nk4 | head -n20 | awk '{print $1}' > GHSRg_top2500score_top20shiftx_122313.ls
grep -v score GHSRg_compare_cs_scores_all_rmsd_methods_122313.txt | sort -nk2 | head -n2500 | sort -nk5 | head -n20 | awk '{print $1}' > GHSRg_top2500score_top20sparta_122313.ls

foreach pdb ( `cat GHSRg_top2500score_top20proshift_122313.ls` )
	grep ${pdb} GHSRg_top2500score_top20sparta_122313.ls
	grep ${pdb} GHSRg_top2500score_top20shiftx_122313.ls
end

# get filtered ensemble pdbs
ls *122313.out > out.ls
foreach file ( `cat out.ls` )
	grep -v score ${file} | awk '{print($1".pdb")}' > ${file}.pdbs
end
# make directories
 mkdir all_scored_filtered_z/best_ensemble top2500_scored_filtered_z/best_ensemble top5000_scored_filtered_z/best_ensemble/ top7500_scored_filtered_z/best_ensemble/
mkdir all_scored_filtered_z/best_ensemble/proshift all_scored_filtered_z/best_ensemble/sparta all_scored_filtered_z/best_ensemble/shiftx top2500_scored_filtered_z/best_ensemble/proshift top2500_scored_filtered_z/best_ensemble/sparta top2500_scored_filtered_z/best_ensemble/shiftx top5000_scored_filtered_z/best_ensemble/proshift top5000_scored_filtered_z/best_ensemble/sparta top5000_scored_filtered_z/best_ensemble/shiftx top7500_scored_filtered_z/best_ensemble/proshift top7500_scored_filtered_z/best_ensemble/sparta top7500_scored_filtered_z/best_ensemble/shiftx
# move pdb lists to respective directories
mv all_scored_filtered_z_proshift_cycles_122313.out.pdbs all_scored_filtered_z/best_ensemble/proshift/
mv all_scored_filtered_z_sparta_cycles_122313.out.pdbs all_scored_filtered_z/best_ensemble/sparta
mv all_scored_filtered_z_shiftx_cycles_122313.out.pdbs all_scored_filtered_z/best_ensemble/shiftx
# copy over pdbs
cd all_scored_filtered_z/best_ensemble/proshift
foreach pdb ( `cat all_scored_filtered_z_proshift_cycles_122313.out.pdbs ` )
	cp ../../../pdbs/${pdb} .
end
# realign models
foreach pdb ( `cat all_scored_filtered_z_proshift_cycles_122313.out.pdbs ` )
	#USAGE:  <resnum> <chain> <input_pdb1> <input_pdb2> <output_aligned_pdb>
	~/scripts/superimpose_along_res_vector.py 3 A S_0001_422.pdb ${pdb} ${pdb}.align >& align.log
end

#make pymol script for visualization
# text of log.pml
show cartoon
hide lines
select ser3, resi 3
show sticks, ser3
hide sticks, ser3 and name C+N+O
util.cnc("ser3",_self=cmd)
cmd.disable('ser3')
cmd.remove("(all) and hydro")

# all together now
foreach pdb ( `cat *122313.out.pdbs` )
	echo "load " ${pdb}.align >> top2500_proshift_010614.tmp
	echo "spectrum count, rainbow, " ${pdb} >> top2500_proshift_010614.tmp
	# copy over DSSP info for each pdb in that ensemble
	cp ../../../../dssp_output/${pdb}.out ./${pdb}.dssp
	grep ${pdb} ../../../../analysis/GHSRg_121513_dssp_all.out >> top2500_proshift_010614_dssp_summary.tmp
end
# pymol script
cat top2500_proshift_010614.tmp log.pml >> top2500_proshift_010614.pml
# dssp summary
echo "DSSP\t\t\t\tlength\talpha\t3-10\tpi\tsheet\tturn\tbend\tcoil\tmodel" > top2500_proshift_010614_dssp_summary.out
cat top2500_proshift_010614_dssp_summary.tmp >> top2500_proshift_010614_dssp_summary.out
# phi/psi info for ensemble
cat *pdb.dssp | grep -v Res | sort | uniq >> top2500_proshift_010614_phi_psi.tmp
echo "Res\tSS2\tphi\tpsi" > top2500_proshift_010614_phi_psi.out
cat top2500_proshift_010614_phi_psi.tmp >> top2500_proshift_010614_phi_psi.out

# make PDB file (all models in one object)
awk '{print("load " $1".align")}' *122313.out.pdbs >> make_ensemble_pdbs.pml
awk '{print("create all_models," $1".align,0,"NR)}' *122313.out.pdbs >> make_ensemble_pdbs.pml
echo "save top2500_best_ensemble_proshift_010614.pdb,all_models,state=0\nquit" >> make_ensemble_pdbs.pml
pymol make_ensemble_pdbs.pml

# getting BMRB 3.1 format for CSs
http://www.bmrb.wisc.edu/software/tablegen/
	Data type:	assigned chemical shifts
	Residue type:	polypeptide
paste sequence
Starting Sequence number:	1
Select atoms to include:
	Atoms observed in routine NMR studies
Exclude these nuclei:
	All nitrogens
	Backbone amide protons
	Backbone amide nitrogens
	Side chain protons
	Side chain nitrogens
List only these residues:
	All residues except those selected in the table
Include Default ambiguity codes

# run check:  Coordinates versus Assigned Chemical Shifts Checker
# Public version
http://deposit.bmrb.wisc.edu/cgi-bin/bmrb-adit/standalone-shift-coord

# running PSVS
http://psvs-1_5-dev.nesg.org/
1. do not input
4.	NMR (solution/solid state)
5.1	Protein Data Bank
6. Calculate using DSSP
7. all residues
8. No
9. Do not analyse
10. yes
10.1	
10.2	BMRB3.1

#DSSP for ensemble to weblogo
awk '{print("pred " $1)}' top2500_proshift_010614_dssp_summary.out | grep -v DSSP | awk '{gsub(/-/,"C");print}' > top2500_proshift_dssp_weblogo_010614.txt

# get PP II info for the top2500_proshift ensemble
ls *.dssp > dssp.ls
foreach file ( `cat dssp.ls` )
	awk '{if(($3>=-104.0 && $3<=-46.0) && ($4>=116.0 && $4<=174.0) && ($2=="-"))print}' ${file} > ${file}.pp2
end

# get PP II info from TALOS+ prediction from 12-18-13
awk '{if(($3>=-104.0 && $3<=-46.0) && ($4>=116.0 && $4<=174.0))print}' pred.tab | grep Good > talos_pp2_res_012314.txt 

#in the pp2 files, pp2 helix if over 2 consecutive residues and assigned coil (-) by DSSP
ls *.pp2 > pp2.ls
foreach file (`cat pp2.ls`)
	awk '{print $1}' ${file} > ${file}.res
end
# modify top2500_proshift_010614_dssp_summary.tmp to include PPII information and make weblogo as before

# get model number in ensemble pdb for each individual pdb, as well as Rosetta scores and CS rmsd
# in directory where ensemble of models are:
ls *.pdb > pdb.ls
grep load make_ensemble_pdbs.pml | awk '{print $2}' > model_num_in_ensemble
foreach pdb ( `cat pdb.ls` )
	grep ${pdb} ../../../all_pdb_scores.ls.sort >> tmp
end
sort tmp > tmp.sort
sort model_num_in_ensemble > tmp2.sort
paste tmp.sort tmp2.sort | awk '{print($1"\t"$2"\t"$4)}' | sort -nk2 > model_num_in_ensemble_with_scores.txt

awk '{print $1}' model_num_in_ensemble_with_scores.txt > list
foreach pdb ( `cat list` )
	grep ${pdb} ../../../compare_cs_proshift_rmsd_122313.txt >> tmp_cs
end
paste model_num_in_ensemble_with_scores.txt tmp_cs | awk '{print($1"\t"$3"\t"$2"\t"$5)}' > model_num_in_ensemble_with_scores_and_cs_rmsd.txt
	
# paste compare.sh script RMSD output to scores file
awk '{print $1}' GHSRg_compare_cs_scores_all_rmsd_methods_012514.txt | grep -v PDB > pdb.ls
awk '{print($1".pdb\t"$16)}' GHSRg_012614_compare_cs_shiftx2.out | grep -v RMSD > shiftx2.tmp
foreach pdb (`cat pdb.ls`)
	grep ${pdb} shiftx2.tmp >> shiftx2.tmp.sort
end
# add header to shiftx2.tmp.sort
paste GHSRg_compare_cs_scores_all_rmsd_methods_012514.txt shiftx2.tmp.sort | awk '{print($1"\t"$2"\t"$3"\t"$4"\t"$5"\t"$6"\t"$8)}' > GHSRg_compare_cs_scores_all_rmsd_methods_012714.txt

# new score vs. RMSD plot - 012714
> pdf("GHSRg_compare_all_cs_score_vs_rmsd_012714.pdf")
> plot(data$rmsd_proshift,data$score,pch=4,xlim=c(0.25,0.82),ylim=c(min(data$score),-1050),cex.axis=1.5,xlab="",ylab="")
> points(data$rmsd_sparta,data$score,pch=4,col="mediumpurple4")
> points(data$rmsd_shiftx,data$score,pch=4,col="tan1")
> points(data$rmsd_shiftx2,data$score,pch=4,col="mediumseagreen")
> legend(0.675,-1047,c("PROSHIFT","SPARTA+","SHIFTX","SHIFTX2"),col=c("black","mediumpurple4","tan1","mediumseagreen"),lty=c(1,1,1),lwd=c(2,2,2),bty="n")
> title(main="",xlab="RMSD (ppm)",ylab="Score (REU)",cex.lab=1.5)
> dev.off()

# getting per-residue score of ghrelin peptide
# script only works if have ALA_p:Nterm and ARG_p:Cterm in pdb file score table
/sb/meiler/scripts/pdb_analysis/score_to_b_factor.py --term total --keep-table S_0001.pdb
awk '{if($6>=302 && $6 <=329 && $3 == "CA")(sum+=($11));if($6>=302 && $6 <=329 && $3 == "CA")print($3"\t"$6"\t"$11"\t"sum)}' b_factor_S_0001.pdb

awk '{split($1,a,".");print(a[1]"\t"$2)}' peptide_scores_020314.tmp | awk '{split($1,a,"_");print(a[3]"_"a[4]"_"a[5]".pdb""\t"$2)}' > peptide_scores_020314.txt
foreach pdb
	awk '{if($6>=302 && $6 <=329 && $3 == "CA")(sum+=($11));if($6>=302 && $6 <=329 && $3 == "CA")print(sum)}' ${pdb} | tail -n1 > ${pdb}.score
	echo ${pdb} >> ${pdb}_name_and_score.txt
	cat ${pdb}.score >> ${pdb}_name_and_score.txt
	tr "\n" "\t" < ${pdb}_name_and_score.txt | awk '{print($0"\n")}' >  ${pdb}_score.txt
end

cat *pdb_score.txt > test
sed -i '/^$/d' test
sed -i 's/b_factor_//' test


# get poses that passed MembraneDepthFilter (depth between 48 and 60)
awk '{print $20}' MembraneDepthFilter_020114.sc > tmp
awk '{print($0".pdb")}' tmp > MembraneDepthFilter_pass_020314.ls

# get pdbs that are at least 5 angstroms away from receptor
~/scripts/neighbor_search.py --pdb_list MembraneDepthFilter_pass_020314.ls --outfile ../../MembraneDepthFilter_separate_020414.ls --radius 5.0 --peptide_res_range 302,329 --receptor_res_range 1,301 >& filter_020414.log &

# get filtered pdbs and scores in same file
foreach pdb (`cat MembraneDepthFilter_separated_pass_020414.ls`)
	grep ${pdb} MembraneDepthFilter_pass_020314_scores.txt >> MembraneDepthFilter_separate_pass_020314_scores.txt
end

# run membrane depth filter
/hd0/Rosetta/main/source/bin/rosetta_scripts.mpi.linuxgccrelease -database /hd0/Rosetta/main/database/ -in:file:l pdb.ls -parser:protocol test.xml -out:file:score_only -in:file:spanfile GHSRg.span -in:file:lipofile GHSRg.lips4 -membrane:no_interpolate_Mpair -membrane:Menv_penalties -out:file:scorefile test_MembraneDepth_020114.sc -out:no_nstruct_label >& test_MembraneDepth_020114.log &

# run PROSHIFT
foreach pdb ( `cat pdb.ls` )
	/blue/meilerlab/home/mwdaemon/mwd/applications32/proshift.exe ${pdb} ${pdb}.pro 303 6
end
ls *.pro > pro.ls
foreach pro (`cat pro.ls`)
	grep SHIFT ${pro} | grep -v PROSHIFT > ${pro}.cs
end

# compare PROSHIFT formatted CS output to experimental CSs
ls *.cs > pro_cs.ls
awk '{system("/home/hirstsj/scripts/compare_cs.py --exp_cs /home/hirstsj/GPCRs/ghrelin/ghrelin_with_GHSR/GHSRg_fix_121613.tab.sd --pred_cs " $1 " --outfile " $1 ".out --summary --no_sd --carbon_scale_factor 0.25")}' pro_cs.ls
ls *.cs.out.summary >> all_outputs.ls
foreach file (`cat all_outputs.ls`)
	grep -H -v MaxDiff ${file} | awk '{split($1,a,":");print(a[1]"\t"a[2]"\t"$2"\t"$3"\t"$4"\t"$5"\t"$6"\t"$7"\t"$8"\t"$9"\t"$10"\t"$11"\t"$12"\t"$13"\t"$14"\t"$15"\t"$16)}' | awk '{split($1,a,".");print(a[1]"\t"$2"\t"$3"\t"$4"\t"$5"\t"$6"\t"$7"\t"$8"\t"$9"\t"$10"\t"$11"\t"$12"\t"$13"\t"$14"\t"$15"\t"$16)}' >> all_outputs.txt
end
echo "PDB	#yes	#no	AvgDiff	sdDiff	MaxDiff	MaxRes#	MaxResn	MaxAtom	MaxExpCS	MaxExpLB	MaxExpUB	MaxProCS	MaxProLB	MaxProUB	RMSD" > GHSRg_012514_compare_cs_shiftx2.out
cat all_outputs.txt >> GHSRg_012514_compare_cs_shiftx2.out
