# Supplementary material for: Integrating Solid-State NMR and Computational Modeling to Investigate the Structure and Dynamics of Membrane-Associated Ghrelin
Source: PLoS One. 2015 Mar 24;10(3):e0122444. doi: 10.1371/journal.pone.0122444 (PMC4372444; doi:10.1371/journal.pone.0122444)
Supplement: S2 File — (TGZ) [file pone.0122444.s008.tgz › ghrelin/scripts/run_shiftx.00.sh]

#!/usr/bin/csh
foreach pdb (`cat pdb.ls.00`)
	/home/pinojc/Install/shiftx/./shiftx 1 ${pdb} ${pdb}.shiftx >& ${pdb}_shiftx.log
	head -n30 ${pdb}.shiftx | tail -n28 > ${pdb}.shiftx.cs
#	cat ${pdb}.outcs.tmp | awk '{print("SHIFT    "NR"\t"$3"\t"$2" A\t"$1"\t"$7"\tppm +- "$9" ppm")}' > ${pdb}.sparta.cs
end
#rm *.log
#mv *.shiftx ../cs/shiftx_output
#mv *.shiftx.cs ../cs/shiftx_trunc
