# Supplementary material for: Integrating Solid-State NMR and Computational Modeling to Investigate the Structure and Dynamics of Membrane-Associated Ghrelin
Source: PLoS One. 2015 Mar 24;10(3):e0122444. doi: 10.1371/journal.pone.0122444 (PMC4372444; doi:10.1371/journal.pone.0122444)
Supplement: S2 File — (TGZ) [file pone.0122444.s008.tgz › ghrelin/scripts/top2500_sparta.sh]

#!/usr/bin/csh
foreach pdb ( `cat *122313.out.pdbs` )
	echo "load " ${pdb}.align >> top2500_sparta_010614.tmp
	echo "spectrum count, rainbow, " ${pdb} >> top2500_sparta_010614.tmp
	# copy over DSSP info for each pdb in that ensemble
	cp ../../../../dssp_output/${pdb}.out ./${pdb}.dssp
	grep ${pdb} ../../../../analysis/GHSRg_121513_dssp_all.out >> top2500_sparta_010614_dssp_summary.tmp
end
# pymol script
cat top2500_sparta_010614.tmp log.pml >> top2500_sparta_010614.pml
# dssp summary
echo "DSSP\t\t\t\tlength\talpha\t3-10\tpi\tsheet\tturn\tbend\tcoil\tmodel" > top2500_sparta_010614_dssp_summary.out
cat top2500_sparta_010614_dssp_summary.tmp >> top2500_sparta_010614_dssp_summary.out
# phi/psi info for ensemble
cat *pdb.dssp | grep -v Res | sort | uniq >> top2500_sparta_010614_phi_psi.tmp
echo "Res\tSS2\tphi\tpsi" > top2500_sparta_010614_phi_psi.out
cat top2500_sparta_010614_phi_psi.tmp >> top2500_sparta_010614_phi_psi.out
