# Supplementary material for: Integrating Solid-State NMR and Computational Modeling to Investigate the Structure and Dynamics of Membrane-Associated Ghrelin
Source: PLoS One. 2015 Mar 24;10(3):e0122444. doi: 10.1371/journal.pone.0122444 (PMC4372444; doi:10.1371/journal.pone.0122444)
Supplement: S2 File — (TGZ) [file pone.0122444.s008.tgz › ghrelin/scripts/cp_compare_cs_output.sh]

#!/bin/tcsh
#foreach pdb ( `cat GHSRg_rg0.00_top10k_filtered_062414.ls` )
#	cp compare_cs/outfiles/proshift/${pdb}*.out all_filtered/proshift
#	cp compare_cs/outfiles/sparta/${pdb}*.out all_filtered/sparta
#	cp compare_cs/outfiles/shiftx/${pdb}*.out all_filtered/shiftx
#	cp compare_cs/outfiles/shiftx2/${pdb}*.out all_filtered/shiftx2
#end

foreach pdb (`cat GHSRg_rg0.00_top1000_filtered_062414.ls`)
	cp compare_cs/outfiles/proshift/${pdb}*.out top1000_filtered/proshift
	cp compare_cs/outfiles/sparta/${pdb}*.out top1000_filtered/sparta
	cp compare_cs/outfiles/shiftx/${pdb}*.out top1000_filtered/shiftx
	cp compare_cs/outfiles/shiftx2/${pdb}*.out top1000_filtered/shiftx2
end

foreach pdb (`cat GHSRg_rg0.00_top2500_filtered_062414.ls`)
	cp compare_cs/outfiles/proshift/${pdb}*.out top2500_filtered/proshift
	cp compare_cs/outfiles/sparta/${pdb}*.out top2500_filtered/sparta
	cp compare_cs/outfiles/shiftx/${pdb}*.out top2500_filtered/shiftx
	cp compare_cs/outfiles/shiftx2/${pdb}*.out top2500_filtered/shiftx2
end

foreach pdb (`cat GHSRg_rg0.00_top5000_filtered_062414.ls`)
	cp compare_cs/outfiles/proshift/${pdb}*.out top5000_filtered/proshift
	cp compare_cs/outfiles/sparta/${pdb}*.out top5000_filtered/sparta
	cp compare_cs/outfiles/shiftx/${pdb}*.out top5000_filtered/shiftx
	cp compare_cs/outfiles/shiftx2/${pdb}*.out top5000_filtered/shiftx2
end

foreach pdb (`cat GHSRg_rg0.00_top7500_filtered_062414.ls`)
	cp compare_cs/outfiles/proshift/${pdb}*.out top7500_filtered/proshift
	cp compare_cs/outfiles/sparta/${pdb}*.out top7500_filtered/sparta
	cp compare_cs/outfiles/shiftx/${pdb}*.out top7500_filtered/shiftx
	cp compare_cs/outfiles/shiftx2/${pdb}*.out top7500_filtered/shiftx2
end
