# Supplementary material for: Integrating Solid-State NMR and Computational Modeling to Investigate the Structure and Dynamics of Membrane-Associated Ghrelin
Source: PLoS One. 2015 Mar 24;10(3):e0122444. doi: 10.1371/journal.pone.0122444 (PMC4372444; doi:10.1371/journal.pone.0122444)
Supplement: S2 File — (TGZ) [file pone.0122444.s008.tgz › ghrelin/scripts/run_sparta.00.sh]

#!/usr/bin/csh
foreach pdb (`cat pdb.ls.00`)
	/home/hirstsj/sparta/SPARTA+/sparta+ -in ${pdb} -ref ../../GHSRg.tab -outCS ${pdb}.outcs -offset >& ${pdb}_sparta.log
	tail -n55 ${pdb}.outcs > ${pdb}.outcs.tmp
	cat ${pdb}.outcs.tmp | awk '{print("SHIFT    "NR"\t"$3"\t"$2" A\t"$1"\t"$7"\tppm +- "$9" ppm")}' > ${pdb}.sparta.cs
end
rm *_sparta.log
mv *.outcs ../cs/sparta_output
mv *.outcs.tmp ../cs/sparta_tmp
mv *.sparta.cs ../cs/sparta_pro_format
