# Supplementary material for: Integrating Solid-State NMR and Computational Modeling to Investigate the Structure and Dynamics of Membrane-Associated Ghrelin
Source: PLoS One. 2015 Mar 24;10(3):e0122444. doi: 10.1371/journal.pone.0122444 (PMC4372444; doi:10.1371/journal.pone.0122444)
Supplement: S2 File — (TGZ) [file pone.0122444.s008.tgz › ghrelin/scripts/get_peptide_scores.sh]

#!/usr/bin/csh

ls *.pdb > pdbs.ls
foreach pdb (`cat pdb.ls`)
	/sb/meiler/scripts/pdb_analysis/score_to_b_factor.py --term total --keep-table ${pdb}
end

mkdir ../b_factor_pdbs

mv b_factor*.pdb ../b_factor_pdbs

cd ../b_factor_pdbs

ls b_factor*.pdb > b_factor_pdbs.ls

foreach pdb (`cat b_factor_pdbs.ls`)
	awk '{if($6>=302 && $6 <=329 && $3 == "CA")(sum+=($11));if($6>=302 && $6 <=329 && $3 == "CA")print("score:\t"sum)}' ${pdb} >> ${pdb}.score
end

mkdir ../peptide_scores

mv *.score ../peptide_scores

cd ../peptide_scores

cp ../pdbs/pdb.ls .

foreach pdb (`cat pdbs.ls`)
	grep -H "score:" b_factor_*${pdb}*.score | tail -n1 >> pdbs_scores_020314.txt
end
