# Supplementary material for: Integrating Solid-State NMR and Computational Modeling to Investigate the Structure and Dynamics of Membrane-Associated Ghrelin
Source: PLoS One. 2015 Mar 24;10(3):e0122444. doi: 10.1371/journal.pone.0122444 (PMC4372444; doi:10.1371/journal.pone.0122444)
Supplement: S2 File — (TGZ) [file pone.0122444.s008.tgz › ghrelin/comparative_model/extract_pdbs_from_silent.command]

/rosetta-3.4/rosetta_source/bin/score_jd2.default.linuxgccrelease -database /rosetta-3.4/rosetta_database/ -in:file:silent <silent_file> -in:file:silent_struct_type binary -in:file:spanfile GHSR1.span -score:weights membrane_highres_Menv_smooth -in:file:fullatom -out:output -out:pdb -out:file:fullatom -in:file:tags <tag> -out:prefix <prefix> >& NR.log
