# Supplementary material for: Integrating Solid-State NMR and Computational Modeling to Investigate the Structure and Dynamics of Membrane-Associated Ghrelin
Source: PLoS One. 2015 Mar 24;10(3):e0122444. doi: 10.1371/journal.pone.0122444 (PMC4372444; doi:10.1371/journal.pone.0122444)
Supplement: S2 File — (TGZ) [file pone.0122444.s008.tgz › ghrelin/comparative_model/alignment_info/GHSR1a_homo_sapiens.yufopm]

SeqID	Type	MembraneProbability
1 M -0.0681853
2 W 0.0559293
3 N -0.0484477
4 A -0.0540641
5 T -0.0892773
6 P -0.105796
7 S -0.112215
8 E -0.115092
9 E -0.114546
10 P -0.111625
11 G -0.116119
12 F -0.116647
13 N -0.117441
14 L -0.117029
15 T -0.116974
16 L -0.116763
17 A -0.118301
18 D -0.118783
19 L -0.118685
20 D -0.119048
21 W -0.118822
22 D -0.119072
23 A -0.119842
24 S -0.11982
25 P -0.119806
26 G -0.119979
27 N -0.120084
28 D -0.119423
29 S -0.118481
30 L -0.117127
31 G -0.113954
32 D -0.115189
33 E -0.114926
34 L -0.10884
35 L -0.102584
36 Q -0.103682
37 L -0.0745124
38 F -0.0336254
39 P -0.0138557
40 A 0.00730747
41 P 0.313953
42 L 0.558797
43 L 0.68901
44 A 0.830014
45 G 0.86871
46 V 0.89424
47 T 0.906499
48 A 0.914999
49 T 0.914915
50 C 0.915743
51 V 0.915184
52 A 0.915317
53 L 0.911355
54 F 0.912021
55 V 0.908156
56 V 0.904392
57 G 0.893532
58 I 0.900544
59 A 0.899259
60 G 0.841139
61 N 0.79037
62 L 0.876401
63 L 0.892608
64 T 0.865546
65 M 0.81435
66 L 0.634852
67 V 0.362284
68 V 0.146593
69 S -0.0135125
70 R -0.108578
71 F -0.115413
72 R -0.118089
73 E -0.1187
74 L -0.118233
75 R -0.116732
76 T -0.111327
77 T -0.0963368
78 T -0.0779279
79 N -0.0174389
80 L 0.290178
81 Y 0.572009
82 L 0.557287
83 S 0.663161
84 S 0.483665
85 M 0.588497
86 A 0.752058
87 F 0.834178
88 S 0.771224
89 D 0.660102
90 L 0.816928
91 L 0.843771
92 I 0.827176
93 F 0.841885
94 L 0.856577
95 C 0.829114
96 M 0.808646
97 P 0.846902
98 L 0.785907
99 D 0.739745
100 L 0.754974
101 V 0.597054
102 R 0.12123
103 L 0.0428872
104 W 0.0408311
105 Q -0.0468205
106 Y -0.100685
107 R -0.0928256
108 P -0.0804853
109 W 0.017371
110 N 0.14616
111 F 0.313754
112 G 0.293592
113 D 0.41183
114 L 0.713063
115 L 0.846233
116 C 0.774953
117 K 0.689739
118 L 0.807986
119 F 0.810373
120 Q 0.621548
121 F 0.822707
122 V 0.813517
123 S 0.764165
124 E 0.575187
125 S 0.772751
126 C 0.808641
127 T 0.821177
128 Y 0.871893
129 A 0.875837
130 T 0.870526
131 V 0.885914
132 L 0.886382
133 T 0.873466
134 I 0.878099
135 T 0.843058
136 A 0.845145
137 L 0.724469
138 S 0.513219
139 V 0.588603
140 E 0.411874
141 R 0.372677
142 Y 0.477751
143 F 0.322749
144 A 0.17259
145 I 0.109802
146 C 0.125538
147 F -0.00367581
148 P 0.0232896
149 L -0.0264675
150 R -0.0644014
151 A -0.0719798
152 K -0.0907902
153 V -0.0932609
154 V -0.0658145
155 V -0.0564142
156 T -0.0419748
157 K 0.00367676
158 G 0.0776409
159 R 0.195099
160 V 0.383032
161 K 0.500168
162 L 0.723376
163 V 0.8172
164 I 0.864287
165 F 0.900762
166 V 0.909294
167 I 0.913129
168 W 0.915724
169 A 0.918408
170 V 0.915143
171 A 0.914067
172 F 0.912331
173 C 0.911153
174 S 0.909019
175 A 0.904879
176 G 0.893066
177 P 0.885776
178 I 0.879228
179 F 0.875029
180 V 0.839858
181 L 0.727073
182 V 0.401132
183 G 0.0861885
184 V 0.0177784
185 E -0.074656
186 H -0.105417
187 E -0.114429
188 N -0.117836
189 G -0.117414
190 T -0.115002
191 D -0.112985
192 P -0.0934646
193 W -0.0839128
194 D -0.0676059
195 T -0.0673378
196 N -0.0598024
197 E -0.0508164
198 C -0.080637
199 R -0.0805662
200 P -0.0698294
201 T -0.0964623
202 E -0.0895355
203 F -0.0703276
204 A 0.00398025
205 V 0.0274692
206 R 0.0594153
207 S 0.208191
208 G 0.395954
209 L 0.540237
210 L 0.662287
211 T 0.763813
212 V 0.851466
213 M 0.864639
214 V 0.891811
215 W 0.904614
216 V 0.903797
217 S 0.909941
218 S 0.913472
219 I 0.917197
220 F 0.914722
221 F 0.915627
222 F 0.915245
223 L 0.918018
224 P 0.915459
225 V 0.916136
226 F 0.917255
227 C 0.918587
228 L 0.915052
229 T 0.910912
230 V 0.912538
231 L 0.897206
232 Y 0.826575
233 S 0.639375
234 L 0.478765
235 I 0.296545
236 G 0.149256
237 R -0.0859964
238 K -0.107651
239 L -0.110703
240 W -0.114291
241 R -0.116679
242 R -0.118125
243 R -0.118334
244 R -0.118847
245 G -0.118784
246 D -0.118459
247 A -0.119299
248 V -0.118214
249 V -0.118101
250 G -0.117662
251 A -0.118604
252 S -0.120089
253 L -0.119535
254 R -0.120481
255 D -0.119205
256 Q -0.117216
257 N -0.115628
258 H -0.112369
259 K -0.0785514
260 Q -0.0100501
261 T 0.199851
262 V 0.41967
263 K 0.535478
264 M 0.786305
265 L 0.869745
266 A 0.905115
267 V 0.9054
268 V 0.914054
269 V 0.916305
270 F 0.918501
271 A 0.91893
272 F 0.9189
273 I 0.913832
274 L 0.905254
275 C 0.863615
276 W 0.859343
277 L 0.884138
278 P 0.877152
279 F 0.854709
280 H 0.806133
281 V 0.829607
282 G 0.79428
283 R 0.551628
284 Y 0.580205
285 L 0.542906
286 F 0.280347
287 S 0.060344
288 K 0.0707803
289 S -0.0448291
290 F -0.0567436
291 E -0.0773237
292 P -0.0956989
293 G -0.0977323
294 S -0.068667
295 L -0.0541069
296 E 0.0455948
297 I 0.21251
298 A 0.125676
299 Q 0.0941451
300 I 0.356097
301 S 0.520265
302 Q 0.314141
303 Y 0.474999
304 C 0.584822
305 N 0.504805
306 L 0.624665
307 V 0.766299
308 S 0.811947
309 F 0.870701
310 V 0.892757
311 L 0.894729
312 F 0.890838
313 Y 0.896605
314 L 0.885894
315 S 0.869632
316 A 0.866904
317 A 0.884571
318 I 0.855528
319 N 0.798572
320 P 0.845956
321 I 0.85276
322 L 0.843833
323 Y 0.704945
324 N 0.464786
325 I 0.529731
326 M 0.221666
327 S -0.0531058
328 K -0.104949
329 K -0.0909825
330 Y -0.0746454
331 R -0.103384
332 V -0.102737
333 A -0.0888075
334 V -0.023152
335 F -0.01267
336 R -0.0711557
337 L 0.0162159
338 L 0.00404177
339 G -0.055058
340 F -0.0937507
341 E -0.111725
342 P -0.109685
343 F -0.115978
344 S -0.118764
345 Q -0.120684
346 R -0.122424
347 K -0.122746
348 L -0.122856
349 S -0.123273
350 T -0.123128
351 L -0.123008
352 K -0.123557
353 D -0.123491
354 E -0.123842
355 S -0.12365
356 S -0.123253
357 R -0.123149
358 A -0.121408
359 W -0.120368
360 T -0.121341
361 E -0.120729
362 S -0.12053
363 S -0.120678
364 I -0.121826
365 N -0.121787
366 T -0.123498
