# Supplementary material for: Integrating Solid-State NMR and Computational Modeling to Investigate the Structure and Dynamics of Membrane-Associated Ghrelin
Source: PLoS One. 2015 Mar 24;10(3):e0122444. doi: 10.1371/journal.pone.0122444 (PMC4372444; doi:10.1371/journal.pone.0122444)
Supplement: S2 File — (TGZ) [file pone.0122444.s008.tgz › ghrelin/comparative_model/alignment_info/GHSR1_all_mustang_all_refined_120413.aln]

CLUSTAL W (Aline 1.0.025) multiple sequence alignment

1u19_bovine_rhodopsin         ------------------------------------------------PWQFSMLAAYMF
2y03_turkey_beta1adrenergic*  ----------------------------------------AELLSQ--Q-WEAGMSLLMA
3eml_human_A2Aadenosine       ------------------------------------------------IMGSSVYITVEL
3odu_human_CXCR4chemokine     -----------------------------------------------ANFNKIFLPTIYS
3pbl_human_dopamineD3         ------------------------------------------------------YALSYC
3rze_human_histamineH1        ----------------------------------------------------MPLVVVLS
4ea3_human_N/OFQ_opioid       --------------------------------------------PL-G--LKVTIVGLYL
4ej4_mouse_delta_opioid       ---------------------------------------R-SASSL-A--LAIAITALYS
4iar_human_5-HT1B*            --------------------------------Y----IYQDSI-SLP---WKVLLVMLLA
4ib4_human_5-HT2B*            --------------------------------EE-----Q-------G-NKLHWAALLIL
Cavia_porcellus               MWNATPSEEPGS--NLTLADPGWD-----GPAGNDSLAEELLLLPLFPAPLLAGVTATCV
Canis_lupus_familiaris        MRNATAREGPGS------A-G-WD------------------LLPLFPAPLLAGVTATCV
Homo_sapiens_1a               MWNATPSEEPGF--NLTLADLDWD-----ASPGNDSLGDE--LLQLFPAPLLAGVTATCV
Homo_sapiens_1b               MWNATPSEEPGF--NLTLADLDWD-----ASPGNDSLGDE--LLQLFPAPLLAGVTATCV
Mus_musculus                  MWNATPSEEPEP--NVTL-DLDWD-----ASPGNDSLSDE--LLPLFPAPLLAGVTATCV
Rattus_norvegicus             MWNATPSEEPEP--NVTL-DLDWD-----ASPGNDSLPDE--LLPLFPAPLLAGVTATCV
Ovis_aries                    MWNATRSEELGP--NLTLPDLDWD-----AAPDNDSLTDE--LPPLFPAPLLAGVTATCV
Coturnix_japonica_1aV-L       MRSRSGTMREGSAENRTGGESP---------------------LRLFPAPVLTGITVACV
Coturnix_japonica_1aV-S       -------MREGSAENRTGGESP---------------------LRLFPAPVLTGITVACV
Coturnix_japonica_1a-S        -------MREGSAENRTGGESP---------------------LRLFPAPVLTGITVACV
Gallus_gallus                 -------MREGSSENRTGGESP---------------------LRLFPAPVLTGITVACV
Coturnix_japonica_1b-L        MRSRSGTMREGSAENRTGGESP---------------------LRLFPAPVLTGITVACV
Coturnix_japonica_1b-S        -------MREGSAENRTGGESP---------------------LRLFPAPVLTGITVACV
Coturnix_japonica_1bV-S       -------MREGSAENRTGGESP---------------------LRLFPAPVLTGITVACV
Carassius_auratus             ------------CED----ESP---------------------VHLPPVPVLTGVTVTCV
Oncorhynchus_mykiss_1a        MRSWPNRTDCLSPVNCSWEENYWN---YYFNGSYRG---PVPPENLFPIPVLMGITITCA
Oncorhynchus_mykiss_1b        MRSWPNRTDCLSPVNCSWEENYWN---YYFNGSYRG---PVPPENLFPIPVLMGITITCA
Oreochromis_mossambicus_1a    MPSWP------SQLECLHRNCTWE-E--TNNTISKADPSPPP-LNYYSIPLLTAITVACT
Oreochromis_mossambicus_1b    MPSWP------SQLECLHRNCTWE-E--TNNTISKADPSPPP-LNYYSIPLLTAITVACT
OCTOPUS                       ------------------------------------------------------------
JUFO9D                        ------------------------------------------------------------
YUFOPM                        ------------------------------------------------------------
TMHMM                         ------------------------------------------------------------
HMMTOP                        ------------------------------------------------------------
%%%Consensus                  ------------------------------------------------------------
2rh1_human_beta2adrenergic    ----------------------------------------------DE-VWVVGMGIVMS
2vt4_turkey_beta1adrenergic   ----------------------------------WEAGM----------------SLLMA
2x72_bovine_rhodopsinE113Q*   -------MCGTEGPNFYVPFS-NKTGVVRSPFEA----PQ-YYLAEPWQ--FSMLAAYMF
3qak_human_A2Aadenosine*      ----------------------------------------------IM--GSSVYITVEL
3sn6_bovine_beta2adrenergic*  ------------------------------------------------V-WVVGMGIVMS
3uon_human_M2muscarinic       -----------------------------------------------T-FEVVFIVLVAG
3v2w_human_sphingosine        -----------------------------------------------------LTSVVFI
4daj_rat_M3muscarinic         ----------------------------------------------I--WQVVFIAFLTG
4djh_human_kappa_opioid       ------------------------------------------SPAIPV-----IITAVYS
4dkl_mouse_mu_opioid          ----------------------------------------------M--VTAITIMALYS


1u19_bovine_rhodopsin         LLIMLGFPINFLTLYVTVQHKKLRTPLNYILLNLAVADLFMVFGGFTTTLYTSLHG-YFV
2y03_turkey_beta1adrenergic*  LVVLLIVAGNVLVIAAIGSTQRLQTLTNLFITSLACADLVVGLLVVPFGATLVVRG-TWL
3eml_human_A2Aadenosine       AIAVLAILGNVLVCWAVWLNSNLQNVTNYFVVSLAAADIAVGVLAIPFAITISTG---FC
3odu_human_CXCR4chemokine     IIFLTGIVGNGLVILVMGYQKKLRSMTDKYRLHLSVADLLFV-ITLPFWAVDAVA--NWY
3pbl_human_dopamineD3         ALILAIVFGNGLVCMAVLKERALQTTTNYLVVSLAVADLLVATLVMPWVVYLEVTGGVWN
3rze_human_histamineH1        TICLVTVGLNLLVLYAVRSERKLHTVGNLYIVSLSVADLIVGAVVMPMNILYLLMS-KWS
4ea3_human_N/OFQ_opioid       AVCVGGLLGNCLVMYVILRHTKMKTATNIYIFNLALADTLVL-LTLPFQGTDILLG-FWP
4ej4_mouse_delta_opioid       AVCAVGLLGNVLVMFGIVRYTKLKTATNIYIFNLALADALAT-STLPFQSAKYLME-TWP
4iar_human_5-HT1B*            LITLATTLSNAFVIATVYRTRKLHTPANYLIASLAVTDLLVSILVMPISTMYTVTG-RWT
4ib4_human_5-HT2B*            MVIIPTIGGNTLVILAVSLEKKLQYATNYFLMSLAVADLLVGLFVMPIALLTIMFEAMWP
Cavia_porcellus               ALFALGVAGNLLTMLVVSRFRELRTTTNLYLASMAFSDLLI-FLCMPLDLVRLWQHRPWN
Canis_lupus_familiaris        ALFAVGVAGNLLTVLVVRRFRELRTTTNLYLCSLACSDLLI-FLCMPLDLVRLWQYRPWT
Homo_sapiens_1a               ALFVVGIAGNLLTMLVVSRFRELRTTTNLYLSSMAFSDLLI-FLCMPLDLVRLWQYRPWN
Homo_sapiens_1b               ALFVVGIAGNLLTMLVVSRFRELRTTTNLYLSSMAFSDLLI-FLCMPLDLVRLWQYRPWN
Mus_musculus                  ALFVVGISGNLLTMLVVSRFRELRTTTNLYLSSMAFSDLLI-FLCMPLDLVRLWQYRPWN
Rattus_norvegicus             ALFVVGISGNLLTMLVVSRFRELRTTTNLYLSSMAFSDLLI-FLCMPLDLVRLWQYRPWN
Ovis_aries                    ALFVVGIAGNLLTMLVVSRFRELRTTTNLYLSSMAFSDLLI-FLCMPLDLVRLWHYRPWN
Coturnix_japonica_1aV-L       LLFVVGVLGNMMTMLVVSRFRDMRTTTNFYLSSMAFSDLLI-FLCMPLDLFRLWQYRPWN
Coturnix_japonica_1aV-S       LLFVVGVLGNMMTMLVVSRFRDMRTTTNFYLSSMAFSDLLI-FLCMPLDLFRLWQYRPWN
Coturnix_japonica_1a-S        LLFVVGVLGNMMTMLVVSRFRDMRTTTNFYLSSMAFSDLLI-FLCMPLDLFRLWQYRPWN
Gallus_gallus                 LLFVVGVLGNLMTMLVVSRFRDMRTTTNFYLSSMAFSDLLI-FLCMPLDLFRLWQYRPWN
Coturnix_japonica_1b-L        LLFVVGVLGNMMTMLVVSRFRDMRTTTNFYLSSMAFSDLLI-FLCMPLDLFRLWQYRPWN
Coturnix_japonica_1b-S        LLFVVGVLGNMMTMLVVSRFRDMRTTTNFYLSSMAFSDLLI-FLCMPLDLFRLWQYRPWN
Coturnix_japonica_1bV-S       LLFVVGVLGNMMTMLVVSRFRDMRTTTNFYLSSMAFSDLLI-FLCMPLDLFRLWQYRPWN
Carassius_auratus             LFFFVGVTGNLMTILVVTKYKDMRTTTNLYLSSMAFSDLLI-FLCMPLDLYRIWRYRPWN
Oncorhynchus_mykiss_1a        LLFLAGVTGNVMTILVVSKYRDMRTTTNLYLCSMAVSDLLI-FLCMPPDVYRLWKYRPWI
Oncorhynchus_mykiss_1b        LLFLAGVTGNVMTILVVSKYRDMRTTTNLYLCSMAVSDLLI-FLCMPPDVYRLWKYRPWI
Oreochromis_mossambicus_1a    LLFLIGVAGNVMTILVVSKYRDMRTTTNLYLCSMAVSDLLI-FLCMPLDLYRMWRYRPWR
Oreochromis_mossambicus_1b    LLFLIGVAGNVMTILVVSKYRDMRTTTNLYLCSMAVSDLLI-FLCMPLDLYRMWRYRPWR
OCTOPUS                       ------------------------------------------------------------
JUFO9D                        ------------------------------------------------------------
YUFOPM                        ------------------------------------------------------------
TMHMM                         ------------------------------------------------------------
HMMTOP                        ------------------------------------------------------------
%%%Consensus                  ------------------------------------------------------------
2rh1_human_beta2adrenergic    LIVLAIVFGNVLVITAIAKFERLQTVTNYFITSLACADLVMGLAVVPFGAAHILMK-MWT
2vt4_turkey_beta1adrenergic   LVVLLIVAGNVLVIAAIGSTQRLQTLTNLFITSLACADLVVGLLVVPFGATLVVRG-TWL
2x72_bovine_rhodopsinE113Q*   LLIMLGFPINFLTLYVTVQHKKLRTPLNYILLNLAVADLFMVFGGFTTTLYTSLHG-YFV
3qak_human_A2Aadenosine*      AIAVLAILGNVLVCWAVWLNSNLQNVTNYFVVSLAAADIAVGVLAIPFAITISTG---FC
3sn6_bovine_beta2adrenergic*  LIVLAIVFGNVLVITAIAKFERLQTVTNYFITSLACADLVMGLAVVPFGAAHILTK-TWT
3uon_human_M2muscarinic       SLSLVTIIGNILVMVSIKVNRHLQTVNNYFLFSLACADLIIGVFSMNLYTLYTVIG-YWP
3v2w_human_sphingosine        LICCFIILENIFVLLTIWKTKKFHRPMYYFIGNLALSDLLAGVAY-TANLLLSG-ATTYK
4daj_rat_M3muscarinic         FLALVTIIGNILVIVAFKVNKQLKTVNNYFLLSLACADLIIGVISMNLFTTYIIMN-RWA
4djh_human_kappa_opioid       VVFVVGLVGNSLVMFVIIRYTKMKTATNIYIFNLALADALVTTTMPFQSTVYLMN--SWP
4dkl_mouse_mu_opioid          IVCVVGLFGNFLVMYVIVRYTKMKTATNIYIFNLALADALATSTLPFQSVNYLMG--TWP


1u19_bovine_rhodopsin         FGPTGCNLEGFFATLGGEIALWSLVVLAIERYVVVCKPM------SNFRFGENHAIMGVA
2y03_turkey_beta1adrenergic*  WGSFLCELWTSLDVLCVTASIETLCVIAIDRYLAITSPFRYQSLMT-----RARAKVIIC
3eml_human_A2Aadenosine       AACHGCLFIACFVLVLTQSSIFSLLAIAIDRYIAIRIPLRYNGLVT-----GTRAKGIIA
3odu_human_CXCR4chemokine     FGNFLCKAVHVIYTVNLYSSVWILAFISLDRYLAIVHA--TN---SQRPRKLLAEKVVYV
3pbl_human_dopamineD3         FSRICCDVFVTLDVMMCTASIWNLCAISIDRYTAVVMPVHYQ-HGT-GQSSCRRVALMIT
3rze_human_histamineH1        LGRPLCLFWLSMDYVASTASIFSVFILCIDRYRSVQQPLRYLKYRT-----KTRASATIL
4ea3_human_N/OFQ_opioid       FGNALCKTVIAIDYYNMFTSTFTLTAMSVDRYVAICHP-------T-----SSKAQAVNV
4ej4_mouse_delta_opioid       FGELLCKAVLSIDYYNMFTSIFTLTMMSVDRYIAVCHPVKALDFRT-----PAKAKLINI
4iar_human_5-HT1B*            LGQVVCDFWLSSDITCCTASIWHLCVIALDRYWAITDAVEYSAKRT-----PKRAAVMIA
4ib4_human_5-HT2B*            LPLVLCPAWLFLDVLFSTASIWHLCAISVDRYIAIKKPIQANQYNS-----RATAFIKIT
Cavia_porcellus               LGDLLCKLFQFVSESCTYATVLTITALSVERYFAVCFPLRAKVVVT-----RGRVKLVIL
Canis_lupus_familiaris        FGDLLCKLFQFVSEGCTYATVLTITALSVERYFAICFPLRAKVLVT-----KGRVKLALL
Homo_sapiens_1a               FGDLLCKLFQFVSESCTYATVLTITALSVERYFAICFPLRAKVVVT-----KGRVKLVIF
Homo_sapiens_1b               FGDLLCKLFQFVSESCTYATVLTITALSVERYFAICFPLRAKVVVT-----KGRVKLVIF
Mus_musculus                  FGDLLCKLFQFVSESCTYATVLTITALSVERYFAICFPLRAKVVVT-----KGRVKLVIL
Rattus_norvegicus             FGDLLCKLFQFVSESCTYATVLTITALSVERYFAICFPLRAKVVVT-----KGRVKLVIL
Ovis_aries                    LGDLLCKLFQFVSESCTYASVLTITALSVERYFAICFPLRAKVVIT-----KGRVKLVVL
Coturnix_japonica_1aV-L       FGDLLCKLFQFISESCTYSTILNITALSVERYVAICFPLRAKVIIT-----KRKVKLVIL
Coturnix_japonica_1aV-S       FGDLLCKLFQFISESCTYSTILNITALSVERYVAICFPLRAKVIIT-----KRKVKLVIL
Coturnix_japonica_1a-S        FGDLLCKLFQFISESCTYSTILNITALSVERYVAICFPLRAKVIIT-----KRKVKLVIL
Gallus_gallus                 FGDLLCKLFQFISESCTYSTILNITALSVERYVAICFPLRAKVIIT-----KRKVKLVIL
Coturnix_japonica_1b-L        FGDLLCKLFQFISESCTYSTILNITALSVERYVAICFPLRAKVIIT-----KRKVKLVIL
Coturnix_japonica_1b-S        FGDLLCKLFQFISESCTYSTILNITALSVERYVAICFPLRAKVIIT-----KRKVKLVIL
Coturnix_japonica_1bV-S       FGDLLCKLFQFISESCTYSTILNITALSVERYVAICFPLRAKVIIT-----KRKVKLVIL
Carassius_auratus             FGNILCKLFQFVSECCTYSTILNITALSVERYFAICFPLRAKVVVT-----KGRVRGVIL
Oncorhynchus_mykiss_1a        FGDTFCKLFQFVSECCTYSTILNITALSVERYLAICFPLRAKRLVT-----KRRVRALII
Oncorhynchus_mykiss_1b        FGDTFCKLFQFVSECCTYSTILNITALSVERYLAICFPLRAKRLVT-----KRRVRALII
Oreochromis_mossambicus_1a    FGDALCKLFQFVSESSTYSTILSITALSVERYLAICFPLRAKALVT-----KRRVRALIC
Oreochromis_mossambicus_1b    FGDALCKLFQFVSESSTYSTILSITALSVERYLAICFPLRAKALVT-----KRRVRALIC
OCTOPUS                       ------------------------------------------------------------
JUFO9D                        ------------------------------------------------------------
YUFOPM                        ------------------------------------------------------------
TMHMM                         ------------------------------------------------------------
HMMTOP                        ------------------------------------------------------------
%%%Consensus                  ------------------------------------------------------------
2rh1_human_beta2adrenergic    FGNFWCEFWTSIDVLCVTASIETLCVIAVDRYFAITSPFKYQSLLT-----KNKARVIIL
2vt4_turkey_beta1adrenergic   WGSFLCELWTSLDVLCVTASIETLCVIAIDRYLAITSPFRYQSLMT-----RARAKVIIC
2x72_bovine_rhodopsinE113Q*   FGPTGCNLQGFFATLGGEIALWSLVVLAIERYVVVCKPM------SNFRFGENHAIMGVA
3qak_human_A2Aadenosine*      AACHGCLFIACFVLVLTQSSIFSLLAIAIDRYIAIRIPLRYNGLVT-----GTRAKGIIA
3sn6_bovine_beta2adrenergic*  FGNFWCEFWTSIDVLCVTASIETLCVIAVDRYFAITSPFKYQSLLT-----KNKARVIIL
3uon_human_M2muscarinic       LGPVVCDLWLALDYVVSNASVMNLLIISFDRYFCVTKPLTYPVKRT-----TKMAGMMIA
3v2w_human_sphingosine        LTPAQWFLREGSMFVALSASVFSLLAIAIERYITMLK-------------NNFRLFLLIS
4daj_rat_M3muscarinic         LGNLACDLWLSIDYVASNASVMNLLVISFDRYFSITRPLTYRAKRT-----TKRAGVMIG
4djh_human_kappa_opioid       FGDVLCKIVLSIDYYNMFTSIFTLTMMSVDRYIAVCHPVKALDFRT-----PLKAKIINI
4dkl_mouse_mu_opioid          FGNILCKIVISIDYYNMFTSIFTLCTMSVDRYIAVCHPVKALDFRT-----PRNAKIVNV


1u19_bovine_rhodopsin         FTWVMALACAAPPLVG-------------WSRYIP-----EGMQCSCGID-YYTPHEE--
2y03_turkey_beta1adrenergic*  TVWAISALVSFLPIMMH-----------WWRDEDPQALKCYQDPGCC--D-FV-------
3eml_human_A2Aadenosine       ICWVLSFAIGLTPMLG-------------W-NNCGQSQGCGEGQVACL---FE-------
3odu_human_CXCR4chemokine     GVWIPALLLTIPDFIFANVSE---------ADDR----------YIC--DRFYPNDLW--
3pbl_human_dopamineD3         AVWVLAFAVSCP--LLFGFNT-------------------TGDPTVCSI-----------
3rze_human_histamineH1        GAWFLSFLWVIP--ILG------------WNH---------RREDKCETD-FY-------
4ea3_human_N/OFQ_opioid       AIWALASVVGVPVAIMGSAQ----------------V-ED-E-EIECLVE-IPTPQDY--
4ej4_mouse_delta_opioid       CIWVLASGVGVPIMVMAVTQ-------------------PRDGAVVCMLQ-FPSPSWY--
4iar_human_5-HT1B*            LVWVFSISISLPPFF--------------WRQAS-----------ECVVN----------
4ib4_human_5-HT2B*            VVWLISIGIAIPVPIKGIE-------------------TNP-NNITCVLT----------
Cavia_porcellus               VIWAVAFCSAGPIFVLVGVEHENG--------------TDPRDTSECRPT----------
Canis_lupus_familiaris        AIWAVAFCSAGPIFVLVGVEHENG--------------TDPRDTRECRAT----------
Homo_sapiens_1a               VIWAVAFCSAGPIFVLVGVEHENG--------------TDPWDTNECRPT----------
Homo_sapiens_1b               VIWAVAFCSAGPIFVLVGVEHENG--------------TDPWDTNECRPT----------
Mus_musculus                  VIWAVAFCSAGPIFVLVGVEHENG--------------TDPRDTNECRAT----------
Rattus_norvegicus             VIWAVAFCSAGPIFVLVGVEHENG--------------TDPRDTNECRAT----------
Ovis_aries                    AIWAVAFCSAWPIFMLVGVEHENG--------------TDPRDTNECRAT----------
Coturnix_japonica_1aV-L       ILWAISFISAGPIFVLVGVEHENG--------------TNPLSTNECRAT----------
Coturnix_japonica_1aV-S       ILWAISFISAGPIFVLVGVEHENG--------------TNPLSTNECRAT----------
Coturnix_japonica_1a-S        ILWAISFISAGPIFVLVGVEHENG--------------TNPLSTNECRAT----------
Gallus_gallus                 ILWAVSFISAGPIFVLVGVEHENG--------------TNPLSTNECRAT----------
Coturnix_japonica_1b-L        ILWAISFISAGPIFVLVGVEHENG--------------TNPLSTNECRAT----------
Coturnix_japonica_1b-S        ILWAISFISAGPIFVLVGVEHENG--------------TNPLSTNECRAT----------
Coturnix_japonica_1bV-S       ILWAISFISAGPIFVLVGVEHENG--------------TNPLSTNECRAT----------
Carassius_auratus             VLWIVSFFSAGPVFVLVGVEHENG--------------TNSWDTNECKAT----------
Oncorhynchus_mykiss_1a        FLWLVSLLSAGPVFVLVGVEHETRPAAGNSVTAGGAEGQTEIDTSECKPT----------
Oncorhynchus_mykiss_1b        FLWLVSLLSAGPVFVLVGVEHETRPAAGNSVTAGGAEGQTEIDTSECKPT----------
Oreochromis_mossambicus_1a    LLWTVSLLSAGPVFVMVGVEQDTMPLNFSSWMNETNLFLETEDTRECKMT----------
Oreochromis_mossambicus_1b    LLWTVSLLSAGPVFVMVGVEQDTMPLNFSSWMNETNLFLETEDTRECKMT----------
OCTOPUS                       ------------------------------------------------------------
JUFO9D                        ------------------------------------------------------------
YUFOPM                        ------------------------------------------------------------
TMHMM                         ------------------------------------------------------------
HMMTOP                        ------------------------------------------------------------
%%%Consensus                  ------------------------------------------------------------
2rh1_human_beta2adrenergic    MVWIVSGLTSFLPIQMH-----------WYRATHQEAINCYAEETCC--D-FF-------
2vt4_turkey_beta1adrenergic   TVWAISALVSFLPIMMH-----------WWRDEDPQALKCYQDPGCC--D-FV-------
2x72_bovine_rhodopsinE113Q*   FTWVMALACAAPPLVG-------------WSRYIP-----EGMQCSCGID-YY-----TP
3qak_human_A2Aadenosine*      ICWVLSFAIGLTPMLG-------------W-NNCGQ--GCGEGQVACL---FE-------
3sn6_bovine_beta2adrenergic*  MVWIVSGLTSFLPIQMH------------WYR--QEAINCYAEETCC--D-FF-------
3uon_human_M2muscarinic       AAWVLSFILWAPAILF-------------WQFIVGV---RTVEDGECYIQ-F--------
3v2w_human_sphingosine        ACWVISLILGGLPIMG-------------WN---------------C-------------
4daj_rat_M3muscarinic         LAWVISFVLWAPAILF-------------WQYFVG---KRTVPPGECFIQ-F--------
4djh_human_kappa_opioid       CIWLLSSSVGISAIVLGGTK----------------VREDVDV-IECSLQ-FP-------
4dkl_mouse_mu_opioid          CNWILSSAIGLPVMFMATTKY---------RQGS----------IDCTLT-FS-------


1u19_bovine_rhodopsin         ---TNNES-FV-----IYMFVVHFIIPLIVIFFCYGQLVFTVKEAAAQ-----QQESATT
2y03_turkey_beta1adrenergic*  ---TN-RAYA------IASSIISFYIPLLIMIFVALRVYREAKEQIR----------SRV
3eml_human_A2Aadenosine       -DVVPMN-YMVY-----FNFFACVLVPLLLMLGVYLRIFLAARRQL------------RS
3odu_human_CXCR4chemokine     --VVVFQF---------QHIMVGLILPGIVILSCYCIIISKLSH---------------S
3pbl_human_dopamineD3         --SNPD---FV-----IYSSVVSFYLPFGVTVLVYARIYVVLKQRRRK---GV-------
3rze_human_histamineH1        -DVTWFKVMTA---------IINFYLPTLLMLWFYAKIYKAVRQ--------------HC
4ea3_human_N/OFQ_opioid       ----WGPVFA------ICIFLFSFIVPVLVISVCYSLMIRRLRG--------VRLLSGSR
4ej4_mouse_delta_opioid       ----WDTVTK------ICVFLFAFVVPILIITVCYGLMLLRLRS--------VR------
4iar_human_5-HT1B*            --TDHILYT-------VYSTVGAFYFPTLLLIALYGRIY-------------V------E
4ib4_human_5-HT2B*            ----KERFGDF----MLFGSLAAFFTPLAIMIVTYFLTIHAL------------------
Cavia_porcellus               --EFAVRSGLLT--VMVWVSSVFFFLPVFCLTVLYSLIGRKLWRRRRGEAAVG-----AS
Canis_lupus_familiaris        --EFAVRSGLLT--AMVWVSSVFFFLPVFCLTVLYGLIGRKLWRRGRGDAAGG-----AS
Homo_sapiens_1a               --EFAVRSGLLT--VMVWVSSIFFFLPVFCLTVLYSLIGRKLWRRRRGDAVVG-----AS
Homo_sapiens_1b               --EFAVRSGLLT--VMVWVSSIFFFLPVFCLTVLYSLIGRKLWRRRRGDAVVG-----AS
Mus_musculus                  --EFAVRSGLLT--VMVWVSSVFFFLPVFCLTVLYSLIGRKLWRRR-GDAAVG-----SS
Rattus_norvegicus             --EFAVRSGLLT--VMVWVSSVFFFLPVFCLTVLYSLIGRKLWRRR-GDAAVG-----AS
Ovis_aries                    --EFAVRSGLLT--IMVWVSSIFFFLPVFCLTVLYSLIGRKLWRRRRSEVVVG-----AS
Coturnix_japonica_1aV-L       --EYAIRSGLLT--IMVWISSIFFFLPVFCLTVLYSLIGRKLWRRKRKNIGPS-----TV
Coturnix_japonica_1aV-S       --EYAIRSGLLT--IMVWISSIFFFLPVFCLTVLYSLIGRKLWRRKRKNIGPS-----TV
Coturnix_japonica_1a-S        --EYAIRSGLLT--IMVWISSIFFFLPVFCLTVLYSLIGRKLWRRKRKNIGPS-----TV
Gallus_gallus                 --EYAIRSGLLT--IMVWISSIFFFLPVFCLTVLYSLIGRKLWRRKRKNIGPS-----TI
Coturnix_japonica_1b-L        --EYAIRSGLLT--IMVWISSIFFFLPVFCLTVLYSLIGRKLWRRKRKNIGPS-----TV
Coturnix_japonica_1b-S        --EYAIRSGLLT--IMVWISSIFFFLPVFCLTVLYSLIGRKLWRRKRKNIGPS-----TV
Coturnix_japonica_1bV-S       --EYAIRSGLLT--IMVWISSIFFFLPVFCLTVLYSLIGRKLWRRKRKNIGPS-----TV
Carassius_auratus             --EYAIRSGLLT--IMVWVSSIFFFLPVFCLTVLYSLIGRRLWKRKRETIGEN-----AS
Oncorhynchus_mykiss_1a        --QYAVESGLLA--AMALVSSVFFFLPVFCLTVVYSLIGRRLWKRRRENSIGAN----VA
Oncorhynchus_mykiss_1b        --QYAVESGLLA--AMALVSSVFFFLPVFCLTVVYSLIGRRLWKRRRENSIGAN----VA
Oreochromis_mossambicus_1a    --HYAVQSGLMG--AMVWLSSVFFFMPVFCLTVLYSLIGRRLWQRHRETNMSNR----VS
Oreochromis_mossambicus_1b    --HYAVQSGLMG--AMVWLSSVFFFMPVFCLTVLYSLIGRRLWQRHRETNMSNR----VS
OCTOPUS                       ------------------------------------------------------------
JUFO9D                        ------------------------------------------------------------
YUFOPM                        ------------------------------------------------------------
TMHMM                         ------------------------------------------------------------
HMMTOP                        ------------------------------------------------------------
%%%Consensus                  ------------------------------------------------------------
2rh1_human_beta2adrenergic    ---TN-QAYA------IASSIVSFYVPLVIMVFVYSRVFQEAKR----------QLKFC-
2vt4_turkey_beta1adrenergic   ---TN-RAYA------IASSIISFYIPLLIMIFVALRVYREAKEQIR--KIDRASKRKRV
2x72_bovine_rhodopsinE113Q*   HEETNNES-FV-----IYMFVVHFIIPLIVIFFCYGQLVFTV-----KEAAAQQ--QESA
3qak_human_A2Aadenosine*      -DVVPMN-YMVY-----FNFFACVLVPLLLMLGVYLRIFLAARRQL-----------YRS
3sn6_bovine_beta2adrenergic*  ---TNQ-AYA------IASSIVSFYVPLVIMVFVYSRVFQEAKRQLQK-------IDKSE
3uon_human_M2muscarinic       -----FSNAAVT----FGTAIAAFYLPVIIMTVLYWHI-SRASK------------SRIP
3v2w_human_sphingosine        -IS-ALSSCSTVLPLYHKHYILFCTTVFTLLLLSIVILYCRIYSL-------VR-TRASR
4daj_rat_M3muscarinic         -----LSEPTIT----FGTAIAAFYMPVTIMTILYWRI-YK----------------ET-
4djh_human_kappa_opioid       DDDYSWWDLFMK----ICVFIFAFVIPVLIIIVCYTLMILRLKS--------VRLLSGR-
4dkl_mouse_mu_opioid          -HPTWYWENLLK----ICVFIFAFIMPVLIITVCYGLMILRLKS--------VR------


1u19_bovine_rhodopsin         Q--KAEKEVTRMVIIMVIAFLICWLPYAGVAFYIFTHQG---------SDFGPIFMTIPA
2y03_turkey_beta1adrenergic*  -MLMREHKALKTLGIIMGVFTLCWLPFFLVNIVNVFNRD----------LVPDWLFVAFN
3eml_human_A2Aadenosine       -TLQKEVHAAKSLAIIVGLFALCWLPLHIINCFTFFCPDC--------SHAPLWLMYLAI
3odu_human_CXCR4chemokine     -KGHQKRKALKTTVILILAFFACWLPYYIGISIDSFILLEIIKQGCEFENTVHKWISITE
3pbl_human_dopamineD3         --PLREKKATQMVAIVLGAFIVCWLPFFLTHVLNTHCQT-------C-HVSP-ELYSATT
3rze_human_histamineH1        LHMNRERKAAKQLGFIMAAFILCWIPYFIFFMVIAFCKN------CC--NEH--LHMFTI
4ea3_human_N/OFQ_opioid       EKDRNLRRITRLVLVVVAVFVGCWTPVQVFVLAQGLGVQ-------PSSETAVAILRFCT
4ej4_mouse_delta_opioid       EKDRSLRRITRMVLVVVGAFVVCWAPIHIFVIVWTLVDI------NRRDPLVVAALHLCI
4iar_human_5-HT1B*            -ARS-ERKATKTLGIILGAFIVCWLPFFIISLVMPI-------------WFHLAIFDFFT
4ib4_human_5-HT2B*            --QKNEQRASKVLGIVFFLFLLMWCPFFITNITLVLCDS-------CNQTTLQMLLEIFV
Cavia_porcellus               LRDQNHKQTVKMLAIVVFAFILCWLPFHVGRYLFSKSFE---PGSLEIAQISQYCNLVSF
Canis_lupus_familiaris        LREQSHRQTVKMLAVVVFAFILCWLPFHVGRYLFSKSFE---PGSLEIAQISQYCNLVSF
Homo_sapiens_1a               LRDQNHKQTVKMLAVVVFAFILCWLPFHVGRYLFSKSFE---PGSLEIAQISQYCNLVSF
Homo_sapiens_1b               LRDQNHKQTVKMLG-----------------------------GSQRALRLSLAGPILSL
Mus_musculus                  LRDQNHKQTVKMLAVVVFAFILCWLPFHVGRYLFSKSFE---PGSLEIAQISQYCNLVSF
Rattus_norvegicus             LRDQNHKQTVKMLAVVVFAFILCWLPFHVGRYLFSKSFE---PGSLEIAQISQYCNLVSF
Ovis_aries                    LRDQNHKQTVKMLAVVVFAFVLCWLPFHVGRYLFSKSFE---PGSVEIAQISQYCNLVSF
Coturnix_japonica_1aV-L       IRDKNNKQTVKML----------------GRYLFSKSFE---AGSLEIAVISQYCNLVSF
Coturnix_japonica_1aV-S       IRDKNNKQTVKML----------------GRYLFSKSFE---AGSLEIAVISQYCNLVSF
Coturnix_japonica_1a-S        IRDKNNKQTVKMLVVVVFAFILCWLPFHVGRYLFSKSFE---AGSLEIAVISQYCNLVSF
Gallus_gallus                 IRDKNNKQTVKMLVVVVFAFILCWLPFHVGRYLFSKSFE---AGSLEIAVISQYCNLVSF
Coturnix_japonica_1b-L        IRDKNNKQTVKML------------------------------GMAPWALCLQVCVLV--
Coturnix_japonica_1b-S        IRDKNNKQTVKML------------------------------GMAPWALCLQVCVLV--
Coturnix_japonica_1bV-S       IRDKNNKQTVKML------------------------------GMAPWALCLQVCVLV--
Carassius_auratus             SRDKSNRQTVKMLAVVVFAFVLCWLPFHVGRYLISKSTE---MGSPVMSIISHYRKIN--
Oncorhynchus_mykiss_1a        HRDKSNRQTVKMLAVVVFAFVLCWLPFHLHRYLMSHSSE---GSSPLWSLFTQYCSLVST
Oncorhynchus_mykiss_1b        HRDKSNRQTVKMLGRVQYMLLIFKTMF---------------------------------
Oreochromis_mossambicus_1a    HRDKSNRQTIKMLVVVVLAFVLCWLPFHVGRYLQFRSLD---APSPLLSLLSEYCSLVSV
Oreochromis_mossambicus_1b    HRDKSNRQTIKMLG-------------------KFPERA---NYAKILKFLDD-------
OCTOPUS                       ------------------------------------------------------------
JUFO9D                        ------------------------------------------------------------
YUFOPM                        ------------------------------------------------------------
TMHMM                         ------------------------------------------------------------
HMMTOP                        ------------------------------------------------------------
%%%Consensus                  ------------------------------------------------------------
2rh1_human_beta2adrenergic    ---LKEHKALKTLGIIMGTFTLCWLPFFIVNIVHVIQDN----------LIRKEVYILLN
2vt4_turkey_beta1adrenergic   -MLMREHKALKTLGIIMGVFTLCWLPFFLVNIVNVFNRD----------LVPDWLFVAFN
2x72_bovine_rhodopsinE113Q*   TTQKAEKEVTRMVIIMVIAFLICWLPYAGVAFYIFTHQG------SC--FGPIF-MTIPA
3qak_human_A2Aadenosine*      -TLQKEVHAAKSLAIIVGLFALCWLPLHIINCFTFFCPD-------C-SHAPLWLMYLAI
3sn6_bovine_beta2adrenergic*  GRCLKEHKALKTLGIIMGTFTLCWLPFFIVNIVHVIQDN----------LIRKEVYILLN
3uon_human_M2muscarinic       PPSR-EKKVTRTILAILLAFIITWAPYNVMVLINTFCAP-------CI---PNTVWTIGY
3v2w_human_sphingosine        SSE-N-VALLKTVIIVLSVFIACWAPLFILLLLDVGCKVK-----TC--DI-LFRAEYFL
4daj_rat_M3muscarinic         EK---LIKEAQTLSAILLAFIITWTPYNIMVLVNTFCDS-------C---IPKTYWNLGY
4djh_human_kappa_opioid       EKDRNLRRITRLVLVVVAVFVVCWTPIHIFILVEALGS------------AALSSYYFCI
4dkl_mouse_mu_opioid          EKDRNLRRITRMVLVVVAVFIVCWTPIHIYVIIKALITI-------PETTFQTVSWHFCI


1u19_bovine_rhodopsin         FFAKTSAVYNPVIYIMMNKQFRNCMVTTLCCG----------------------------
2y03_turkey_beta1adrenergic*  WLGYANSAMNPIIYC-RSPDFRKAFKRLLA------------------------------
3eml_human_A2Aadenosine       VLSHTNSVVNPFIYAYRIREFRQTFRKIIRSHVLRQ------------------------
3odu_human_CXCR4chemokine     ALAFFHCCLNPILY----------------------------------------------
3pbl_human_dopamineD3         WLGYVNSALNPVIYTTFNIEFRKAFLKILSC-----------------------------
3rze_human_histamineH1        WLGYINSTLNPLIYPLCNENFKKTFKRILHI-----------------------------
4ea3_human_N/OFQ_opioid       ALGYVNSCLNPILYAFLDENFKACFR----------------------------------
4ej4_mouse_delta_opioid       ALGYANSSLNPVLYAFLDENFKRC------------------------------------
4iar_human_5-HT1B*            WLGYLNSLINPIIYTMSNEDFKQAFHKLIRFK----------------------------
4ib4_human_5-HT2B*            WIGYVSSGVNPLVYTLFNKTFRDAFGRYITCNYR--------------------------
Cavia_porcellus               VLFYLSAAINPILYNIMSKKYRVAVFKLLGVAS---FSQRKLSTLKDESSRGWTKSSINT
Canis_lupus_familiaris        VLFYLSAAINPILYNIMSKKYRVAVFKLLGFEP---FSQRKLSTLKDESSRAWTESSINT
Homo_sapiens_1a               VLFYLSAAINPILYNIMSKKYRVAVFRLLGFEP---FSQRKLSTLKDESSRAWTESSINT
Homo_sapiens_1b               CLL-------PSL-----------------------------------------------
Mus_musculus                  VLFYLSAAINPILYNIMSKKYRVAVFKLLGFES---FSQRKLSTLKDESSRAWTKSSINT
Rattus_norvegicus             VLFYLSAAINPILYNIMSKKYRVAVFKLLGFES---FSQRKLSTLKDESSRAWTKSSINT
Ovis_aries                    VLFYFSAAINPILYNIMSKKYRVAVFKLLGFEP---FSQRKLSTLKDESSRAWTESSINT
Coturnix_japonica_1aV-L       VLFYLSAAINPILYNIMSKKYRVAACRLFGLKT---LPKKRLSSTKQDSSRVWTEPTVAT
Coturnix_japonica_1aV-S       VLFYLSAAINPILYNIMSKKYRVAACRLFGLKT---LPKKRLSSTKQDSSRVWTEPTVAT
Coturnix_japonica_1a-S        VLFYLSAAINPILYNIMSKKYRVAACRLFGLKT---LPKKRLSSTKQDSSRVWTEPTVAT
Gallus_gallus                 VLFYLSAAINPILYNIMSKKYRVAACRLFGLKA---LPKKRLSSTKQDSSRVWTEPTVAT
Coturnix_japonica_1b-L        ----------------CVQERGAEQCQITVIAS---KGKHHFR----TFPTKGSALR---
Coturnix_japonica_1b-S        ----------------CVQERGAEQCQITVIAS---KGKHHFR----TFPTKGSALR---
Coturnix_japonica_1bV-S       ----------------CVQERGAEQCQITVIAS---KGKQNLSYKGLRFKVIAEQLFLFL
Carassius_auratus             ------------------RSEKV-------------------------------------
Oncorhynchus_mykiss_1a        VLFYLSAAINPVLYNTMSRKYRSAAAQLFGLQETQPPRGRTASTVKGESSPAWTESTVSL
Oncorhynchus_mykiss_1b        ------------------------------------------------------------
Oreochromis_mossambicus_1a    VLFYLSAAINPILYNTMSWKYRGAAARLFGLTDSLPPRGRTASTVKGDGSNGWTESTISF
Oreochromis_mossambicus_1b    ------------------------------------------------------------
OCTOPUS                       ------------------------------------------------------------
JUFO9D                        ------------------------------------------------------------
YUFOPM                        ------------------------------------------------------------
TMHMM                         ------------------------------------------------------------
HMMTOP                        ------------------------------------------------------------
%%%Consensus                  ------------------------------------------------------------
2rh1_human_beta2adrenergic    WIGYVNSGFNPLIYC-RSPDFRIAFQELLCL-----------------------------
2vt4_turkey_beta1adrenergic   WLGYANSAMNPIIYC-RSPDFRKAFKRLLA------------------------------
2x72_bovine_rhodopsinE113Q*   FFAKTSAVYNPVIYIMMNKQFRNCMVTTLCCGKN--------------------------
3qak_human_A2Aadenosine*      VLSHTNSVVNPFIYAYRIREFRQTFRKIIRSHVL--------------------------
3sn6_bovine_beta2adrenergic*  WIGYVNSGFNPLIYC-RSPDFRIAFQELLC------------------------------
3uon_human_M2muscarinic       WLCYINSTINPACYALCNATFKKTFKHLLM------------------------------
3v2w_human_sphingosine        VLAVLNSGTNPIIYTLTNKEMRRAFIRI--------------------------------
4daj_rat_M3muscarinic         WLCYINSTVNPVCYALCNKTFRTTFKT---------------------------------
4djh_human_kappa_opioid       ALGYTNSSLNPILYAFLDENFKRCFRDFCFP-----------------------------
4dkl_mouse_mu_opioid          ALGYTNSCLNPVLYAFLDENFKRCFREFCI------------------------------
