# Supplementary material for: Integrating Solid-State NMR and Computational Modeling to Investigate the Structure and Dynamics of Membrane-Associated Ghrelin
Source: PLoS One. 2015 Mar 24;10(3):e0122444. doi: 10.1371/journal.pone.0122444 (PMC4372444; doi:10.1371/journal.pone.0122444)
Supplement: S2 File — (TGZ) [file pone.0122444.s008.tgz › ghrelin/comparative_model/alignment_info/GHSR1a_homo_sapiens.lips4]

Lipid exposed data: resnum mean-lipo lipophil entropy
     50  -1.000   2.020   1.000
     53  -1.000   3.420   1.000
     54  -1.000   3.940   1.000
     57  -1.000   0.700   1.000
     60  -1.000   0.700   1.000
     61  -1.000   0.380   1.000
     64  -1.000   1.440   1.000
     46  -1.000   1.960   1.000
     47  -1.000   1.440   1.000
     46  -0.500   1.960   1.000
     49  -0.500   1.320   1.000
     50  -0.500   2.020   1.000
     53  -0.500   3.420   1.000
     56  -0.500   3.540   1.000
     57  -0.500   0.700   1.000
     60  -0.500   0.700   1.000
     63  -0.500   2.360   1.000
     64  -0.500   1.440   1.000
     47  -0.500   1.440   1.000
     50  -0.500   2.020   1.000
     51  -0.500   3.540   1.000
     54  -0.500   3.940   1.000
     57  -0.500   0.700   1.000
     58  -0.500   3.760   1.000
     61  -0.500   0.380   1.000
     64  -0.500   1.440   1.000
     48   1.000   1.420   1.000
     51   1.000   3.540   1.000
     52   1.000   1.640   1.000
     55   1.000   3.540   1.000
     58   1.000   3.760   1.000
     59   1.000   1.640   1.000
     62   1.000   2.360   1.000
     44   1.000   1.420   1.000
     45   1.000   0.960   1.000
     44   0.500   1.420   1.000
     47   0.500   1.440   1.000
     48   0.500   1.420   1.000
     51   0.500   3.540   1.000
     54   0.500   3.940   1.000
     55   0.500   3.540   1.000
     58   0.500   3.760   1.000
     61   0.500   0.380   1.000
     62   0.500   2.360   1.000
     45   0.500   0.960   1.000
     48   0.500   1.420   1.000
     49   0.500   1.320   1.000
     52   0.500   1.640   1.000
     55   0.500   3.540   1.000
     56   0.500   3.540   1.000
     59   0.500   1.640   1.000
     62   0.500   2.360   1.000
     63   0.500   2.360   1.000
     85  -1.000   2.040   1.000
     88  -1.000   1.100   1.000
     89  -1.000   0.580   1.000
     92  -1.000   3.760   1.000
     95  -1.000   2.020   1.000
     96  -1.000   2.040   1.000
     99  -1.000   2.400   1.000
     81  -1.000   2.460   1.000
     82  -1.000   2.360   1.000
     81  -0.500   2.460   1.000
     84  -0.500   1.380   1.000
     85  -0.500   2.040   1.000
     88  -0.500   1.100   1.000
     91  -0.500   3.420   1.000
     92  -0.500   3.760   1.000
     95  -0.500   2.020   1.000
     98  -0.500   2.360   1.000
     99  -0.500   2.400   1.000
     82  -0.500   2.360   1.000
     85  -0.500   2.040   1.000
     86  -0.500   1.640   1.000
     89  -0.500   0.580   1.000
     92  -0.500   3.760   1.000
     93  -0.500   3.940   1.000
     96  -0.500   2.040   1.000
     99  -0.500   2.400   1.000
    100  -0.500   2.360   1.000
     83   1.000   1.380   1.000
     86   1.000   1.640   1.000
     87   1.000   3.940   1.000
     90   1.000   3.420   1.000
     93   1.000   3.940   1.000
     94   1.000   3.420   1.000
     97   1.000   1.300   1.000
    100   1.000   2.360   1.000
     80   0.500   2.360   1.000
     83   0.500   1.380   1.000
     84   0.500   1.380   1.000
     87   0.500   3.940   1.000
     90   0.500   3.420   1.000
     91   0.500   3.420   1.000
     94   0.500   3.420   1.000
     97   0.500   1.300   1.000
     98   0.500   2.360   1.000
     86   0.500   1.640   1.000
     89   0.500   0.580   1.000
     90   0.500   3.420   1.000
     93   0.500   3.940   1.000
     96   0.500   2.040   1.000
     97   0.500   1.300   1.000
    100   0.500   2.360   1.000
     82   0.500   2.360   1.000
     83   0.500   1.380   1.000
    126  -1.000   2.020   1.000
    129  -1.000   1.640   1.000
    130  -1.000   1.320   1.000
    133  -1.000   1.320   1.000
    136  -1.000   1.640   1.000
    137  -1.000   3.420   1.000
    140  -1.000   1.800   1.000
    122  -1.000   1.960   1.000
    123  -1.000   1.380   1.000
    122  -0.500   1.960   1.000
    125  -0.500   1.100   1.000
    126  -0.500   2.020   1.000
    129  -0.500   1.640   1.000
    132  -0.500   3.420   1.000
    133  -0.500   1.320   1.000
    136  -0.500   1.640   1.000
    139  -0.500   1.960   1.000
    140  -0.500   1.800   1.000
    123  -0.500   1.380   1.000
    126  -0.500   2.020   1.000
    127  -0.500   1.320   1.000
    130  -0.500   1.320   1.000
    133  -0.500   1.320   1.000
    134  -0.500   3.760   1.000
    137  -0.500   3.420   1.000
    140  -0.500   1.800   1.000
    121   1.000   3.140   1.000
    124   1.000   1.800   1.000
    125   1.000   1.100   1.000
    128   1.000   1.880   1.000
    131   1.000   3.540   1.000
    132   1.000   3.420   1.000
    135   1.000   1.320   1.000
    138   1.000   1.380   1.000
    139   1.000   1.960   1.000
    124   0.500   1.800   1.000
    127   0.500   1.320   1.000
    128   0.500   1.880   1.000
    131   0.500   3.540   1.000
    134   0.500   3.760   1.000
    135   0.500   1.320   1.000
    138   0.500   1.380   1.000
    120   0.500   1.220   1.000
    121   0.500   3.140   1.000
    125   0.500   1.100   1.000
    128   0.500   1.880   1.000
    129   0.500   1.640   1.000
    132   0.500   3.420   1.000
    135   0.500   1.320   1.000
    136   0.500   1.640   1.000
    139   0.500   1.960   1.000
    121   0.500   3.140   1.000
    122   0.500   1.960   1.000
    166  -1.000   3.540   1.000
    169  -1.000   1.640   1.000
    170  -1.000   3.540   1.000
    173  -1.000   2.020   1.000
    176  -1.000   0.700   1.000
    177  -1.000   1.300   1.000
    180  -1.000   1.960   1.000
    162  -1.000   2.360   1.000
    163  -1.000   1.960   1.000
    162  -0.500   2.360   1.000
    165  -0.500   3.940   1.000
    166  -0.500   3.540   1.000
    169  -0.500   1.640   1.000
    172  -0.500   3.940   1.000
    173  -0.500   2.020   1.000
    176  -0.500   0.700   1.000
    179  -0.500   3.140   1.000
    180  -0.500   1.960   1.000
    163  -0.500   1.960   1.000
    166  -0.500   3.540   1.000
    167  -0.500   3.760   1.000
    170  -0.500   3.540   1.000
    173  -0.500   2.020   1.000
    174  -0.500   1.100   1.000
    177  -0.500   1.300   1.000
    180  -0.500   1.960   1.000
    161   1.000   4.760   1.000
    164   1.000   2.220   1.000
    165   1.000   3.940   1.000
    168   1.000   3.300   1.000
    171   1.000   1.640   1.000
    172   1.000   3.940   1.000
    175   1.000   1.640   1.000
    178   1.000   2.220   1.000
    179   1.000   3.140   1.000
    164   0.500   2.220   1.000
    167   0.500   3.760   1.000
    168   0.500   3.300   1.000
    171   0.500   1.640   1.000
    174   0.500   1.100   1.000
    175   0.500   1.640   1.000
    178   0.500   2.220   1.000
    160   0.500   1.960   1.000
    161   0.500   4.760   1.000
    165   0.500   3.940   1.000
    168   0.500   3.300   1.000
    169   0.500   1.640   1.000
    172   0.500   3.940   1.000
    175   0.500   1.640   1.000
    176   0.500   0.700   1.000
    179   0.500   3.140   1.000
    161   0.500   4.760   1.000
    162   0.500   2.360   1.000
    214  -1.000   1.960   1.000
    217  -1.000   1.380   1.000
    218  -1.000   1.100   1.000
    221  -1.000   3.940   1.000
    224  -1.000   1.300   1.000
    225  -1.000   3.540   1.000
    228  -1.000   3.420   1.000
    231  -1.000   2.360   1.000
    232  -1.000   2.460   1.000
    217  -0.500   1.380   1.000
    220  -0.500   3.940   1.000
    221  -0.500   3.940   1.000
    224  -0.500   1.300   1.000
    227  -0.500   2.020   1.000
    228  -0.500   3.420   1.000
    231  -0.500   2.360   1.000
    213  -0.500   2.760   1.000
    214  -0.500   1.960   1.000
    218  -0.500   1.100   1.000
    221  -0.500   3.940   1.000
    222  -0.500   3.940   1.000
    225  -0.500   3.540   1.000
    228  -0.500   3.420   1.000
    229  -0.500   1.320   1.000
    232  -0.500   2.460   1.000
    214  -0.500   1.960   1.000
    215  -0.500   4.900   1.000
    219   1.000   3.760   1.000
    222   1.000   3.940   1.000
    223   1.000   3.420   1.000
    226   1.000   3.940   1.000
    229   1.000   1.320   1.000
    230   1.000   3.540   1.000
    233   1.000   1.380   1.000
    215   1.000   4.900   1.000
    216   1.000   1.960   1.000
    215   0.500   4.900   1.000
    218   0.500   1.100   1.000
    219   0.500   3.760   1.000
    222   0.500   3.940   1.000
    225   0.500   3.540   1.000
    226   0.500   3.940   1.000
    229   0.500   1.320   1.000
    232   0.500   2.460   1.000
    233   0.500   1.380   1.000
    216   0.500   1.960   1.000
    219   0.500   3.760   1.000
    220   0.500   3.940   1.000
    223   0.500   3.420   1.000
    226   0.500   3.940   1.000
    227   0.500   2.020   1.000
    230   0.500   3.540   1.000
    233   0.500   1.380   1.000
    264  -1.000   2.760   1.000
    267  -1.000   3.540   1.000
    268  -1.000   3.540   1.000
    271  -1.000   1.640   1.000
    274  -1.000   3.420   1.000
    275  -1.000   2.020   1.000
    278  -1.000   1.300   1.000
    281  -1.000   1.960   1.000
    282  -1.000   0.960   1.000
    267  -0.500   3.540   1.000
    270  -0.500   3.940   1.000
    271  -0.500   1.640   1.000
    274  -0.500   3.420   1.000
    277  -0.500   3.420   1.000
    278  -0.500   1.300   1.000
    281  -0.500   1.960   1.000
    263  -0.500   4.760   1.000
    264  -0.500   2.760   1.000
    268  -0.500   3.540   1.000
    271  -0.500   1.640   1.000
    272  -0.500   3.940   1.000
    275  -0.500   2.020   1.000
    278  -0.500   1.300   1.000
    279  -0.500   3.940   1.000
    282  -0.500   0.960   1.000
    264  -0.500   2.760   1.000
    265  -0.500   2.360   1.000
    266   1.000   1.420   1.000
    269   1.000   3.540   1.000
    270   1.000   3.940   1.000
    273   1.000   3.760   1.000
    276   1.000   3.300   1.000
    277   1.000   3.420   1.000
    280   1.000   1.640   1.000
    262   1.000   1.960   1.000
    263   1.000   4.760   1.000
    262   0.500   1.960   1.000
    265   0.500   2.360   1.000
    266   0.500   1.420   1.000
    269   0.500   3.540   1.000
    272   0.500   3.940   1.000
    273   0.500   3.760   1.000
    276   0.500   3.300   1.000
    279   0.500   3.940   1.000
    280   0.500   1.640   1.000
    263   0.500   4.760   1.000
    266   0.500   1.420   1.000
    267   0.500   3.540   1.000
    270   0.500   3.940   1.000
    273   0.500   3.760   1.000
    274   0.500   3.420   1.000
    277   0.500   3.420   1.000
    280   0.500   1.640   1.000
    281   0.500   1.960   1.000
    305  -1.000   1.920   1.000
    308  -1.000   1.100   1.000
    309  -1.000   3.940   1.000
    312  -1.000   3.940   1.000
    315  -1.000   1.100   1.000
    316  -1.000   1.640   1.000
    319  -1.000   0.380   1.000
    322  -1.000   2.360   1.000
    302  -0.500   1.220   1.000
    305  -0.500   1.920   1.000
    306  -0.500   2.360   1.000
    309  -0.500   3.940   1.000
    312  -0.500   3.940   1.000
    313  -0.500   1.880   1.000
    316  -0.500   1.640   1.000
    319  -0.500   0.380   1.000
    320  -0.500   1.980   1.000
    308  -0.500   1.100   1.000
    311  -0.500   3.420   1.000
    312  -0.500   3.940   1.000
    315  -0.500   1.100   1.000
    318  -0.500   3.760   1.000
    319  -0.500   0.380   1.000
    322  -0.500   2.360   1.000
    304  -0.500   2.320   1.000
    305  -0.500   1.920   1.000
    307   1.000   3.540   1.000
    310   1.000   3.540   1.000
    311   1.000   3.420   1.000
    314   1.000   3.420   1.000
    317   1.000   1.640   1.000
    318   1.000   3.760   1.000
    321   1.000   2.220   1.000
    303   1.000   2.460   1.000
    304   1.000   2.320   1.000
    303   0.500   2.460   1.000
    306   0.500   2.360   1.000
    307   0.500   3.540   1.000
    310   0.500   3.540   1.000
    313   0.500   1.880   1.000
    314   0.500   3.420   1.000
    317   0.500   1.640   1.000
    320   0.500   1.980   1.000
    321   0.500   2.220   1.000
    304   0.500   2.320   1.000
    307   0.500   3.540   1.000
    308   0.500   1.100   1.000
    311   0.500   3.420   1.000
    314   0.500   3.420   1.000
    315   0.500   1.100   1.000
    318   0.500   3.760   1.000
    321   0.500   2.220   1.000
    322   0.500   2.360   1.000
