# Supplementary material for: Integrating Solid-State NMR and Computational Modeling to Investigate the Structure and Dynamics of Membrane-Associated Ghrelin
Source: PLoS One. 2015 Mar 24;10(3):e0122444. doi: 10.1371/journal.pone.0122444 (PMC4372444; doi:10.1371/journal.pone.0122444)
Supplement: S2 File — (TGZ) [file pone.0122444.s008.tgz › ghrelin/comparative_model/alignment_info/GHSR1a_homo_sapiens.lipo]

Lipid exposed data: resnum mean-lipo lipophil entropy
1 2.422 ( 44+47+48+51+54+55+58+61+62 )
1 2.087 ( 45+48+49+52+55+56+59+62+63 )
1 1.940 ( 46+49+50+53+56+57+60+63+64 )
1 2.152 ( 47+50+51+54+57+58+61+64 )
1 2.253 ( 48+51+52+55+58+59+62+44+45 )
1 1.949 ( 49+52+53+56+59+60+63+45+46 )
1 1.778 ( 50+53+54+57+60+61+64+46+47 )
2 2.553 ( 80+83+84+87+90+91+94+97+98 )
2 2.327 ( 81+84+85+88+91+92+95+98+99 )
2 2.347 ( 82+85+86+89+92+93+96+99+100 )
2 2.675 ( 83+86+87+90+93+94+97+100 )
2 2.496 ( 84+87+88+91+94+95+98+80+81 )
2 2.084 ( 85+88+89+92+95+96+99+81+82 )
2 2.113 ( 86+89+90+93+96+97+100+82+83 )
3 2.127 ( 120+123+124+127+130+131+134+137+138 )
3 2.171 ( 121+124+125+128+131+132+135+138+139 )
3 1.873 ( 122+125+126+129+132+133+136+139+140 )
3 2.042 ( 123+126+127+130+133+134+137+140 )
3 2.151 ( 124+127+128+131+134+135+138+120+121 )
3 2.007 ( 125+128+129+132+135+136+139+121+122 )
3 1.833 ( 126+129+130+133+136+137+140+122+123 )
4 2.189 ( 160+163+164+167+170+171+174+177+178 )
4 2.978 ( 161+164+165+168+171+172+175+178+179 )
4 2.582 ( 162+165+166+169+172+173+176+179+180 )
4 2.397 ( 163+166+167+170+173+174+177+180 )
4 2.511 ( 164+167+168+171+174+175+178+160+161 )
4 2.824 ( 165+168+169+172+175+176+179+161+162 )
4 2.113 ( 166+169+170+173+176+177+180+162+163 )
5 2.520 ( 213+216+217+220+223+224+227+230+231 )
5 2.384 ( 214+217+218+221+224+225+228+231+232 )
5 2.927 ( 215+218+219+222+225+226+229+232+233 )
5 2.995 ( 216+219+220+223+226+227+230+233 )
5 2.564 ( 217+220+221+224+227+228+231+213+214 )
5 2.953 ( 218+221+222+225+228+229+232+214+215 )
5 3.129 ( 219+222+223+226+229+230+233+215+216 )
6 2.873 ( 262+265+266+269+272+273+276+279+280 )
6 3.096 ( 263+266+267+270+273+274+277+280+281 )
6 2.349 ( 264+267+268+271+274+275+278+281+282 )
6 2.950 ( 265+268+269+272+275+276+279+282 )
6 3.082 ( 266+269+270+273+276+277+280+262+263 )
6 2.971 ( 267+270+271+274+277+278+281+263+264 )
6 2.496 ( 268+271+272+275+278+279+282+264+265 )
7 2.140 ( 302+305+306+309+312+313+316+319+320 )
7 2.560 ( 303+306+307+310+313+314+317+320+321 )
7 2.582 ( 304+307+308+311+314+315+318+321+322 )
7 2.048 ( 305+308+309+312+315+316+319+322 )
7 2.296 ( 306+309+310+313+316+317+320+302+303 )
7 2.924 ( 307+310+311+314+317+318+321+303+304 )
7 2.256 ( 308+311+312+315+318+319+322+304+305 )
